# Supplementary material for: Prioritizing bona fide bacterial small RNAs with machine learning classifiers
Source: PeerJ. 2019 Jan 24;7:e6304. doi: 10.7717/peerj.6304 (PMC6348098; doi:10.7717/peerj.6304)
Supplement: File S1 [file peerj-07-6304-s002.gz]

Archive with 95 entries (87 files):
- Code_Data
- Code_Data/._.DS_Store
- Code_Data/.DS_Store
- Code_Data/BED_files
- Code_Data/Feature_tables
- Code_Data/Scripts
- Code_Data/Scripts/._.DS_Store
- Code_Data/Scripts/.DS_Store
- Code_Data/Scripts/.Rapp.history
- Code_Data/Scripts/._classifiers.py
- Code_Data/Scripts/classifiers.py
- Code_Data/Scripts/Classifiers_Evaluation.R
- Code_Data/Scripts/data
- Code_Data/Scripts/._GenerateNegativeExamples.nf
- Code_Data/Scripts/GenerateNegativeExamples.nf
- Code_Data/Scripts/._README.txt
- Code_Data/Scripts/README.txt
- Code_Data/Scripts/data/E_coli_validation.csv
- Code_Data/Scripts/data/E_coli_validation_labels.csv
- Code_Data/Scripts/data/M_tuberculosis_validation.csv
- Code_Data/Scripts/data/M_tuberculosis_validation_labels.csv
- Code_Data/Scripts/data/R_capsulatus_validation.csv
- Code_Data/Scripts/data/R_capsulatus_validation_labels.csv
- Code_Data/Scripts/data/S_enterica_validation.csv
- Code_Data/Scripts/data/S_enterica_validation_labels.csv
- Code_Data/Scripts/data/S_pyogenes_validation.csv
- Code_Data/Scripts/data/S_pyogenes_validation_labels.csv
- Code_Data/Scripts/data/training_combined.csv
- Code_Data/Scripts/data/training_combined_labels.csv
- Code_Data/Scripts/data/training_R_capsulatus.csv
- Code_Data/Scripts/data/training_R_capsulatus_labels.csv
- Code_Data/Scripts/data/training_S_enterica.csv
- Code_Data/Scripts/data/training_S_enterica_labels.csv
- Code_Data/Scripts/data/training_S_pyogenes.csv
- Code_Data/Scripts/data/training_S_pyogenes_labels.csv
- Code_Data/Feature_tables/combinedData.csv
- Code_Data/Feature_tables/E_coli_Negative_data.tsv
- Code_Data/Feature_tables/E_coli_Positive_data.tsv
- Code_Data/Feature_tables/Lu_Negatives.tsv
- Code_Data/Feature_tables/Lu_Positives.tsv
- Code_Data/Feature_tables/M_tuberculosis_Negative_data.tsv
- Code_Data/Feature_tables/M_tuberculosis_Positive_data.tsv
- Code_Data/Feature_tables/R_capsulatus_Negative_data.tsv
- Code_Data/Feature_tables/R_capsulatus_Positive_data.tsv
- Code_Data/Feature_tables/S_enterica_Negative_data.tsv
- Code_Data/Feature_tables/S_enterica_Positive_data.tsv
- Code_Data/Feature_tables/S_pyogenes_Negative_data.tsv
- Code_Data/Feature_tables/S_pyogenes_Positive_data.tsv
- Code_Data/Feature_tables/SLT2_Negatives.tsv
- Code_Data/Feature_tables/SLT2_Positives.tsv
- Code_Data/BED_files/._.DS_Store
- Code_Data/BED_files/.DS_Store
- Code_Data/BED_files/Lu's Data
- Code_Data/BED_files/Our Data
- Code_Data/BED_files/SLT2 Data
- Code_Data/BED_files/SLT2 Data/S_enterica_LT2_RAND.bed
- Code_Data/BED_files/SLT2 Data/SLT2_sRNAs.bed
- Code_Data/BED_files/Our Data/E_coli_RANDOM.bed
- Code_Data/BED_files/Our Data/E_coli_sRNAs.bed
- Code_Data/BED_files/Our Data/M_tuberculosis_RANDOM.bed
- Code_Data/BED_files/Our Data/M_tuberculosis_sRNAs.bed
- Code_Data/BED_files/Our Data/R_capsulatus_RANDOM.bed
- Code_Data/BED_files/Our Data/R_capsulatus_sRNAs.bed
- Code_Data/BED_files/Our Data/S_enterica_RANDOM.bed
- Code_Data/BED_files/Our Data/S_enterica_sRNAs.bed
- Code_Data/BED_files/Our Data/S_pyogenes_RANDOM.bed
- Code_Data/BED_files/Our Data/S_pyogenes_sRNAs.bed
- Code_Data/BED_files/Lu's Data/B_cenocepacia_au_1054_RAND.bed
- Code_Data/BED_files/Lu's Data/B_cenocepacia_au_1054_sRNAs.bed
- Code_Data/BED_files/Lu's Data/B_subtilis_RAND.bed
- Code_Data/BED_files/Lu's Data/B_subtilis_sRNAs.bed
- Code_Data/BED_files/Lu's Data/C_crescentus_RAND.bed
- Code_Data/BED_files/Lu's Data/C_crescentus_sRNAs.bed
- Code_Data/BED_files/Lu's Data/C_trachomatis_RAND.bed
- Code_Data/BED_files/Lu's Data/C_trachomatis_sRNAs.bed
- Code_Data/BED_files/Lu's Data/E_coli_RAND.bed
- Code_Data/BED_files/Lu's Data/E_coli_sRNAs.bed
- Code_Data/BED_files/Lu's Data/H_pylori_RAND.bed
- Code_Data/BED_files/Lu's Data/H_pylori_sRNAs.bed
- Code_Data/BED_files/Lu's Data/L_monocytogenes_RAND.bed
- Code_Data/BED_files/Lu's Data/L_monocytogenes_sRNAs.bed
- Code_Data/BED_files/Lu's Data/P_aeruginosa_PA01_RAND.bed
- Code_Data/BED_files/Lu's Data/P_aeruginosa_PA01_sRNAs.bed
- Code_Data/BED_files/Lu's Data/S_aureus_N315_RAND.bed
- Code_Data/BED_files/Lu's Data/S_aureus_N315_sRNAs.bed
- Code_Data/BED_files/Lu's Data/S_coelicolor_RAND.bed
- Code_Data/BED_files/Lu's Data/S_coelicolor_sRNAs.bed
- Code_Data/BED_files/Lu's Data/S_enterica_LT2_RAND.bed
- Code_Data/BED_files/Lu's Data/S_enterica_LT2_sRNAs.bed
- Code_Data/BED_files/Lu's Data/S_oneidensis_RAND.bed
- Code_Data/BED_files/Lu's Data/S_oneidensis_sRNAs.bed
- Code_Data/BED_files/Lu's Data/V_cholerae_RAND.bed
- Code_Data/BED_files/Lu's Data/V_cholerae_sRNAs.bed
- Code_Data/BED_files/Lu's Data/X_nematophila_RAND.bed
- Code_Data/BED_files/Lu's Data/X_nematophila_sRNAs.bed
