# Supplementary material for: Prioritizing bona fide bacterial small RNAs with machine learning classifiers
Source: PeerJ. 2019 Jan 24;7:e6304. doi: 10.7717/peerj.6304 (PMC6348098; doi:10.7717/peerj.6304)
Supplement: File S1 [file peerj-07-6304-s002.gz › Code_Data/Scripts/README.txt]

The Python script classifiers.py has to be run in the data directory with the files provided in the directory data. To run the script type the following into the terminal:

cd data
python3.6 ../classifiers.py  > classsifiers_results_r1_5.txt

Extract the performance metrics calculated by the Python script into a text file by typing the following in the terminal:

grep "_" classsifiers_results_r1_5.txt  | grep -v "/" | cut -f1-5 | perl -p -e 's/ //g' > performanceMetrics_r1_5.txt


Continue the analysis using the R script provided.

####
To generate negative examples, run the Nextflow script GenerateNegativeExamples.nf as shown below:

nextflow run GenerateNegativeExamples.nf --sRNAs="SLT2_sRNAs.bed" --org="S_enterica_LT2" --numN=10

where sRNAs is the BED file with the genomic coordinates of the sRNAs, org is the name of the organism and numN is the number of negative instances to generate for each sRNA.
