# Supplementary material for: Prioritizing bona fide bacterial small RNAs with machine learning classifiers
Source: PeerJ. 2019 Jan 24;7:e6304. doi: 10.7717/peerj.6304 (PMC6348098; doi:10.7717/peerj.6304)
Supplement: File S1 [file peerj-07-6304-s002.gz › Code_Data/Scripts/data/E_coli_validation.csv]

SS	Pos10wrtsRNAStart	DistTerm	Distance	sameStrand	DownDistance	sameDownStrand
-99.5	-95	0	-44	1	211	1
-34.9	67	0	-11	0	412	1
-41.5	-49	0	0	0	413	0
-21.4	19	212	0	0	0	0
-58.8	115	0	-13	1	0	1
-46.33	-11	0	0	0	240	0
-27.5	-22	1000	-42	1	466	1
-13.8	-28	1000	-12	0	171	0
-45.9	18	1000	-22	1	72	1
-26.4	-81	1000	-276	0	382	1
-24.6	-81	1000	-247	0	18	0
-44.2	-57	0	-58	0	17	0
-26.3	-62	0	-324	0	22	0
-60.4	119	0	-27	0	206	1
-38	-69	1000	-136	0	92	1
-96.8	-23	48	-216	1	204	1
-33.4	-89	0	-136	1	158	1
-15.8	-8	0	-420	0	312	0
-22.4	-1	1000	-75	0	0	0
-11.1	-38	0	-29	0	104	0
-29.1	-103	1000	-507	0	151	1
-80	-76	1000	0	1	0	1
-48.2	-14	156	0	0	0	0
-111.6	204	0	-326	0	101	1
-31.2	-12	601	-15	0	198	0
-23.9	-15	1000	0	0	45	0
-42.9	51	257	-131	1	296	0
-14.8	0	5	-328	1	154	1
-54.4	-16	143	0	0	0	0
0	-95	1000	-331	1	74	1
-20.5	-60	0	-187	1	139	1
-6.6	47	1000	0	0	0	0
-12.5	13	0	-130	1	455	1
-32.5	-79	1000	-119	0	0	0
-20.1	-100	1000	0	0	0	0
-52.3	-81	1000	-130	0	18	0
-10.4	-78	1000	0	1	364	1
-48.4	35	338	-134	0	422	0
-28.5	67	1000	0	1	0	1
-100.3	153	1000	0	1	444	0
-46	142	1000	0	1	0	1
-26.8	69	1000	0	0	0	0
-23.6	17	0	-2	1	0	1
-42.9	36	504	0	1	0	1
-15.1	28	1000	0	0	0	0
-65.4	183	0	0	1	0	1
-41.2	57	1000	0	1	8	1
-38.5	51	1000	0	0	0	0
-8.8	-14	1000	-138	0	165	1
-41.8	-14	0	-3	0	248	1
-20.4	-16	124	-135	0	170	0
-23.9	19	1000	-123	0	0	0
-37.8	117	0	-177	1	434	0
-26.4	-15	1000	-50	0	364	1
-14.1	33	0	-49	0	20	0
-25.9	45	1000	0	0	37	1
-28.3	26	0	-310	1	0	1
-26.2	-14	1000	-37	1	36	1
-22.7	-15	1000	-352	1	44	0
-58.6	-18	1000	0	1	169	0
-8.5	-65	1000	-236	0	60	1
-53.1	-18	1000	0	0	0	0
-21.6	-15	1000	0	0	483	1
-59.1	-18	1000	0	0	0	0
-16.7	-11	1000	0	0	0	0
-39.6	101	69	0	1	0	1
-30.8	11	0	-148	1	126	0
-26.6	-15	238	-49	0	314	0
-21.6	-14	1000	-123	1	122	0
-15.9	-10	1000	-342	1	175	1
-39.9	-8	16	-80	0	55	0
-30.38	-34	0	-15	0	0	0
-81.9	-18	0	-78	1	19	1
-74.3	-67	1000	-272	0	67	1
-25.8	-15	252	-49	0	289	0
-34	-15	1000	-426	0	83	0
-95.6	-92	0	0	1	0	1
-13.2	-14	1000	0	0	57	0
-57.6	107	54	0	1	0	1
-20.3	-47	1000	-70	0	10	0
-57.6	-63	0	-60	1	316	1
-50.6	77	155	0	0	0	0
-29.1	141	1000	-63	0	116	0
-17.4	-12	0	-11	1	82	1
-75.1	-24	969	-43	1	76	1
-12.3	-19	1000	-15	0	556	1
-28.4	29	1000	-89	1	410	0
-24.2	-101	0	-97	1	264	1
-18.5	-84	1000	-336	0	312	1
-49.8	30	0	-11	1	6	0
-56.1	12	0	-98	0	51	0
-14.3	-81	0	0	1	0	1
-17.7	-1000	1000	-827	1	1447	0
-23.3	-86	0	-19	0	77	1
-37.1	30	0	-21	1	0	1
-17.3	-2	0	-229	0	31	0
-25.4	-39	0	-77	0	46	1
-14.6	-15	1000	-166	0	2096	1
-13.9	-59	0	-124	1	33	1
-51.2	-14	1000	-1138	0	28	1
-39.4	-24	1000	0	0	160	0
-38.9	-87	927	-207	0	27	1
-52.5	-41	1000	-78	0	111	1
-46.8	0	0	0	1	110	1
-12.6	-29	10	-342	1	81	0
-26.2	-15	239	-49	0	315	0
-313.85	1236	1000	-230	1	255	1
-28.9	-70	1000	-11	0	228	0
-22.2	-16	1000	0	0	296	1
-138.4	186	0	-11	1	12	0
-30.8	-21	0	-27	1	0	1
-18.9	-16	0	-86	1	102	0
-72.77	-55	0	0	0	292	0
-15.6	-63	62	-114	0	619	1
-101.4	-33	0	-517	1	0	0
-92.6	164	0	0	1	2	1
-25.5	-71	1000	-291	1	214	0
-146.6	228	9	-615	0	33	1
-32.3	-14	257	-131	1	361	0
-31.7	-58	20	-63	0	96	0
-14.8	-3	1000	-11	1	208	1
-89.3	169	1000	0	0	0	0
0	-87	1000	0	1	0	1
-17	-37	1000	0	0	0	0
-36.6	9	125	0	0	157	0
-3.4	-67	1000	0	1	0	1
-8.1	-82	1000	0	1	0	1
-13.4	-16	1000	0	0	0	0
-11	-109	1000	0	1	0	1
0	-42	1000	0	1	0	1
-34.6	-69	1000	0	1	0	1
-24.5	-81	559	0	1	0	1
-4.7	-71	1000	0	0	0	0
-23.9	-25	0	0	0	0	1
-40.1	-29	1000	0	0	0	0
-10.3	-51	539	0	1	0	1
-16.9	-34	1000	0	0	0	0
-26	115	1000	0	0	0	0
-54.6	31	534	0	1	0	1
-44.4	209	1000	0	0	0	0
-43.4	89	1000	0	1	0	1
-9.01	-23	1000	0	0	0	1
-44.1	-50	1000	0	1	0	1
-0.3	-7	1000	0	0	0	0
-312.08	115	0	0	1	0	1
-23.2	-17	273	0	1	0	1
-42.8	57	24	-83	1	51	0
-3.5	-90	1000	0	0	0	0
-39.17	-61	1000	0	0	0	0
-40.4	-25	0	0	1	22	0
-23.6	-1000	1000	0	1	0	1
-1.6	-1000	1000	0	0	0	0
-15.2	0	319	0	0	0	0
-13	-1000	1000	0	1	0	1
-16.4	-3	1000	0	0	0	0
-25.5	-110	0	0	1	0	1
-7.2	-32	1000	0	0	0	0
-6.8	-22	562	0	1	0	1
-9.85	103	439	-86	0	0	0
-4.3	-19	1000	0	0	0	0
-11.2	-20	389	0	1	0	1
-5.9	-99	1000	0	1	0	1
-104.8	258	1000	0	0	0	0
-35.6	-39	1000	0	1	0	1
-54.3	-22	0	-218	0	0	0
-42.2	-27	1000	0	0	0	0
-26.67	-44	1000	0	0	0	0
-54.7	-59	513	0	1	45	1
-18	-29	1000	0	1	0	1
-21.5	94	1000	0	1	0	1
-82	3	1000	0	1	0	1
-4	-87	1000	0	1	0	1
-22	10	1000	0	0	0	0
-16.1	-47	1000	0	0	0	0
-52.9	205	1000	0	0	0	0
-14.6	-88	1000	0	0	0	0
-63.47	-43	0	0	0	112	1
-35.7	-1000	1000	0	1	0	1
-14.75	-101	1000	0	1	0	1
-17.3	-6	1000	0	1	0	1
-19.1	-67	1000	0	0	0	0
-44.6	147	0	0	1	0	1
-20.58	137	1000	0	1	0	1
-27.9	85	1000	0	0	0	0
-8.25	-53	1000	0	0	0	0
-18.9	-21	1000	0	1	0	1
-17.7	-104	297	0	1	0	1
-12.2	16	316	-102	0	20	1
-8.6	-35	1000	0	0	0	0
-21.7	-101	1000	0	0	0	0
-15.9	-13	1000	0	0	0	0
-18.2	-88	1000	-330	1	52	0
-12.8	2	1000	-749	1	570	1
-28.14	111	1000	-139	0	884	0
-438.4	328	1000	0	1	0	1
-13.8	-7	1000	0	1	0	1
-16.7	-46	1000	0	0	0	0
-37.1	71	1000	0	1	0	1
-14.7	-55	1000	0	1	0	1
-8.8	-91	1000	-424	1	2573	0
-2.8	-93	330	-449	0	2494	1
-6.2	59	1000	-1041	1	1960	0
-13.9	36	1000	0	0	0	0
-9.2	-71	1000	0	0	0	0
-13.1	39	1000	0	1	0	1
-29.8	71	1000	0	0	0	0
-9.2	8	1000	0	0	0	0
-48.6	-49	0	0	0	158	1
-23.7	-77	1000	0	0	0	0
-18.6	-99	1000	0	1	0	1
-34.7	131	1000	0	0	0	0
-28.2	133	1000	0	0	0	0
-46.7	-101	1000	0	1	0	1
-42	141	1000	0	0	0	0
-25.7	0	1000	0	0	0	0
-12.3	-22	1000	-48	0	0	1
-26.1	-83	0	0	1	22	0
-25.3	-28	1000	0	0	0	0
-9.3	-57	884	0	1	0	1
-42.1	-13	1000	0	1	0	1
-23.2	66	369	0	1	0	1
-16.9	32	237	0	1	0	1
0	-61	1000	0	1	0	1
-52.6	92	1000	0	0	0	0
-8.2	-90	856	0	1	0	1
-18.4	-74	1000	0	0	0	0
-43.3	171	888	0	0	0	0
-43.1	9	985	0	0	0	0
-32.4	-8	1000	0	0	0	0
-11.2	-12	1000	0	0	0	0
-26.8	-42	0	0	0	0	1
0	-7	869	-34	0	144	1
-17.8	12	685	0	0	0	0
-6	-50	1000	0	1	0	1
-15.1	-1000	1000	0	1	0	1
-3.4	-17	509	0	1	0	1
-11.6	-1	229	0	1	108	1
-24.6	106	1000	0	0	0	0
-6.8	-83	1000	0	1	34	0
-11.5	-55	1000	0	0	0	0
-22.6	60	1000	0	0	0	0
-52.3	-62	1000	0	1	0	1
-35.5	1	1000	0	0	0	0
-17.7	-1000	1000	0	1	0	1
-13	55	1000	0	1	0	1
-15.5	-89	172	0	1	0	1
-3.3	5	1000	0	0	0	0
-24.8	-91	1000	0	1	0	1
-10.3	48	1000	0	1	0	1
-4.6	18	1000	0	0	0	0
-18.4	-28	0	-157	1	0	0
-7.4	-90	1000	0	1	0	1
-36.01	-2	1000	0	0	0	0
-17.2	-75	482	0	1	0	1
-122.8	-8	0	-37	0	0	1
-8.6	-91	439	-1	0	24	0
-21.08	60	1000	0	1	0	1
-14.5	13	1000	-632	1	0	1
-15.1	-57	488	-201	0	1838	1
-0.6	2	1000	-1451	1	604	0
-31.8	25	1000	0	0	0	0
-19.9	-75	1000	0	1	0	1
-13.5	11	1000	0	1	0	1
-20.4	42	1000	0	0	0	0
-9.7	-9	1000	-26	1	1	0
-27.7	-53	1000	0	1	0	1
-6.6	7	1000	0	0	0	0
-16.1	-74	1000	0	0	0	0
-17.9	-34	1000	0	1	0	1
-24.8	-56	1000	0	0	0	0
-24.4	-68	1000	0	1	0	1
-29.9	-16	1000	-2	0	0	1
-25.1	-84	675	0	1	0	1
-9.77	167	1000	-776	1	2729	1
0	-51	1000	-1501	1	2173	1
-33.9	-1000	1000	-3190	0	356	0
-9.3	-25	1000	0	0	0	0
2.7	-105	1000	0	1	0	1
-21	-55	1000	0	1	0	1
-45.5	172	1000	0	0	0	0
-16.4	-100	1000	0	1	0	1
-12.8	-1000	772	0	1	0	1
-15.2	8	1000	0	0	0	0
-18.4	32	1000	0	1	0	1
-59.7	144	0	0	0	0	1
-8.9	-11	1000	0	1	0	1
-23.7	-93	810	0	1	0	1
-7.6	17	1000	0	0	0	0
-2.6	-92	1000	0	1	0	1
-20	-71	125	0	1	0	1
-46.35	294	1000	0	1	0	0
-28.24	-28	1000	0	0	0	0
-11.1	-36	412	0	1	0	1
-27.4	34	1000	-2187	1	507	1
-17.2	-41	1000	-2374	0	311	0
-19.8	16	575	-685	0	558	0
-49.9	31	1000	-38	1	0	1
-23.9	-62	1000	0	0	0	0
-18.3	113	1000	0	1	0	1
-14.3	-88	1000	-584	0	1571	0
-11	58	1000	-841	0	1280	0
-33.7	107	1000	0	0	0	0
-21.1	-1000	1000	0	1	0	1
-23.2	51	1000	0	0	0	0
-6.6	-59	1000	0	1	0	1
-56.29	370	0	-152	1	0	1
-1.3	30	0	-261	0	16	0
-25.5	91	1000	0	1	0	1
-17.2	93	1000	0	0	0	0
-6.2	3	109	0	0	0	0
-47.9	-39	1000	0	0	0	0
-270.35	820	1000	0	0	0	0
-13.3	-42	1000	0	0	0	0
-8.4	29	1000	0	1	0	1
-67.3	-32	1000	-1913	1	3963	1
-30.1	-10	1000	0	1	0	1
-53.35	227	1000	0	0	0	0
-17.6	117	1000	0	1	0	1
-17.1	-53	1000	0	0	0	0
-22.6	49	600	0	1	0	1
-15.7	110	766	0	1	0	1
-18.3	13	1000	0	1	0	1
-18.1	-47	1000	0	1	0	1
-33	-19	1000	0	0	82	0
-16.2	-77	1000	0	0	0	0
0	-31	1000	-146	0	0	1
-37.9	-84	232	0	1	0	1
-4.1	32	956	0	1	0	1
-3	39	1000	0	0	2123	1
-57.1	-40	1000	0	1	677	1
-3.4	-81	757	-790	0	20	1
-16.5	8	1000	0	0	0	0
-24.77	59	1000	0	0	2764	1
-17.8	58	1000	-389	1	2415	0
-23.5	-50	1000	-530	1	2178	0
-23.9	77	1000	0	0	0	0
-46	35	1000	0	0	0	0
-16.8	29	997	0	0	0	0
0	-1000	1000	0	1	0	1
-6.7	-48	1000	0	0	199	0
-14.5	3	1000	0	0	0	0
-3.89	-30	1000	-280	0	55	1
-4.1	-86	256	0	1	0	1
-68.48	212	1000	0	1	150	1
-14.8	41	1000	0	0	0	0
-28	-58	1000	0	1	0	1
-13.2	-14	581	0	1	0	1
-45.3	-47	479	0	0	0	0
-39.8	111	1000	-40	1	0	1
-20.6	37	1000	0	0	0	0
-24.6	52	1000	0	0	0	0
-18.6	17	1000	0	0	0	0
-8.64	-66	1000	0	1	0	1
-15.8	-1000	1000	0	0	0	0
-22.8	38	680	-327	1	0	0
-32.9	-24	1000	0	1	0	1
-39.1	47	137	0	1	239	0
-39.5	-69	1000	0	1	0	1
-7.17	-36	234	-568	0	0	1
-14.3	-80	925	0	0	0	0
-10	68	1000	-549	0	0	1
-19.4	48	0	0	1	0	0
-7.6	-61	1000	0	1	0	1
-25.6	93	1000	0	1	0	1
-19.3	-1000	1000	0	1	0	1
-39.8	77	271	0	1	0	1
-36.5	108	1000	0	0	0	0
-24.2	137	1000	0	0	0	0
-40.2	8	1000	0	0	0	0
-63.9	-83	0	0	0	0	1
-33.2	14	1000	0	1	0	1
-14.5	-23	1000	0	0	0	0
-3.2	33	1000	-176	1	69	0
-73.5	99	1000	0	0	0	0
-12	-29	1000	0	0	0	0
-60.2	-14	1000	0	1	0	1
-15.6	56	1000	0	1	0	1
-23.4	18	23	0	1	0	1
0	-98	1000	-564	0	1978	1
-22	40	1000	-149	0	0	1
-19.7	31	342	0	0	0	0
-23	59	1000	0	1	0	1
-11.1	-98	1000	0	0	0	0
-19	-1000	72	0	1	0	1
-57.2	166	1000	0	0	0	0
-15.7	-1000	1000	0	0	0	0
-29.8	-7	1000	0	0	0	0
-8.4	14	736	0	0	0	0
-87.9	-106	1000	0	1	0	1
-4.8	-63	248	0	1	0	1
-18.5	-83	1000	0	0	0	0
-32.3	-99	1000	0	0	0	0
-54.2	-75	1000	0	1	0	1
-27	94	1000	0	1	0	1
-6	25	1000	0	1	0	1
-34	122	1000	0	1	0	1
-48.6	178	1000	0	1	0	1
-11.8	-100	1000	0	0	0	0
-30.2	72	1000	0	0	0	0
-10.2	2	1000	-68	0	238	1
-51.4	-37	1000	0	0	0	0
-21.3	-37	487	0	1	0	1
-16.5	11	1000	0	0	0	0
-12.4	0	1000	0	1	0	1
-6.5	-4	1000	0	1	0	1
-22	-1000	1000	0	0	0	0
-76.2	56	313	0	0	0	0
-37.1	88	1000	0	0	0	0
-24.6	-1000	0	0	1	62	1
-44.45	59	1000	0	1	0	1
-32.75	17	1000	0	1	0	1
-26.5	15	775	0	1	0	1
0	19	1000	-244	0	43	1
-10.8	4	1000	0	1	0	1
-11.9	-109	1000	0	1	0	1
-109.01	-7	0	0	0	44	0
-5	16	379	0	0	0	0
-9.3	-81	439	0	0	0	0
-19	-1000	1000	0	1	0	1
-39.6	-31	1000	0	1	0	1
-23.6	-49	1000	0	0	0	0
-2.1	-79	1000	0	1	0	1
-16.2	-1000	1000	0	0	0	0
-14	-24	706	0	1	0	1
-14.1	27	265	0	1	0	1
-4.3	28	717	-99	0	0	1
-43.1	-16	1000	0	1	0	1
-11.3	-86	1000	-265	0	0	0
0	-69	1000	-131	0	273	1
-19.9	18	1000	0	1	0	1
-64.8	125	1000	0	1	0	1
-34.8	-11	1000	0	0	0	0
-29.8	107	1000	0	0	0	0
-9.4	-1000	1000	0	0	0	0
-39.4	34	1000	0	0	0	0
-10.2	104	1000	0	0	9	0
-78.2	16	276	0	1	0	1
-72.45	208	1000	0	0	0	0
-6.1	-1000	56	0	1	0	1
-8.6	29	785	-42	0	0	0
-8.6	22	1000	-1583	0	0	1
-21.1	-1000	1000	0	1	0	1
-23	-63	0	-24	1	30	1
-15.3	-36	1000	0	1	0	1
-25.3	-6	0	-94	1	10	1
-59.5	49	1000	0	1	0	1
-50.1	-1000	1000	0	0	0	0
-14.1	-60	1000	0	0	0	0
-24.9	-27	1000	0	1	0	1
-20.1	33	1000	0	0	0	0
-4.6	-35	420	0	1	0	1
-6.1	19	1000	-454	1	1098	1
-4.3	-34	1000	-507	1	980	1
-41.5	97	1000	0	1	0	1
-1	-58	1000	0	1	337	1
-31.4	36	0	-342	0	179	1
-17.2	18	1000	0	0	0	0
-39.2	146	1000	0	0	0	0
-20.6	-90	1000	0	1	0	1
-28.1	62	1000	-481	1	958	1
-31	-105	67	-904	1	545	1
-8.7	-1000	1000	0	1	0	1
-23.2	-89	1000	0	0	0	0
-3.6	9	1000	0	0	0	0
-18.4	-79	1000	0	0	0	0
-18.9	-43	1000	0	1	0	1
-22.8	3	1000	0	0	0	0
-16.1	-25	1000	0	0	0	0
-15	50	171	0	0	0	0
-40.58	127	0	0	0	207	0
-46.4	288	1000	0	0	0	0
-63	21	1000	0	1	0	1
-1	-100	1000	0	0	0	0
-4.3	-9	1000	0	1	0	1
-11.1	-72	1000	0	1	0	1
-2.3	-99	1000	0	1	0	1
-16.02	-58	1000	0	0	0	0
-77.2	-70	1000	0	0	0	0
-25.5	-52	370	0	0	0	0
-22.8	-17	136	0	1	0	1
-150.1	438	1000	0	1	0	1
-39.1	-9	1000	0	0	0	0
-17.5	26	1000	0	1	0	1
-33	-1000	1000	0	0	0	0
-33.5	115	1000	0	1	20	0
-159.6	53	189	0	1	0	1
-10.6	64	1000	0	1	0	1
-14.4	34	1000	-266	0	130	0
-7.9	-41	818	0	1	0	1
-82.3	64	1000	0	1	0	1
-18.7	-2	2	-297	1	31	0
-62.6	135	1000	-638	1	454	1
-38.9	15	1000	0	0	0	0
-22.4	-1000	1000	0	1	0	1
0.6	6	1000	0	1	0	1
3.1	-1000	1000	0	1	0	1
-40	-43	1000	0	1	0	1
-7.5	46	1000	0	0	0	0
-23.3	-14	1000	0	1	100	0
-27.7	-94	1000	0	0	0	0
-81.6	76	1000	0	0	0	0
-3.4	-23	1000	0	0	0	0
-10.4	-12	0	-2005	1	41	1
-29.2	-63	1000	0	0	0	0
-286.21	477	1000	0	1	0	1
-29.2	14	668	0	0	0	0
-25.7	-18	1000	0	0	0	0
-7.3	-88	1000	0	1	0	1
-49.9	150	1000	-370	0	1099	1
-79.7	233	1000	0	1	0	0
-93.2	129	0	-16	0	0	0
-33.8	42	344	0	1	0	1
-20.5	114	0	-145	1	0	1
-18.4	-9	1000	0	0	0	0
-33.9	-32	1000	-60	1	0	1
-29.6	-31	367	0	0	0	0
-17.4	-99	799	0	0	0	0
-11.9	7	1000	0	1	0	1
-10.2	-1000	706	0	0	0	0
-20.5	53	1000	0	0	0	0
-19.1	-30	1000	0	0	0	0
-13.2	7	388	0	0	0	0
-8.5	-1000	1000	0	1	0	1
-75.7	57	1000	0	0	0	0
-2.82	19	1000	-3	0	0	0
-10.8	29	46	-200	1	109	1
-10.3	-7	1000	0	0	0	0
-81.5	89	1000	0	1	0	1
-26.9	-4	1000	0	0	0	0
-28.6	-56	1000	0	0	0	0
-34.6	-43	733	0	1	0	1
-10.55	-48	1000	-144	0	0	1
-8.2	-62	1000	-831	1	1995	0
-69.6	124	1000	-1258	0	1280	1
-0.2	-80	428	0	0	0	0
-64	-62	1000	0	1	0	1
-31.7	-50	1000	0	0	0	0
-12.1	-91	1000	0	0	0	0
-7.7	5	1000	0	0	0	0
-11.2	-110	1000	0	1	0	1
-29.5	-82	1000	0	0	0	0
0	-31	1000	-119	0	0	1
-52.06	-50	1000	0	0	0	0
-22.4	-1000	1000	0	1	0	1
-78.4	290	1000	-4003	1	145	1
-15.9	6	1000	0	1	0	1
-15.8	-1	1000	0	0	0	0
-3.8	-1000	1000	0	1	0	1
-20.8	-3	1000	0	1	0	1
-12.4	-1000	165	0	1	0	1
-13.4	-6	1000	0	1	0	1
-57.6	18	1000	0	0	0	0
-70.9	275	1000	0	1	0	1
-70.8	-1000	1000	0	0	0	0
-60.2	-90	453	0	0	0	0
-40.1	-47	1000	0	0	0	0
-4.84	-9	1000	0	0	0	0
-34.8	-82	602	-24	1	411	1
-3.08	62	1000	0	1	0	1
-9.1	66	207	0	1	0	1
-68.3	269	1000	0	0	0	0
-4.5	-102	1000	0	0	0	0
-30.2	-36	0	0	0	39	0
-37.4	-30	1000	0	1	0	1
-81.7	17	1000	0	1	0	1
-33.1	-50	1000	-19	0	0	0
-20.5	32	417	0	1	0	1
-2.1	-1000	1000	0	0	0	0
-19.08	97	0	-90	1	0	1
-109.56	98	847	0	1	0	1
-32.3	-103	1000	0	0	0	0
-25.5	60	1000	0	1	0	1
-23	-50	1000	-1211	1	1452	1
-45.6	55	1000	-2	1	85	1
-20.7	-21	1000	-78	1	62	1
-13	-25	1000	0	1	0	1
-8.41	5	1000	-692	0	102	0
-25.5	-80	1000	-440	0	195	1
-23.4	-11	626	-55	1	0	1
-65	-34	0	-13	0	0	0
-7.37	-101	1000	-109	1	0	0
-28	-44	1000	0	0	0	0
-17.1	76	1000	0	0	0	0
-41.1	57	1000	-402	0	2176	0
-21.47	164	528	0	1	0	1
-39.2	108	1000	0	1	0	1
-62.2	-47	1000	0	0	0	0
-12.7	61	1000	0	1	0	1
-7.5	-76	1000	0	1	0	1
-18.97	21	970	-10	1	83	1
-32.07	63	1000	0	1	0	1
-26.1	-1000	1000	0	0	0	0
-18.4	-97	1000	0	0	1039	1
-29.9	-14	1000	0	0	0	0
-33.3	-84	91	0	1	0	1
-2.9	-64	1000	-155	0	0	1
-22.9	-1000	1000	0	0	0	0
-20.1	-1000	1000	-452	1	0	1
-53.3	94	1000	0	0	0	0
-18.3	-3	1000	0	1	0	1
-106.8	284	1000	0	0	0	0
-2.4	4	1000	-155	0	172	1
-9.8	20	346	-263	1	0	0
-301.14	-82	1000	0	0	0	0
-13.9	-90	1000	0	1	0	1
-51.9	64	1000	0	0	0	0
-35.3	-96	848	-109	0	0	0
-31	2	0	-165	0	0	0
-10.4	-11	1000	0	0	240	1
-9.1	-94	1000	0	0	0	0
-15.7	-103	1000	0	1	0	1
-4.7	-84	1000	0	0	0	0
-8.7	-1000	1000	0	1	0	1
-58.34	176	1000	0	1	0	1
-36.7	174	1000	-134	1	0	0
-20	38	1000	-229	0	0	1
-6.9	43	1000	0	1	0	1
-129.8	1	817	0	1	0	1
-9.3	-32	1000	0	1	0	1
-28.5	-1000	742	0	0	0	0
-39.6	64	1000	0	1	0	1
-23.1	-74	1000	0	1	0	1
-146.6	482	899	-120	1	0	1
-8.8	-79	1000	-31	1	8	0
-16.6	24	1000	0	0	0	0
-37.5	-46	1000	0	0	0	0
-32.6	48	1000	0	1	0	1
-11.4	-91	1000	0	1	0	1
-11.34	-38	1000	0	0	0	0
-23.2	-96	623	0	0	0	0
-24.1	-32	1000	0	0	0	0
-8.44	-70	569	0	1	0	1
-11.2	-3	1000	-7	0	361	1
-25.2	-89	1000	0	0	0	0
-105.3	318	1000	0	1	0	1
-12.9	43	628	0	0	0	0
-43	-1	1000	0	1	0	1
-24.3	51	1000	0	1	48	1
-53.2	142	301	0	1	0	1
-30.8	-47	731	0	1	0	1
-7.8	50	1000	0	1	0	1
-21	-11	1000	0	1	0	1
-22.2	21	1000	0	0	0	0
-6.6	-25	1000	-456	1	1803	0
-83.7	-22	0	-5778	0	0	0
-29	-40	1000	0	0	0	0
-24.3	-1000	1000	0	0	0	0
-128.8	288	1000	0	1	0	1
-10.7	-76	1000	0	0	0	0
-9.2	-54	622	0	0	0	0
-21.4	-62	1000	0	0	0	0
-61.9	175	0	0	1	0	0
-8.6	-81	1000	0	0	0	0
-15.2	-22	195	0	0	0	0
-31.3	101	1000	0	0	0	0
-8.4	-33	1000	0	0	0	0
-34.4	16	1000	0	0	0	0
-29.6	137	1000	0	0	0	0
-39.1	101	1000	0	1	120	1
-4	-25	1000	-46	1	117	1
-52	133	1000	0	1	0	1
-19.7	59	1000	0	0	0	0
-10.3	-98	1000	0	1	0	1
-2.1	3	1000	0	0	0	0
-8	-1000	1000	0	1	0	1
-42.5	41	1000	0	0	0	0
-0.2	-3	477	-543	0	19	1
-52.4	53	0	0	0	0	0
-89.3	-72	0	0	0	0	0
-58.84	263	1000	0	0	0	0
-17.6	-58	892	0	0	1464	0
-23.8	15	1000	-131	1	1220	1
-32	9	1000	0	0	0	0
-18.4	-1000	1000	0	0	0	0
-10.9	-60	1000	0	0	0	0
-13.1	31	1000	0	0	0	0
-80.9	-49	882	0	1	0	1
0	9	1000	0	0	0	0
-22.9	93	1000	0	1	0	1
-6.7	-79	154	0	1	0	1
-13.5	106	1000	0	1	0	1
-23.8	-62	1000	0	0	0	0
0	14	1000	0	0	0	0
-9.2	-78	1000	0	0	0	0
-24.5	151	1000	0	0	0	0
-22	110	1000	0	1	0	1
-20.2	-68	1000	0	1	0	1
-12.9	-11	1000	0	0	0	0
-56.29	46	1000	0	1	0	1
-50.44	93	1000	0	0	0	0
-37.8	81	1000	0	0	0	0
-5.8	36	1000	0	0	0	0
-3.4	13	1000	0	0	0	0
-13	-80	1000	0	1	0	1
-10.1	-106	1000	0	0	0	0
-70.58	308	1000	0	1	0	1
-17.2	-57	1000	0	0	0	0
-30.2	-22	1000	0	1	0	1
-6.8	26	754	0	1	0	1
-18.6	37	1000	0	0	0	0
-21.1	-47	445	0	1	0	1
-20.4	20	1000	0	0	0	0
-19.9	19	1000	0	0	0	0
-10.4	-93	1000	0	0	0	0
-26.6	43	260	0	0	0	0
-2.7	27	414	-492	1	64	1
-21	16	1000	-331	1	0	1
-38.3	-95	646	0	0	0	0
-28.5	121	1000	0	1	0	1
-22.9	-90	1000	0	1	0	1
-7	-52	851	0	0	0	0
-3.5	40	1000	0	0	127	1
-39.5	-64	39	-198	1	0	1
-21.9	-1000	222	0	0	0	0
-11.84	27	1000	-85	1	0	1
-302.3	-59	0	0	0	0	0
-1.5	-92	1000	0	0	0	0
-37.6	88	1000	0	0	0	0
-6.45	18	1000	0	0	811	1
-6.72	0	1000	0	0	0	0
-37.4	-12	1000	0	0	8	0
-11.3	-91	1000	0	0	0	0
-31.6	-72	135	0	1	0	1
-30.48	113	102	0	0	0	0
-51.27	82	1000	0	1	0	1
-64.9	77	275	0	1	0	1
-46	88	1000	0	0	0	0
-2	71	1000	0	1	0	1
-25.5	43	1000	0	0	0	0
-8.4	14	1000	0	0	0	0
-16.7	-8	1000	0	0	0	0
-11.1	-9	1000	0	0	0	0
-31.5	-9	1000	0	1	0	1
-11.1	8	1000	0	1	0	1
-43.8	-72	1000	0	0	0	0
-10	-76	1000	0	1	0	1
-48.8	-1000	1000	0	0	0	0
-20.5	-46	1000	-118	1	0	1
-7	-82	1000	0	1	0	1
-9.9	-71	1000	0	0	19	0
-28.9	-62	1000	0	0	0	0
-15.5	-93	1000	0	0	0	0
-15.9	-41	1000	0	0	0	0
-29.6	118	0	-343	0	0	0
-13.1	-1000	1000	0	1	0	1
-97.2	117	420	0	1	0	1
-21.7	-22	1000	0	0	0	0
-17.9	-1	1000	-1330	1	532	1
-86.2	285	1000	0	0	0	0
-4.22	-5	1000	0	1	460	1
-20	-46	1000	0	0	0	0
-1.3	-89	387	0	1	0	1
-10.5	-28	1000	0	1	131	0
-48	-39	1000	0	0	0	0
-11.5	-104	1000	-293	1	789	0
-20.1	-94	1000	0	0	0	0
-15.1	-76	292	0	1	0	1
-16.9	47	1000	0	0	103	0
-9.4	-21	1000	0	0	0	0
-32.7	-79	1000	0	0	0	0
-22.67	44	262	0	1	0	1
-36.5	-1000	1000	0	0	0	0
-2.1	-59	1000	0	0	0	0
-37.6	149	831	-47	1	0	0
-11.2	-105	1000	0	0	222	0
-14.91	-36	113	0	1	0	1
-28.5	35	1000	0	0	0	0
-84	-53	1000	0	1	0	1
-18.55	-105	1000	0	1	219	0
-6.8	-28	1000	-17	1	124	0
-37.9	-92	462	0	1	0	1
-23.2	-1000	1000	0	1	0	1
-13.7	21	982	0	0	0	0
-21.83	-31	1000	0	1	70	1
-39.97	-95	591	0	1	0	1
-38	-107	1000	0	0	0	0
-23.4	-15	124	0	0	0	0
-10.7	-31	146	-177	1	0	1
-55.2	-70	1000	0	0	0	0
-7	12	0	0	0	36	0
-29.2	-23	1000	0	0	0	0
-24.09	-13	1000	0	0	24	0
-35.3	-90	1000	0	1	0	1
-11.5	-19	1000	-179	0	143	1
-31.8	-10	1000	-115	1	0	1
-10	-103	1000	-913	0	283	0
-28.4	12	1000	0	1	0	1
-11.9	-27	194	0	1	0	1
-24.1	-22	1000	0	1	0	1
-15.2	43	1000	0	1	0	1
-24.4	-1000	1000	0	0	0	0
-10.9	-11	1000	0	1	0	1
-16.8	3	1000	0	0	0	0
-28.4	-30	1000	0	0	0	0
-13.7	-95	1000	0	0	0	0
-35.2	-24	1000	0	1	0	1
-18.7	-9	1000	0	0	0	0
-37	-51	1000	0	0	0	0
-13.2	27	1000	0	1	0	1
-30.3	118	1000	-265	1	207	0
-41	307	535	-577	0	0	0
-54.3	52	852	0	1	0	1
-21.84	113	0	0	1	0	1
-38	-66	1000	0	1	0	1
-10.3	38	958	0	0	0	0
-8.5	18	284	0	0	0	0
-12.4	-82	1000	0	0	0	0
-22.4	-35	1000	0	0	0	0
-9.4	-7	1000	0	1	0	1
-26.49	92	1000	0	0	0	0
-27.9	-1000	1000	0	0	0	0
-9.2	-1000	1000	0	1	0	1
-28.3	-27	1000	-1	1	441	1
-22.2	23	1000	0	0	25	0
-2	-4	1000	-220	1	256	0
-99.32	131	0	0	0	13	1
-24.71	106	1000	0	0	0	0
-19.3	-1000	1000	0	1	0	1
-23.8	0	309	0	0	361	0
-33.6	32	624	0	0	0	0
0.89	-53	1000	0	0	0	0
-47	-45	1000	0	1	0	1
-64.7	264	1000	0	1	0	1
-20.07	-1000	1000	0	1	0	1
-10.8	57	1000	0	0	0	0
-29.1	-1000	1000	0	0	0	0
-115.7	201	1000	0	0	0	0
-19.1	1	1000	0	0	0	0
-41.3	151	1000	0	0	0	0
-85.9	4	1000	0	1	0	1
-12.5	-1000	1000	0	0	0	0
-39.5	-55	1000	-754	1	90	1
-13.1	-1000	823	0	0	0	0
-14.5	58	1000	0	0	0	0
-21.9	89	1000	0	1	0	1
-15.2	-14	836	0	1	0	1
-58.8	-87	550	-795	0	429	0
-21.8	11	1000	-1304	1	4627	1
-7	46	1000	-5859	1	65	1
-86.6	-61	71	0	1	0	1
-9.2	-78	0	0	1	0	0
-28.9	45	791	0	1	0	1
-15.2	-1000	1000	0	0	0	0
-26.6	-26	1000	0	0	0	0
-27.3	-1000	1000	0	1	0	1
-15.8	-94	1000	0	1	0	0
-14.9	3	1000	0	0	0	0
-14.5	-17	1000	0	1	0	1
-24.4	39	1000	0	0	0	0
-75.1	272	1000	0	0	6	1
-6.2	-60	1000	0	0	0	0
-34.3	-1000	1000	0	1	0	1
-18	-61	1000	0	1	0	1
-54.24	-1000	1000	0	0	0	0
-11.4	14	1000	0	0	0	0
-20.9	-82	1000	0	1	0	1
-40.2	125	246	0	1	0	1
-8.5	59	29	-101	0	0	0
-4.79	-21	1000	-229	1	2	1
-5.1	-1000	927	0	0	0	0
-19	-70	396	0	0	0	0
-1.9	-21	532	0	0	0	0
-27.87	-1	1000	0	0	0	0
-73	171	1000	0	0	0	0
-22.4	1	1000	0	1	0	1
-46.3	-1000	1000	0	0	0	0
-18.3	-97	1000	0	0	0	0
-32.5	-3	941	0	0	0	0
-117.7	-1000	1000	0	0	0	0
-32.3	-38	716	0	1	0	1
-26.4	-99	1000	0	1	0	1
-31.65	66	1000	0	0	0	0
-22.5	-37	674	0	1	0	1
-24	-39	1000	0	1	0	1
-49.72	44	1000	-294	1	0	1
-7.74	-77	1000	0	1	0	1
-32.74	122	1000	0	1	0	1
-15.8	-23	1000	0	0	0	0
0.7	-63	1000	0	1	0	1
-13.4	-42	1000	0	0	0	0
-23.8	-29	982	0	1	0	1
-49.3	56	1000	0	0	0	0
-19.1	-57	1000	0	1	0	1
-55.6	-48	419	0	1	0	1
-10.8	-73	1000	0	1	0	1
-42.8	-66	1000	-46	0	216	0
-13.7	-69	1000	0	1	0	1
-30.1	-89	1000	0	1	0	1
-25	-1000	1000	0	1	0	1
-328.35	1413	1000	0	0	105	1
-8.7	-1000	1000	0	0	0	0
-18.8	-1000	1000	0	0	0	0
-8.9	-23	1000	0	1	0	1
-28.5	-71	935	0	1	0	1
-7.9	-33	1000	0	0	0	0
-14.2	-38	195	0	0	0	0
-6.9	-99	1000	-292	1	0	0
-15	-83	951	0	0	0	0
-15.3	-22	1000	0	1	0	1
-11.67	-23	1000	0	0	0	0
-15.1	-97	1000	0	0	0	0
-4.7	-58	1000	0	1	0	1
-30.6	-82	1000	0	0	0	0
-25.1	-84	1000	0	0	0	0
-85.74	220	1000	0	0	0	0
-41	4	1000	0	0	0	0
-18.4	38	1000	0	0	0	0
-34.3	50	1000	0	0	0	0
-16	-19	1000	0	0	0	0
-25.1	-65	1000	0	0	0	0
-11.2	31	1000	0	0	0	0
-16.7	-99	1000	0	0	0	0
-8.1	-31	1000	0	0	0	0
-32.8	-1000	1000	0	1	0	1
-37.1	-1000	1000	0	1	0	1
-9.6	-31	862	0	0	0	0
-6.1	18	1000	0	0	47	1
-50.6	-57	1000	0	0	0	0
-53.5	-84	1000	0	0	0	0
0.2	-27	1000	0	1	0	1
-10.4	-40	1000	0	0	0	0
-1.3	77	698	0	1	0	1
-20.9	-104	406	0	1	0	1
-8.9	-56	1000	0	0	0	0
-43.4	104	1000	0	1	0	1
-30.4	-97	1000	0	1	0	1
1.7	-87	1000	0	1	0	1
-39.5	-31	1000	0	0	0	0
-0.1	-29	1000	0	0	0	0
-25.8	-44	1000	0	1	0	1
-152.8	55	0	-164	1	164	1
-127.2	12	0	-207	1	151	1
-11.6	-1000	1000	0	1	0	1
-12.8	-94	159	0	1	0	1
-49.3	-82	1000	0	0	0	0
-43.4	-88	1000	0	0	0	0
-32	42	1000	0	1	0	1
-2.3	-45	1000	0	1	0	1
-74.3	-69	1000	0	1	67	0
-32.8	72	1000	0	0	0	1
-33.4	74	745	0	0	282	1
-17.3	-49	1000	0	0	0	0
-24.4	-1000	1000	0	0	0	0
-12.4	32	51	0	1	0	1
-19.5	-1000	1000	0	1	0	1
-9.3	-1000	1000	0	0	0	0
-12.6	-40	1000	0	0	0	0
-18.8	36	1000	0	1	0	1
-13.2	-51	0	-73	0	27	0
-23	-4	1000	0	1	0	1
-6.2	-38	1000	-52	0	187	1
-46	27	1000	0	0	0	0
-8.3	-99	1000	0	0	0	0
-12.19	-38	1000	0	0	0	0
-37.6	-16	1000	0	1	0	1
-21.3	-57	1000	0	0	0	0
-77.1	133	1000	0	0	0	0
-30.3	121	1000	0	0	45	0
-55.7	-21	1000	0	1	0	1
-20	-8	1000	0	0	0	0
-10.9	16	1000	0	0	0	0
-36.5	48	1000	0	1	0	1
-22	99	1000	0	0	0	0
-8.3	27	1000	0	0	0	0
-15.4	23	1000	0	0	0	0
-42.5	112	784	0	0	0	0
-98.6	76	1000	0	0	0	0
-13.1	-1000	312	0	0	0	0
-23.8	0	1000	0	1	0	1
-39.3	32	1000	0	1	0	1
-24.5	96	1000	0	1	0	1
-25.7	-1000	1000	0	1	0	1
-31.5	68	1000	-7	1	64	0
-30.5	207	1000	0	1	66	1
-21.3	-37	952	0	1	0	1
0	7	851	0	1	0	1
-12.8	-54	1000	0	0	0	0
-21.9	45	134	0	1	0	1
-39.5	18	1000	0	0	0	0
-29.2	-45	1000	0	1	0	1
3	-108	0	0	0	21	0
-37	50	1000	0	0	0	0
-6.7	-65	124	0	0	0	0
-26.41	114	1000	0	0	0	0
-24.3	47	160	-39	0	204	0
-8	55	401	0	1	0	1
-21.6	-32	545	0	1	0	1
-42.8	-45	1000	0	1	0	1
-12.2	-18	1000	0	0	0	0
-30.7	-69	1000	0	1	0	1
-18.1	34	1000	0	0	0	0
-19.8	84	1000	0	1	0	1
-12.1	-1000	1000	0	0	0	0
-51.2	95	1000	0	1	0	1
-4.1	-69	1000	-2392	0	3356	0
-26.5	81	1000	-2864	0	2798	0
-20	2	334	-1199	1	381	1
-47.9	98	259	0	0	0	0
-40.2	-12	1000	0	1	0	1
-20.7	16	1000	0	0	0	0
-2.3	101	1000	-20	1	0	1
-22.5	19	1000	0	0	217	0
-358.39	746	0	0	1	0	1
-31.4	-40	762	0	1	0	1
-16.1	45	1000	0	1	0	1
-8	-55	1000	0	0	0	0
-63.8	213	1000	0	1	0	1
1	-22	674	0	1	0	1
-29.9	155	0	-36	1	0	0
-14.5	84	24	0	1	0	1
-34.9	-1000	1000	0	1	0	1
-16.8	159	1000	-6	1	0	1
-59.6	54	1000	0	0	0	0
-9	-93	1000	0	0	0	0
-11.1	6	1000	-48	1	0	1
-47.6	203	1000	0	0	0	0
-16.6	-54	556	0	1	0	1
-53.67	-104	1000	0	0	0	0
-13.5	-96	1000	0	0	0	0
-10.5	-73	1000	-2584	1	3098	0
-17.5	-1000	953	0	1	0	1
-27.4	46	487	0	1	0	1
-20.3	-61	288	0	1	0	1
-92.07	17	0	0	0	0	1
-16.3	-35	1000	0	0	0	0
-28.8	-27	1000	0	1	0	1
-17.2	-28	1000	0	0	0	0
-14.6	77	1000	0	1	0	1
-40.2	-78	1000	0	1	0	1
-60.5	-40	0	-53	0	275	0
-33.8	22	1000	0	1	0	1
-29.5	-86	1000	0	1	0	1
-85.9	-17	1000	0	0	0	0
-13.1	13	297	0	1	0	1
-89.7	78	0	0	1	175	0
-51.98	-40	602	0	1	0	0
-3.7	8	1000	0	1	0	1
-19.2	63	1000	0	1	0	1
-20.4	-28	742	0	0	0	0
-49.7	135	1000	0	0	0	0
-60.5	-5	651	0	0	0	0
-33.8	-88	581	0	1	0	1
-61.4	184	1000	0	0	0	0
-25.8	-57	1000	0	0	0	0
-32.1	-78	1000	0	0	0	0
-82.7	162	1000	0	0	0	0
-57.6	-88	830	0	1	0	1
-49.2	87	1000	0	1	0	1
-16.3	-74	1000	-874	1	4844	1
-16.54	-14	1000	0	0	0	0
-25.6	-41	0	0	1	0	0
-36.4	98	401	0	1	0	1
-94.3	-43	936	0	1	0	1
-8.8	-46	348	0	1	0	1
-50.7	-52	1000	0	0	0	0
-4.8	-81	1000	0	0	0	0
-29.4	113	1000	0	0	0	0
-27.24	27	1000	0	1	119	0
-15.45	-23	1000	0	0	0	0
-39.7	-42	1000	-1083	0	4442	1
-4.1	46	1000	-2524	0	3100	1
-19.6	41	1000	0	0	0	0
-5.5	-40	1000	0	0	0	0
-16.1	20	1000	0	1	0	1
-25.8	-85	1000	0	1	0	1
-28.1	55	1000	0	1	0	1
-25.3	-22	1000	0	0	0	0
-18.5	-26	340	-257	0	0	1
-10.7	20	1000	0	0	0	0
-26.5	-72	906	0	1	0	1
-5	21	1000	0	0	0	0
-87	234	1000	0	0	0	0
-5	7	297	0	1	0	1
-13.6	51	1000	0	0	0	0
-16.4	-9	1000	0	1	0	1
-22.44	203	1000	0	0	0	0
-31.7	-69	1000	0	0	0	0
-61.6	144	54	0	1	0	1
-15.6	48	718	-55	0	112	1
-76.91	60	175	0	0	0	1
-10.3	73	1000	0	1	0	1
-8.2	-32	238	0	1	0	1
-48.24	55	0	0	0	30	0
-8.1	16	1000	0	1	0	1
-15.3	31	1000	0	1	0	1
-20.2	-1000	1000	0	0	0	0
-65.8	15	0	0	0	489	1
-134.8	-30	0	-10	1	271	0
-74.41	189	1000	-55	1	0	0
-38.35	-40	1000	0	1	0	1
-43.3	-85	1000	0	1	0	1
-18.8	-110	1000	0	0	0	0
-6.2	13	1000	-199	0	132	1
-39	-66	1000	0	1	0	1
-4.4	-79	1000	0	0	0	0
-11.8	-90	1000	0	0	0	0
-7.2	-52	6	0	0	62	0
-21.1	-1000	1000	0	1	0	1
-45.5	55	1000	0	0	0	0
-37.8	-23	692	0	0	0	0
-21.5	-84	557	0	1	0	1
-38.3	102	1000	0	0	0	0
-12.2	-89	102	0	0	0	0
-27.82	-96	1000	-500	0	0	0
-3.9	-40	1000	-11	0	0	0
-16.4	-78	1000	0	1	0	1
-47.4	-91	0	0	1	0	0
-14.5	20	1000	-40	0	63	0
-111.5	-85	1000	0	1	0	1
-8	-85	1000	0	1	0	1
-241.66	579	703	-333	0	0	0
-19.6	-91	1000	0	1	0	1
-40	-23	1000	0	0	0	0
-19.4	15	1000	0	0	0	0
-24.6	-9	1000	0	0	0	0
-28.6	-1000	1000	0	1	0	1
-17	-17	1000	0	1	274	1
-6.8	-1	1000	0	0	0	0
-78.2	-83	0	0	0	0	0
-38.3	-60	1000	0	1	0	1
-6.9	41	1000	0	0	0	0
-14	0	699	0	1	0	1
-15	-81	1000	0	1	0	1
-12.6	-48	1000	0	0	0	0
-20.3	-96	1000	0	0	0	0
-27.1	119	1000	0	0	0	0
-14.53	34	1000	0	1	0	1
-24.1	-77	1000	0	1	0	1
-31.5	-101	1000	0	0	0	0
-29.3	-1000	1000	0	1	0	1
-48.1	10	1000	0	0	0	0
-4.1	4	1000	-62	1	0	1
-64.9	44	0	0	1	94	1
-73.3	-40	1000	0	1	0	1
-18.7	-89	1000	0	1	0	1
-8.7	-9	1000	0	1	0	1
-32.4	-82	1000	0	0	0	0
-9.5	-43	1000	0	0	0	1
-27.9	143	1000	0	1	0	1
0.1	44	1000	0	0	242	1
-62.9	94	1000	0	0	0	0
-21.7	-47	1000	0	0	0	0
-19.7	43	1000	-54	0	0	0
-1.9	-39	1000	0	1	0	1
-60.7	268	678	0	0	0	1
-19.2	12	174	0	1	0	1
-0.1	-47	1000	0	0	0	0
-19.9	-22	1000	0	1	0	1
-7.7	-44	1000	0	0	0	0
-2.4	-69	1000	0	0	41	1
-22.2	-4	427	0	1	0	1
-14.1	-11	713	0	0	0	0
-27.8	50	1000	0	0	0	0
-35.1	-85	1000	0	0	0	0
0.6	-19	105	0	1	0	1
-11.2	-94	108	0	1	0	1
-66.9	143	1000	0	1	0	1
-7.5	-1000	1000	0	1	0	1
-23.2	144	965	0	1	0	0
-75.7	-94	1000	0	1	0	1
-46	96	1000	0	0	107	0
-16.2	22	552	0	1	0	1
-9.4	26	1000	0	0	0	0
-8.7	-79	1000	0	1	0	1
-29.7	-40	188	0	0	0	0
-11.5	-4	1000	0	0	0	0
-33.2	-84	535	0	1	0	1
-56.4	-21	1000	-513	1	126	0
-4.7	-25	1000	0	1	0	1
-28.5	13	864	-59	0	1833	0
-27.3	-13	410	-607	0	1379	0
0	-99	1000	-1574	0	461	0
-18.1	-54	932	0	1	0	1
-23.2	-103	1000	-103	0	329	1
0	19	1000	-300	0	0	0
-6.6	92	1000	-2419	0	0	0
-38.4	105	0	-42	0	0	0
-23.59	48	1000	-418	0	0	0
-11.2	37	1000	0	0	0	0
-34.8	87	1000	-121	0	0	1
-8.1	1	843	0	0	0	0
-23.1	-85	1000	0	1	0	1
-10	-38	1000	0	0	0	0
-26.4	-59	1000	0	1	0	1
-13.5	-102	1000	-125	0	121	0
-13.6	111	1000	0	0	0	0
-23.7	28	761	-942	0	3886	1
-9.5	46	1000	0	0	0	0
-2.2	-59	1000	0	0	0	0
-22.7	-56	1000	0	1	155	1
-9.92	52	1000	0	0	0	0
-29.7	11	1000	0	0	0	0
-4	4	45	0	1	0	1
-11.4	-1000	770	0	1	0	1
-48.2	14	1000	0	1	0	1
-29.3	-99	1000	0	0	0	0
-3.3	-52	1000	0	0	0	0
-21.9	29	1000	0	0	0	0
-55.8	-104	1000	0	0	0	0
-20.6	-92	411	0	0	0	0
-58.71	6	1000	-128	1	298	0
-30.2	-10	1000	-76	0	0	1
-7.5	-6	1000	0	1	0	1
0	8	985	0	1	0	1
-41.9	150	126	0	1	0	1
-25.9	-1000	962	0	1	0	1
-12.7	1	488	0	0	0	0
-19.4	8	1000	0	1	0	1
-16.4	-88	903	0	0	0	0
-28.9	-1000	1000	0	1	0	1
-15.9	102	967	0	1	0	1
-32	162	1000	0	0	0	0
-12.2	-32	-1	-53	1	0	0
-17.4	-25	166	0	0	0	0
-100.7	264	0	0	1	0	0
-13.4	47	856	0	0	0	0
-7.4	-87	1000	0	0	0	0
-20.5	-16	1000	0	0	0	0
-13.6	-1000	1000	0	0	0	0
-36.9	35	1000	0	1	0	1
-23.1	-21	1000	0	1	97	1
-59.4	-65	1000	0	1	0	1
-43	-1000	109	0	1	0	1
-17.8	28	1000	0	0	0	1
-60.6	129	1000	0	0	0	0
-43.3	139	1000	0	0	0	0
-14	23	1000	0	0	0	0
-13.2	3	1000	0	1	0	1
-13.8	-60	1000	0	0	0	0
-72.8	-64	1000	0	0	0	0
-16.8	-1000	1000	0	0	0	0
-13.6	-74	596	-816	1	1285	0
-29.5	41	1000	-165	1	0	0
-64.2	41	15	0	1	0	1
-4.5	-1000	567	0	1	0	1
-24.8	6	0	-148	1	0	0
-2.7	-88	1000	0	0	0	0
-38.5	-102	1000	0	1	0	1
-14.4	31	136	0	0	0	0
-2.1	-33	1000	0	1	0	1
-9.2	-53	1000	0	1	0	1
0	-25	1000	0	1	0	1
-93.04	238	1000	0	1	0	1
-59.67	94	1000	0	1	0	1
-23	98	1000	0	1	0	1
-38.5	92	1000	0	0	0	0
-19.2	-62	1000	0	0	0	0
-16.6	-71	1000	0	1	0	1
-17.6	-1000	1000	0	1	0	1
-51.4	-87	335	0	1	0	1
-97.24	153	504	0	1	0	1
-16.64	-68	1000	0	0	0	0
-11.5	-100	627	0	1	0	1
-12.8	-8	1000	0	0	0	0
-16.7	-23	1000	0	0	0	0
-8.9	47	1000	0	0	0	0
-29.5	44	1000	0	0	0	1
-24.1	-65	1000	0	1	0	1
-32.17	142	1000	0	0	0	0
-58.8	-65	1000	0	0	0	0
-39.57	-71	1000	0	1	0	1
-82	129	147	-227	1	0	1
-67.8	4	0	-16	0	0	0
-58.4	-86	1000	0	1	0	1
-22.3	7	790	0	1	0	1
-18.6	-21	0	-39	0	0	1
-5.8	-61	493	0	1	0	1
-13.3	-62	1000	0	1	0	1
-12.7	1	1000	0	1	0	1
-102.5	-69	1000	0	1	228	0
-22.1	-64	1000	0	1	0	1
-4.1	-69	1000	0	0	0	0
-11.2	-73	1000	0	0	0	0
-26.5	12	1000	0	0	0	0
-23.11	115	859	-1008	0	47	1
-28.3	-27	67	-227	0	97	0
-29.07	51	1000	0	0	0	0
-11.6	27	1000	0	1	0	1
-35.7	-68	505	0	1	0	1
-5.3	-78	569	0	0	0	0
-36.5	-82	1000	0	1	0	1
-44.6	117	0	0	0	0	1
-35.7	-73	293	0	1	0	1
-5.3	-9	1000	0	0	0	0
-2.3	2	1000	0	1	28	1
-21	-14	1000	0	1	0	1
-13.4	-1000	1000	0	0	0	0
-34.7	-5	1000	0	1	0	1
-24.3	35	1000	0	0	0	0
-15.8	14	1000	0	1	0	1
-8.57	107	1000	-828	1	527	1
-8.8	78	1000	-494	1	1256	1
-42.2	148	1000	0	1	0	1
-44.9	63	0	0	0	24	1
-24.2	-98	1000	0	1	0	1
-8.3	-15	1000	0	0	0	0
-6.1	-21	69	0	1	0	1
-35.8	-59	1000	0	1	0	1
-16.7	25	1000	0	0	0	0
-52.7	109	1000	0	1	0	1
-25.1	-1000	850	0	0	0	0
1.5	21	1000	0	1	0	1
-7.4	20	1000	0	0	0	0
-42.9	-23	0	0	1	711	1
-21.6	-79	988	0	0	0	0
-7.6	25	736	0	1	0	1
-48.3	-24	1000	0	1	0	1
-42.3	38	1000	0	0	0	0
-72.6	132	616	-3	1	0	1
-21.3	22	1000	0	1	0	1
-103.97	133	1000	0	1	0	0
-46.2	-27	0	-79	0	0	0
-49.9	-1000	1000	0	1	0	1
-4.7	-1000	1000	0	1	0	1
-14.3	35	17	-166	0	0	1
-27.1	21	1000	0	0	0	0
-42.4	11	1000	0	0	0	0
-85.1	93	692	0	1	0	1
-2.6	39	1000	0	1	0	1
-52.47	142	1000	0	0	0	1
-395.89	497	1000	0	0	0	0
-24.6	-6	1000	0	1	0	1
-41.6	175	1000	-18	1	0	0
-31.2	44	1000	0	0	0	0
-8.9	-24	49	0	1	643	0
-81.5	54	83	0	0	0	0
-15.1	18	1000	0	0	0	0
-10	-33	1000	0	1	0	1
-77	85	1000	0	1	0	1
-13.3	-1000	1000	0	1	0	1
-17.4	-83	1000	0	1	0	1
-10.8	-1000	1000	0	1	0	1
-42.2	-63	1000	0	0	0	0
4.7	-7	1000	-175	0	56	1
-49.1	25	1000	0	1	0	1
-73.9	-16	537	0	0	0	0
-61.7	-88	1000	0	1	0	0
-61.9	189	1000	0	0	0	0
-148.3	35	1000	0	1	10	1
-17.9	117	1000	0	1	0	1
-13.4	-78	1000	0	1	0	1
-6.7	24	754	0	0	0	0
-34.9	101	1000	0	0	0	0
-7.9	-96	1000	0	0	0	0
-44.47	63	1000	0	0	0	0
-12.2	54	1000	0	1	0	1
-56	-49	1000	0	1	0	1
-29.1	-1000	1000	0	0	0	0
-56.2	145	1000	0	0	0	0
-16.1	-4	1000	0	0	0	0
-181.69	152	1000	0	0	0	0
-9.3	-65	1000	0	1	0	1
-14.9	16	301	0	0	0	0
-38	86	1000	0	1	0	1
-10.3	29	455	0	1	0	1
-16.82	45	0	-29	1	0	0
-15.2	-88	971	0	1	0	1
-26.1	-21	732	0	1	0	1
-14.5	-100	437	0	1	0	1
-74.82	344	1000	0	0	0	1
-37.2	-58	1000	0	1	0	1
-63	-83	1000	0	1	0	1
-19.9	-1000	674	0	0	0	0
-24.2	-35	1000	0	1	0	1
-7.7	-1000	1000	0	1	0	1
-28.3	31	607	0	1	0	1
-2.9	-21	58	-322	0	235	0
-31.3	96	0	-7	1	0	0
-17.2	1	1000	0	0	0	0
