# Supplementary material for: Prioritizing bona fide bacterial small RNAs with machine learning classifiers
Source: PeerJ. 2019 Jan 24;7:e6304. doi: 10.7717/peerj.6304 (PMC6348098; doi:10.7717/peerj.6304)
Supplement: File S1 [file peerj-07-6304-s002.gz › Code_Data/Scripts/data/E_coli_validation_labels.csv]

ID	Class
ECK120002573	1
ECK125229288	1
ECK120002587	1
ECK125165375	1
ECK120002643	1
ECK125135295	1
ECK125146691	1
ECK120030076	1
ECK125135299	1
ECK125158033	1
ECK120002624	1
ECK120002582	1
ECK120030082	1
ECK125122009	1
ECK125135307	1
ECK120002542	1
ECK120002594	1
ECK125135001	1
ECK125135297	1
ECK120002574	1
ECK125158035	1
ECK125145757	1
ECK120002623	1
ECK125121983	1
ECK120003633	1
ECK120030092	1
ECK120015142	1
ECK120002588	1
ECK120002597	1
ECK120002611	1
ECK120002576	1
ECK120002607	1
ECK125229289	1
ECK120002583	1
ECK125203394	1
ECK120002579	1
ECK125122001	1
ECK125240343	1
ECK125203390	1
ECK125121993	1
ECK125122003	1
ECK125203384	1
ECK120002604	1
ECK120002661	1
ECK125203398	1
ECK120002667	1
ECK120030083	1
ECK125203392	1
ECK125135309	1
ECK120002647	1
ECK125135289	1
ECK120002642	1
ECK120002619	1
ECK120002627	1
ECK120002614	1
ECK120002575	1
ECK125165376	1
ECK120002641	1
ECK125121984	1
ECK125122004	1
ECK120002609	1
ECK120002595	1
ECK120002653	1
ECK120002596	1
ECK125122006	1
ECK125203388	1
ECK120002540	1
ECK120002656	1
ECK120002584	1
ECK120002557	1
ECK120002622	1
ECK125135301	1
ECK120002581	1
ECK120002586	1
ECK120002660	1
ECK120002585	1
ECK120030081	1
ECK125135305	1
ECK125121987	1
ECK120002578	1
ECK120002620	1
ECK120030085	1
ECK125203386	1
ECK125230238	1
ECK120002541	1
ECK125135303	1
ECK120002580	1
ECK125095415	1
ECK120002505	1
ECK120002621	1
ECK120002577	1
ECK120002615	1
ECK125135291	1
ECK120002591	1
ECK120002645	1
ECK120002612	1
ECK125095180	1
ECK120029424	1
ECK125121999	1
ECK120002616	1
ECK120002605	1
ECK120002606	1
ECK120002469	1
ECK125203396	1
ECK120002608	1
ECK120002658	1
ECK125135293	1
ECK120002610	1
ECK120002663	1
ECK120002613	1
ECK120002644	1
ECK120002589	1
ECK120002617	1
ECK120002618	1
ECK120002590	1
ECK125121989	1
ECK120002593	1
ECK120002511	1
ECK120015143	1
ECK120002558	1
ECK125135311	1
ECK125121995	1
ECK125121997	1
ECK125203400	1
ECK120030093	1
RAND_1	0
RAND_2	0
RAND_3	0
RAND_4	0
RAND_5	0
RAND_6	0
RAND_7	0
RAND_8	0
RAND_9	0
RAND_10	0
RAND_11	0
RAND_12	0
RAND_13	0
RAND_14	0
RAND_15	0
RAND_16	0
RAND_17	0
RAND_18	0
RAND_19	0
RAND_20	0
RAND_21	0
RAND_22	0
RAND_23	0
RAND_24	0
RAND_25	0
RAND_26	0
RAND_27	0
RAND_28	0
RAND_29	0
RAND_30	0
RAND_31	0
RAND_32	0
RAND_33	0
RAND_34	0
RAND_35	0
RAND_36	0
RAND_37	0
RAND_38	0
RAND_39	0
RAND_40	0
RAND_41	0
RAND_42	0
RAND_43	0
RAND_44	0
RAND_45	0
RAND_46	0
RAND_47	0
RAND_48	0
RAND_49	0
RAND_50	0
RAND_51	0
RAND_52	0
RAND_53	0
RAND_54	0
RAND_55	0
RAND_56	0
RAND_57	0
RAND_58	0
RAND_59	0
RAND_60	0
RAND_61	0
RAND_62	0
RAND_63	0
RAND_64	0
RAND_65	0
RAND_66	0
RAND_67	0
RAND_68	0
RAND_69	0
RAND_70	0
RAND_71	0
RAND_72	0
RAND_73	0
RAND_74	0
RAND_75	0
RAND_76	0
RAND_77	0
RAND_78	0
RAND_79	0
RAND_80	0
RAND_81	0
RAND_82	0
RAND_83	0
RAND_84	0
RAND_85	0
RAND_86	0
RAND_87	0
RAND_88	0
RAND_89	0
RAND_90	0
RAND_91	0
RAND_92	0
RAND_93	0
RAND_94	0
RAND_95	0
RAND_96	0
RAND_97	0
RAND_98	0
RAND_99	0
RAND_100	0
RAND_101	0
RAND_102	0
RAND_103	0
RAND_104	0
RAND_105	0
RAND_106	0
RAND_107	0
RAND_108	0
RAND_109	0
RAND_110	0
RAND_111	0
RAND_112	0
RAND_113	0
RAND_114	0
RAND_115	0
RAND_116	0
RAND_117	0
RAND_118	0
RAND_119	0
RAND_120	0
RAND_121	0
RAND_122	0
RAND_123	0
RAND_124	0
RAND_125	0
RAND_126	0
RAND_127	0
RAND_128	0
RAND_129	0
RAND_130	0
RAND_131	0
RAND_132	0
RAND_133	0
RAND_134	0
RAND_135	0
RAND_136	0
RAND_137	0
RAND_138	0
RAND_139	0
RAND_140	0
RAND_141	0
RAND_142	0
RAND_143	0
RAND_144	0
RAND_145	0
RAND_146	0
RAND_147	0
RAND_148	0
RAND_149	0
RAND_150	0
RAND_151	0
RAND_152	0
RAND_153	0
RAND_154	0
RAND_155	0
RAND_156	0
RAND_157	0
RAND_158	0
RAND_159	0
RAND_161	0
RAND_162	0
RAND_163	0
RAND_164	0
RAND_165	0
RAND_166	0
RAND_167	0
RAND_168	0
RAND_169	0
RAND_170	0
RAND_171	0
RAND_172	0
RAND_173	0
RAND_174	0
RAND_175	0
RAND_176	0
RAND_177	0
RAND_178	0
RAND_179	0
RAND_180	0
RAND_181	0
RAND_182	0
RAND_183	0
RAND_184	0
RAND_185	0
RAND_186	0
RAND_187	0
RAND_188	0
RAND_189	0
RAND_190	0
RAND_191	0
RAND_192	0
RAND_193	0
RAND_194	0
RAND_195	0
RAND_196	0
RAND_197	0
RAND_198	0
RAND_199	0
RAND_200	0
RAND_201	0
RAND_202	0
RAND_203	0
RAND_204	0
RAND_205	0
RAND_206	0
RAND_207	0
RAND_208	0
RAND_209	0
RAND_210	0
RAND_211	0
RAND_212	0
RAND_213	0
RAND_214	0
RAND_215	0
RAND_216	0
RAND_217	0
RAND_218	0
RAND_219	0
RAND_220	0
RAND_221	0
RAND_222	0
RAND_223	0
RAND_224	0
RAND_225	0
RAND_226	0
RAND_227	0
RAND_228	0
RAND_229	0
RAND_230	0
RAND_231	0
RAND_232	0
RAND_233	0
RAND_234	0
RAND_235	0
RAND_236	0
RAND_237	0
RAND_238	0
RAND_239	0
RAND_240	0
RAND_241	0
RAND_242	0
RAND_243	0
RAND_244	0
RAND_245	0
RAND_246	0
RAND_247	0
RAND_248	0
RAND_249	0
RAND_250	0
RAND_251	0
RAND_252	0
RAND_253	0
RAND_254	0
RAND_255	0
RAND_256	0
RAND_257	0
RAND_258	0
RAND_259	0
RAND_260	0
RAND_261	0
RAND_262	0
RAND_263	0
RAND_264	0
RAND_265	0
RAND_266	0
RAND_267	0
RAND_268	0
RAND_269	0
RAND_270	0
RAND_271	0
RAND_272	0
RAND_273	0
RAND_274	0
RAND_275	0
RAND_276	0
RAND_277	0
RAND_278	0
RAND_279	0
RAND_280	0
RAND_281	0
RAND_282	0
RAND_283	0
RAND_284	0
RAND_285	0
RAND_286	0
RAND_287	0
RAND_288	0
RAND_289	0
RAND_290	0
RAND_291	0
RAND_292	0
RAND_293	0
RAND_294	0
RAND_295	0
RAND_296	0
RAND_297	0
RAND_298	0
RAND_299	0
RAND_300	0
RAND_301	0
RAND_302	0
RAND_303	0
RAND_304	0
RAND_305	0
RAND_306	0
RAND_307	0
RAND_308	0
RAND_309	0
RAND_310	0
RAND_311	0
RAND_312	0
RAND_313	0
RAND_314	0
RAND_315	0
RAND_316	0
RAND_317	0
RAND_318	0
RAND_319	0
RAND_320	0
RAND_321	0
RAND_322	0
RAND_323	0
RAND_324	0
RAND_325	0
RAND_326	0
RAND_327	0
RAND_328	0
RAND_329	0
RAND_330	0
RAND_331	0
RAND_332	0
RAND_333	0
RAND_334	0
RAND_335	0
RAND_336	0
RAND_337	0
RAND_339	0
RAND_340	0
RAND_341	0
RAND_342	0
RAND_343	0
RAND_344	0
RAND_345	0
RAND_346	0
RAND_347	0
RAND_348	0
RAND_349	0
RAND_350	0
RAND_351	0
RAND_352	0
RAND_353	0
RAND_354	0
RAND_355	0
RAND_356	0
RAND_357	0
RAND_358	0
RAND_359	0
RAND_360	0
RAND_361	0
RAND_362	0
RAND_363	0
RAND_364	0
RAND_365	0
RAND_366	0
RAND_367	0
RAND_368	0
RAND_369	0
RAND_370	0
RAND_371	0
RAND_372	0
RAND_373	0
RAND_374	0
RAND_375	0
RAND_376	0
RAND_377	0
RAND_378	0
RAND_379	0
RAND_380	0
RAND_381	0
RAND_382	0
RAND_383	0
RAND_384	0
RAND_385	0
RAND_386	0
RAND_387	0
RAND_388	0
RAND_389	0
RAND_390	0
RAND_391	0
RAND_392	0
RAND_393	0
RAND_394	0
RAND_395	0
RAND_396	0
RAND_397	0
RAND_398	0
RAND_399	0
RAND_400	0
RAND_401	0
RAND_402	0
RAND_403	0
RAND_404	0
RAND_405	0
RAND_406	0
RAND_407	0
RAND_408	0
RAND_409	0
RAND_410	0
RAND_411	0
RAND_412	0
RAND_413	0
RAND_414	0
RAND_415	0
RAND_416	0
RAND_417	0
RAND_418	0
RAND_419	0
RAND_420	0
RAND_421	0
RAND_422	0
RAND_423	0
RAND_424	0
RAND_425	0
RAND_426	0
RAND_427	0
RAND_428	0
RAND_429	0
RAND_430	0
RAND_431	0
RAND_432	0
RAND_433	0
RAND_434	0
RAND_435	0
RAND_436	0
RAND_437	0
RAND_438	0
RAND_439	0
RAND_440	0
RAND_441	0
RAND_442	0
RAND_443	0
RAND_444	0
RAND_445	0
RAND_446	0
RAND_447	0
RAND_448	0
RAND_449	0
RAND_450	0
RAND_451	0
RAND_452	0
RAND_453	0
RAND_454	0
RAND_455	0
RAND_456	0
RAND_457	0
RAND_458	0
RAND_459	0
RAND_460	0
RAND_461	0
RAND_462	0
RAND_463	0
RAND_464	0
RAND_465	0
RAND_466	0
RAND_467	0
RAND_468	0
RAND_469	0
RAND_470	0
RAND_471	0
RAND_472	0
RAND_473	0
RAND_474	0
RAND_475	0
RAND_476	0
RAND_477	0
RAND_478	0
RAND_479	0
RAND_480	0
RAND_481	0
RAND_482	0
RAND_483	0
RAND_484	0
RAND_485	0
RAND_486	0
RAND_487	0
RAND_488	0
RAND_489	0
RAND_490	0
RAND_491	0
RAND_492	0
RAND_493	0
RAND_494	0
RAND_495	0
RAND_496	0
RAND_497	0
RAND_498	0
RAND_499	0
RAND_500	0
RAND_501	0
RAND_502	0
RAND_503	0
RAND_504	0
RAND_505	0
RAND_506	0
RAND_507	0
RAND_508	0
RAND_509	0
RAND_511	0
RAND_512	0
RAND_513	0
RAND_514	0
RAND_515	0
RAND_516	0
RAND_517	0
RAND_518	0
RAND_519	0
RAND_520	0
RAND_521	0
RAND_522	0
RAND_523	0
RAND_524	0
RAND_525	0
RAND_526	0
RAND_527	0
RAND_528	0
RAND_529	0
RAND_530	0
RAND_531	0
RAND_532	0
RAND_533	0
RAND_534	0
RAND_535	0
RAND_536	0
RAND_537	0
RAND_538	0
RAND_539	0
RAND_540	0
RAND_541	0
RAND_542	0
RAND_543	0
RAND_544	0
RAND_545	0
RAND_546	0
RAND_547	0
RAND_548	0
RAND_549	0
RAND_550	0
RAND_551	0
RAND_552	0
RAND_553	0
RAND_554	0
RAND_555	0
RAND_556	0
RAND_557	0
RAND_558	0
RAND_559	0
RAND_560	0
RAND_561	0
RAND_562	0
RAND_563	0
RAND_564	0
RAND_565	0
RAND_566	0
RAND_567	0
RAND_568	0
RAND_569	0
RAND_570	0
RAND_571	0
RAND_572	0
RAND_573	0
RAND_574	0
RAND_575	0
RAND_576	0
RAND_577	0
RAND_578	0
RAND_579	0
RAND_580	0
RAND_581	0
RAND_582	0
RAND_583	0
RAND_584	0
RAND_585	0
RAND_586	0
RAND_587	0
RAND_588	0
RAND_589	0
RAND_590	0
RAND_591	0
RAND_592	0
RAND_593	0
RAND_594	0
RAND_595	0
RAND_596	0
RAND_597	0
RAND_598	0
RAND_599	0
RAND_600	0
RAND_601	0
RAND_602	0
RAND_603	0
RAND_604	0
RAND_605	0
RAND_606	0
RAND_607	0
RAND_608	0
RAND_609	0
RAND_610	0
RAND_611	0
RAND_612	0
RAND_613	0
RAND_614	0
RAND_615	0
RAND_616	0
RAND_617	0
RAND_618	0
RAND_619	0
RAND_620	0
RAND_621	0
RAND_622	0
RAND_623	0
RAND_624	0
RAND_625	0
RAND_626	0
RAND_627	0
RAND_628	0
RAND_629	0
RAND_630	0
RAND_631	0
RAND_632	0
RAND_633	0
RAND_634	0
RAND_635	0
RAND_636	0
RAND_637	0
RAND_638	0
RAND_639	0
RAND_640	0
RAND_641	0
RAND_642	0
RAND_643	0
RAND_644	0
RAND_645	0
RAND_646	0
RAND_647	0
RAND_648	0
RAND_649	0
RAND_650	0
RAND_651	0
RAND_652	0
RAND_653	0
RAND_655	0
RAND_656	0
RAND_657	0
RAND_658	0
RAND_659	0
RAND_660	0
RAND_661	0
RAND_662	0
RAND_663	0
RAND_664	0
RAND_665	0
RAND_666	0
RAND_667	0
RAND_668	0
RAND_669	0
RAND_670	0
RAND_671	0
RAND_672	0
RAND_673	0
RAND_674	0
RAND_675	0
RAND_676	0
RAND_677	0
RAND_678	0
RAND_679	0
RAND_680	0
RAND_681	0
RAND_682	0
RAND_683	0
RAND_684	0
RAND_685	0
RAND_686	0
RAND_687	0
RAND_688	0
RAND_689	0
RAND_690	0
RAND_691	0
RAND_692	0
RAND_693	0
RAND_694	0
RAND_695	0
RAND_696	0
RAND_697	0
RAND_698	0
RAND_699	0
RAND_700	0
RAND_701	0
RAND_702	0
RAND_703	0
RAND_704	0
RAND_705	0
RAND_706	0
RAND_707	0
RAND_708	0
RAND_709	0
RAND_710	0
RAND_711	0
RAND_712	0
RAND_713	0
RAND_714	0
RAND_715	0
RAND_716	0
RAND_717	0
RAND_718	0
RAND_719	0
RAND_720	0
RAND_721	0
RAND_722	0
RAND_723	0
RAND_724	0
RAND_725	0
RAND_726	0
RAND_727	0
RAND_728	0
RAND_729	0
RAND_730	0
RAND_731	0
RAND_732	0
RAND_733	0
RAND_734	0
RAND_735	0
RAND_736	0
RAND_737	0
RAND_738	0
RAND_739	0
RAND_740	0
RAND_741	0
RAND_742	0
RAND_743	0
RAND_744	0
RAND_745	0
RAND_746	0
RAND_747	0
RAND_748	0
RAND_749	0
RAND_750	0
RAND_751	0
RAND_752	0
RAND_753	0
RAND_754	0
RAND_755	0
RAND_756	0
RAND_757	0
RAND_758	0
RAND_759	0
RAND_760	0
RAND_761	0
RAND_762	0
RAND_763	0
RAND_764	0
RAND_765	0
RAND_766	0
RAND_767	0
RAND_768	0
RAND_769	0
RAND_770	0
RAND_771	0
RAND_772	0
RAND_773	0
RAND_774	0
RAND_775	0
RAND_776	0
RAND_777	0
RAND_778	0
RAND_779	0
RAND_780	0
RAND_781	0
RAND_782	0
RAND_783	0
RAND_784	0
RAND_785	0
RAND_786	0
RAND_787	0
RAND_788	0
RAND_789	0
RAND_790	0
RAND_791	0
RAND_792	0
RAND_793	0
RAND_794	0
RAND_795	0
RAND_796	0
RAND_797	0
RAND_798	0
RAND_799	0
RAND_800	0
RAND_801	0
RAND_802	0
RAND_803	0
RAND_804	0
RAND_805	0
RAND_806	0
RAND_807	0
RAND_808	0
RAND_809	0
RAND_810	0
RAND_811	0
RAND_812	0
RAND_813	0
RAND_814	0
RAND_815	0
RAND_816	0
RAND_817	0
RAND_818	0
RAND_819	0
RAND_820	0
RAND_821	0
RAND_822	0
RAND_823	0
RAND_824	0
RAND_825	0
RAND_826	0
RAND_827	0
RAND_828	0
RAND_829	0
RAND_830	0
RAND_831	0
RAND_832	0
RAND_833	0
RAND_834	0
RAND_835	0
RAND_836	0
RAND_837	0
RAND_838	0
RAND_839	0
RAND_840	0
RAND_841	0
RAND_842	0
RAND_843	0
RAND_844	0
RAND_845	0
RAND_846	0
RAND_847	0
RAND_848	0
RAND_849	0
RAND_850	0
RAND_851	0
RAND_852	0
RAND_853	0
RAND_854	0
RAND_855	0
RAND_856	0
RAND_857	0
RAND_858	0
RAND_859	0
RAND_860	0
RAND_861	0
RAND_862	0
RAND_863	0
RAND_864	0
RAND_865	0
RAND_866	0
RAND_867	0
RAND_868	0
RAND_869	0
RAND_870	0
RAND_871	0
RAND_872	0
RAND_873	0
RAND_874	0
RAND_875	0
RAND_876	0
RAND_877	0
RAND_878	0
RAND_879	0
RAND_880	0
RAND_881	0
RAND_882	0
RAND_883	0
RAND_884	0
RAND_885	0
RAND_886	0
RAND_887	0
RAND_888	0
RAND_889	0
RAND_890	0
RAND_891	0
RAND_892	0
RAND_893	0
RAND_894	0
RAND_895	0
RAND_896	0
RAND_897	0
RAND_898	0
RAND_899	0
RAND_900	0
RAND_902	0
RAND_903	0
RAND_904	0
RAND_905	0
RAND_906	0
RAND_907	0
RAND_908	0
RAND_909	0
RAND_910	0
RAND_911	0
RAND_912	0
RAND_913	0
RAND_914	0
RAND_915	0
RAND_916	0
RAND_917	0
RAND_918	0
RAND_919	0
RAND_920	0
RAND_921	0
RAND_922	0
RAND_923	0
RAND_924	0
RAND_925	0
RAND_926	0
RAND_927	0
RAND_928	0
RAND_929	0
RAND_930	0
RAND_931	0
RAND_932	0
RAND_933	0
RAND_934	0
RAND_935	0
RAND_936	0
RAND_937	0
RAND_938	0
RAND_939	0
RAND_940	0
RAND_941	0
RAND_942	0
RAND_943	0
RAND_944	0
RAND_945	0
RAND_946	0
RAND_947	0
RAND_948	0
RAND_949	0
RAND_950	0
RAND_951	0
RAND_952	0
RAND_953	0
RAND_954	0
RAND_955	0
RAND_956	0
RAND_957	0
RAND_958	0
RAND_959	0
RAND_960	0
RAND_961	0
RAND_962	0
RAND_963	0
RAND_964	0
RAND_965	0
RAND_966	0
RAND_967	0
RAND_968	0
RAND_969	0
RAND_970	0
RAND_971	0
RAND_972	0
RAND_973	0
RAND_974	0
RAND_975	0
RAND_976	0
RAND_977	0
RAND_978	0
RAND_979	0
RAND_980	0
RAND_981	0
RAND_982	0
RAND_983	0
RAND_984	0
RAND_985	0
RAND_986	0
RAND_987	0
RAND_988	0
RAND_989	0
RAND_990	0
RAND_991	0
RAND_992	0
RAND_993	0
RAND_994	0
RAND_995	0
RAND_996	0
RAND_997	0
RAND_998	0
RAND_999	0
RAND_1000	0
RAND_1001	0
RAND_1002	0
RAND_1003	0
RAND_1004	0
RAND_1005	0
RAND_1006	0
RAND_1007	0
RAND_1008	0
RAND_1009	0
RAND_1010	0
RAND_1011	0
RAND_1012	0
RAND_1013	0
RAND_1014	0
RAND_1015	0
RAND_1016	0
RAND_1017	0
RAND_1018	0
RAND_1019	0
RAND_1020	0
RAND_1021	0
RAND_1022	0
RAND_1023	0
RAND_1024	0
RAND_1025	0
RAND_1026	0
RAND_1027	0
RAND_1028	0
RAND_1029	0
RAND_1030	0
RAND_1031	0
RAND_1032	0
RAND_1033	0
RAND_1034	0
RAND_1035	0
RAND_1036	0
RAND_1037	0
RAND_1038	0
RAND_1039	0
RAND_1040	0
RAND_1041	0
RAND_1042	0
RAND_1043	0
RAND_1044	0
RAND_1045	0
RAND_1046	0
RAND_1047	0
RAND_1048	0
RAND_1049	0
RAND_1050	0
RAND_1051	0
RAND_1052	0
RAND_1053	0
RAND_1054	0
RAND_1055	0
RAND_1056	0
RAND_1057	0
RAND_1058	0
RAND_1059	0
RAND_1060	0
RAND_1061	0
RAND_1062	0
RAND_1063	0
RAND_1064	0
RAND_1065	0
RAND_1066	0
RAND_1067	0
RAND_1068	0
RAND_1069	0
RAND_1070	0
RAND_1071	0
RAND_1072	0
RAND_1073	0
RAND_1074	0
RAND_1075	0
RAND_1076	0
RAND_1077	0
RAND_1078	0
RAND_1079	0
RAND_1080	0
RAND_1081	0
RAND_1082	0
RAND_1083	0
RAND_1084	0
RAND_1085	0
RAND_1086	0
RAND_1087	0
RAND_1088	0
RAND_1089	0
RAND_1090	0
RAND_1091	0
RAND_1092	0
RAND_1093	0
RAND_1094	0
RAND_1095	0
RAND_1096	0
RAND_1097	0
RAND_1098	0
RAND_1099	0
RAND_1100	0
RAND_1101	0
RAND_1102	0
RAND_1103	0
RAND_1104	0
RAND_1105	0
RAND_1106	0
RAND_1107	0
RAND_1108	0
RAND_1109	0
RAND_1110	0
RAND_1111	0
RAND_1112	0
RAND_1113	0
RAND_1114	0
RAND_1115	0
RAND_1116	0
RAND_1117	0
RAND_1118	0
RAND_1119	0
RAND_1120	0
RAND_1121	0
RAND_1122	0
RAND_1123	0
RAND_1124	0
RAND_1125	0
RAND_1126	0
RAND_1127	0
RAND_1128	0
RAND_1129	0
RAND_1130	0
RAND_1131	0
RAND_1132	0
RAND_1133	0
RAND_1134	0
RAND_1135	0
RAND_1136	0
RAND_1137	0
RAND_1138	0
RAND_1139	0
RAND_1140	0
RAND_1141	0
RAND_1142	0
RAND_1143	0
RAND_1144	0
RAND_1145	0
RAND_1146	0
RAND_1147	0
RAND_1148	0
RAND_1149	0
RAND_1150	0
RAND_1151	0
RAND_1152	0
RAND_1153	0
RAND_1154	0
RAND_1155	0
RAND_1156	0
RAND_1157	0
RAND_1158	0
RAND_1159	0
RAND_1160	0
RAND_1161	0
RAND_1162	0
RAND_1163	0
RAND_1164	0
RAND_1165	0
RAND_1166	0
RAND_1167	0
RAND_1168	0
RAND_1169	0
RAND_1170	0
RAND_1171	0
RAND_1172	0
RAND_1173	0
RAND_1174	0
RAND_1175	0
RAND_1176	0
RAND_1177	0
RAND_1179	0
RAND_1180	0
RAND_1181	0
RAND_1182	0
RAND_1183	0
RAND_1184	0
RAND_1185	0
RAND_1186	0
RAND_1187	0
RAND_1188	0
RAND_1189	0
RAND_1190	0
RAND_1191	0
RAND_1192	0
RAND_1193	0
RAND_1194	0
RAND_1195	0
RAND_1196	0
RAND_1197	0
RAND_1198	0
RAND_1199	0
RAND_1200	0
RAND_1201	0
RAND_1202	0
RAND_1203	0
RAND_1204	0
RAND_1205	0
RAND_1206	0
RAND_1207	0
RAND_1208	0
RAND_1209	0
RAND_1210	0
RAND_1211	0
RAND_1212	0
RAND_1213	0
RAND_1214	0
RAND_1215	0
RAND_1216	0
RAND_1217	0
RAND_1218	0
RAND_1219	0
RAND_1220	0
RAND_1221	0
RAND_1222	0
RAND_1223	0
RAND_1224	0
RAND_1225	0
RAND_1226	0
RAND_1227	0
RAND_1228	0
RAND_1229	0
RAND_1230	0
RAND_1231	0
RAND_1232	0
RAND_1233	0
RAND_1234	0
RAND_1235	0
RAND_1236	0
RAND_1237	0
RAND_1238	0
RAND_1239	0
RAND_1240	0
RAND_1241	0
RAND_1242	0
RAND_1243	0
RAND_1244	0
RAND_1245	0
RAND_1246	0
RAND_1247	0
RAND_1248	0
RAND_1249	0
RAND_1250	0
