# Supplementary material for: Prioritizing bona fide bacterial small RNAs with machine learning classifiers
Source: PeerJ. 2019 Jan 24;7:e6304. doi: 10.7717/peerj.6304 (PMC6348098; doi:10.7717/peerj.6304)
Supplement: File S1 [file peerj-07-6304-s002.gz › Code_Data/Scripts/data/M_tuberculosis_validation.csv]

SS	Pos10wrtsRNAStart	DistTerm	Distance	sameStrand	DownDistance	sameDownStrand
-12.2	93	1000	0	0	0	0
-80.8	-1000	1000	-121	0	0	0
-102.5	-40	0	0	0	0	0
0	-90	257	-81	1	99	0
-2.7	-54	351	-185	0	162	1
-34.3	-1000	1000	-61	0	627	1
-18.5	-65	420	-106	1	127	1
-12.9	-101	1000	-37	1	129	1
-9.4	-15	104	-60	1	144	1
-10.6	-2	128	-5248	1	250	0
-8.1	7	1000	-282	1	229	1
-36.9	-14	84	-58	0	436	0
-46.9	-15	0	-37	1	195	0
-43.9	-1000	1000	0	1	0	0
-89.37	-73	1000	-42	0	0	0
-24.8	-14	429	-11	1	104	1
-33.8	-17	0	-62	1	1	0
-60.6	-15	307	0	1	97	1
-20.7	93	599	0	0	260	1
-20.9	-1000	112	0	0	0	0
-107.7	-1000	1000	0	0	0	0
-10.1	-95	1	0	0	0	0
-20.3	-1000	580	0	0	0	0
-2.7	-30	0	0	0	0	0
-22.1	-1000	755	0	1	0	1
-12	-1000	244	-590	1	272	1
-38.2	-1000	1000	0	1	0	1
-133.3	-1000	1000	0	1	0	1
-104.1	-1000	944	0	1	0	1
-54.5	-1000	1000	0	0	0	0
-71.3	-1000	1000	0	1	0	1
-15.7	-1000	1000	0	0	0	0
-21.2	-1000	1000	0	0	0	0
-9.2	-1000	207	0	0	0	0
-38.6	-1000	1000	0	1	0	1
-65	-1000	1000	0	0	0	0
-32	-1000	0	0	0	0	1
-67.2	-95	473	0	0	0	0
-18.1	-1000	774	0	0	0	0
-112.1	-36	200	0	1	0	1
-14.5	-1000	1000	0	1	0	1
-19.7	-1000	1000	0	0	0	0
-11	-1000	1000	0	0	0	0
-17.7	-1000	1000	0	0	0	0
-12.5	-1000	0	-1511	0	0	0
-29.9	-1000	1000	0	0	0	0
-74.2	65	571	0	1	0	1
-95.2	-1000	424	-897	0	612	0
-27.8	3	1000	0	0	0	0
-131.5	-1000	0	0	1	0	1
-13.3	-1000	208	0	0	0	0
-11.5	-1000	1000	0	0	0	0
-1.4	-1000	384	0	0	0	0
-41.9	-1000	1000	0	1	0	1
-81.9	-1000	1000	0	0	0	0
-26.7	-1000	740	0	1	0	1
-44.1	-1000	1000	0	0	0	0
-17.2	-1000	350	0	1	0	1
-109.4	223	1000	0	1	0	1
-13	-1000	1000	0	0	0	0
-30.4	-1000	1000	0	1	0	1
-20.1	-1000	1000	0	0	0	0
-24.9	-1000	1000	0	1	0	1
-19.2	-1000	1000	0	0	0	0
-29.1	-1000	302	0	0	0	0
-76.9	-82	1000	0	0	0	0
-86	163	933	0	1	0	1
-45.2	-1000	754	0	1	0	1
-72.5	-102	339	-26	1	0	0
-5.2	-84	1000	0	0	0	0
-14.7	-1000	1000	0	0	0	0
-8.1	-1000	1000	0	0	0	0
-33.3	-36	1000	0	1	0	1
-60.4	-1000	816	0	1	0	1
-16.3	-1000	279	0	1	0	1
-42.8	3	1000	0	1	0	1
-1.3	-1000	411	-10	0	0	1
-79.22	53	0	0	0	0	0
-11.2	-1000	0	0	1	0	1
-12.5	-1000	715	0	1	0	1
-10.6	-1000	839	0	1	0	1
-17.3	1	1000	0	0	0	0
-20	-1000	1000	0	1	0	1
-21.8	-1000	1000	0	1	0	1
-85	1	1000	0	0	0	0
-95.1	202	1000	0	0	0	0
-34.8	-1000	845	0	1	0	1
-61.7	90	1000	0	0	0	0
-12.5	-1000	1000	0	0	0	0
-25.1	-1000	1000	0	1	0	1
-14.3	-1000	177	0	1	0	1
-19.3	31	1000	-164	1	0	1
-81.17	16	1000	0	1	0	1
-30.1	-1000	1000	0	0	0	0
-40	-84	1000	0	0	0	0
-15	-1000	473	0	0	0	0
-100	64	0	0	1	0	1
-13.4	-1000	1000	0	1	7	1
-17.9	-1000	1000	0	1	0	1
-15.2	-71	0	0	0	0	0
-23.2	-1000	607	0	0	0	0
-10.3	-1000	1000	0	1	0	1
-23.6	-1000	1000	0	0	0	0
-130	-1000	0	0	0	0	0
-148.8	-1000	10	0	1	0	1
-25.7	6	462	-180	0	0	1
-70.8	-102	1000	0	0	0	0
0	-104	110	0	0	0	0
-31.1	-1000	1000	0	0	0	0
-6.1	-1000	1000	0	0	0	0
-52.7	-1000	1000	0	0	0	0
-76.2	-1000	1000	0	1	0	1
-37.8	-1000	377	0	0	0	0
-50.8	83	530	0	0	236	0
-14.9	20	1	0	0	0	0
-88.4	-1000	1000	0	0	0	0
-17.6	-1000	1000	0	0	0	0
-31	-1000	1000	0	0	0	0
-13.8	-30	621	0	0	0	0
-14.2	-37	1000	0	1	0	1
-14.1	-1000	0	-18	1	286	1
-36.2	-1000	612	0	1	0	1
-96.2	-1000	715	0	0	0	0
-92.3	7	1000	0	1	0	1
-53.4	-1000	1000	0	0	0	0
-79	-1000	1000	0	0	0	0
0	-1000	1000	0	0	0	0
-16.9	-1000	703	0	1	0	1
-5.3	-1000	339	0	1	0	1
-37.9	-1000	319	0	0	0	0
-21.77	-1000	1000	0	1	0	1
-19.3	-1000	1000	0	1	0	1
-32.2	64	1000	0	0	0	0
-11.4	-82	1000	0	0	0	0
-73.3	221	1000	0	0	0	0
-2.3	-1000	1000	0	1	0	1
-10.4	-1000	228	0	1	0	1
-17.4	-1000	1000	0	0	0	0
-6.6	7	1000	-58	1	0	1
-8.51	-1000	743	0	1	0	1
-22.6	-1000	1000	0	1	0	1
-82.1	-1000	1000	0	1	0	1
-91.6	-1000	1000	0	0	0	0
-36.7	-1000	1000	0	1	0	1
-78.9	24	1000	0	1	0	1
-5.6	-1000	1000	0	1	0	1
-14.7	-1000	1000	0	1	0	1
4.7	-1000	1000	0	1	0	1
-33.6	-1000	780	0	0	0	0
-68	-1000	1000	0	1	129	0
-31.8	-1000	1000	0	1	0	1
-89.9	-1000	1000	0	1	0	1
-9.5	-1000	955	0	1	0	1
-92.34	-1000	1000	0	1	0	1
-12.9	-96	1000	0	1	0	1
-26.9	-1000	362	0	1	0	1
-16.7	-1000	313	0	1	0	1
-18.2	-105	191	0	1	0	1
-0.8	-1000	478	0	0	0	0
-21.9	-1000	1000	0	1	0	1
-72.7	173	1000	0	1	0	1
-88.5	127	1000	0	1	0	1
-34.24	80	186	0	1	0	1
-122.7	-1000	1000	0	1	0	1
0	-46	520	0	1	666	1
-18.1	-1000	130	0	0	0	0
-8.7	-1000	523	0	1	0	1
-27.9	-86	749	0	0	0	0
-53.8	-1000	0	0	0	0	0
-10	-1000	-1	0	0	0	0
-62.9	-1000	146	0	0	142	1
-18.4	-1000	376	0	0	0	0
-125.9	-84	1000	-148	0	0	0
-8.8	-97	1000	0	1	0	1
-25.1	-1000	0	0	1	0	1
-4	-82	198	0	0	0	0
-18.7	-1000	1000	0	0	0	0
-17.4	-1000	1000	0	0	0	0
-26.9	-1000	1000	0	1	0	1
-86.1	180	1000	0	0	0	0
-38.7	10	1000	0	0	0	0
-45.6	-1000	878	0	1	0	1
-81.8	86	1000	0	1	0	1
-17	-1000	1000	0	1	0	1
-14.2	-1000	1000	0	1	58	0
-8.9	-1000	67	0	1	0	1
-31.9	-1000	1000	0	1	0	1
-81.7	106	1000	0	1	0	1
-38.9	-1000	1000	0	0	0	0
-48.2	-1000	1000	0	0	0	0
0	-1000	1000	0	1	0	1
-69.4	-1000	633	0	0	0	0
-16.2	-1000	1000	0	0	0	0
-18.8	-1000	239	0	0	0	0
-17.1	-1000	1000	0	1	0	1
-23.3	-1000	1000	0	1	0	1
-14.6	-1000	1000	0	0	0	0
-30	-1000	1000	0	0	0	0
-86.2	-1000	1000	0	0	0	1
-74.9	231	1000	0	0	0	0
-34.3	-1000	1000	0	1	0	1
-89.9	136	1000	0	1	0	1
-9	-1000	1000	0	1	0	1
-3.9	-1000	1000	0	0	0	0
0	-1000	1000	0	0	0	0
-42.1	-1000	1000	0	0	0	1
-80.9	-1000	444	0	1	0	1
-11.2	-1000	918	0	1	0	1
-41.9	-95	337	0	1	0	1
