# Supplementary material for: Prioritizing bona fide bacterial small RNAs with machine learning classifiers
Source: PeerJ. 2019 Jan 24;7:e6304. doi: 10.7717/peerj.6304 (PMC6348098; doi:10.7717/peerj.6304)
Supplement: File S1 [file peerj-07-6304-s002.gz › Code_Data/Scripts/data/M_tuberculosis_validation_labels.csv]

ID	Class
candidate_54	1
candidate_1080	1
candidate_135	1
candidate_1096	1
candidate_149	1
candidate_1137	1
candidate_161	1
candidate_1149	1
candidate_189	1
candidate_193	1
candidate_224	1
candidate_294	1
candidate_1502	1
candidate_488	1
candidate_498	1
candidate_1542	1
candidate_1556	1
candidate_1565	1
candidate_540	1
RAND_1	0
RAND_2	0
RAND_3	0
RAND_4	0
RAND_5	0
RAND_6	0
RAND_7	0
RAND_8	0
RAND_9	0
RAND_10	0
RAND_11	0
RAND_12	0
RAND_13	0
RAND_14	0
RAND_15	0
RAND_16	0
RAND_17	0
RAND_18	0
RAND_19	0
RAND_20	0
RAND_21	0
RAND_22	0
RAND_23	0
RAND_24	0
RAND_25	0
RAND_26	0
RAND_27	0
RAND_28	0
RAND_29	0
RAND_30	0
RAND_31	0
RAND_32	0
RAND_33	0
RAND_34	0
RAND_35	0
RAND_36	0
RAND_37	0
RAND_38	0
RAND_39	0
RAND_40	0
RAND_41	0
RAND_42	0
RAND_43	0
RAND_44	0
RAND_45	0
RAND_46	0
RAND_47	0
RAND_48	0
RAND_49	0
RAND_50	0
RAND_51	0
RAND_52	0
RAND_53	0
RAND_54	0
RAND_55	0
RAND_56	0
RAND_57	0
RAND_58	0
RAND_59	0
RAND_60	0
RAND_61	0
RAND_62	0
RAND_63	0
RAND_64	0
RAND_65	0
RAND_66	0
RAND_67	0
RAND_68	0
RAND_69	0
RAND_70	0
RAND_71	0
RAND_72	0
RAND_73	0
RAND_74	0
RAND_75	0
RAND_76	0
RAND_77	0
RAND_78	0
RAND_79	0
RAND_80	0
RAND_81	0
RAND_82	0
RAND_83	0
RAND_84	0
RAND_85	0
RAND_86	0
RAND_87	0
RAND_88	0
RAND_89	0
RAND_90	0
RAND_91	0
RAND_92	0
RAND_93	0
RAND_94	0
RAND_95	0
RAND_96	0
RAND_97	0
RAND_98	0
RAND_99	0
RAND_100	0
RAND_101	0
RAND_102	0
RAND_103	0
RAND_104	0
RAND_105	0
RAND_106	0
RAND_107	0
RAND_108	0
RAND_109	0
RAND_110	0
RAND_111	0
RAND_112	0
RAND_113	0
RAND_114	0
RAND_115	0
RAND_116	0
RAND_117	0
RAND_118	0
RAND_119	0
RAND_120	0
RAND_121	0
RAND_122	0
RAND_123	0
RAND_124	0
RAND_125	0
RAND_126	0
RAND_127	0
RAND_128	0
RAND_129	0
RAND_130	0
RAND_131	0
RAND_132	0
RAND_133	0
RAND_134	0
RAND_135	0
RAND_136	0
RAND_137	0
RAND_138	0
RAND_139	0
RAND_140	0
RAND_141	0
RAND_142	0
RAND_143	0
RAND_144	0
RAND_145	0
RAND_146	0
RAND_147	0
RAND_148	0
RAND_149	0
RAND_150	0
RAND_151	0
RAND_152	0
RAND_153	0
RAND_154	0
RAND_155	0
RAND_156	0
RAND_157	0
RAND_158	0
RAND_159	0
RAND_160	0
RAND_161	0
RAND_162	0
RAND_163	0
RAND_164	0
RAND_165	0
RAND_166	0
RAND_167	0
RAND_168	0
RAND_169	0
RAND_170	0
RAND_171	0
RAND_172	0
RAND_173	0
RAND_174	0
RAND_175	0
RAND_176	0
RAND_177	0
RAND_178	0
RAND_179	0
RAND_180	0
RAND_181	0
RAND_182	0
RAND_183	0
RAND_184	0
RAND_185	0
RAND_186	0
RAND_187	0
RAND_188	0
RAND_189	0
RAND_190	0
