# Supplementary material for: Prioritizing bona fide bacterial small RNAs with machine learning classifiers
Source: PeerJ. 2019 Jan 24;7:e6304. doi: 10.7717/peerj.6304 (PMC6348098; doi:10.7717/peerj.6304)
Supplement: File S1 [file peerj-07-6304-s002.gz › Code_Data/Scripts/data/R_capsulatus_validation.csv]

SS	Pos10wrtsRNAStart	DistTerm	Distance	sameStrand	DownDistance	sameDownStrand
-43.8	-36	1000	-38	1	153	0
-79.1	171	1000	0	1	33	1
-22.1	-1000	892	-178	1	470	1
-18.7	-1000	1000	-370	1	278	0
-22.5	-1000	1000	0	1	196	0
-56.1	-1000	32	0	1	183	0
-28.1	-1000	1000	-138	0	0	1
-52.7	-53	3	0	1	0	1
-35.8	-87	581	-142	1	154	0
-26	-1000	1000	0	1	0	1
-28.4	13	1000	0	0	0	0
-28.2	-1000	1000	0	0	0	0
-56	-1000	1000	0	0	0	0
-85.1	21	1000	0	0	0	0
-57	-1000	291	0	0	0	0
-9.7	-1000	1000	0	0	0	0
-38.3	-29	1000	0	1	0	1
-9.7	-1000	1000	0	1	0	1
-62.1	-1000	1000	0	0	0	0
-24.8	-1000	1000	0	0	0	0
-19.3	-1000	1000	0	1	0	1
-2.1	-1000	1000	0	1	0	1
-45.5	-80	1000	0	1	0	1
-33.4	-1000	1000	0	1	0	1
-16.5	152	1000	0	1	0	1
-112.7	-1000	1000	0	1	0	1
-61.5	-1000	1000	0	0	0	0
-57.1	-1000	1000	-3211	0	759	1
-50.6	-100	1000	0	0	0	0
-22.2	-1000	1000	0	0	0	0
-47.5	-1000	127	-250	1	485	1
-91.2	89	1000	0	0	33	0
-43.2	-1000	518	0	1	0	1
-46.4	-1000	1000	0	1	0	1
-50.2	-1000	1000	0	1	0	1
-64.1	-1000	1000	0	0	0	0
-73.3	-78	1000	0	0	0	0
-16.7	-1000	1000	0	1	0	1
-11.3	-1000	1000	-8971	1	372	1
-28.8	-1000	1000	0	1	0	1
-69	31	1000	0	0	0	0
-17.05	-1000	1000	0	0	0	0
-70.1	-12	1000	0	0	0	0
-53	28	1000	0	0	0	0
-46.5	-61	871	-1071	1	914	0
-36.7	-17	1000	0	1	0	1
-25.6	-1000	1000	0	0	0	0
-52.78	-1000	597	0	1	0	1
-52.1	16	1000	0	1	0	1
-16.9	-1000	1000	0	1	0	1
-37.8	-38	1000	0	1	0	1
-45.5	-1000	1000	0	0	0	0
-62.2	-1000	1000	0	1	0	1
-6.6	-76	1000	0	1	0	1
-22	13	1000	0	0	154	0
-54.5	-1000	1000	0	0	0	0
-34.2	-1000	1000	0	1	0	1
-6.5	-1000	1000	-5017	0	4352	0
-83.6	92	1000	0	0	0	0
-35.3	-1000	1000	0	0	0	0
-57.3	9	1000	-192	1	0	1
-56.6	-1000	1000	0	1	0	1
-19.1	-95	509	0	0	0	0
-28	-1000	1000	0	1	0	1
-27.8	-1000	1000	0	0	43	0
-90.7	-1000	432	0	1	0	1
-53.6	-15	1000	0	1	0	1
-19	-1000	1000	0	1	0	1
-29	15	1000	0	1	0	1
-16.5	-1000	1000	0	1	0	1
-17.8	-7	1000	0	0	0	0
-11.4	-75	1000	0	0	0	0
-9.7	-1000	1000	0	1	0	1
-48.3	-1000	1000	0	0	0	0
-36.5	-1000	1000	0	1	0	1
-63.7	63	1000	0	0	0	0
-23.6	-1000	1000	0	1	42	1
-36.2	-34	1000	0	0	0	0
-31.4	-1000	1000	0	1	54	1
-40.8	-1000	1000	0	1	0	1
-12.45	-1000	1000	0	0	0	0
-8.3	-28	472	0	1	0	1
-44.5	-1000	0	-164	1	42	0
-28.4	-1000	1000	0	0	0	0
-55.4	98	760	0	1	0	1
-30.9	-1000	1000	0	1	0	1
-23.5	-1000	1000	0	1	0	1
-33.4	-1000	1000	0	0	0	0
-53.9	-1000	1000	0	1	0	1
-46.4	-67	892	0	0	0	0
-61.9	88	1000	0	1	0	1
-63.5	-1000	1000	0	0	0	0
-34.6	-1000	803	0	0	0	0
-22.4	-1000	1000	0	1	0	1
-19.1	-1000	1000	0	1	0	1
-5.8	-1000	1000	0	1	0	1
-14.6	-1000	255	0	0	0	0
-2.7	-1000	1000	0	0	0	0
-13.9	-1000	1000	0	1	0	1
-18.2	-95	846	0	1	237	1
-30.9	-1000	1000	-265	0	48	1
-45.7	-1000	146	0	1	0	1
3.1	-1000	1000	0	0	0	0
-24.1	-1000	682	0	1	0	1
-28.3	5	1000	0	0	0	0
-41.1	-1000	75	0	1	0	1
-66.3	-1000	968	0	1	0	1
-10.8	-1000	185	-286	0	6	0
-25.6	-1000	1000	0	0	0	0
-7.2	-1000	1000	0	1	0	1
-12.9	-1000	1000	0	0	0	0
-19.3	-1000	1000	0	1	0	1
-25.5	38	1000	-89	1	17	0
-49.3	-1000	1000	0	0	0	0
-24.5	-89	279	0	0	0	0
-30.6	-1000	1000	0	0	0	0
-37.1	-1000	1000	0	1	0	1
-55.1	-59	1000	0	0	0	0
-21.1	-1000	1000	0	1	0	1
-25.3	-1000	1000	0	0	0	0
-75.3	-1000	369	0	1	0	1
-42	-47	1000	0	1	0	1
-18.4	-1000	534	0	1	0	1
-58.45	-31	1000	0	1	0	1
-100.6	-2	1000	0	1	0	1
-11.9	-1000	1000	0	0	0	0
-21.4	-1000	1000	0	0	0	0
-74	-34	1000	0	0	0	0
-53.7	-1000	1000	0	1	6	1
-36.71	-1000	970	0	1	0	1
-21.8	-1000	1000	0	0	0	0
-52.3	60	1000	0	0	0	0
-25	-73	288	0	0	0	0
-53.9	-1000	1000	0	0	0	0
-74.8	-1000	651	0	0	0	0
-43	-85	45	0	0	0	0
-10.4	-1000	1000	0	1	0	1
-39.4	-1000	1000	0	1	0	1
-25.9	-1000	306	0	0	0	0
-40.5	-1000	1000	0	0	0	0
-93.4	-1000	1000	0	1	0	1
-4.3	-1000	1000	0	0	0	0
-37.2	-1000	1000	0	0	0	0
-26	29	1000	0	1	0	1
-22.6	-49	1000	0	0	0	0
4.9	-1000	1000	0	0	0	0
-79.6	-1000	208	0	1	0	1
-5.6	-1000	1000	0	0	0	0
-52.3	-1000	1000	0	0	0	0
-55.5	-1000	1000	0	1	0	1
-78.7	-53	1000	0	0	0	0
-59.77	-1000	815	0	0	0	0
-35.1	-1000	577	0	1	0	1
-24.9	-46	302	0	0	0	0
-58.9	-36	1000	0	1	0	1
-25.1	-1000	1000	0	0	0	0
-19	-83	891	0	1	0	1
-19.3	-1000	1000	0	0	0	0
-29.6	-1000	1000	0	1	0	1
-71	-1000	1000	0	1	0	1
-15.5	-1000	1000	0	0	0	0
-35.4	-43	1000	0	0	0	0
-35.4	-1000	1000	0	0	12	0
-67.8	-1000	1000	0	1	0	1
-64.6	-1000	1000	0	0	0	1
-53.8	-1000	1000	0	1	0	1
-30.84	-1000	1000	0	1	0	1
-49.7	-1000	579	0	1	0	1
-40.1	-1000	305	0	1	0	1
-52	-1000	1000	0	1	0	1
-22.9	-1000	1000	0	0	0	0
-13.5	-1000	1000	0	0	0	0
-19.8	-1000	1000	0	1	0	1
-19.2	-3	1000	0	1	0	1
-36.1	-1000	1000	0	1	0	1
-4.2	-1000	1000	0	1	0	1
-41.9	-1000	1000	0	0	0	1
-61.9	-1000	1000	0	0	0	0
-55.3	-1000	645	-47	0	677	0
-72.4	-1000	1000	0	1	0	1
-23.1	60	297	0	1	0	1
-45.1	38	1000	-122	1	0	1
-21.7	13	108	0	1	0	1
-29.2	-1000	253	0	0	0	0
-66.7	-1000	1000	0	0	0	0
-9.8	-1000	1000	0	0	0	0
-9.4	-1000	1000	0	1	0	1
-82.5	-1000	1000	0	1	0	1
-73.9	56	0	0	0	68	0
-23.3	55	1000	-26	1	174	0
-58.2	-1000	1000	0	0	0	0
-54.9	-1000	1000	0	1	0	1
-7.1	-1000	1000	0	0	0	0
-70.2	-1000	1000	-21	0	0	0
-15.6	-43	1000	0	0	0	0
-63.2	-1000	1000	0	0	0	0
-58.6	-1000	1000	-43	0	60	1
-52.3	-1000	1000	0	0	0	0
-90.5	-1000	1000	-61	1	3229	1
-20.1	-1000	1000	0	0	0	0
-35.6	48	1000	0	1	0	1
-19.5	-1000	1000	0	1	0	1
-40.7	43	1000	0	0	0	0
-65.8	126	1000	0	1	0	1
-25.8	-1000	1000	0	0	0	0
-40.1	86	0	-67	0	179	0
-54.3	-1000	1000	0	0	0	0
-22.4	-1000	1000	0	1	0	1
-31.7	-1000	901	0	1	0	1
-60.9	-1000	212	0	1	0	1
-69.5	-1000	1000	0	1	0	1
-43.1	89	1000	-290	1	65	1
-54.72	-1000	1000	0	1	0	1
-22.3	-1000	873	0	0	169	1
-32.1	-1000	1000	0	1	0	1
-13.2	-1000	1000	0	0	0	0
-25.9	-1000	1000	0	1	0	1
-41.5	86	185	0	1	0	1
-7.68	-22	1000	0	0	0	0
-58.3	93	618	0	1	0	1
-26.2	23	1000	-151	0	0	1
-26.1	109	563	0	1	0	1
-48.4	-1000	1000	0	0	0	0
-39.3	-1000	1000	0	1	0	1
-40.64	35	1000	0	0	334	1
-44.34	122	960	0	1	0	1
-16	-38	1000	0	0	0	0
-22.6	-1000	1000	0	0	0	0
-11.7	-1000	1000	0	1	0	1
-23.8	-1000	1000	0	0	0	0
-25.9	-1000	1000	0	1	0	1
-16.7	-1000	1000	0	0	0	0
-44.5	-1000	1000	0	1	0	1
-24.7	-1000	752	0	0	0	0
-79.4	-1000	1000	0	1	0	1
-21.6	-1000	1000	0	0	0	0
-59.4	-55	1000	0	0	0	0
-8.5	28	1000	0	0	0	0
-30.9	-1000	1000	0	0	0	0
-5.6	-1000	1000	0	1	0	1
-19	-1000	1000	0	0	0	0
-27.7	-105	1000	-38	1	113	0
-5.4	-1000	1000	0	0	0	0
-21.3	-1000	1000	-71	1	0	0
-16.2	-1000	1000	0	1	0	1
-12	-1000	1000	-442	1	375	1
-24.4	37	257	0	0	0	0
-7.6	-1000	1000	0	0	0	0
-44.7	-1000	1000	0	1	0	1
-78.5	-1000	1000	0	0	0	0
-19.9	-1000	1000	-14	1	0	1
-7.8	31	211	-291	1	384	1
-37.4	-1000	1000	0	1	0	1
-13	-31	290	-191	0	0	1
-39.4	-78	1000	-304	0	586	0
-13.6	-1000	453	0	1	0	1
-51.8	89	1000	0	0	0	0
-34.8	-1000	1000	0	0	0	0
-29.8	-24	1000	0	1	0	1
-49.8	-1000	0	-230	0	317	0
-9.4	-1000	1000	-655	1	241	0
-21.2	-1000	1000	-14	0	0	0
-61.3	-1000	1000	0	0	0	0
-7.2	-1000	1000	0	0	0	0
-17.2	-52	1000	0	0	0	0
-13.5	-1000	1000	0	0	0	0
-21.4	-1000	1000	0	0	0	0
-30.1	-1000	1000	0	1	0	1
-10.2	-1000	1000	0	1	0	1
-22.6	-1000	1000	0	0	0	0
-13.5	-1000	1000	0	0	0	0
-15.6	-1000	1000	0	1	0	1
-25.1	8	124	0	1	0	1
-63.4	-1000	996	0	1	0	1
-40.6	-1000	664	0	1	0	1
-96.5	-1000	1000	0	1	0	1
-15.4	-1000	1000	0	0	0	0
-17.8	53	1000	-1466	1	67	1
-21	-1000	1000	0	0	0	0
-25.5	-1000	1000	0	1	0	1
-8.8	-1000	1000	0	0	0	0
-50.7	-1000	1000	0	0	0	0
-69.7	-1000	1000	0	1	0	1
-8.17	-1000	1000	0	0	30	0
-7.4	-30	1000	0	0	0	0
-14.3	29	1000	0	1	0	1
-21.4	-1000	1000	0	0	0	0
-42.5	-1000	1000	0	0	0	0
-50.7	-1000	1000	0	0	0	0
-46	-1000	1000	0	1	0	1
-22.68	-1000	1000	-13	1	0	1
-55.6	47	1000	0	0	0	0
-16.5	-1000	1000	0	1	0	1
-33.5	-1000	1000	0	1	0	1
-62.4	-1000	1000	0	0	0	0
-25.3	-60	1000	0	1	0	1
-38	-27	1000	0	1	0	1
-29.5	-1000	1000	0	1	0	1
-33.2	-4	1000	0	0	0	0
-7.8	-1000	1000	0	1	0	1
-24.4	-1000	1000	0	0	0	0
-16.2	-1000	1000	0	1	0	1
-7.2	-102	1000	-910	1	141	1
-33.5	-1000	1000	0	0	0	0
-15.8	-57	1000	0	0	0	0
-55	-1000	1000	0	1	0	1
-10.3	1	1000	0	1	0	1
-39.12	51	1000	0	0	0	0
-44.6	-1000	1000	-74	1	3	1
-42.6	-1000	1000	0	0	0	0
-16.5	-1000	1000	0	1	0	1
-32.1	-37	1000	-224	0	0	1
-34.9	-1000	1000	0	1	0	1
-29.9	-30	1000	0	0	0	0
-52.6	-1000	630	0	1	0	1
-72.9	-1000	1000	0	0	0	0
-46.6	-1000	902	0	0	0	0
-64	-8	1000	0	1	0	1
0.1	-1000	1000	0	1	0	1
-68.1	-1000	1000	0	0	0	0
-42.5	-76	0	-141	1	0	0
-24.9	-21	-1	0	0	0	0
-35.8	-43	1000	0	1	0	1
-46.9	94	1000	0	0	0	0
-20.9	-1000	1000	0	1	0	1
-24.1	-1000	1000	0	1	0	1
-67.9	-1000	1000	0	0	0	0
-27.5	-1000	640	0	1	0	1
-14.2	-91	1000	0	1	0	1
-24.4	-1000	1000	0	1	0	1
-23.3	-1000	1000	0	1	0	1
-32	-1000	1000	0	0	0	0
-40.9	-1000	1000	-161	1	106	0
-40.6	-56	1000	0	0	0	0
-25.1	-1000	1000	0	1	0	1
-24	-77	1000	0	0	0	0
-43.2	36	837	0	0	0	0
-63.5	-1000	1000	0	1	0	1
-63.9	-14	0	-82	0	72	1
-32.1	-1000	1000	0	0	0	0
-68.3	4	1000	-813	1	780	0
-27.9	-1000	1000	0	0	0	0
-34.7	73	1000	0	1	0	1
-51.9	27	1000	0	0	0	0
-39.1	-1000	1000	0	0	0	0
-39.5	112	576	-1724	1	4542	0
-12.4	-1000	1000	0	1	0	1
-31.3	-1000	1000	0	0	0	0
-32.1	-1000	512	0	1	0	1
-15.9	-11	416	-793	0	264	1
-23.3	-1000	688	0	1	0	1
