# Supplementary material for: Prioritizing bona fide bacterial small RNAs with machine learning classifiers
Source: PeerJ. 2019 Jan 24;7:e6304. doi: 10.7717/peerj.6304 (PMC6348098; doi:10.7717/peerj.6304)
Supplement: File S1 [file peerj-07-6304-s002.gz › Code_Data/Scripts/data/R_capsulatus_validation_labels.csv]

ID	Class
sRNA00822	1
sRNA00489	1
sRNA01139	1
sRNA01158	1
sRNA01109	1
sRNA00197	1
sRNA00142	1
sRNA00702	1
sRNA01129	1
RAND_107	0
RAND_237	0
RAND_364	0
RAND_357	0
RAND_9	0
RAND_348	0
RAND_142	0
RAND_77	0
RAND_138	0
RAND_312	0
RAND_413	0
RAND_332	0
RAND_145	0
RAND_63	0
RAND_392	0
RAND_447	0
RAND_36	0
RAND_414	0
RAND_301	0
RAND_206	0
RAND_358	0
RAND_434	0
RAND_99	0
RAND_15	0
RAND_300	0
RAND_259	0
RAND_203	0
RAND_110	0
RAND_134	0
RAND_3	0
RAND_376	0
RAND_153	0
RAND_164	0
RAND_324	0
RAND_156	0
RAND_212	0
RAND_47	0
RAND_51	0
RAND_386	0
RAND_245	0
RAND_448	0
RAND_22	0
RAND_79	0
RAND_162	0
RAND_28	0
RAND_172	0
RAND_385	0
RAND_1	0
RAND_313	0
RAND_425	0
RAND_149	0
RAND_189	0
RAND_341	0
RAND_5	0
RAND_76	0
RAND_379	0
RAND_290	0
RAND_390	0
RAND_450	0
RAND_240	0
RAND_41	0
RAND_415	0
RAND_73	0
RAND_412	0
RAND_426	0
RAND_184	0
RAND_381	0
RAND_351	0
RAND_320	0
RAND_119	0
RAND_154	0
RAND_220	0
RAND_17	0
RAND_345	0
RAND_27	0
RAND_87	0
RAND_226	0
RAND_48	0
RAND_400	0
RAND_24	0
RAND_120	0
RAND_335	0
RAND_252	0
RAND_284	0
RAND_67	0
RAND_419	0
RAND_180	0
RAND_277	0
RAND_433	0
RAND_97	0
RAND_292	0
RAND_157	0
RAND_430	0
RAND_374	0
RAND_266	0
RAND_214	0
RAND_249	0
RAND_305	0
RAND_232	0
RAND_405	0
RAND_163	0
RAND_196	0
RAND_268	0
RAND_150	0
RAND_25	0
RAND_62	0
RAND_61	0
RAND_213	0
RAND_260	0
RAND_367	0
RAND_143	0
RAND_113	0
RAND_330	0
RAND_123	0
RAND_383	0
RAND_21	0
RAND_133	0
RAND_323	0
RAND_65	0
RAND_261	0
RAND_281	0
RAND_194	0
RAND_146	0
RAND_389	0
RAND_285	0
RAND_132	0
RAND_128	0
RAND_10	0
RAND_168	0
RAND_321	0
RAND_436	0
RAND_200	0
RAND_55	0
RAND_219	0
RAND_93	0
RAND_327	0
RAND_238	0
RAND_70	0
RAND_188	0
RAND_127	0
RAND_205	0
RAND_267	0
RAND_216	0
RAND_49	0
RAND_90	0
RAND_236	0
RAND_52	0
RAND_7	0
RAND_265	0
RAND_295	0
RAND_144	0
RAND_96	0
RAND_439	0
RAND_37	0
RAND_191	0
RAND_69	0
RAND_207	0
RAND_204	0
RAND_84	0
RAND_299	0
RAND_234	0
RAND_274	0
RAND_377	0
RAND_365	0
RAND_231	0
RAND_82	0
RAND_224	0
RAND_310	0
RAND_211	0
RAND_255	0
RAND_246	0
RAND_14	0
RAND_160	0
RAND_445	0
RAND_446	0
RAND_391	0
RAND_317	0
RAND_193	0
RAND_108	0
RAND_263	0
RAND_399	0
RAND_199	0
RAND_34	0
RAND_152	0
RAND_101	0
RAND_43	0
RAND_394	0
RAND_251	0
RAND_306	0
RAND_68	0
RAND_181	0
RAND_174	0
RAND_98	0
RAND_122	0
RAND_155	0
RAND_404	0
RAND_297	0
RAND_333	0
RAND_44	0
RAND_229	0
RAND_54	0
RAND_371	0
RAND_346	0
RAND_18	0
RAND_53	0
RAND_344	0
RAND_253	0
RAND_137	0
RAND_375	0
RAND_151	0
RAND_279	0
RAND_165	0
RAND_31	0
RAND_258	0
RAND_147	0
RAND_257	0
RAND_378	0
RAND_223	0
RAND_176	0
RAND_325	0
RAND_319	0
RAND_88	0
RAND_343	0
RAND_210	0
RAND_427	0
RAND_423	0
RAND_131	0
RAND_166	0
RAND_318	0
RAND_362	0
RAND_208	0
RAND_409	0
RAND_366	0
RAND_298	0
RAND_421	0
RAND_187	0
RAND_283	0
RAND_185	0
RAND_373	0
RAND_209	0
RAND_23	0
RAND_420	0
RAND_269	0
RAND_75	0
RAND_408	0
RAND_393	0
RAND_411	0
RAND_201	0
RAND_311	0
RAND_302	0
RAND_121	0
RAND_102	0
RAND_202	0
RAND_222	0
RAND_178	0
RAND_372	0
RAND_278	0
RAND_167	0
RAND_286	0
RAND_230	0
RAND_368	0
RAND_4	0
RAND_190	0
RAND_242	0
RAND_32	0
RAND_83	0
RAND_111	0
RAND_12	0
RAND_303	0
RAND_141	0
RAND_179	0
RAND_314	0
RAND_30	0
RAND_443	0
RAND_46	0
RAND_272	0
RAND_197	0
RAND_363	0
RAND_291	0
RAND_326	0
RAND_350	0
RAND_117	0
RAND_11	0
RAND_130	0
RAND_276	0
RAND_72	0
RAND_337	0
RAND_33	0
RAND_247	0
RAND_396	0
RAND_280	0
RAND_309	0
RAND_16	0
RAND_254	0
RAND_342	0
RAND_403	0
RAND_424	0
RAND_388	0
RAND_19	0
RAND_354	0
RAND_198	0
RAND_360	0
RAND_124	0
RAND_186	0
RAND_442	0
RAND_170	0
RAND_215	0
RAND_431	0
RAND_248	0
RAND_316	0
RAND_296	0
RAND_289	0
RAND_262	0
RAND_78	0
RAND_114	0
RAND_315	0
RAND_106	0
RAND_288	0
RAND_85	0
RAND_233	0
RAND_89	0
RAND_444	0
RAND_349	0
RAND_38	0
RAND_56	0
RAND_287	0
RAND_86	0
RAND_29	0
RAND_339	0
RAND_398	0
RAND_129	0
RAND_171	0
RAND_140	0
RAND_175	0
RAND_380	0
RAND_227	0
RAND_304	0
RAND_148	0
RAND_60	0
RAND_356	0
RAND_418	0
RAND_264	0
