# Supplementary material for: Prioritizing bona fide bacterial small RNAs with machine learning classifiers
Source: PeerJ. 2019 Jan 24;7:e6304. doi: 10.7717/peerj.6304 (PMC6348098; doi:10.7717/peerj.6304)
Supplement: File S1 [file peerj-07-6304-s002.gz › Code_Data/Scripts/data/S_enterica_validation.csv]

SS	Pos10wrtsRNAStart	DistTerm	Distance	sameStrand	DownDistance	sameDownStrand
-28.3	-14	1000	-40	1	50	1
-22.7	-86	1000	0	0	78	1
-37.4	-15	0	-929	0	225	1
-15.8	-15	1000	-121	1	81	1
-66.3	-69	1000	-132	0	51	1
-30.5	-14	0	-164	1	34	1
-103.81	-13	1000	-2	0	0	0
-24.8	-61	1000	-153	0	57	1
-42.6	80	695	-6	0	0	0
-92.1	-96	0	-42	1	209	1
-27.9	-89	1000	-91	1	417	0
-27.8	-96	1000	-292	1	217	0
-44.4	150	597	-47	0	19	1
-52.9	-14	0	0	0	0	0
-84.6	-17	0	-65	1	22	1
-27.7	-14	1000	-95	1	60	1
-47.4	-72	331	-206	1	553	0
-57.1	-65	0	-842	1	69	0
-32.6	12	0	-149	1	78	0
-61.1	-107	1000	-306	0	68	1
-32.1	-67	0	-32	0	122	0
-21.3	120	1000	-152	0	0	1
-40.4	-99	126	0	0	159	0
-4.2	0	803	-50	0	0	1
-17.6	-1000	1000	0	1	0	1
0	19	1000	0	0	0	0
-39.8	-92	1000	0	0	87	1
-7.9	-53	1000	0	0	0	0
-86	208	918	0	1	0	1
-11.1	-47	773	-139	1	56	1
-10.7	-63	1000	0	0	0	0
-18.4	7	315	0	1	1	1
-24.2	55	1000	-340	1	17	1
-19	49	981	0	0	0	0
-13.6	-24	926	0	1	118	1
-6.7	-33	1000	0	0	0	0
-22.3	-91	1000	0	0	0	0
-16.8	-22	1000	0	0	0	0
-4.2	18	1000	0	1	0	1
-14.5	-1000	1000	0	1	0	1
-8.4	57	1000	0	0	0	0
-65.7	-43	1000	-629	0	0	1
0	-99	1000	0	0	0	0
-14.4	-51	821	0	1	0	1
-12.9	-43	1000	0	0	15	0
-21.4	36	1000	0	0	0	0
-26.3	-78	1000	0	1	0	1
-34.7	68	1000	0	0	0	0
-21.3	-61	1000	0	1	0	1
0	11	1000	-33	0	14	0
-29.7	26	1000	0	1	0	1
-9.22	-62	1000	0	0	0	0
-74.7	227	1000	0	1	0	1
-44.9	-1000	1000	0	0	0	0
-19.9	17	1000	0	1	0	1
-4.2	-68	1000	0	0	0	0
-25.2	-1000	1000	0	1	0	1
-95.7	173	1000	0	1	0	1
-6.2	-1000	1000	0	1	0	1
-59.5	264	1000	0	1	0	1
-27	-83	1000	0	1	0	1
-57	17	1000	0	1	0	1
-21.6	-104	1000	-76	1	0	1
-15.2	-6	1000	0	1	0	1
-41.4	-87	655	0	0	0	0
-29.3	45	1000	0	1	0	1
-4.79	-30	1000	0	0	0	0
-25.6	72	1000	-44	0	0	0
-9.7	38	1000	0	0	0	0
-20.8	-75	1000	0	0	0	0
-87.4	237	145	0	1	0	1
-11.5	-35	1000	-76	0	32	1
-56.09	-6	1000	0	1	0	1
-36.5	-6	1000	0	0	0	0
-56.3	227	1000	-132	1	0	1
-50.4	-90	1000	-142	1	0	1
-41.34	31	1000	0	0	0	0
-14.6	9	1000	0	0	0	0
-17.8	-104	1000	0	1	0	1
-12.8	1	1000	0	0	0	0
2	-50	1000	0	0	0	0
-19.5	14	1000	0	0	0	0
-38.7	57	515	0	1	0	1
-126.9	294	1000	0	1	0	1
-33.2	97	1000	0	0	0	0
-7	7	1000	0	0	0	0
-13.1	-14	1000	-77	0	0	1
-44.6	-36	1000	-79	0	0	0
-49.6	144	124	0	0	0	0
-18.8	-102	1000	0	0	0	0
-22.5	-106	1000	0	1	0	1
-21	62	1000	-397	1	0	1
-121.4	134	1000	0	1	44	1
-33.3	-80	1000	0	1	0	1
-16.9	47	1000	-73	0	97	0
-16.77	-7	1000	0	0	0	0
-45.6	-19	1000	0	0	0	0
-29	-38	761	0	0	0	0
-50.4	46	1000	0	1	0	1
1.91	-19	1000	0	1	0	1
-77.6	285	1000	0	0	0	0
-12.9	-94	386	0	1	0	1
-38.2	47	0	-1	1	0	1
-51.6	69	1000	0	0	0	0
-5	8	1000	0	1	0	1
-19	-86	479	0	0	0	0
-17.5	47	0	-80	1	25	1
-56.01	6	1000	0	0	0	0
-10.77	-1000	13	0	1	0	1
-20.3	27	797	0	1	0	1
-27.3	67	1000	0	0	0	0
-14.8	-23	1000	0	0	0	0
-51.39	64	1000	-26	0	0	0
-19.7	-81	1000	0	0	0	0
-21.7	54	774	0	1	0	1
-106.8	239	69	0	1	0	1
-3.2	-1000	641	0	0	0	0
-9.5	4	1000	0	0	0	0
-16.09	5	1000	0	0	0	0
-38.5	-62	1000	0	0	0	0
-27.7	-75	1000	-119	1	128	1
-10.17	-1000	1000	0	0	0	0
-12.8	-91	487	0	1	0	1
-20.3	-65	1000	0	0	0	0
-16.7	-100	1000	0	0	0	0
-13.6	-8	1000	0	0	0	0
-15.1	-17	830	-48	1	58	0
-11.2	-25	390	0	1	0	1
-15.4	26	254	0	0	0	0
-11.9	-29	745	0	1	0	1
-53.8	72	180	0	1	0	1
-9.8	-79	1000	0	1	0	1
-4.9	14	1000	0	0	0	0
-32.6	38	379	0	1	0	1
-11.2	4	1000	0	1	0	1
-33.5	-1000	833	0	1	0	1
-16.6	-4	541	0	1	46	1
-75.2	-6	563	0	1	0	1
-13.77	90	1000	0	0	0	0
-9.5	-1000	1000	0	0	0	0
-23.8	49	1000	0	1	0	1
-26	-54	1000	0	1	0	1
-63.04	55	520	0	1	0	1
-64.87	174	1000	0	1	0	1
-21.1	10	1000	0	0	0	0
-23.2	29	1000	0	1	0	1
-28.9	19	1000	0	1	0	1
-26.4	-68	1000	0	0	0	0
-51.3	-79	0	-166	1	0	0
-33.6	13	1000	0	1	0	1
-6.3	30	1000	0	1	0	1
-11.8	26	237	0	1	0	1
-6.4	-61	1000	0	0	0	0
-3.9	-25	1000	0	1	358	0
-65.5	219	1000	0	1	0	1
-30.4	-50	1000	0	1	0	1
-54.1	215	1000	0	1	0	1
-71.5	-49	1000	0	1	0	1
-18	-25	1000	0	1	0	1
-66.2	42	1000	0	1	0	1
-11.8	-78	1000	0	0	0	0
-13.6	27	1000	-312	1	65	1
-11.5	-43	1000	0	1	0	1
-10.4	-1000	1000	0	1	0	1
-32.8	11	1000	-255	0	0	1
-88.9	74	689	0	1	0	1
-39.8	-1000	1000	0	1	0	1
-1.3	8	1000	0	1	0	1
-23.7	13	159	0	1	217	0
-78.57	-88	1000	0	0	0	0
-7	1	1000	-66	1	277	0
-24.4	-45	1000	0	1	0	1
-87.5	205	1000	0	0	27	0
-38.9	55	1000	-4356	0	1633	0
-28.9	81	1000	0	0	0	0
-35.6	23	1000	0	1	0	1
-39.1	-94	1000	0	0	0	0
-6.6	52	1000	0	0	0	0
-11.07	43	658	0	1	40	0
-96.81	-94	1000	0	1	0	1
-25.3	56	398	0	1	0	1
-17.6	21	1000	0	1	0	1
-11.7	47	1000	0	0	445	1
-10.2	-48	1000	-44	1	0	1
-11.5	-18	1000	0	1	0	1
-23.37	-1000	1000	0	1	0	1
-28.1	57	1000	0	1	0	1
-11.7	53	1000	0	0	0	0
-14.7	27	1000	0	0	0	0
-11.5	-32	1000	-86	0	0	1
-23.2	-1000	1000	0	0	0	0
-17.7	64	1000	0	1	0	1
-10.55	38	1000	0	0	0	0
-25.4	-95	1000	0	0	0	0
-21	44	1000	0	0	0	0
-20.2	-1000	627	0	1	0	1
-17.7	-1000	1000	0	0	0	0
-56.6	27	1000	0	0	0	0
-135.7	235	1000	0	0	0	0
-19.4	-1000	1000	0	1	0	1
-0.7	-34	1000	0	0	0	0
-23.8	52	1000	0	0	0	0
-9.4	-2	846	-87	0	0	1
-7.5	63	1000	-20	0	0	0
-18.9	17	1000	0	0	0	0
-11.9	-15	723	0	1	0	1
-12.4	38	1000	0	0	0	0
-3.2	23	443	0	0	0	0
-18.4	60	1000	-54	0	0	1
-24.6	-17	1000	0	1	0	1
-20.7	-1000	1000	0	0	0	0
-9.5	-56	1000	0	0	0	0
0	-92	546	0	0	0	0
-48.4	9	1000	0	1	0	1
-14.6	6	1000	0	0	0	0
-31.1	-74	1000	0	1	0	1
-16.3	-16	1000	0	1	0	1
-32.5	12	1000	0	1	0	1
-12.4	-102	1000	0	0	0	0
-8.2	-37	1000	0	1	21	1
-7.6	-84	1000	0	0	0	0
-14.4	41	1000	0	1	0	1
-30.5	-57	1000	0	1	0	1
-23.9	20	1000	0	1	0	1
-74.37	232	1000	0	1	0	1
-71.1	8	1000	0	0	0	0
-37.6	45	1000	-34	0	405	0
-17.9	0	534	0	0	0	0
-39.2	-74	1000	0	1	0	1
-25.45	-9	1000	0	1	0	1
-42.7	-41	159	0	0	0	0
-18.6	60	1000	0	0	0	0
-32.38	61	1000	0	0	0	0
-16.2	19	0	0	1	183	0
-2.7	-47	1000	0	0	161	0
-8.1	-93	1000	0	1	0	1
-24.3	-48	144	0	1	0	1
-87.27	107	1000	0	1	343	0
-81.3	33	1000	0	0	0	0
-102.5	249	1000	0	0	0	0
-51.3	-16	517	0	1	0	1
-54.2	25	277	0	1	0	1
-14.5	-21	1000	0	1	0	1
-7.8	-47	810	0	1	0	1
-14.07	-1000	477	0	1	0	1
-14.6	-95	1000	0	1	0	1
-19	64	909	0	1	0	1
-37.6	-100	520	0	1	0	1
-55.5	183	1000	-158	1	0	1
-29.5	-16	1000	0	0	0	0
-16.6	7	1000	0	0	0	0
-5.4	-1000	1000	0	0	0	0
-74.9	57	1000	0	1	0	0
-42.57	68	1000	0	0	0	0
-11.3	53	611	0	0	0	0
0.1	-69	1000	-43	0	0	0
-40.7	3	551	0	1	0	1
-91.8	118	1000	0	0	0	0
-37.4	-16	915	0	0	0	0
-21.7	109	1000	0	1	0	1
-21.9	1	1000	0	0	0	0
-21.4	-99	1000	0	1	0	1
-27.8	-94	1000	0	1	52	1
-5.9	-103	1000	-192	1	364	0
-59.8	-1000	1000	0	1	0	1
-39.17	268	1000	0	0	0	0
-29.7	70	1000	-18	1	4	0
-8.7	-1000	1000	0	0	0	0
-22.4	128	151	0	1	0	1
-42	2	1000	0	1	0	1
-10	-63	1000	0	1	0	1
-10.84	-65	465	0	1	0	1
-13.9	-63	1000	0	0	0	0
-16.2	-78	485	0	0	0	0
-82.2	-74	1000	0	1	0	1
0	-79	1000	0	1	0	1
-21.9	-29	1000	0	1	0	1
-32.6	12	0	-178	0	0	0
-15	32	1000	0	0	0	0
-24.1	29	762	0	0	0	0
-6.3	-76	1000	0	1	0	1
3	-83	731	-862	1	118	1
-5.9	-17	1000	0	1	0	1
-54.7	133	162	0	0	0	0
-128.6	-86	1000	0	0	176	1
-2.2	32	1000	0	0	0	0
-10.4	-84	1000	0	1	0	1
-25.4	-36	1000	0	1	0	1
-30.8	69	0	0	1	7	0
-0.7	-1	1000	0	0	0	0
-16.1	-1000	1000	0	0	0	0
-25.6	-15	1000	0	0	0	0
-22.17	-1000	1000	0	1	0	1
-12.3	-1000	1000	0	0	0	0
-13.1	-1000	1000	0	0	0	0
-11.1	-100	1000	-466	1	5686	1
-21.5	15	1000	0	0	0	0
-31.1	54	1000	0	1	0	1
-22.6	-12	1000	0	1	0	1
-2.4	-12	1000	0	0	0	0
-13.4	-1000	1000	0	0	0	0
-15.9	-103	1000	0	1	0	1
-7.6	28	1000	0	0	0	0
-14.2	7	1000	0	1	0	1
-62.2	3	205	0	1	0	1
-39.6	68	1000	0	0	0	0
-4.1	-28	1000	0	1	0	1
-16	-1000	920	0	1	0	1
-18.1	-101	1000	0	0	0	0
-82.3	82	0	0	1	0	0
-23.6	13	1000	0	1	0	1
-13.8	-56	1000	0	0	0	0
-11.9	-11	451	0	0	0	0
-32.2	111	1000	0	1	0	1
-18.4	34	1000	0	0	0	1
-53.1	133	1000	0	1	0	1
-39.2	30	1000	0	0	0	0
-22.2	-1000	1000	0	0	0	0
-12.7	-105	1000	0	0	394	0
-14.6	-1000	1000	0	0	0	0
-100.42	34	1000	0	1	0	1
-57	102	1000	-3	1	0	1
-54.2	-95	1000	0	0	0	0
-46.7	-59	1000	0	0	0	0
-0.6	18	208	0	1	0	1
-7.7	-85	1000	0	1	0	1
-3.7	21	1000	0	0	0	0
-71.17	152	1000	0	0	0	0
-87.7	81	446	0	1	0	1
-9	-58	1000	0	0	0	0
-4.7	-53	475	0	0	0	0
-116.8	33	1000	0	0	0	0
-35.6	169	1000	0	1	0	1
-23.1	-73	1000	0	1	0	1
-16.2	-101	1000	0	0	257	0
-27.9	14	1000	0	0	0	0
-72.5	-5	1000	0	0	0	0
-85.7	145	1000	0	0	0	0
-14.8	-89	1000	0	1	0	1
-29.6	55	1000	0	1	0	1
-48.2	99	1000	0	1	0	1
-16	59	1000	-107	1	120	1
-36.4	69	0	0	1	0	1
-11.1	40	1000	0	0	0	0
-9.5	-103	1000	-258	0	12	1
-21.7	7	1000	-140	1	27	0
-13	-76	1000	0	0	0	0
-35	38	932	0	0	199	0
-24.6	-40	0	0	1	287	1
-47.6	-77	1000	0	0	0	0
-8.5	-29	840	0	0	0	0
-33	-27	524	0	1	0	1
-13.6	-56	1000	0	1	0	1
-32.4	34	1000	0	1	0	1
-75	13	262	0	1	0	1
-16.1	37	1000	0	1	0	1
-14.5	37	1000	0	0	0	0
-24.8	24	1000	0	0	0	0
-9.8	33	1000	0	0	0	0
-7.8	27	360	0	1	0	1
-41.2	-48	866	0	1	0	1
-21	-57	1000	0	1	0	1
-21.6	-1000	449	0	1	0	1
-19.4	-12	1000	0	1	0	1
-28.5	-1000	802	0	0	0	0
-13.6	20	1000	0	0	0	0
-57.3	-89	1000	0	0	0	0
-14	31	1000	0	1	0	1
-85.8	372	1000	0	1	0	1
-5.5	-103	303	0	0	0	0
-9.3	-1000	1000	0	1	0	1
-6.7	-93	1000	0	1	0	1
-18.6	-71	312	0	1	0	1
-15.77	52	509	0	1	0	1
-41.5	93	1000	0	0	0	0
-17.4	-96	1000	0	0	0	0
-18.1	-88	1000	0	1	0	1
-26.4	3	32	-85	0	0	1
-2.9	-1000	1000	0	1	0	1
-22.4	-56	1000	0	1	0	1
-26.6	69	1000	0	0	0	0
-14.5	-76	1000	0	1	0	1
-72.2	68	1000	-13	1	0	0
-6.8	-96	1000	0	0	0	0
-2.5	3	1000	0	0	0	0
-49	111	1000	0	0	0	0
-24.5	-1000	1000	0	1	0	1
-22.2	57	1000	0	1	0	1
-18	-110	1000	0	0	0	0
-8.4	-59	1000	0	1	0	1
-12.1	53	1000	-185	0	15	1
-26.2	-89	996	0	1	0	1
-17.2	-62	1000	0	1	0	1
-12.1	-44	1000	0	0	0	0
-16.8	13	1000	0	1	93	1
-38.3	-1000	1000	0	1	0	1
-73.2	285	1000	0	1	0	1
-15.3	24	1000	0	1	0	1
-55.4	-52	1000	0	0	0	0
-16.1	33	1000	0	1	0	1
-31.7	101	0	-144	0	239	1
-40.3	69	1000	0	0	0	0
-23.2	110	1000	-316	0	118	1
-46.9	81	1000	0	0	0	0
-36.2	18	1000	0	0	0	0
-22.3	95	1000	0	1	0	1
-26.7	18	1000	0	0	0	0
-24.2	-5	922	-55	1	0	1
-12.6	-89	1000	0	0	0	0
-61.3	42	526	0	1	0	1
-27.4	35	477	0	0	0	0
-105.8	319	1000	0	0	0	0
-48.9	-71	1000	0	0	0	0
-54.5	204	1000	0	1	0	1
-69.7	-1000	1000	0	0	0	0
-11.7	-102	1000	0	0	0	0
-11.9	-88	1000	0	0	0	0
-6.3	13	1000	0	0	0	0
-11.6	13	1000	0	1	0	1
-13.5	20	1000	0	0	0	0
-34.1	-38	1000	0	1	0	1
-31.2	92	1000	0	0	10	0
-78.5	-78	1000	0	0	0	0
-54.75	-18	1000	0	1	0	1
-28.1	99	1000	0	1	189	1
-23.5	-82	1000	0	1	0	1
-64.9	80	199	0	0	0	0
-36.7	8	0	-179	1	28	1
-15.1	-45	1000	-44	1	4	1
-12.3	-95	453	0	0	0	0
-19.9	6	96	0	0	0	0
-12.4	-9	1000	0	0	0	0
-113.2	91	1000	0	0	0	0
-24.4	-1000	992	0	1	0	1
-35.5	11	1000	0	0	0	0
-41.2	-9	0	-6057	0	0	0
-28.3	-96	597	0	0	0	0
-34	24	1000	0	0	0	0
-27.8	-1000	1000	0	1	0	1
-18.4	26	364	0	1	0	1
-39.2	84	1000	0	0	0	0
-54.8	89	1000	0	1	0	0
-6.5	-1000	1000	-1280	1	129	1
2.7	-2	438	-794	0	0	1
-4.9	-23	866	-126	1	0	1
-14.5	63	1000	0	0	0	0
-49.12	-65	1000	0	0	0	0
-25.37	98	183	0	0	0	0
-15	-105	1000	0	0	0	0
-11.2	20	1000	0	1	0	1
0.2	-104	1000	0	0	0	0
-16.5	-1000	1000	0	0	0	0
-2.2	-47	900	0	1	0	1
-20.8	-18	1000	0	1	0	1
-11.8	-21	1000	0	1	0	1
-6.9	28	1000	0	1	0	1
-7.2	5	1000	0	1	54	0
-22.3	-3	1000	0	0	0	0
-8.5	33	1000	0	1	0	1
-14.4	90	1000	0	0	0	0
-13.1	-45	445	0	0	0	0
-7.5	-9	1000	0	0	0	0
-5.7	-8	1000	0	0	0	0
-4.6	9	1000	0	0	0	0
-8.6	-82	1000	0	1	0	1
-29.6	15	1000	0	1	0	1
-5.9	-34	1000	-358	0	0	0
-35	228	600	0	1	104	1
-31.1	116	1000	0	0	0	0
-16.8	-41	905	-180	0	185	0
-12.1	-53	1000	0	0	0	0
-51.2	-47	1000	0	1	0	1
-17.5	-1000	1000	0	1	0	1
-9.2	-9	573	0	1	0	1
-7.2	-47	1000	0	1	0	1
-21.7	-95	579	0	1	0	1
-2.9	31	966	-70	1	0	1
-14.5	31	1000	-1	1	1710	1
-31.2	-18	429	0	0	0	0
-85.7	229	1000	0	0	0	0
-6.2	35	1000	0	1	0	1
-17.3	51	1000	0	1	0	1
-5.8	-68	1000	0	0	0	0
-19.8	61	1000	0	1	0	1
-36.4	-21	104	0	1	0	1
-48.1	-41	1000	0	1	0	1
-92.84	88	1000	0	0	0	0
-25.5	63	1000	0	1	0	1
-48.2	25	1000	-65	1	0	0
-1.5	53	1000	0	0	0	0
-7.2	-19	1000	-176	0	119	0
-16.6	-22	1000	0	1	0	1
-47.6	-69	1000	0	1	0	1
-17.1	67	1000	0	1	0	1
-41.9	-17	1000	0	1	0	1
-28.1	-75	1000	0	0	0	0
-27.3	-33	1000	-112	0	94	1
-86.1	355	1000	0	0	0	0
-92.5	-94	87	0	1	0	1
-3.68	7	1000	0	0	0	0
-48.3	112	1000	0	0	0	0
-25	3	1000	-13	0	20	1
-24	-1000	1000	0	0	0	0
-16.1	-74	1000	0	1	0	1
-4.7	-90	1000	0	0	0	0
-11.9	40	1000	0	0	0	0
-7.7	-98	1000	0	0	0	0
-19.31	30	1000	0	1	0	1
-75	-25	1000	0	1	0	1
-81.5	-17	1000	0	0	0	0
-36.7	117	1000	0	0	0	0
0.6	-101	1000	0	1	0	1
-16.5	-66	1000	0	1	0	1
-22.8	-72	1000	0	0	0	0
-27.3	72	1000	0	0	0	0
-58.89	239	1000	0	0	148	1
-21.1	-1000	933	0	0	0	0
-52.6	37	1000	0	0	0	0
-27.9	55	292	0	1	0	1
-24.38	-36	1000	0	1	0	1
-29.3	81	1000	0	1	0	1
-8.5	-94	1000	0	0	0	0
-39.6	-89	1000	0	1	0	1
-10.1	-73	-1	-389	1	0	1
-59.14	191	1000	0	0	0	0
-15	18	1000	0	1	0	1
-24.7	5	1000	0	1	0	1
-22.5	82	1000	0	1	0	1
-24.2	7	1000	0	1	0	1
-22.7	-24	1000	0	1	0	1
-8.7	17	1000	0	0	0	0
-32.2	8	1000	0	0	124	1
-15.2	-35	1000	0	1	0	1
-27.74	8	1000	0	0	0	0
-62.8	38	900	0	0	0	0
-15.1	-14	1000	-49	0	53	0
-19.4	-55	349	0	0	0	0
-10.3	95	1000	-29	1	0	1
-11.4	-1000	1000	0	0	0	0
-28	-52	1000	0	0	0	0
-37.4	-49	1000	0	0	0	0
-23.8	-51	1000	-33	1	41	1
-4.6	-51	1000	0	1	0	1
-19.4	11	1000	-89	1	0	1
-3.7	8	1000	-10	0	297	1
0	20	1000	0	0	0	0
-8.1	-1	1000	0	0	0	0
-29.7	-31	1000	0	0	0	0
-17.9	-98	1000	-184	1	44	0
-33.1	64	1000	0	1	0	1
-24.4	-100	1000	0	1	0	1
-14.6	41	1000	0	1	0	1
-20.1	-21	1000	0	0	0	0
-8	-26	1000	-128	0	0	0
-13.2	-60	481	0	0	0	0
-13	-1000	1000	0	1	166	1
-16.9	55	1000	0	1	0	1
-18.4	-1000	1000	0	0	0	0
-5	15	1000	-19	1	0	1
-17.9	-1000	1000	-129	1	49	1
-17.3	-18	1000	-162	1	0	0
-26	-88	1000	0	1	0	1
-21	-77	1000	0	0	0	0
-16.4	27	1000	0	1	0	1
-19	-13	1000	0	1	0	1
-8.85	22	1000	-216	1	195	1
-24.5	-64	1000	0	1	0	1
-32.1	85	1000	0	0	38	0
-16.8	-70	1000	0	0	0	0
1.7	-37	1000	0	0	0	0
-10.5	-68	1000	0	1	0	1
-37.99	277	916	0	0	0	0
-63.05	48	1000	0	1	0	1
-31	-70	1000	0	1	0	1
-47.9	-90	1000	0	0	122	1
-38.9	34	128	0	1	186	0
-52.9	52	1000	0	0	0	0
-32.9	-97	1000	0	1	0	1
-11.57	112	1000	0	0	156	1
-18.7	-9	526	0	1	0	1
-18.2	-24	1000	0	1	0	1
-23.8	-1000	1000	0	1	0	1
-88.52	139	1000	0	0	0	0
-54.26	-85	1000	0	1	0	1
-111.9	82	1000	0	1	0	1
-21.1	75	1000	0	0	0	0
-6.5	26	1000	-56	1	746	1
-45.2	-28	1000	-3502	0	2148	1
-18.1	-63	478	0	0	0	0
-24.2	-14	0	0	0	0	1
-11.8	-36	352	0	1	0	1
-10.1	24	1000	0	0	0	0
-30.5	-100	1000	0	1	0	1
-29.6	104	1000	0	0	0	0
-29	-15	1000	0	0	0	0
-77	-37	1000	0	0	0	0
-15.6	-104	1000	0	1	0	1
-6.38	-54	1000	0	1	8	1
-6.5	-82	84	0	1	0	1
-78.2	-2	1000	0	0	0	0
-17.4	41	1000	0	1	0	1
-16.7	7	1000	0	1	0	1
-12.9	40	1000	0	1	0	1
-59.7	122	1000	0	1	161	1
-98.04	162	1000	0	0	0	0
-23.98	-32	1000	0	0	0	0
-47.5	-1000	1000	0	1	0	1
-38.2	-105	1000	0	0	0	0
-33.8	8	1000	0	1	0	1
-55.1	48	1000	0	1	0	1
-8.3	18	1000	0	0	0	0
-30.7	75	1000	0	0	0	0
-68.24	96	250	0	1	0	1
-30.7	-85	1000	0	0	0	0
-47.4	-83	1000	0	0	0	0
-12.81	-8	1000	0	0	0	0
-73.8	-102	1000	0	0	0	0
-12.7	-47	1000	0	0	0	0
-6.6	3	1000	0	1	0	1
-21.5	-52	1000	0	0	0	0
-35.1	93	1000	0	1	0	1
-1.87	43	1000	0	0	0	0
-29.2	-1000	1000	0	1	0	1
-16.9	30	1000	-13	0	25	0
-1.4	-34	1000	0	1	0	1
-14.2	-80	1000	0	0	0	0
-8.9	-49	1000	0	1	0	1
-11.17	-27	58	-254	0	99	0
-26.8	65	1000	0	0	0	0
-8.3	29	1000	0	1	0	1
-42.6	234	1000	-99	1	0	1
-1.9	-81	1000	0	0	0	0
-17.5	-47	1000	0	1	0	1
-52.7	-1000	1000	0	0	0	0
-18.2	-71	997	0	0	0	0
-21.8	-79	1000	0	1	0	1
-21.4	-54	1000	0	0	0	0
-22.8	40	1000	0	0	0	0
-13.8	-1000	1000	0	1	0	1
-13.9	-21	1000	-6	1	132	0
-19.9	-1000	909	0	1	0	1
-6	-26	1000	0	1	0	1
-88.3	102	1000	0	0	0	0
-29.5	52	1000	0	1	0	1
-13.2	-38	1000	0	0	0	0
-4.4	4	288	0	1	0	1
-49.6	80	1000	0	1	0	1
-14.7	25	1000	-119	0	126	1
-12.9	51	122	-335	0	180	0
-26	-52	1000	0	0	0	0
-15.2	-1000	205	0	1	0	1
-15.67	15	398	0	1	0	1
-10.1	28	1000	0	0	0	0
-19.3	34	1000	0	1	0	1
-4.9	2	1000	0	1	0	1
-29.5	38	1000	0	1	0	1
-8.3	-54	1000	0	0	0	0
-65	87	1000	0	1	0	1
-1.1	-60	1000	-97	1	107	1
-29.5	239	1000	0	0	0	0
-17.7	18	1000	0	1	0	1
-38.45	81	1000	0	0	0	0
-13.1	-99	1000	0	0	0	0
-12.5	-56	1000	0	1	0	1
-41.3	-10	1000	0	1	0	1
-52.8	58	1000	0	0	0	0
-13.9	18	1000	0	1	0	1
-20.2	22	1000	0	1	0	1
-23.8	-51	1000	0	1	0	1
-55.9	53	1000	-2933	1	3488	1
-24.9	-81	1000	0	0	0	0
-101.29	144	1000	0	0	0	0
-54.7	53	0	0	0	0	1
-46.7	82	1000	0	0	0	0
-20.1	18	1000	0	0	0	0
-77.43	85	0	0	0	0	1
0	38	72	-170	0	0	0
-19.8	-99	1000	0	0	0	0
-10.27	50	1000	-297	1	0	1
-26.9	35	1000	0	0	0	0
-94.4	-100	1000	0	0	0	0
-54.3	-38	1000	0	0	0	0
-2.89	17	570	-149	1	313	0
-17.7	-24	1000	0	1	0	1
-101.1	17	1000	-42	0	0	1
-20.6	-35	790	0	1	0	1
-15.7	3	62	0	1	0	1
-53.7	-39	1000	0	1	0	1
-137.6	-2	1000	0	1	0	1
-40	3	1000	0	0	0	0
-31.9	-1000	1000	0	1	0	1
-54.9	154	1000	0	1	0	1
-38.1	66	0	0	1	358	0
-45.4	126	30	0	1	0	1
-11.2	-104	1000	0	1	110	1
-11.3	23	1000	0	1	0	1
-60.5	127	243	0	1	0	1
-14	-82	1000	0	0	0	0
-10.9	-17	1000	0	0	0	0
-37.9	-83	1000	0	0	0	0
-65.7	186	1000	0	1	0	1
-4.4	-89	1000	0	0	0	0
-28.7	-2	796	0	1	109	1
-4.9	-20	448	0	0	0	0
-26.3	-1000	1000	0	1	0	1
-71.9	41	1000	0	0	0	0
-6.1	2	1000	0	1	0	1
-14.5	-46	115	0	0	0	0
-11.2	40	553	0	0	0	0
-14.9	-98	1000	0	0	0	0
-33.4	108	1000	0	1	0	1
-26.5	-48	1000	0	1	0	1
-13.1	-14	1000	0	0	0	0
-56.71	17	0	-518	0	0	0
-17.6	-22	1000	0	0	0	0
-114.65	340	1000	0	1	0	1
1.5	-54	1000	0	0	0	0
-5.7	-85	1000	0	0	0	0
-18.9	-97	264	0	1	0	1
-43.3	-48	547	0	1	0	1
-22.2	-86	1000	0	0	0	0
-44.27	-34	1000	-1948	0	4602	0
-4.5	-83	498	0	0	0	0
-6.9	-35	1000	0	1	0	1
-1.3	-54	1000	0	1	0	1
-15.6	-39	1000	0	0	0	0
-11.7	35	1000	0	0	0	0
-11.5	-79	1000	0	0	0	1
-14.8	-69	1000	0	1	0	1
-20.4	-108	1000	0	0	0	0
-17.3	-15	1000	0	1	0	1
-9.7	37	1000	0	1	0	1
-65.9	172	1000	0	0	0	0
-41.9	-1000	1000	0	1	0	1
-22.1	-64	1000	0	1	0	1
0	-9	1000	0	1	0	1
-5.9	118	1000	0	1	0	0
-20.4	38	1000	0	0	0	0
-5.7	-87	1000	-200	0	0	1
-5.5	-81	1000	0	1	0	1
-23.8	18	75	0	0	0	0
-80.9	77	1000	0	0	0	0
-38.9	155	1000	0	1	0	1
-7.09	56	1000	0	1	0	1
-1.5	-58	343	0	0	0	0
-5.6	-7	1000	0	0	0	0
-81.54	162	1000	0	1	0	1
0	26	1000	-41	1	366	0
-58.5	-80	453	0	0	0	0
-5.5	9	1000	0	1	0	1
-9.8	-37	1000	0	0	0	0
-3.3	-1000	1000	0	0	0	0
-50.9	-40	1000	0	1	0	1
-33.9	-88	1000	-424	0	0	0
-40	98	1000	0	0	0	0
-43.4	114	35	0	1	88	0
-19.8	-35	1000	0	1	0	1
-8.7	-1000	1000	0	0	0	0
-22.4	-64	1000	0	1	0	1
-9.3	-93	1000	0	0	0	0
-81	165	1000	0	0	0	0
-89.1	117	0	0	1	0	0
-62.9	-57	1000	0	0	0	0
-6	-61	1000	0	1	0	1
-50.7	143	1000	0	0	31	0
-9	27	0	-17	0	0	1
-16	20	1000	0	1	0	1
-21.7	-51	1000	0	1	0	1
-45	-42	1000	0	1	0	1
-22.58	-41	1000	0	1	0	1
-54.5	-59	380	0	1	319	0
-13.1	-60	1000	0	0	0	0
-20	-20	1000	0	0	0	0
-6	6	629	0	0	0	0
-31.2	162	1000	0	1	0	1
-5.1	2	1000	0	1	0	1
-100.01	355	0	0	1	342	1
-30.8	95	1000	0	0	0	0
-29.8	91	0	0	0	40	1
-49	36	1000	0	1	0	1
-13	2	1000	0	0	0	0
-41.7	-55	1000	0	1	0	1
-21.9	-63	84	0	1	0	1
-4.6	59	1000	-30	1	489	1
-1.4	-57	1000	0	0	0	0
-58.6	291	1000	0	0	0	0
-7.6	-21	1000	0	0	0	0
-29.5	-44	660	-484	1	90	0
-34.5	-44	819	0	1	0	1
-54.97	101	337	0	0	0	0
-40.9	-55	638	0	0	0	0
0	-78	1000	0	0	489	1
-21.8	73	1000	-3749	0	1949	0
-28.9	-47	1000	-52	0	90	0
-19.8	-105	1000	0	0	0	0
-10.5	-88	1000	-48	1	0	1
-23.6	-23	1000	0	0	0	0
-12.2	19	1000	-527	0	96	0
-8.8	-22	1000	-67	1	16	0
-55.6	167	1000	0	1	0	1
-8.6	-96	6	0	0	131	0
-82.8	348	1000	-266	0	0	1
-12.9	-21	751	0	1	0	1
-4.7	21	1000	-111	0	0	1
-31.4	-83	1000	0	0	0	0
-36.3	-87	1000	0	0	0	0
-31.5	50	1000	-63	1	0	0
-22.7	-23	1000	-185	1	344	0
-27.2	49	0	0	0	39	1
-16.4	-100	1000	0	1	0	1
-11.2	-24	1000	0	0	0	0
-11.9	-47	1000	0	1	0	1
-17.9	-1000	863	0	0	0	0
-8.1	37	1000	0	1	47	1
-13.64	-1000	1000	0	1	0	1
-72.2	243	1000	0	0	0	0
-7.4	-101	1000	0	0	0	0
-28.4	145	188	-470	0	0	1
-14.8	-1000	1000	0	1	0	1
-35.1	-91	0	0	1	80	1
-25.1	-83	188	-232	0	0	0
-12	-51	1000	0	1	0	1
-21.04	-86	1000	0	1	0	1
-22.6	-5	1000	0	0	0	0
-54.1	61	1000	0	0	0	0
-25.8	-76	1000	0	0	0	0
-11.3	-70	1000	0	0	0	0
-104.3	280	211	0	1	0	1
-3.1	-25	759	0	0	0	0
-100.4	-33	1000	0	0	0	0
-27.7	-57	1000	0	1	0	1
-39.1	99	1000	0	0	0	0
-27.3	-1000	1000	0	1	0	1
-22.8	21	667	0	0	0	0
-21.59	29	1000	0	0	0	0
-38.9	122	1000	0	0	0	0
-5.7	95	1000	0	1	164	0
-27.3	-4	1000	0	1	0	1
-19.4	-70	1000	0	0	0	0
-6.4	-3	1000	0	1	0	1
-16.5	28	1000	0	1	0	1
-52.77	123	149	0	0	0	0
-13.6	47	1000	0	1	100	0
-54.1	121	695	0	0	0	0
-54.3	39	302	0	1	0	1
-87.5	-102	1000	0	1	0	1
-10.5	-102	1000	-277	1	175	0
-22.7	-53	1000	0	1	0	1
-4.5	8	1000	0	0	0	0
-60.6	12	864	0	1	0	1
-18.2	-9	1000	0	1	0	1
-117.04	31	1000	0	0	0	0
-98.1	264	1000	0	0	0	0
-20.3	-1000	1000	0	1	0	1
-23.8	-1000	1000	0	0	0	0
-15.9	160	214	0	1	0	1
-1.8	44	1000	0	1	0	1
-12.9	-3	1000	0	0	0	0
-33.2	-87	47	0	0	0	0
-18.2	-31	1000	0	1	0	1
-37.7	-52	857	0	1	0	1
-51.3	-17	1000	0	1	0	1
-20.1	74	1000	0	0	0	0
-6.4	-90	1000	0	1	91	1
-11.6	32	1000	0	0	0	0
-21.3	7	1000	0	0	0	0
-59.7	-101	1000	0	1	0	1
-24.4	-98	1000	0	0	0	0
-14	-38	1000	0	1	0	1
-30.3	-89	1000	0	0	0	0
-43	189	931	0	1	0	1
-28.6	-59	519	0	1	0	1
3	-102	268	0	1	0	1
-33.4	-91	1000	0	0	0	0
-17.3	44	1000	0	1	0	1
-10.5	-33	1000	0	1	0	1
-14.6	-90	984	-200	1	414	0
-20.3	-81	1000	0	1	0	1
