# Supplementary material for: Prioritizing bona fide bacterial small RNAs with machine learning classifiers
Source: PeerJ. 2019 Jan 24;7:e6304. doi: 10.7717/peerj.6304 (PMC6348098; doi:10.7717/peerj.6304)
Supplement: File S1 [file peerj-07-6304-s002.gz › Code_Data/Scripts/data/S_enterica_validation_labels.csv]

ID	Class
SroA	1
RybB	1
STnc520	1
STnc730	1
STnc700	1
IsrK	1
IsrL	1
IsrM	1
IsrN	1
CsrB	1
OmrA	1
OmrB	1
IsrO	1
RygD	1
SraF	1
STnc770	1
IstR-1,2	1
GlmZ	1
Spf	1
CsrC	1
SraL	1
IsrQ	1
STnc1470	1
RAND_1	0
RAND_3	0
RAND_4	0
RAND_5	0
RAND_6	0
RAND_7	0
RAND_8	0
RAND_10	0
RAND_11	0
RAND_12	0
RAND_14	0
RAND_15	0
RAND_16	0
RAND_18	0
RAND_20	0
RAND_21	0
RAND_22	0
RAND_23	0
RAND_25	0
RAND_27	0
RAND_28	0
RAND_29	0
RAND_31	0
RAND_32	0
RAND_33	0
RAND_34	0
RAND_35	0
RAND_36	0
RAND_37	0
RAND_38	0
RAND_39	0
RAND_40	0
RAND_41	0
RAND_42	0
RAND_44	0
RAND_45	0
RAND_46	0
RAND_47	0
RAND_48	0
RAND_49	0
RAND_50	0
RAND_51	0
RAND_53	0
RAND_55	0
RAND_56	0
RAND_57	0
RAND_59	0
RAND_60	0
RAND_61	0
RAND_62	0
RAND_63	0
RAND_64	0
RAND_65	0
RAND_67	0
RAND_68	0
RAND_69	0
RAND_70	0
RAND_71	0
RAND_72	0
RAND_73	0
RAND_76	0
RAND_77	0
RAND_78	0
RAND_79	0
RAND_80	0
RAND_81	0
RAND_82	0
RAND_83	0
RAND_85	0
RAND_86	0
RAND_87	0
RAND_88	0
RAND_91	0
RAND_92	0
RAND_93	0
RAND_94	0
RAND_95	0
RAND_96	0
RAND_98	0
RAND_100	0
RAND_101	0
RAND_102	0
RAND_103	0
RAND_105	0
RAND_106	0
RAND_107	0
RAND_108	0
RAND_109	0
RAND_110	0
RAND_112	0
RAND_113	0
RAND_116	0
RAND_120	0
RAND_121	0
RAND_122	0
RAND_123	0
RAND_124	0
RAND_125	0
RAND_126	0
RAND_128	0
RAND_130	0
RAND_131	0
RAND_133	0
RAND_134	0
RAND_135	0
RAND_136	0
RAND_137	0
RAND_139	0
RAND_141	0
RAND_142	0
RAND_143	0
RAND_146	0
RAND_147	0
RAND_150	0
RAND_151	0
RAND_152	0
RAND_154	0
RAND_155	0
RAND_156	0
RAND_157	0
RAND_161	0
RAND_162	0
RAND_163	0
RAND_165	0
RAND_166	0
RAND_167	0
RAND_168	0
RAND_169	0
RAND_170	0
RAND_171	0
RAND_172	0
RAND_173	0
RAND_174	0
RAND_176	0
RAND_177	0
RAND_179	0
RAND_180	0
RAND_181	0
RAND_182	0
RAND_183	0
RAND_185	0
RAND_187	0
RAND_188	0
RAND_190	0
RAND_191	0
RAND_192	0
RAND_193	0
RAND_195	0
RAND_197	0
RAND_199	0
RAND_200	0
RAND_202	0
RAND_203	0
RAND_205	0
RAND_206	0
RAND_207	0
RAND_209	0
RAND_210	0
RAND_211	0
RAND_212	0
RAND_213	0
RAND_215	0
RAND_216	0
RAND_218	0
RAND_220	0
RAND_221	0
RAND_223	0
RAND_224	0
RAND_225	0
RAND_226	0
RAND_227	0
RAND_228	0
RAND_229	0
RAND_230	0
RAND_231	0
RAND_233	0
RAND_234	0
RAND_235	0
RAND_237	0
RAND_240	0
RAND_241	0
RAND_242	0
RAND_244	0
RAND_245	0
RAND_246	0
RAND_249	0
RAND_250	0
RAND_252	0
RAND_254	0
RAND_255	0
RAND_256	0
RAND_257	0
RAND_258	0
RAND_259	0
RAND_260	0
RAND_262	0
RAND_263	0
RAND_265	0
RAND_268	0
RAND_269	0
RAND_271	0
RAND_272	0
RAND_274	0
RAND_275	0
RAND_276	0
RAND_278	0
RAND_279	0
RAND_280	0
RAND_281	0
RAND_282	0
RAND_283	0
RAND_284	0
RAND_285	0
RAND_287	0
RAND_288	0
RAND_289	0
RAND_290	0
RAND_291	0
RAND_293	0
RAND_294	0
RAND_295	0
RAND_296	0
RAND_297	0
RAND_298	0
RAND_299	0
RAND_302	0
RAND_303	0
RAND_304	0
RAND_305	0
RAND_306	0
RAND_307	0
RAND_308	0
RAND_309	0
RAND_311	0
RAND_312	0
RAND_313	0
RAND_315	0
RAND_316	0
RAND_317	0
RAND_318	0
RAND_319	0
RAND_320	0
RAND_322	0
RAND_323	0
RAND_324	0
RAND_325	0
RAND_327	0
RAND_328	0
RAND_329	0
RAND_330	0
RAND_331	0
RAND_332	0
RAND_333	0
RAND_335	0
RAND_338	0
RAND_339	0
RAND_340	0
RAND_341	0
RAND_342	0
RAND_343	0
RAND_344	0
RAND_346	0
RAND_347	0
RAND_348	0
RAND_349	0
RAND_350	0
RAND_351	0
RAND_353	0
RAND_355	0
RAND_357	0
RAND_359	0
RAND_361	0
RAND_362	0
RAND_363	0
RAND_364	0
RAND_367	0
RAND_368	0
RAND_370	0
RAND_372	0
RAND_374	0
RAND_376	0
RAND_377	0
RAND_378	0
RAND_379	0
RAND_380	0
RAND_384	0
RAND_385	0
RAND_386	0
RAND_388	0
RAND_389	0
RAND_390	0
RAND_391	0
RAND_393	0
RAND_394	0
RAND_396	0
RAND_397	0
RAND_398	0
RAND_401	0
RAND_402	0
RAND_403	0
RAND_404	0
RAND_407	0
RAND_409	0
RAND_411	0
RAND_414	0
RAND_415	0
RAND_417	0
RAND_418	0
RAND_419	0
RAND_420	0
RAND_421	0
RAND_422	0
RAND_423	0
RAND_424	0
RAND_425	0
RAND_427	0
RAND_428	0
RAND_429	0
RAND_430	0
RAND_431	0
RAND_432	0
RAND_434	0
RAND_436	0
RAND_437	0
RAND_438	0
RAND_439	0
RAND_440	0
RAND_441	0
RAND_442	0
RAND_443	0
RAND_444	0
RAND_445	0
RAND_446	0
RAND_447	0
RAND_448	0
RAND_449	0
RAND_450	0
RAND_451	0
RAND_452	0
RAND_453	0
RAND_454	0
RAND_455	0
RAND_456	0
RAND_457	0
RAND_458	0
RAND_459	0
RAND_460	0
RAND_461	0
RAND_462	0
RAND_463	0
RAND_464	0
RAND_465	0
RAND_466	0
RAND_469	0
RAND_470	0
RAND_471	0
RAND_473	0
RAND_475	0
RAND_476	0
RAND_477	0
RAND_480	0
RAND_481	0
RAND_482	0
RAND_483	0
RAND_484	0
RAND_485	0
RAND_487	0
RAND_489	0
RAND_491	0
RAND_492	0
RAND_493	0
RAND_494	0
RAND_495	0
RAND_496	0
RAND_497	0
RAND_498	0
RAND_502	0
RAND_503	0
RAND_504	0
RAND_505	0
RAND_506	0
RAND_507	0
RAND_508	0
RAND_509	0
RAND_510	0
RAND_511	0
RAND_512	0
RAND_513	0
RAND_514	0
RAND_515	0
RAND_516	0
RAND_517	0
RAND_518	0
RAND_520	0
RAND_521	0
RAND_522	0
RAND_523	0
RAND_524	0
RAND_525	0
RAND_527	0
RAND_528	0
RAND_529	0
RAND_531	0
RAND_532	0
RAND_533	0
RAND_534	0
RAND_535	0
RAND_536	0
RAND_537	0
RAND_538	0
RAND_539	0
RAND_541	0
RAND_542	0
RAND_543	0
RAND_546	0
RAND_549	0
RAND_550	0
RAND_551	0
RAND_553	0
RAND_554	0
RAND_555	0
RAND_556	0
RAND_557	0
RAND_558	0
RAND_561	0
RAND_562	0
RAND_563	0
RAND_565	0
RAND_566	0
RAND_567	0
RAND_569	0
RAND_571	0
RAND_573	0
RAND_574	0
RAND_575	0
RAND_576	0
RAND_578	0
RAND_581	0
RAND_582	0
RAND_584	0
RAND_585	0
RAND_586	0
RAND_587	0
RAND_589	0
RAND_590	0
RAND_591	0
RAND_592	0
RAND_593	0
RAND_595	0
RAND_596	0
RAND_597	0
RAND_598	0
RAND_599	0
RAND_600	0
RAND_601	0
RAND_602	0
RAND_603	0
RAND_604	0
RAND_605	0
RAND_606	0
RAND_607	0
RAND_608	0
RAND_609	0
RAND_611	0
RAND_612	0
RAND_613	0
RAND_614	0
RAND_615	0
RAND_616	0
RAND_619	0
RAND_620	0
RAND_621	0
RAND_624	0
RAND_626	0
RAND_627	0
RAND_628	0
RAND_631	0
RAND_632	0
RAND_633	0
RAND_634	0
RAND_635	0
RAND_636	0
RAND_637	0
RAND_638	0
RAND_639	0
RAND_641	0
RAND_645	0
RAND_646	0
RAND_647	0
RAND_648	0
RAND_649	0
RAND_650	0
RAND_651	0
RAND_653	0
RAND_654	0
RAND_655	0
RAND_656	0
RAND_657	0
RAND_658	0
RAND_659	0
RAND_660	0
RAND_661	0
RAND_662	0
RAND_663	0
RAND_664	0
RAND_665	0
RAND_666	0
RAND_667	0
RAND_668	0
RAND_669	0
RAND_670	0
RAND_671	0
RAND_672	0
RAND_673	0
RAND_674	0
RAND_675	0
RAND_677	0
RAND_679	0
RAND_681	0
RAND_682	0
RAND_683	0
RAND_684	0
RAND_686	0
RAND_687	0
RAND_689	0
RAND_690	0
RAND_691	0
RAND_692	0
RAND_693	0
RAND_696	0
RAND_697	0
RAND_699	0
RAND_700	0
RAND_701	0
RAND_705	0
RAND_706	0
RAND_707	0
RAND_708	0
RAND_710	0
RAND_711	0
RAND_712	0
RAND_713	0
RAND_714	0
RAND_715	0
RAND_717	0
RAND_718	0
RAND_720	0
RAND_723	0
RAND_724	0
RAND_726	0
RAND_728	0
RAND_729	0
RAND_730	0
RAND_731	0
RAND_733	0
RAND_734	0
RAND_735	0
RAND_736	0
RAND_737	0
RAND_740	0
RAND_741	0
RAND_742	0
RAND_743	0
RAND_744	0
RAND_745	0
RAND_746	0
RAND_747	0
RAND_748	0
RAND_749	0
RAND_750	0
RAND_751	0
RAND_752	0
RAND_754	0
RAND_755	0
RAND_756	0
RAND_757	0
RAND_759	0
RAND_760	0
RAND_761	0
RAND_762	0
RAND_763	0
RAND_764	0
RAND_765	0
RAND_767	0
RAND_768	0
RAND_769	0
RAND_770	0
RAND_771	0
RAND_772	0
RAND_774	0
RAND_775	0
RAND_777	0
RAND_778	0
RAND_779	0
RAND_780	0
RAND_782	0
RAND_783	0
RAND_784	0
RAND_786	0
RAND_788	0
RAND_789	0
RAND_791	0
RAND_793	0
RAND_794	0
RAND_795	0
RAND_796	0
RAND_797	0
RAND_798	0
RAND_799	0
RAND_802	0
RAND_804	0
RAND_805	0
RAND_806	0
RAND_809	0
RAND_810	0
RAND_811	0
RAND_812	0
RAND_813	0
RAND_815	0
RAND_816	0
RAND_817	0
RAND_819	0
RAND_820	0
RAND_821	0
RAND_822	0
RAND_823	0
RAND_824	0
RAND_825	0
RAND_826	0
RAND_827	0
RAND_831	0
RAND_832	0
RAND_833	0
RAND_834	0
RAND_835	0
RAND_836	0
RAND_837	0
RAND_838	0
RAND_839	0
RAND_840	0
RAND_841	0
RAND_842	0
RAND_847	0
RAND_848	0
RAND_849	0
RAND_850	0
RAND_851	0
RAND_852	0
RAND_853	0
RAND_854	0
RAND_856	0
RAND_857	0
RAND_858	0
RAND_861	0
RAND_862	0
RAND_863	0
RAND_865	0
RAND_866	0
RAND_867	0
RAND_869	0
RAND_870	0
RAND_871	0
RAND_873	0
RAND_874	0
RAND_876	0
RAND_877	0
RAND_878	0
RAND_879	0
RAND_881	0
RAND_882	0
RAND_883	0
RAND_884	0
RAND_886	0
RAND_887	0
RAND_888	0
RAND_889	0
RAND_890	0
RAND_892	0
RAND_893	0
RAND_894	0
RAND_895	0
RAND_896	0
RAND_897	0
RAND_898	0
RAND_899	0
RAND_900	0
RAND_901	0
RAND_903	0
RAND_907	0
RAND_908	0
RAND_909	0
RAND_910	0
RAND_911	0
RAND_912	0
RAND_913	0
RAND_914	0
RAND_915	0
RAND_916	0
RAND_917	0
RAND_918	0
RAND_920	0
RAND_921	0
RAND_922	0
RAND_923	0
RAND_924	0
RAND_925	0
RAND_926	0
RAND_927	0
RAND_928	0
RAND_929	0
RAND_930	0
RAND_931	0
RAND_932	0
RAND_934	0
RAND_937	0
RAND_938	0
RAND_939	0
RAND_941	0
RAND_942	0
RAND_943	0
RAND_944	0
RAND_945	0
RAND_947	0
RAND_948	0
RAND_949	0
RAND_950	0
RAND_951	0
RAND_953	0
RAND_954	0
RAND_955	0
RAND_956	0
RAND_957	0
RAND_960	0
RAND_961	0
RAND_962	0
RAND_963	0
RAND_965	0
RAND_966	0
RAND_968	0
RAND_969	0
RAND_970	0
RAND_971	0
RAND_973	0
RAND_975	0
RAND_976	0
RAND_977	0
RAND_978	0
RAND_979	0
RAND_981	0
RAND_982	0
RAND_983	0
RAND_985	0
RAND_986	0
RAND_990	0
RAND_991	0
RAND_993	0
RAND_994	0
RAND_995	0
RAND_996	0
RAND_997	0
RAND_998	0
RAND_999	0
RAND_1000	0
RAND_1002	0
RAND_1003	0
RAND_1004	0
RAND_1005	0
RAND_1007	0
RAND_1008	0
RAND_1009	0
RAND_1010	0
RAND_1011	0
RAND_1012	0
RAND_1013	0
RAND_1019	0
RAND_1021	0
RAND_1022	0
RAND_1023	0
RAND_1024	0
RAND_1025	0
RAND_1027	0
RAND_1028	0
RAND_1030	0
RAND_1031	0
RAND_1033	0
RAND_1034	0
RAND_1035	0
RAND_1036	0
RAND_1037	0
RAND_1038	0
RAND_1039	0
RAND_1040	0
RAND_1042	0
RAND_1044	0
RAND_1047	0
RAND_1048	0
RAND_1049	0
RAND_1050	0
RAND_1052	0
RAND_1053	0
RAND_1054	0
RAND_1055	0
RAND_1057	0
RAND_1058	0
RAND_1061	0
RAND_1062	0
RAND_1063	0
RAND_1064	0
RAND_1065	0
RAND_1068	0
RAND_1069	0
RAND_1070	0
RAND_1071	0
RAND_1072	0
RAND_1073	0
RAND_1074	0
RAND_1075	0
RAND_1076	0
RAND_1077	0
RAND_1078	0
RAND_1080	0
RAND_1082	0
RAND_1084	0
RAND_1085	0
RAND_1087	0
RAND_1089	0
RAND_1090	0
RAND_1091	0
RAND_1092	0
RAND_1093	0
RAND_1095	0
RAND_1096	0
RAND_1098	0
RAND_1100	0
RAND_1101	0
RAND_1104	0
RAND_1105	0
RAND_1106	0
RAND_1107	0
RAND_1108	0
RAND_1110	0
RAND_1112	0
RAND_1115	0
RAND_1116	0
RAND_1117	0
RAND_1121	0
RAND_1122	0
RAND_1123	0
RAND_1124	0
RAND_1125	0
RAND_1126	0
RAND_1127	0
RAND_1128	0
RAND_1129	0
RAND_1130	0
