# Supplementary material for: Prioritizing bona fide bacterial small RNAs with machine learning classifiers
Source: PeerJ. 2019 Jan 24;7:e6304. doi: 10.7717/peerj.6304 (PMC6348098; doi:10.7717/peerj.6304)
Supplement: File S1 [file peerj-07-6304-s002.gz › Code_Data/Scripts/data/S_pyogenes_validation.csv]

SS	Pos10wrtsRNAStart	DistTerm	Distance	sameStrand	DownDistance	sameDownStrand
-17.6	-16	0	-879	1	485	1
0	-22	298	-48	0	18	1
-7.6	-94	0	-425	1	402	1
-20.9	-9	0	-76	1	101	0
-58.4	-8	0	-107	1	155	1
-31.8	-9	288	-35	1	60	0
-27.1	13	0	-200	1	158	0
-25	-24	0	-268	1	262	0
-10.7	-6	138	-209	1	126	0
-5.5	-75	403	0	1	0	1
-12.9	-26	0	0	0	0	0
-16.6	25	531	0	1	0	1
-10.2	-58	0	0	1	0	1
-9.1	-2	391	0	0	0	0
-0.9	-90	283	0	0	0	0
-5.1	-64	0	0	1	0	1
0	-62	576	-89	0	0	0
-14.6	51	723	0	1	0	1
-14.48	-16	1000	0	1	0	1
-22	-58	1000	-274	1	135	0
-15.3	37	410	0	0	0	0
0	-17	0	-184	0	45	1
0.9	-75	1000	0	1	22	1
4.33	18	1000	0	1	0	1
-14.99	-10	163	0	0	0	0
-8.8	0	223	0	1	0	1
-14.9	14	1000	0	0	0	0
-13.28	127	673	0	0	0	0
0.72	-93	430	0	0	0	0
-1	-50	1000	0	1	0	1
-1.8	-60	697	-791	0	928	1
0	-24	867	0	0	0	0
-29.3	74	352	0	1	0	1
-3.1	-37	967	0	0	0	0
-16.7	-97	127	0	1	0	1
-6.8	-93	806	0	1	0	1
-35.7	92	317	0	1	0	1
-14.4	-25	1000	0	0	0	0
-29.7	73	519	0	1	0	1
-6.73	24	179	0	0	0	0
-30.3	56	58	0	1	0	1
-13.2	40	1000	0	0	0	0
-32	-91	446	0	0	0	0
-16.2	23	1000	0	1	0	1
1.8	21	1000	0	0	0	0
-29	-91	1000	0	1	0	1
-3.2	-18	238	0	0	0	0
-9.8	-12	57	-923	0	0	1
-6.5	-95	472	0	1	0	1
-19.74	159	609	0	0	0	0
-2.8	-101	1000	0	1	0	1
-38.1	124	0	0	0	0	0
-8.6	19	925	0	0	0	0
-10.3	-48	328	0	1	68	1
0	-95	148	0	1	138	0
-1.7	-106	506	0	1	0	1
-7	-45	206	0	0	0	0
-25.5	128	782	0	0	0	0
-3.5	24	1000	0	0	0	0
0	0	1000	0	1	0	1
0	-61	1000	0	0	0	0
-20.6	24	389	0	1	0	1
-0.5	-72	1000	0	1	0	1
-6.4	-52	111	-26	0	0	0
-2.7	-58	224	0	1	0	1
0	-79	361	0	1	0	1
-9.5	-71	1000	-667	1	362	1
-2.6	85	1000	0	1	0	1
-11.2	-94	0	0	1	0	1
0	-28	506	-5	0	0	0
-11.6	-27	816	0	1	0	1
0	-88	1000	0	0	0	0
0	-11	1000	-22	0	25	0
-21.4	68	0	0	0	0	1
-18.2	-100	595	0	1	0	1
-1.5	-35	1000	0	0	0	0
0	-90	861	0	0	0	0
-1.9	-4	486	0	1	0	1
-5.6	9	1000	0	0	0	0
-2.3	-24	1000	0	0	0	0
1.5	24	238	0	0	0	0
-21.1	177	733	0	1	0	1
-4.5	-51	869	0	1	0	1
-23.5	-57	0	-117	0	171	0
-19.7	-59	0	-119	0	166	0
3.4	12	106	-14	1	49	1
0	-49	753	0	0	0	0
-0.8	-92	715	-92	1	155	0
-0.8	57	744	-15	0	131	1
0	-100	1000	0	0	0	0
-19.8	-12	999	0	1	0	1
0	-29	1000	0	1	0	1
-13.3	-107	1000	0	0	0	0
0	-87	441	0	0	0	0
0	-28	151	0	1	0	1
-14.6	-90	1000	0	0	0	0
-15.2	83	1000	0	1	0	1
-52.25	147	0	0	0	0	0
-6.9	-27	1000	0	1	0	1
-5.1	42	406	0	1	0	1
-8.7	-77	270	0	1	0	1
-3.4	-96	15	-137	0	0	1
-19.1	14	487	-12	0	27	1
-23.9	-31	532	0	0	0	0
0	-41	1000	0	1	0	1
-5.3	-88	557	0	0	0	0
-8.6	-1	1000	0	0	0	0
-5.6	-29	662	0	0	0	0
-1.6	-4	140	0	1	0	1
-22.3	147	1000	0	0	0	0
0	-84	1000	0	1	0	1
-5.4	-47	1000	0	1	0	1
-1	32	1000	0	1	0	1
-16.1	47	870	0	1	0	1
-11.4	53	1000	0	1	0	1
0.9	-71	941	0	1	0	1
-26.6	75	76	0	1	0	1
-0.6	-27	1000	0	1	0	1
-0.8	-103	20	0	1	0	1
-18.4	29	133	0	1	0	1
-10.2	-43	1000	0	1	0	1
-24.6	70	1000	0	0	0	0
0.76	-42	1000	0	1	0	1
0	-12	1000	0	0	0	0
-5.1	13	949	0	0	0	0
-8.4	23	774	0	0	0	0
-11.5	-78	1000	0	0	0	0
-11	11	213	0	0	0	0
-8.4	7	925	0	1	0	1
-45.5	168	562	-383	1	0	1
0	1	977	-3	0	0	0
-12.3	84	844	0	1	0	1
0	-98	280	-331	1	134	1
-5.74	-33	0	-253	0	0	0
-48.5	-71	1000	0	0	49	0
0	-14	417	0	0	0	0
-11.7	-42	321	0	0	0	0
-2.5	0	0	0	1	0	1
-8.6	-78	1000	0	1	0	1
-22.4	-37	1000	0	0	0	0
-6.9	35	1000	0	1	0	1
-28.4	-17	1000	-90	0	262	0
-0.8	-98	759	0	0	0	0
-4.3	-14	1000	0	0	0	0
0	-48	1000	-74	0	23	0
-16.2	56	252	0	1	160	1
-16.5	21	282	0	0	0	0
1.4	-34	1000	0	0	0	0
-10.5	52	848	0	1	318	1
-4.1	26	1000	-488	0	239	0
-21.3	-44	0	0	1	0	1
-13.42	-84	277	0	1	0	1
-7.1	26	466	0	1	0	1
-3.1	-85	1000	-115	0	0	0
-23.2	-81	605	0	0	0	0
-12.4	-8	0	-46	1	7	1
-17.5	69	23	0	0	0	0
-5.6	-74	127	0	1	0	1
-3.68	10	1000	0	0	0	0
-5.9	-3	1000	0	0	0	0
-11.5	-42	74	0	1	0	1
-0.4	7	845	0	0	0	0
-13.4	-18	655	0	0	0	0
-4.28	-50	1000	0	1	0	1
-8.6	-74	789	-29	0	57	0
-6.8	-50	95	0	1	0	1
-10.9	-78	1000	-95	0	112	1
-8.8	17	1000	0	0	0	0
0	-17	29	-80	0	0	0
-40	159	1000	0	0	0	0
-0.1	-24	111	-73	1	1044	1
-18.6	11	1000	0	0	0	0
-21.54	-23	0	0	0	0	0
-6.7	-110	883	0	1	0	1
-11.1	-61	1000	0	0	0	0
-20.7	-88	1000	0	0	0	0
-4.6	79	1000	0	1	0	1
-22.8	-66	522	0	1	0	1
0	-18	265	0	1	0	1
0	-35	833	0	1	0	1
0	-55	1000	-3530	1	10500	1
-17.1	39	1000	0	1	0	1
-7.1	-57	596	0	0	0	0
5.7	-27	816	0	0	0	0
-3.2	-31	1000	0	0	0	0
-11.2	-38	200	0	0	0	0
-18.3	-87	501	0	0	0	0
-3	4	566	0	0	0	0
3.8	9	1000	0	0	0	0
-7.9	-7	1000	0	0	0	0
-4.6	-41	11	0	1	0	1
-32.7	280	1000	0	1	0	1
-2	-104	97	0	0	0	0
-23.8	-5	0	0	0	0	0
-28.9	146	846	0	1	0	1
-8.5	78	137	0	0	0	0
0	-22	569	0	0	0	0
-15	-29	65	0	1	6317	1
0	-95	0	-941	0	5365	0
-5.1	-65	788	-10305	0	3698	0
1.1	20	192	0	0	0	0
0	-9	449	0	0	0	0
0	-96	0	0	0	0	0
3.9	-74	944	-186	1	75	1
-7.1	-48	367	0	1	0	1
-6.2	-39	1000	0	0	0	0
-4.3	-63	1000	0	1	0	1
0	-1000	1000	-12007	0	2022	0
-10.5	-31	593	0	1	0	1
-6.5	40	271	0	0	0	0
-7.5	-23	0	0	1	0	1
-9.61	-22	817	0	0	0	0
-13.3	-14	0	0	1	126	1
-5.2	-96	17	0	1	0	1
0	-70	447	0	0	0	0
0.7	-22	1000	0	0	0	0
-13.3	-46	0	0	0	0	1
-6.87	42	1000	0	0	0	0
-8.5	-1000	835	0	1	0	1
-8.9	-25	699	0	0	0	0
-13.7	18	1000	0	1	0	1
0	-93	400	-20	1	210	0
-3.2	34	496	0	1	0	1
0	-1	455	-379	1	997	1
0.6	-56	1000	0	0	0	0
-6	-12	1000	0	1	0	1
-40.7	-29	1000	0	0	0	0
13.7	-52	1000	0	1	0	1
0	-61	380	0	1	0	1
-6.3	-99	930	0	1	0	1
-5.9	-96	1000	0	1	0	1
3.8	-41	145	0	1	0	1
0	-26	81	0	0	0	0
-8.7	-63	172	0	1	0	1
0	-98	1000	0	1	0	1
0	-43	1000	0	1	0	1
-10.1	32	1000	0	0	0	0
-5.9	-79	61	0	1	0	1
-59.3	90	1000	0	1	0	1
0	-108	1000	0	0	0	0
-6.45	27	208	0	0	0	0
-4.27	-53	1000	-172	0	0	1
-10.5	8	166	-205	0	9	0
0	-36	1000	-127	0	88	0
-8.8	-68	872	0	0	0	0
-5.8	-20	452	0	0	0	0
0	-82	1000	0	0	0	0
-2.9	-92	496	0	1	0	1
0	-41	940	0	0	0	0
-4.1	12	1000	0	0	0	0
-4.3	-90	889	-52	0	197	1
-10.9	61	939	-89	1	114	0
-6.9	-78	61	0	0	0	0
0	-86	1000	0	0	0	0
0	-1000	1000	0	0	0	0
-42.9	217	249	0	1	0	1
-7.2	-25	479	0	1	0	1
-2.2	-17	1000	0	1	0	1
0	-82	1000	0	0	0	0
0	-87	1000	0	0	0	0
-5.9	-29	567	0	0	0	0
-43.2	-63	904	0	0	0	0
0	17	128	0	0	0	0
-1.5	7	406	0	1	0	1
-10.6	139	941	0	1	0	1
-1.6	-93	238	0	0	0	0
3.5	-12	156	0	0	0	0
0	-22	1000	0	0	0	0
-5.1	-47	887	0	0	0	0
-12.8	-21	0	0	0	0	0
0	-106	1000	0	1	0	1
-8.7	-103	1000	-1292	1	1828	1
0	-90	0	0	0	0	0
-12.3	-52	1000	0	0	0	0
-9.2	24	46	0	0	0	0
-4.4	-74	1000	0	0	0	0
0	-97	0	-195	0	142	0
-9.2	-88	932	0	1	0	1
-5.1	-24	1000	0	0	0	0
-17.7	24	312	0	0	0	0
-11.6	-12	1000	0	0	8	0
0	-89	1000	0	0	0	0
-13.4	-14	708	0	0	0	0
-4.5	-9	1000	0	0	0	0
-11.9	12	0	0	0	0	0
0	-48	715	0	1	0	1
-11.3	62	190	0	0	0	0
0	-96	899	0	1	0	1
0	-86	713	0	0	0	0
-6.1	12	0	0	1	0	1
-11.5	-99	253	0	1	0	1
2.5	-74	1000	0	1	0	1
0	-19	497	0	1	0	1
-4.8	65	856	0	0	0	0
-19	-89	259	0	0	0	0
-27	-22	0	0	1	186	1
-26.08	-32	1000	0	1	0	1
-0.5	68	0	-51	1	0	1
-3.15	-72	259	0	0	0	0
-5.4	-11	759	-20	0	26	1
-11.5	84	1000	0	0	0	0
0.3	-41	1000	0	0	0	0
-3.71	8	0	0	1	0	1
-19.7	47	0	0	0	0	0
0	-77	216	0	1	0	1
0	-40	951	0	1	0	1
-33.84	303	1000	0	0	0	1
-17.97	82	805	0	0	0	0
-16.3	-83	617	0	0	183	0
0	-104	1000	0	1	0	1
-18.4	101	1000	0	0	0	0
-42.8	124	101	0	1	0	1
-18.9	30	450	0	1	0	1
-2.5	25	1000	0	0	0	0
-15.6	52	0	-529	1	7023	1
1.96	-108	366	0	0	0	0
-1.7	-68	1000	0	1	0	1
-27.9	65	109	0	1	0	1
0	-11	0	0	1	0	1
-36.1	-10	1000	0	0	0	0
-9.4	13	594	0	1	14	1
-7.3	-89	732	0	0	0	0
-14.3	-84	1000	-2705	0	4825	0
-56.6	14	1000	0	1	0	1
0	-45	1000	0	0	0	0
-19.4	-66	1000	0	0	0	0
-4	-1000	1000	-5753	0	1879	0
-6	-20	633	0	1	0	1
-11.4	-1000	1000	-6342	1	1262	1
-10.5	-49	665	0	1	0	1
0	-101	455	0	1	0	1
-45.46	-9	806	0	1	0	1
-41.1	199	501	0	1	0	1
0	-73	165	0	1	0	1
-21.3	-105	257	0	0	0	0
-15.4	-85	1000	-727	1	34	1
-5.3	-91	1000	0	0	0	0
0	-51	571	0	1	0	1
-13.2	-93	332	0	0	0	0
-0.9	-62	1000	0	1	0	1
0	39	85	0	0	0	0
-18.9	-32	1000	0	1	0	1
0	-27	1000	0	1	0	1
0	36	1000	0	0	0	0
-4.9	-98	1000	0	1	0	1
-27.4	-99	1000	0	1	0	1
-11	-109	1000	0	1	0	1
-5.8	-92	137	0	1	0	1
0.2	-85	279	-320	0	555	0
-14.8	-99	896	0	1	0	1
0	-98	996	0	1	0	1
-21.9	-96	978	0	0	0	0
-2.6	1	654	-44	1	0	0
-4.3	-77	891	0	0	0	0
0	-90	333	0	1	0	1
-3.5	-67	169	0	0	0	0
-7.7	15	0	0	1	0	1
-14.2	46	0	0	1	8	1
