# Supplementary material for: Prioritizing bona fide bacterial small RNAs with machine learning classifiers
Source: PeerJ. 2019 Jan 24;7:e6304. doi: 10.7717/peerj.6304 (PMC6348098; doi:10.7717/peerj.6304)
Supplement: File S1 [file peerj-07-6304-s002.gz › Code_Data/Scripts/data/training_combined.csv]

SS	Pos10wrtsRNAStart	DistTerm	Distance	sameStrand	DownDistance	sameDownStrand
0	-104	1000	0	0	0	0
0	-18	248	0	0	0	0
0	-61	722	0	0	0	0
0	-67	308	0	0	0	0
-0.7	-101	178	0	0	0	0
0	-74	0	-202	0	62	0
0	-80	0	-146	0	1074	0
-101	230	0	-157	0	0	1
-10.5	-1000	1000	-408	1	284	1
-10.6	-36	0	0	0	12	1
-10.8	-5	0	-139	1	62	1
-11.2	-25	0	-36	0	19	1
-11.2	-5	0	-343	1	0	1
-119	201	789	0	1	143	1
-12.3	-14	16	-92	1	161	1
-12.5	-18	124	-60	1	167	1
-12.5	-65	0	-28	0	104	0
-129.9	-15	0	-272	1	5	0
-13.3	-12	1000	-36	1	24	0
-13.4	-25	1000	-136	0	6	0
-13.8	-1000	1000	-193	1	70	1
-13.8	-14	204	-803	0	37	1
-13.8	-19	0	-116	1	99	0
-14	-15	1000	-348	1	136	0
-14.2	-10	0	-73	1	64	1
-14.2	41	1000	-82	1	124	1
-14.6	36	0	0	0	183	1
-14.8	-19	0	-36	0	190	0
-15.3	-15	1000	-95	0	53	0
-15.8	3	274	-29	0	296	1
-15.8	-61	0	-92	1	254	1
-16.2	-87	0	-33	0	260	0
-16.3	-55	1000	-103	0	34	1
-16.8	-1000	11	-48	0	0	1
-16.9	-7	0	-24	1	53	1
-17.4	-11	0	-7	1	85	1
-17.6	40	1000	-256	0	301	1
-18.2	-63	0	0	1	21	0
-18.4	-83	1000	-502	0	304	1
-18.62	93	1000	0	0	19	0
-19.3	-13	1000	-36	0	19	0
-19.7	-94	0	-302	0	0	1
-19.8	-13	0	-569	1	160	1
-20.1	-59	0	-167	1	184	1
-20.2	-13	0	-121	1	86	0
-20.3	-40	0	-170	1	424	0
-21.1	-76	0	-86	1	281	1
-21.3	-20	1000	-117	0	80	1
-21.6	-15	0	-6	1	168	1
-22.6	15	1000	-68	0	10	0
-22.7	-100	0	-270	1	97	1
-23.2	-18	0	-39	0	0	0
-23.3	-3	0	-5	1	16	1
-23.3	-5	0	-68	0	1008	1
-24.1	57	0	-50	1	61	1
-24	-35	1000	-19	0	6	0
-24.4	-15	1000	-11	0	19	0
-24.47	-1000	1000	0	1	15	1
-25	-15	0	-38	1	132	1
-25.2	-56	0	-15	0	664	0
-25.3	-35	1000	-120	1	162	1
-25.8	-1000	1000	-263	0	59	1
-26.1	-1000	1000	-70	0	251	0
-26	-14	1000	-252	1	123	0
-26.2	-14	122	-324	0	241	1
-26.3	-9	0	-6	0	55	0
-26.4	-14	0	-237	1	162	1
-26.4	18	0	-85	1	13	0
-26.7	-5	0	-408	1	731	1
-26.8	-16	1000	-211	0	111	1
-26	-83	269	-313	0	171	1
-27	-1000	1000	0	0	0	0
-27.1	-14	1000	-9	0	216	0
-2.72	56	284	-29	0	132	0
-27.6	29	0	0	1	124	1
-27.8	-14	1000	-53	0	38	1
-27.8	-21	1000	-32	1	3	1
-28.2	-21	0	-42	0	121	0
-28.5	-15	845	-80	0	7	0
-28.9	18	1000	-46	0	553	1
-29.2	-8	0	0	1	9	0
-29.5	3	0	0	1	1512	1
-29.9	-55	0	-7	1	117	1
-30	-19	0	-81	1	34	1
-30.4	-1000	42	-114	1	121	1
-30.9	-56	0	-29	0	346	0
-31.6	26	0	-5	1	181	0
-32	-44	276	-327	1	0	1
-32.7	-1000	1000	0	0	0	0
-33.2	-1000	1000	-119	1	315	1
-33.4	-1000	1000	0	0	0	0
-33.5	-66	0	-172	1	24	0
-34.1	-1000	739	-77	1	0	1
-34.2	-17	577	-55	1	22	1
-34.5	-93	0	-131	0	142	1
3.5	-15	1000	0	0	0	0
-35.2	-1000	1000	-514	0	184	1
-36.1	55	70	-111	0	0	0
-36.2	-10	227	-4	1	429	1
-36.2	19	1000	-64	1	475	1
-36.5	-57	13	-72	0	96	0
-36.6	-1000	1000	0	0	0	0
-36.6	-14	0	-26	1	92	1
-36.8	-85	0	-8	0	32	0
-37.2	-103	845	-51	0	0	0
-37.4	-1000	1000	-506	1	159	1
-38.3	-19	33	-46	1	105	0
-39.4	-14	0	0	1	1	0
-39.5	-14	738	-33	0	1	0
-39.92	-86	0	0	1	207	1
-42.1	-14	1000	0	0	42	0
-42.6	-18	1000	-139	1	453	0
-43.3	-1000	888	0	1	0	1
-43.6	-25	216	-60	0	0	1
-44.6	-14	778	-160	0	36	0
-44.9	-80	1000	-128	0	20	0
-45.2	-19	1000	-119	1	17	1
-45.3	-5	930	-56	1	139	1
-45.5	-1000	1000	0	1	0	1
-46.3	-51	33	-208	1	101	0
-46.7	81	1000	0	1	19	1
-46.8	-24	1000	-118	0	0	0
4.81	-9	88	-144	0	40	1
-49	-15	0	0	0	60	1
-50.5	-23	93	-92	1	203	1
-50.7	58	1000	0	0	0	0
-51.9	-14	0	-85	1	26	1
-53.9	-1000	1000	0	1	16	1
-54.3	-73	1000	0	0	2	1
-55.6	-18	0	-12	1	0	1
-56.6	-4	1000	-18	1	0	1
-57.2	-18	344	-222	0	59	1
-58	-13	0	-230	1	1312	0
-58.2	-43	1000	-87	0	30	0
-60.9	-1000	1000	0	1	1	1
-61.9	37	0	-64	1	241	1
-63	-13	1000	-25	0	0	0
-63	-26	0	-48	1	408	1
-63.8	-14	0	-175	0	489	1
-64.6	-15	0	-51	1	187	0
-64	81	0	0	1	82	0
-6.7	25	1000	-260	1	366	0
-68.9	-95	0	-43	1	510	1
-71.5	-99	1000	-3	0	214	0
-71.6	-35	0	0	1	0	1
-72.4	-102	15	-179	0	0	1
-72.5	-14	0	0	1	0	1
-73.2	86	0	-229	1	246	1
-7.5	-10	0	-12	0	11	0
-75.1	146	0	-14	0	0	1
-7.6	-8	0	-379	0	25	0
-78.5	-1000	0	-24	1	0	1
-79.8	75	0	-7	0	31	0
-82	-66	0	-168	0	35	0
-83.64	-46	34	-97	0	297	1
-85.7	72	1000	-3	0	43	0
-90.3	-14	1000	-93	1	33	1
-9.3	-1000	1000	-352	1	41	0
-96.7	-77	595	-63	1	285	1
-97.6	64	0	-53	1	12	0
-9.9	-14	1000	-148	1	163	1
-9.9	-20	0	-253	1	73	1
-9.9	-21	31	-1040	1	578	1
0	-1000	1000	0	0	0	0
0	-105	31	-118	0	263	0
0	1	1000	0	0	0	0
0	-17	961	0	1	0	1
-0.2	-104	191	0	0	0	0
0	-22	486	0	0	0	0
0	2	561	0	0	63	1
0	-27	363	0	0	276	0
0	2	75	-1036	1	119	0
0	-29	940	0	0	0	0
0	-30	197	-460	0	223	0
0.3	-12	747	0	0	0	0
0	-32	1000	0	0	0	0
0	-37	137	0	1	0	1
0.4	20	730	-306	1	109	0
0	-4	231	0	0	0	0
0	-45	1000	0	1	0	1
0	-48	87	0	1	0	1
0	-50	23	0	1	0	1
0	5	843	-1174	1	2757	1
0	-60	1000	0	0	5	0
-0.6	21	1000	0	0	0	0
0	-6	22	0	0	0	0
0	-62	836	-36	1	528	1
0.7	-1000	1000	0	0	0	0
0	-7	102	-357	0	25	0
0	-75	311	0	1	0	1
0	-77	371	0	0	0	0
0	-8	1000	0	1	0	1
0	-81	1000	0	0	0	0
0	-88	1000	0	1	0	1
-0.9	-100	85	0	0	199	0
0.9	-12	891	0	0	0	0
0	-93	802	-125	1	219	1
0	-95	726	0	0	0	0
-10.1	-1000	1000	0	1	0	1
-10.1	-104	1000	0	0	0	0
-102.9	-103	1000	0	0	0	0
-10.2	-95	406	0	0	0	0
-10.4	6	1000	-1708	1	30	0
-10.6	-1000	1000	0	1	0	1
-10.6	-29	1000	0	0	0	0
-10.6	-67	459	0	0	0	0
-10.7	44	1000	0	1	0	1
-108.4	-14	1000	0	0	0	1
-108	-87	45	-86	0	0	1
-10.9	-1000	1000	0	0	0	0
-10.9	-1000	1000	0	0	0	0
-11.1	1	833	0	1	47	0
-11.1	-69	730	0	1	0	1
-11.2	-34	1000	0	1	0	1
-11.3	-2	1000	0	0	0	0
-11.4	65	69	0	1	0	1
-11	-5	565	0	1	0	1
-116.24	168	1000	0	0	0	0
-11.7	-8	1000	0	0	0	0
-11.8	-14	990	0	0	0	0
-1.2	-1000	657	0	1	0	1
-12.1	-40	1000	0	0	0	0
-12.1	70	373	0	0	0	0
-12.32	-1000	1000	0	0	0	0
-12.5	-1000	1000	0	0	0	0
-12.5	-1000	109	0	1	0	1
-12.5	-82	1000	0	1	0	1
-12.6	30	1000	0	0	0	0
-12.6	67	411	0	0	0	0
-12.68	-11	1000	0	1	112	0
-12.8	-61	1000	0	0	0	0
-13	-1000	1000	0	1	0	1
-13.1	-71	1000	0	0	0	0
-13	-26	1000	0	1	0	1
-13.2	-92	1000	0	0	297	0
1.3	-3	398	0	1	0	1
-13	51	730	0	1	0	1
-13.6	-13	1000	0	1	0	1
-13.6	6	1000	0	1	0	1
-13.7	-1000	1000	0	0	0	0
-13.8	-1000	1000	0	0	0	0
-13.8	-55	1000	0	0	0	0
-13.8	-78	1000	0	0	0	0
-13	-9	1000	0	0	0	0
-14	-17	0	0	0	77	0
-14	25	300	0	1	60	1
-14.3	-104	1000	0	0	0	0
-14.3	24	76	-147	1	225	0
-14.4	49	604	0	0	0	0
-14.6	-36	1000	0	0	0	0
-14.7	-1000	888	0	1	0	1
-14.7	9	466	0	0	178	1
-14.8	20	1000	0	0	0	0
-14.9	15	1000	0	0	0	0
-15.04	-11	1000	0	0	0	0
-15.1	-23	1000	0	1	0	1
-15.2	-69	299	0	1	0	1
-15.4	1	1000	-72	0	464	1
-15.5	-11	1000	0	0	0	0
-15.5	-24	651	0	1	0	1
-15.6	17	1000	0	1	0	1
-15	67	1000	-279	1	0	1
-15.7	59	1000	0	0	0	0
-15.7	-97	1000	-315	0	0	0
-15.9	14	293	0	0	0	0
-15.9	18	1000	-64	0	0	1
-15.9	-28	1000	0	0	0	0
-1.6	10	1000	0	0	0	0
-16.2	-62	326	0	1	0	1
-16	-26	670	0	1	0	1
-16.4	94	1000	0	1	0	1
-16.6	29	1000	0	1	0	1
-16.6	-45	1000	0	0	0	0
-16.6	-55	817	0	0	0	0
-16.6	82	1000	0	0	0	0
-16.7	-8	1000	0	1	0	1
-16.8	-1000	1000	0	0	0	0
-16.9	10	842	0	1	0	1
-16.9	-28	1000	0	0	0	0
-16.9	-50	798	0	1	0	1
-17.1	-20	1000	0	0	0	0
-1.7	29	322	0	0	0	0
-17	-38	842	0	0	0	0
-17.4	42	1000	0	0	0	0
-17.4	46	1000	0	0	0	0
-17.4	-73	1000	0	0	0	0
-17.6	111	1000	0	0	0	0
-17.6	14	212	-508	1	159	1
-17.6	-52	1000	0	0	0	0
-17.8	-1000	1000	0	0	0	0
-18.1	-1000	1000	0	1	0	1
-1.8	-33	844	0	1	0	1
-18.3	-99	460	-137	0	131	1
-18.4	-1000	1000	0	0	0	0
-18.4	-1000	1000	0	0	0	0
-18.4	-49	977	0	1	0	1
-18.4	61	1000	-1611	1	660	0
-18.6	-26	1000	0	1	0	1
-18.7	-75	511	0	1	0	1
-18.7	-99	0	-10	1	0	1
-18.8	-4	134	0	1	0	1
-18.87	-1000	1000	0	1	0	1
-18.9	-1000	1000	-55	1	0	1
-18.9	-16	1000	0	1	0	1
-18.9	36	1000	0	0	0	0
-19.04	-15	1000	0	1	0	1
-19	-1000	1000	0	1	0	1
-19.1	-1000	1000	0	0	0	0
-19	-14	1000	0	0	0	0
-19.1	-82	477	0	1	0	1
-19.5	-1000	174	0	0	0	0
-19.5	-24	1000	0	0	0	0
-19.5	-70	0	0	0	0	0
-19.6	-9	1000	-87	0	136	0
-19.7	-106	318	0	1	0	1
-19.7	94	1000	0	0	0	0
-19.8	19	1000	0	0	0	0
-19.8	-53	797	0	0	0	0
-19.95	-24	166	0	1	0	1
-20.2	-1000	675	0	1	0	1
-20.3	24	11	0	1	0	1
-20.3	-47	1000	0	1	0	1
-20	-40	0	0	1	0	1
-20.44	139	373	0	0	0	0
-20	-46	641	0	0	0	0
-20	-49	1000	0	1	0	1
-20.5	-1000	1000	0	1	0	1
-20.5	-27	1000	0	1	0	1
-20.6	-1000	1000	0	0	0	0
-20.6	23	1000	0	0	0	0
-20.6	45	1000	0	0	0	0
-20.8	-1000	1000	0	1	0	1
-20.9	49	1000	0	1	146	1
-21.3	-1000	1000	0	1	0	1
-21.3	-1000	352	0	1	0	1
-21.34	-25	1000	0	0	27	0
-21.4	-65	1000	0	1	0	1
-21.8	-57	1000	-915	1	235	0
-21.9	-1000	792	0	0	0	0
-21.9	-3	1000	0	1	0	1
-21.9	-92	472	0	1	0	1
-22.01	-92	115	0	1	0	1
-22.1	-58	1000	0	1	0	1
-22.2	-1000	543	0	1	0	1
-22.4	-1000	8	-61	1	0	1
-22.5	-78	1000	0	1	83	1
-22.8	-1000	1000	0	1	0	1
-22.8	-1000	1000	0	1	0	1
-22.8	-1000	1000	0	1	0	1
-22.8	17	294	0	0	0	0
-22.8	20	1000	0	1	0	1
-22.9	-1000	1000	0	0	0	0
-22.9	-1000	1000	0	1	0	1
-22.9	6	1000	0	0	132	0
-23	-1000	735	0	0	0	0
-23.1	11	1000	0	1	0	1
-23.1	-31	1000	0	0	0	0
-2.3	15	860	0	1	0	1
-23.3	-1000	1000	0	0	0	0
-23.59	-1000	1000	0	0	0	0
-23.5	-95	340	0	1	0	1
-23.6	-35	0	-169	0	0	0
-23.6	73	147	0	0	0	0
-23.7	-15	1000	0	1	0	1
-2.37	35	1000	0	0	0	0
-23.9	-50	998	0	1	0	1
-24	-1000	1000	0	0	0	0
-24.1	-1000	1000	0	1	0	1
-24.1	-1000	1000	0	1	0	1
-24.1	10	1000	0	1	0	1
-24.1	41	1000	0	0	0	0
-24.2	-1000	1000	0	0	0	0
-24.2	-1000	1000	0	0	0	0
-24	26	1000	0	1	0	1
2.4	26	1000	0	1	0	1
-2.4	-2	968	-393	1	10	1
-24.3	-75	276	0	1	0	1
-24.3	-82	1000	0	1	0	1
-24.4	-3	1000	0	0	0	0
-2.4	-44	865	0	1	0	1
-24.6	-1000	1000	0	1	0	1
-24.8	-79	300	0	1	0	1
-24.88	120	1000	0	0	0	0
-25	-102	948	0	1	449	1
-25.1	1	1000	0	0	0	0
-25.3	-78	491	-264	0	523	0
-25.3	-80	1000	0	1	0	1
-25.47	96	533	0	0	0	0
-25.6	-85	0	-24	0	0	1
-25.9	-51	1000	0	0	0	0
-2.5	-98	944	0	1	0	1
-26.1	-80	1000	0	0	0	0
-26.2	-1000	1000	0	1	0	1
-26.3	-1000	1000	0	1	0	1
-26.3	26	1000	0	1	0	1
-26.7	12	227	0	1	0	1
-26.9	35	1000	0	0	0	0
-27	-1000	1000	0	0	0	0
-27.4	-61	1000	0	1	0	1
-27.4	-61	1000	0	1	0	1
-27.5	-100	1000	0	1	0	1
-27.5	-50	1000	0	0	0	0
-27.7	-1000	1000	0	1	0	1
-28.1	-1000	1000	0	1	0	1
-28.2	-1000	1000	0	0	0	0
-28.2	4	1000	0	1	0	1
-28.6	-1000	928	0	1	0	1
-28.8	-89	1000	0	0	0	0
-28.9	69	467	0	1	0	1
-29.1	-41	1000	-87	0	0	0
-29.3	-1000	1000	0	0	0	0
-29.8	-1000	1000	0	0	0	0
-30.1	-1000	1000	0	1	0	1
-30.2	213	344	0	0	83	1
-30.2	-25	1000	0	0	0	0
-30.4	-29	1000	0	1	0	1
-30.6	-65	1000	0	0	0	0
-30.7	-1000	1000	0	0	0	0
-31	-1000	1000	0	1	0	1
-3.1	-104	415	0	1	0	1
-31.3	-1000	1000	0	0	0	0
-31.39	166	0	0	1	0	1
-31.5	-13	1000	0	0	0	0
-3.1	-62	0	0	1	0	1
-31.9	-1000	806	0	1	0	1
-32.1	22	1000	0	1	0	1
-32.2	57	0	0	1	0	1
-32.3	80	133	0	1	0	1
-32.4	-1000	1000	0	0	0	0
-32.4	-32	1000	0	1	0	1
-32.7	35	1000	0	1	0	1
-3	28	1000	0	1	0	1
-32	-95	1000	0	1	0	1
-3.3	-106	1000	-5513	0	8484	0
-33.87	-1000	1000	0	0	0	0
-33.9	-1000	1000	0	1	0	1
-33.9	62	1000	0	1	0	1
-34	-1000	1000	0	1	0	1
-34	-2	1000	0	1	0	1
-34.2	-56	311	0	1	0	1
-3.4	-5	1000	0	1	793	1
3.4	-57	1000	-31	1	98	0
-3.4	-68	90	0	1	0	1
-34.7	-1000	1000	-1372	0	360	1
-34.8	-1000	1000	0	1	0	1
-34.9	21	1000	0	0	0	0
-35	-1000	1000	0	0	0	0
-35	-1000	327	0	1	0	1
-35.27	-33	1000	0	1	0	1
-35.34	143	1000	0	1	0	1
-3.5	-59	780	0	1	0	1
-35.6	-24	1000	-47	0	70	1
-36	-1000	1000	0	0	0	0
-36.1	-1000	1000	0	0	0	0
-36.1	-1000	1000	0	0	0	0
-36.1	111	1000	0	1	0	1
-36.2	-1000	1000	0	0	63	1
-36.5	-83	1000	-5661	0	1840	0
-36.6	-100	1000	0	1	0	1
-36.8	-1000	1000	0	1	0	1
-3.7	13	79	0	1	0	1
-37	172	1000	-26	1	0	0
-37.3	109	1000	0	0	0	0
-37.4	-1000	1000	0	1	0	1
-37.4	-63	631	0	1	0	1
-37	91	1000	0	1	0	1
-38.1	22	79	0	0	0	0
-38.2	82	1000	0	0	0	0
-38.4	-77	1000	0	1	0	1
-38.8	-1000	1000	0	0	0	0
-39.1	-1000	1000	0	1	0	1
-3.9	11	1000	0	1	0	1
-39.3	-52	1000	0	0	0	0
-39.4	63	1000	0	0	0	0
-3.9	5	1000	0	0	0	0
-39.5	106	0	0	1	157	1
-39.6	-102	1000	0	1	236	0
-39.7	-93	1000	0	0	0	0
-40	-1000	1000	0	0	0	0
-40.7	29	1000	0	1	0	1
-40.8	93	1000	0	0	0	0
-4	-1000	1000	0	0	479	0
-41.1	-1000	204	-305	0	0	0
-41.2	42	70	0	1	224	1
4.1	-33	0	-85	0	0	0
-41.7	328	1000	-67	1	307	0
-41.8	73	1000	0	0	0	0
-4.1	-98	1000	0	1	10	1
-4.19	-94	66	0	0	0	0
-42.1	-49	1000	0	0	0	0
-42.52	-53	945	0	0	0	1
-42.6	-1000	1000	0	1	0	1
-4.2	-70	467	0	0	0	0
-42.8	-98	1000	0	1	0	1
-43.11	134	1000	0	0	0	0
-43.3	-1000	1000	0	1	0	1
-43.52	-23	1000	-914	0	840	0
-43.5	-86	1000	0	1	0	1
-4.3	-67	177	0	0	0	0
-43.9	111	1000	0	1	0	1
-44.1	35	1000	0	0	0	0
-44.3	27	1000	0	1	0	0
-44.5	89	1000	0	0	20	0
-44.6	-1000	1000	0	0	0	0
-4.5	-27	685	-74	1	0	1
-45.3	86	1000	0	0	89	0
-45.5	107	0	0	1	24	1
-45.8	-1000	1000	0	1	0	1
-46.1	125	1000	0	0	0	0
-46.1	21	1000	0	1	0	1
-4.6	24	834	0	1	0	1
-46.5	-1000	1000	0	1	178	1
-46	-59	1000	0	1	0	1
-47.2	34	1000	0	0	0	0
-47.3	-1000	1000	0	0	0	0
-47.9	146	1000	-76	0	0	1
-4.79	-64	1000	0	0	0	0
-48.3	244	1000	0	0	0	0
-48.4	-35	0	0	0	0	1
-4.85	-66	311	0	1	0	1
-48.7	-1000	1000	0	0	366	1
-4.8	-75	239	0	1	0	1
-4	-90	290	0	1	0	1
-4.91	-1000	1000	0	0	0	0
-49.2	-1000	1000	0	0	0	0
-4.9	-35	802	0	1	0	1
-4.9	-51	110	0	0	0	0
-49.6	-1000	1000	0	0	0	0
-4	-97	399	0	1	0	1
-50.2	15	1000	0	1	66	0
-50.4	-19	787	0	1	0	1
-50.6	237	29	0	1	0	1
-5.1	0	1000	0	0	0	0
-51.1	126	578	0	1	0	1
-51.63	208	1000	0	0	0	0
-52.34	-1000	1000	0	0	0	0
-52.4	167	1000	0	0	0	0
-5.2	6	1000	-380	1	15	1
-52.7	23	1000	0	0	0	0
-52.8	53	1000	-72	0	0	0
-53	136	1000	0	0	0	0
-53.2	-44	1000	0	1	0	1
-53.7	123	1000	-3	0	12	1
-5.3	-73	1000	0	0	0	0
-5.4	-101	1000	0	0	0	0
-54	11	1000	0	0	0	0
-54.2	122	272	0	1	0	1
-54.31	144	957	0	0	0	0
-55.1	-1000	1000	0	1	0	1
-55.1	2	1000	0	1	0	1
-55.8	-1000	129	0	1	0	1
-55.8	204	523	0	1	0	1
-5.6	-1000	1000	0	0	0	0
-5.6	61	1000	0	0	0	0
-56.7	-90	1000	0	0	0	0
-56	-8	1000	0	1	92	1
-56.9	72	1000	0	0	0	0
-57.3	-1000	1000	0	1	0	1
-57.3	26	1000	0	0	0	0
-57.8	-57	867	0	0	0	0
-5.8	-1000	805	-72	0	0	0
-5.8	-100	1000	0	0	0	0
-58.5	-1000	1000	-27	0	443	1
-58	55	1000	0	0	0	0
-5.8	7	1000	0	1	52	1
-5.9	11	1000	0	1	0	1
-59.17	103	0	0	1	15	0
-59.9	53	1000	0	1	0	1
-60	-1000	1000	0	0	0	0
-6.1	-22	1000	0	0	0	0
-61.6	-1000	1000	0	0	0	0
-61.6	100	220	0	1	0	1
-6.2	29	1000	0	0	0	0
-62.2	-95	0	-2393	0	3819	1
-62.9	-1000	1000	0	0	0	0
-6	4	1000	0	1	0	1
-6.4	-1000	1000	0	0	0	0
-64.4	-1000	1000	0	1	0	1
-64	-42	1000	0	1	0	1
-65.3	-1000	1000	0	0	0	0
-65.6	-6	1000	-133	1	315	0
-6.64	54	485	0	1	0	1
-6.64	-94	190	0	1	0	1
-66.5	-1000	1000	0	1	0	1
-68.49	190	1000	0	0	0	0
-68.8	-1000	1000	0	0	0	0
-6.8	-8	1000	-115	1	42	1
-6.9	-102	28	0	0	67	0
-70	-23	0	0	1	0	0
-7.1	-15	1000	0	0	0	0
-71.6	283	1000	0	0	0	1
-7.1	-96	1000	0	1	0	1
-72.2	-61	1000	-52	1	0	1
-72.37	285	1000	-410	1	0	1
-7.3	-1000	1000	0	0	0	0
-7.3	4	907	-387	1	0	1
-7.4	15	1000	0	0	0	0
-7.4	-15	1000	0	1	0	1
-7.4	17	0	0	0	0	0
-74.6	-1000	1000	0	0	0	0
-74.9	-1000	1000	0	0	0	0
-7.5	-1000	1000	0	0	0	0
-7.5	-18	497	0	1	0	1
-75.2	60	1000	0	1	0	1
-7.6	-15	1000	0	1	0	1
-7.6	-28	913	0	1	0	1
-77.1	-105	998	0	0	0	0
-77.2	-67	708	0	1	0	1
-77.4	-1000	399	0	1	0	1
-7.7	-87	1000	0	0	0	0
-78.4	128	1000	0	1	0	0
-7	-89	1000	0	0	0	0
-78.9	-1000	1000	0	0	0	0
-79.2	137	1000	0	0	0	0
-79.6	-1000	1000	0	0	0	0
-81.6	-92	1000	0	0	0	0
-82.2	-1000	1000	0	0	0	0
-82.7	2	1000	0	0	0	0
-82.9	234	1000	0	1	0	1
-8.3	-43	1000	0	1	0	1
-8.4	-18	1000	0	1	0	1
-8.4	-90	1000	0	0	0	0
-85.8	121	1000	0	1	0	1
-85.8	252	1000	0	0	0	0
-8.62	-19	821	-174	1	10	0
-86.9	162	113	0	1	0	1
-8.6	-99	0	-2314	1	0	0
-8.7	-25	1000	0	1	0	1
-87.3	-105	1000	0	0	0	0
-8.8	-31	1000	0	1	0	1
-88.3	99	1000	0	0	0	1
-88.5	261	1000	0	1	0	1
-88.9	167	1000	0	1	0	1
-8.9	-102	1000	0	0	0	0
-8	-91	468	-1927	1	4434	0
-8.9	15	826	0	0	0	0
-8.9	77	250	0	1	0	1
-90.6	213	1000	0	1	0	1
-9	12	1000	0	0	0	0
-9.1	80	0	0	0	0	0
-9.2	7	1000	0	1	0	1
-9	-28	343	0	0	0	0
-94	-95	407	0	1	0	1
-9.5	20	119	0	1	0	1
-9.7	-101	382	0	1	0	1
-9.7	-105	687	0	1	0	1
-9.7	-92	1000	0	0	0	0
-9.8	-100	1000	0	1	0	1
-9.8	29	499	0	1	0	1
-9.8	-91	1000	0	1	0	1
-99	-1000	9	0	1	0	1
-9.9	-41	1000	0	1	0	1
