# Supplementary material for: Prioritizing bona fide bacterial small RNAs with machine learning classifiers
Source: PeerJ. 2019 Jan 24;7:e6304. doi: 10.7717/peerj.6304 (PMC6348098; doi:10.7717/peerj.6304)
Supplement: File S1 [file peerj-07-6304-s002.gz › Code_Data/Scripts/data/training_combined_labels.csv]

ID	Class
Spy_sRNA924338	1
Spy_sRNA728180	1
Spy_sRNA1032107	1
Spy_sRNA1063616	1
Spy_sRNA1167444	1
Spy_sRNA542268	1
Spy_sRNA1774740	1
RyeF	1
sRNA01140	1
Spy_sRNA1718031	1
Spy_sRNA1571135	1
Spy_sRNA1222613	1
STnc2040	1
SsrS	1
STnc400	1
Spy_sRNA544833	1
SraA	1
RyfA	1
Spy_sRNA480642	1
STnc1600	1
sRNA01035	1
IsrJ	1
STnc440	1
RybA	1
sRNA10	1
STnc500	1
STnc740	1
Spy_sRNA1212757	1
IsrD	1
Spy_sRNA477741	1
InvR	1
STnc150	1
STnc470	1
sRNA00853	1
sRNA1	1
STnc870	1
RseX	1
STnc850	1
MicF	1
STnc1650	1
IsrP	1
STnc2160	1
STnc290	1
RprA	1
RydC	1
MgrR	1
CyaR	1
sRNA00470	1
Stnc1020	1
MicA	1
STnc580	1
Spy_sRNA531081	1
STnc1010	1
Spy_sRNA1721621	1
STnc540	1
STnc1080	1
STnc1390	1
sRNA00616	1
Spy_sRNA93359	1
Spy_sRNA1755445	1
STnc1210	1
sRNA00627	1
sRNA00848	1
RyhB-1	1
STnc1060	1
Spy_sRNA800369	1
STnc710	1
STnc880	1
Spy_sRNA1775122	1
Spy_sRNA190336	1
sRNA01029	1
sRNA01285	1
DsrA	1
Spy_sRNA1778807	1
STnc2130	1
SraB	1
IsrB-2	1
Spy_sRNA779816	1
ChiX	1
STnc1380	1
STnc930	1
RybD	1
Spy_sRNA482963	1
Spy_sRNA500055	1
sRNA00688	1
MicC	1
STnc840	1
Spy_sRNA1365555	1
sRNA00850	1
sRNA00508	1
sRNA01128	1
RydB	1
sRNA00123	1
Spy_sRNA318404	1
SdsR	1
STnc1220	1
sRNA00687	1
STnc490	1
STnc1150	1
sRNA00526	1
OxyS	1
sRNA00913	1
STnc750	1
Spy_sRNA1221370	1
RyhB-2	1
sRNA01141	1
sRNA00648	1
STnc1640	1
IsrB-1	1
STnc2090	1
RyjB	1
sRNA01156	1
sRNA00389	1
sRNA00521	1
STnc1400	1
GcvB	1
Spy_sRNA930739	1
STnc1160	1
sRNA01179	1
sRNA00385	1
sRNA00544	1
ArcZ	1
Spy_sRNA1186876	1
STnc780	1
Spy_sRNA1663522	1
STnc1300	1
sRNA3	1
sRNA00397	1
IsrG	1
SroC	1
sRNA00747	1
Spy_sRNA1046345	1
Spy_sRNA195261	1
STnc1110	1
sRNA00446	1
RyeC	1
STnc1590	1
GlmY	1
IsrI	1
RygC	1
sRNA00237	1
sRNA01157	1
sRNA01077	1
IsrH-2	1
SgrS	1
sRNA01208	1
STnc1290	1
IsrF	1
Spy_sRNA532788	1
sRNA01135	1
Spy_sRNA792465	1
sRNA00798	1
STnc1270	1
IsrC	1
Spy_sRNA1065030	1
IsrH-1	1
STnc1460	1
sRNA00598	1
IsrA	1
SraC	1
STnc1340	1
Spy_sRNA680207	1
sRNA00295	1
Sent_RAND_800	0
Spy_RAND_230	0
Spy_RAND_115	0
Spy_RAND_349	0
Sent_RAND_773	0
Spy_RAND_307	0
Sent_RAND_1046	0
Spy_RAND_212	0
Spy_RAND_160	0
Spy_RAND_10	0
Spy_RAND_451	0
Spy_RAND_123	0
Spy_RAND_334	0
Spy_RAND_347	0
Rcap_RAND_45	0
Spy_RAND_143	0
Spy_RAND_15	0
Spy_RAND_367	0
Spy_RAND_455	0
Spy_RAND_306	0
Spy_RAND_413	0
Sent_RAND_153	0
Spy_RAND_285	0
Spy_RAND_326	0
Sent_RAND_2	0
Spy_RAND_238	0
Spy_RAND_193	0
Sent_RAND_111	0
Spy_RAND_155	0
Spy_RAND_6	0
Spy_RAND_128	0
Spy_RAND_102	0
Sent_RAND_594	0
Spy_RAND_33	0
Spy_RAND_216	0
Sent_RAND_860	0
Spy_RAND_182	0
Sent_RAND_1081	0
Spy_RAND_242	0
Spy_RAND_26	0
Sent_RAND_236	0
Sent_RAND_248	0
Spy_RAND_25	0
Sent_RAND_84	0
Sent_RAND_548	0
Sent_RAND_270	0
Rcap_RAND_118	0
Sent_RAND_776	0
Sent_RAND_354	0
Spy_RAND_414	0
Sent_RAND_267	0
Sent_RAND_1006	0
Spy_RAND_61	0
Sent_RAND_326	0
Sent_RAND_572	0
Sent_RAND_184	0
Spy_RAND_62	0
Spy_RAND_300	0
Rcap_RAND_273	0
Spy_RAND_179	0
Sent_RAND_356	0
Spy_RAND_287	0
Sent_RAND_933	0
Sent_RAND_843	0
Sent_RAND_292	0
Sent_RAND_652	0
Sent_RAND_946	0
Sent_RAND_337	0
Rcap_RAND_422	0
Sent_RAND_904	0
Spy_RAND_336	0
Sent_RAND_314	0
Spy_RAND_281	0
Sent_RAND_1067	0
Sent_RAND_987	0
Sent_RAND_902	0
Sent_RAND_232	0
Rcap_RAND_359	0
Sent_RAND_526	0
Sent_RAND_217	0
Sent_RAND_1088	0
Spy_RAND_435	0
Sent_RAND_642	0
Sent_RAND_547	0
Rcap_RAND_2	0
Spy_RAND_362	0
Spy_RAND_22	0
Rcap_RAND_103	0
Sent_RAND_371	0
Sent_RAND_17	0
Sent_RAND_132	0
Sent_RAND_238	0
Sent_RAND_43	0
Sent_RAND_875	0
Sent_RAND_704	0
Sent_RAND_814	0
Sent_RAND_345	0
Sent_RAND_1094	0
Rcap_RAND_94	0
Spy_RAND_395	0
Sent_RAND_785	0
Spy_RAND_117	0
Sent_RAND_808	0
Sent_RAND_859	0
Sent_RAND_148	0
Sent_RAND_719	0
Spy_RAND_67	0
Sent_RAND_97	0
Sent_RAND_988	0
Sent_RAND_129	0
Sent_RAND_577	0
Sent_RAND_478	0
Spy_RAND_127	0
Rcap_RAND_225	0
Spy_RAND_418	0
Sent_RAND_247	0
Sent_RAND_622	0
Sent_RAND_66	0
Sent_RAND_1015	0
Spy_RAND_301	0
Rcap_RAND_331	0
Sent_RAND_885	0
Sent_RAND_828	0
Spy_RAND_264	0
Spy_RAND_186	0
Sent_RAND_114	0
Sent_RAND_501	0
Sent_RAND_408	0
Spy_RAND_303	0
Spy_RAND_218	0
Rcap_RAND_382	0
Sent_RAND_919	0
Spy_RAND_138	0
Spy_RAND_247	0
Sent_RAND_366	0
Spy_RAND_59	0
Sent_RAND_243	0
Spy_RAND_180	0
Rcap_RAND_353	0
Rcap_RAND_59	0
Sent_RAND_334	0
Sent_RAND_1017	0
Sent_RAND_149	0
Sent_RAND_479	0
Sent_RAND_201	0
Sent_RAND_1041	0
Spy_RAND_93	0
Rcap_RAND_239	0
Sent_RAND_144	0
Spy_RAND_28	0
Rcap_RAND_407	0
Sent_RAND_644	0
Sent_RAND_300	0
Sent_RAND_273	0
Sent_RAND_253	0
Spy_RAND_251	0
Rcap_RAND_182	0
Sent_RAND_891	0
Spy_RAND_110	0
Spy_RAND_49	0
Sent_RAND_855	0
Spy_RAND_268	0
Sent_RAND_310	0
Rcap_RAND_449	0
Sent_RAND_801	0
Rcap_RAND_401	0
Sent_RAND_709	0
Sent_RAND_787	0
Sent_RAND_1099	0
Sent_RAND_382	0
Sent_RAND_807	0
Sent_RAND_680	0
Sent_RAND_196	0
Sent_RAND_410	0
Rcap_RAND_40	0
Sent_RAND_803	0
Sent_RAND_1032	0
Sent_RAND_559	0
Spy_RAND_450	0
Sent_RAND_204	0
Rcap_RAND_169	0
Rcap_RAND_361	0
Sent_RAND_1066	0
Rcap_RAND_104	0
Rcap_RAND_136	0
Rcap_RAND_406	0
Sent_RAND_74	0
Sent_RAND_678	0
Rcap_RAND_192	0
Sent_RAND_19	0
Sent_RAND_617	0
Rcap_RAND_355	0
Sent_RAND_336	0
Spy_RAND_76	0
Spy_RAND_55	0
Sent_RAND_119	0
Rcap_RAND_91	0
Spy_RAND_308	0
Rcap_RAND_64	0
Spy_RAND_203	0
Sent_RAND_694	0
Spy_RAND_333	0
Sent_RAND_935	0
Rcap_RAND_307	0
Rcap_RAND_112	0
Sent_RAND_588	0
Spy_RAND_409	0
Sent_RAND_1059	0
Rcap_RAND_92	0
Sent_RAND_266	0
Sent_RAND_540	0
Sent_RAND_676	0
Sent_RAND_104	0
Spy_RAND_314	0
Sent_RAND_360	0
Sent_RAND_1018	0
Sent_RAND_702	0
Rcap_RAND_435	0
Sent_RAND_880	0
Sent_RAND_99	0
Sent_RAND_219	0
Sent_RAND_721	0
Rcap_RAND_275	0
Sent_RAND_117	0
Spy_RAND_130	0
Sent_RAND_727	0
Spy_RAND_277	0
Spy_RAND_421	0
Sent_RAND_792	0
Rcap_RAND_294	0
Rcap_RAND_50	0
Rcap_RAND_417	0
Sent_RAND_178	0
Sent_RAND_499	0
Sent_RAND_940	0
Sent_RAND_358	0
Sent_RAND_905	0
Sent_RAND_426	0
Sent_RAND_739	0
Sent_RAND_618	0
Sent_RAND_186	0
Sent_RAND_140	0
Sent_RAND_158	0
Rcap_RAND_195	0
Sent_RAND_381	0
Sent_RAND_1060	0
Sent_RAND_127	0
Rcap_RAND_6	0
Sent_RAND_486	0
Rcap_RAND_57	0
Sent_RAND_286	0
Sent_RAND_90	0
Rcap_RAND_115	0
Sent_RAND_570	0
Rcap_RAND_95	0
Sent_RAND_160	0
Spy_RAND_122	0
Rcap_RAND_139	0
Spy_RAND_427	0
Sent_RAND_413	0
Spy_RAND_39	0
Rcap_RAND_340	0
Sent_RAND_1001	0
Sent_RAND_433	0
Sent_RAND_412	0
Sent_RAND_552	0
Sent_RAND_623	0
Sent_RAND_239	0
Spy_RAND_375	0
Sent_RAND_545	0
Spy_RAND_235	0
Sent_RAND_1120	0
Rcap_RAND_241	0
Sent_RAND_564	0
Rcap_RAND_135	0
Sent_RAND_467	0
Sent_RAND_725	0
Rcap_RAND_322	0
Sent_RAND_766	0
Spy_RAND_437	0
Rcap_RAND_39	0
Rcap_RAND_352	0
Sent_RAND_54	0
Rcap_RAND_221	0
Rcap_RAND_183	0
Rcap_RAND_308	0
Rcap_RAND_125	0
Spy_RAND_198	0
Sent_RAND_52	0
Rcap_RAND_329	0
Rcap_RAND_228	0
Rcap_RAND_397	0
Sent_RAND_352	0
Sent_RAND_369	0
Spy_RAND_417	0
Sent_RAND_375	0
Rcap_RAND_244	0
Spy_RAND_399	0
Sent_RAND_383	0
Sent_RAND_13	0
Rcap_RAND_334	0
Sent_RAND_844	0
Sent_RAND_1109	0
Sent_RAND_1111	0
Sent_RAND_1114	0
Sent_RAND_580	0
Rcap_RAND_395	0
Rcap_RAND_74	0
Spy_RAND_352	0
Rcap_RAND_410	0
Spy_RAND_425	0
Sent_RAND_1026	0
Sent_RAND_864	0
Sent_RAND_544	0
Sent_RAND_1118	0
Rcap_RAND_387	0
Sent_RAND_781	0
Sent_RAND_952	0
Rcap_RAND_8	0
Rcap_RAND_105	0
Sent_RAND_416	0
Spy_RAND_161	0
Sent_RAND_758	0
Sent_RAND_830	0
Sent_RAND_9	0
Sent_RAND_472	0
Sent_RAND_959	0
Sent_RAND_519	0
Rcap_RAND_432	0
Spy_RAND_265	0
Sent_RAND_392	0
Spy_RAND_82	0
Rcap_RAND_437	0
Rcap_RAND_369	0
Sent_RAND_89	0
Spy_RAND_373	0
Rcap_RAND_441	0
Sent_RAND_214	0
Rcap_RAND_271	0
Sent_RAND_958	0
Rcap_RAND_159	0
Sent_RAND_1051	0
Sent_RAND_222	0
Sent_RAND_1056	0
Rcap_RAND_80	0
Sent_RAND_277	0
Sent_RAND_26	0
Sent_RAND_610	0
Rcap_RAND_243	0
Sent_RAND_732	0
Sent_RAND_118	0
Rcap_RAND_217	0
Sent_RAND_251	0
Spy_RAND_269	0
Sent_RAND_703	0
Sent_RAND_30	0
Sent_RAND_530	0
Rcap_RAND_438	0
Spy_RAND_99	0
Sent_RAND_936	0
Sent_RAND_974	0
Rcap_RAND_282	0
Spy_RAND_92	0
Sent_RAND_261	0
Rcap_RAND_109	0
Sent_RAND_818	0
Rcap_RAND_429	0
Sent_RAND_1102	0
Sent_RAND_138	0
Spy_RAND_167	0
Spy_RAND_446	0
Sent_RAND_984	0
Rcap_RAND_116	0
Sent_RAND_716	0
Sent_RAND_400	0
Sent_RAND_829	0
Rcap_RAND_347	0
Sent_RAND_964	0
Sent_RAND_868	0
Rcap_RAND_440	0
Sent_RAND_24	0
Sent_RAND_208	0
Sent_RAND_845	0
Sent_RAND_365	0
Sent_RAND_722	0
Rcap_RAND_336	0
Sent_RAND_790	0
Rcap_RAND_428	0
Spy_RAND_250	0
Sent_RAND_579	0
Sent_RAND_583	0
Rcap_RAND_26	0
Sent_RAND_264	0
Sent_RAND_164	0
Rcap_RAND_256	0
Sent_RAND_159	0
Sent_RAND_630	0
Sent_RAND_321	0
Sent_RAND_643	0
Rcap_RAND_250	0
Sent_RAND_406	0
Spy_RAND_86	0
Sent_RAND_906	0
Sent_RAND_625	0
Sent_RAND_1016	0
Rcap_RAND_218	0
Sent_RAND_992	0
Rcap_RAND_71	0
Rcap_RAND_35	0
Rcap_RAND_270	0
Rcap_RAND_293	0
Rcap_RAND_81	0
Sent_RAND_395	0
Sent_RAND_1119	0
Rcap_RAND_161	0
Sent_RAND_198	0
Rcap_RAND_173	0
Rcap_RAND_126	0
Spy_RAND_140	0
Spy_RAND_149	0
Rcap_RAND_177	0
Sent_RAND_500	0
Rcap_RAND_384	0
Sent_RAND_488	0
Sent_RAND_1045	0
Sent_RAND_175	0
Sent_RAND_474	0
Sent_RAND_685	0
Spy_RAND_228	0
Sent_RAND_989	0
Sent_RAND_1079	0
Rcap_RAND_100	0
Sent_RAND_846	0
Rcap_RAND_13	0
Rcap_RAND_328	0
Spy_RAND_204	0
Rcap_RAND_338	0
Rcap_RAND_20	0
Rcap_RAND_58	0
Spy_RAND_255	0
Sent_RAND_194	0
Sent_RAND_58	0
Spy_RAND_416	0
Sent_RAND_753	0
Sent_RAND_872	0
Rcap_RAND_402	0
Sent_RAND_373	0
Sent_RAND_980	0
Spy_RAND_338	0
Rcap_RAND_42	0
Sent_RAND_75	0
Rcap_RAND_416	0
Sent_RAND_399	0
Rcap_RAND_66	0
Sent_RAND_189	0
Sent_RAND_1097	0
Sent_RAND_115	0
Sent_RAND_468	0
Sent_RAND_688	0
Sent_RAND_967	0
Sent_RAND_629	0
Sent_RAND_405	0
Sent_RAND_1113	0
Spy_RAND_248	0
Sent_RAND_1086	0
Sent_RAND_640	0
Sent_RAND_1020	0
Sent_RAND_490	0
Sent_RAND_387	0
Sent_RAND_435	0
Sent_RAND_695	0
Rcap_RAND_235	0
Spy_RAND_270	0
Spy_RAND_129	0
Sent_RAND_738	0
Sent_RAND_698	0
Spy_RAND_222	0
Sent_RAND_1014	0
Spy_RAND_95	0
Sent_RAND_1103	0
Spy_RAND_199	0
Spy_RAND_358	0
Sent_RAND_972	0
Rcap_RAND_370	0
Spy_RAND_153	0
Sent_RAND_568	0
Sent_RAND_560	0
Rcap_RAND_158	0
Sent_RAND_1083	0
