# Supplementary material for: Prioritizing bona fide bacterial small RNAs with machine learning classifiers
Source: PeerJ. 2019 Jan 24;7:e6304. doi: 10.7717/peerj.6304 (PMC6348098; doi:10.7717/peerj.6304)
Supplement: File S1 [file peerj-07-6304-s002.gz › Code_Data/Scripts/data/training_R_capsulatus.csv]

SS	Pos10wrtsRNAStart	DistTerm	Distance	sameStrand	DownDistance	sameDownStrand
-56.6	-4	1000	-18	1	0	1
-78.5	-1000	0	-24	1	0	1
-34.1	-1000	739	-77	1	0	1
-26.1	-1000	1000	-70	0	251	0
-32.7	-1000	1000	0	0	0	0
-16.8	-1000	11	-48	0	0	1
-64	81	0	0	1	82	0
-36.6	-1000	1000	0	0	0	0
-9.9	-21	31	-1040	1	578	1
-46.3	-51	33	-208	1	101	0
-43.3	-1000	888	0	1	0	1
-53.9	-1000	1000	0	1	16	1
-60.9	-1000	1000	0	1	1	1
-21.3	-20	1000	-117	0	80	1
-26	-83	269	-313	0	171	1
-13.8	-1000	1000	-193	1	70	1
-33.2	-1000	1000	-119	1	315	1
-43.6	-25	216	-60	0	0	1
-36.2	19	1000	-64	1	475	1
-68.9	-95	0	-43	1	510	1
-46.7	81	1000	0	1	19	1
-33.4	-1000	1000	0	0	0	0
-75.1	146	0	-14	0	0	1
-10.5	-1000	1000	-408	1	284	1
-37.4	-1000	1000	-506	1	159	1
-9.3	-1000	1000	-352	1	41	0
-24.47	-1000	1000	0	1	15	1
-42.6	-18	1000	-139	1	453	0
-6.7	25	1000	-260	1	366	0
-25.8	-1000	1000	-263	0	59	1
-45.5	-1000	1000	0	1	0	1
-38.3	-19	33	-46	1	105	0
-72.4	-102	15	-179	0	0	1
-35.2	-1000	1000	-514	0	184	1
-30.4	-1000	42	-114	1	121	1
-27	-1000	1000	0	0	0	0
-22.4	-1000	8	-61	1	0	1
-40	-1000	1000	0	0	0	0
-36	-1000	1000	0	0	0	0
-24.2	-1000	1000	0	0	0	0
-10.9	-1000	1000	0	0	0	0
-37.4	-1000	1000	0	1	0	1
-36.8	-1000	1000	0	1	0	1
-24.1	-1000	1000	0	1	0	1
-22.9	-1000	1000	0	0	0	0
-18.4	-1000	1000	0	0	0	0
-35.34	143	1000	0	1	0	1
-74.6	-1000	1000	0	0	0	0
-19.5	-1000	174	0	0	0	0
-62.9	-1000	1000	0	0	0	0
-6.2	29	1000	0	0	0	0
-42.6	-1000	1000	0	1	0	1
-30.1	-1000	1000	0	1	0	1
-50.2	15	1000	0	1	66	0
-7.3	-1000	1000	0	0	0	0
-53.7	123	1000	-3	0	12	1
-24	-1000	1000	0	0	0	0
-20.2	-1000	675	0	1	0	1
-47.3	-1000	1000	0	0	0	0
-12.1	-40	1000	0	0	0	0
-22.2	-1000	543	0	1	0	1
-29.3	-1000	1000	0	0	0	0
-8	-91	468	-1927	1	4434	0
-62.2	-95	0	-2393	0	3819	1
-79.6	-1000	1000	0	0	0	0
-43.9	111	1000	0	1	0	1
-23.6	-35	0	-169	0	0	0
-60	-1000	1000	0	0	0	0
-57.3	-1000	1000	0	1	0	1
-14.3	24	76	-147	1	225	0
-22.8	-1000	1000	0	1	0	1
-43.52	-23	1000	-914	0	840	0
-49.6	-1000	1000	0	0	0	0
-7.5	-1000	1000	0	0	0	0
-48.7	-1000	1000	0	0	366	1
-22.8	-1000	1000	0	1	0	1
-16.8	-1000	1000	0	0	0	0
-49.2	-1000	1000	0	0	0	0
-46.5	-1000	1000	0	1	178	1
-26.3	26	1000	0	1	0	1
0.4	20	730	-306	1	109	0
-20.6	-1000	1000	0	0	0	0
-17.4	42	1000	0	0	0	0
-55.1	-1000	1000	0	1	0	1
-24.6	-1000	1000	0	1	0	1
-21.8	-57	1000	-915	1	235	0
-66.5	-1000	1000	0	1	0	1
-61.6	100	220	0	1	0	1
-43.3	-1000	1000	0	1	0	1
-44.6	-1000	1000	0	0	0	0
-36.1	-1000	1000	0	0	0	0
-34	-1000	1000	0	1	0	1
-41.1	-1000	204	-305	0	0	0
-44.3	27	1000	0	1	0	0
-36.1	-1000	1000	0	0	0	0
-99	-1000	9	0	1	0	1
-23.59	-1000	1000	0	0	0	0
-7.4	-15	1000	0	1	0	1
-64.4	-1000	1000	0	1	0	1
-35	-1000	327	0	1	0	1
-77.4	-1000	399	0	1	0	1
-74.9	-1000	1000	0	0	0	0
-45.8	-1000	1000	0	1	0	1
-58.5	-1000	1000	-27	0	443	1
-65.6	-6	1000	-133	1	315	0
-68.8	-1000	1000	0	0	0	0
-55.8	-1000	129	0	1	0	1
-26.2	-1000	1000	0	1	0	1
-65.3	-1000	1000	0	0	0	0
-78.9	-1000	1000	0	0	0	0
-33.9	-1000	1000	0	1	0	1
-52.8	53	1000	-72	0	0	0
-25.3	-78	491	-264	0	523	0
-4	-1000	1000	0	0	479	0
-30.4	-29	1000	0	1	0	1
-28.6	-1000	928	0	1	0	1
-23	-1000	735	0	0	0	0
-34.7	-1000	1000	-1372	0	360	1
-35.27	-33	1000	0	1	0	1
-31.3	-1000	1000	0	0	0	0
-82.2	-1000	1000	0	0	0	0
-26.3	-1000	1000	0	1	0	1
-15	67	1000	-279	1	0	1
-18.9	-1000	1000	-55	1	0	1
-34.8	-1000	1000	0	1	0	1
-22.8	-1000	1000	0	1	0	1
-7.4	15	1000	0	0	0	0
-19.6	-9	1000	-87	0	136	0
-39.1	-1000	1000	0	1	0	1
-35	-1000	1000	0	0	0	0
-31.9	-1000	806	0	1	0	1
-39.3	-52	1000	0	0	0	0
-3.4	-5	1000	0	1	793	1
-9.7	-92	1000	0	0	0	0
-56.7	-90	1000	0	0	0	0
-14.7	-1000	888	0	1	0	1
-20.5	-1000	1000	0	1	0	1
-13	-1000	1000	0	1	0	1
-18.87	-1000	1000	0	1	0	1
-30.7	-1000	1000	0	0	0	0
-61.6	-1000	1000	0	0	0	0
-38.8	-1000	1000	0	0	0	0
-52.34	-1000	1000	0	0	0	0
-13.8	-1000	1000	0	0	0	0
