# Supplementary material for: Prioritizing bona fide bacterial small RNAs with machine learning classifiers
Source: PeerJ. 2019 Jan 24;7:e6304. doi: 10.7717/peerj.6304 (PMC6348098; doi:10.7717/peerj.6304)
Supplement: File S1 [file peerj-07-6304-s002.gz › Code_Data/Scripts/data/training_R_capsulatus_labels.csv]

ID	Class
sRNA00747	1
sRNA00798	1
sRNA00123	1
sRNA00848	1
sRNA00850	1
sRNA00853	1
sRNA00237	1
sRNA00913	1
sRNA00295	1
sRNA00385	1
sRNA00389	1
sRNA00397	1
sRNA00446	1
sRNA00470	1
sRNA01029	1
sRNA01035	1
sRNA00508	1
sRNA00521	1
sRNA00526	1
sRNA01077	1
sRNA00544	1
sRNA01128	1
sRNA01135	1
sRNA01140	1
sRNA01141	1
sRNA00598	1
sRNA00616	1
sRNA01156	1
sRNA01157	1
sRNA00627	1
sRNA01179	1
sRNA00648	1
sRNA01208	1
sRNA00687	1
sRNA00688	1
sRNA01285	1
RAND_361	0
RAND_387	0
RAND_329	0
RAND_92	0
RAND_118	0
RAND_334	0
RAND_244	0
RAND_112	0
RAND_192	0
RAND_382	0
RAND_125	0
RAND_338	0
RAND_239	0
RAND_81	0
RAND_270	0
RAND_432	0
RAND_57	0
RAND_429	0
RAND_100	0
RAND_440	0
RAND_307	0
RAND_182	0
RAND_217	0
RAND_273	0
RAND_169	0
RAND_6	0
RAND_235	0
RAND_293	0
RAND_416	0
RAND_441	0
RAND_64	0
RAND_218	0
RAND_256	0
RAND_2	0
RAND_136	0
RAND_369	0
RAND_109	0
RAND_58	0
RAND_438	0
RAND_406	0
RAND_225	0
RAND_282	0
RAND_243	0
RAND_417	0
RAND_45	0
RAND_401	0
RAND_331	0
RAND_336	0
RAND_435	0
RAND_40	0
RAND_177	0
RAND_35	0
RAND_437	0
RAND_159	0
RAND_397	0
RAND_135	0
RAND_105	0
RAND_271	0
RAND_228	0
RAND_158	0
RAND_91	0
RAND_328	0
RAND_161	0
RAND_183	0
RAND_402	0
RAND_20	0
RAND_80	0
RAND_250	0
RAND_126	0
RAND_384	0
RAND_428	0
RAND_294	0
RAND_173	0
RAND_42	0
RAND_241	0
RAND_347	0
RAND_275	0
RAND_8	0
RAND_115	0
RAND_195	0
RAND_355	0
RAND_39	0
RAND_308	0
RAND_139	0
RAND_66	0
RAND_50	0
RAND_94	0
RAND_59	0
RAND_352	0
RAND_104	0
RAND_13	0
RAND_407	0
RAND_74	0
RAND_221	0
RAND_340	0
RAND_410	0
RAND_322	0
RAND_370	0
RAND_26	0
RAND_103	0
RAND_449	0
RAND_422	0
RAND_353	0
RAND_95	0
RAND_71	0
RAND_395	0
RAND_116	0
RAND_359	0
