# Supplementary material for: Prioritizing bona fide bacterial small RNAs with machine learning classifiers
Source: PeerJ. 2019 Jan 24;7:e6304. doi: 10.7717/peerj.6304 (PMC6348098; doi:10.7717/peerj.6304)
Supplement: File S1 [file peerj-07-6304-s002.gz › Code_Data/Scripts/data/training_S_enterica_labels.csv]

ID	Class
STnc1010	1
Stnc1020	1
STnc470	1
SgrS	1
sRNA1	1
IsrA	1
STnc1060	1
SraA	1
STnc930	1
ChiX	1
sRNA10	1
SroC	1
RybD	1
RybA	1
STnc490	1
IsrB-2	1
IsrB-1	1
STnc1080	1
STnc500	1
STnc840	1
SraB	1
STnc850	1
STnc150	1
IsrC	1
STnc1210	1
IsrD	1
RyhB-2	1
STnc1640	1
STnc540	1
RprA	1
RydB	1
STnc1220	1
MgrR	1
IsrF	1
STnc1110	1
RyjB	1
RydC	1
MicC	1
STnc580	1
STnc1270	1
STnc2040	1
SraC	1
SdsR	1
RyeF	1
DsrA	1
RseX	1
STnc1290	1
STnc1300	1
STnc1650	1
RyeC	1
STnc1150	1
CyaR	1
STnc740	1
STnc1340	1
IsrG	1
MicF	1
IsrH-1	1
IsrH-2	1
RyfA	1
GlmY	1
STnc1380	1
IsrI	1
IsrJ	1
STnc1160	1
STnc1390	1
STnc1400	1
STnc2090	1
sRNA3	1
MicA	1
InvR	1
GcvB	1
STnc290	1
SsrS	1
RygC	1
STnc750	1
ArcZ	1
STnc1590	1
RyhB-1	1
STnc710	1
STnc780	1
STnc400	1
STnc870	1
IsrP	1
STnc1600	1
OxyS	1
STnc1460	1
STnc2130	1
STnc880	1
STnc440	1
STnc2160	1
RAND_564	0
RAND_406	0
RAND_1026	0
RAND_334	0
RAND_84	0
RAND_935	0
RAND_1046	0
RAND_1088	0
RAND_467	0
RAND_989	0
RAND_885	0
RAND_140	0
RAND_501	0
RAND_530	0
RAND_864	0
RAND_159	0
RAND_1017	0
RAND_416	0
RAND_1020	0
RAND_194	0
RAND_829	0
RAND_222	0
RAND_75	0
RAND_732	0
RAND_1051	0
RAND_356	0
RAND_19	0
RAND_652	0
RAND_387	0
RAND_373	0
RAND_801	0
RAND_30	0
RAND_855	0
RAND_727	0
RAND_588	0
RAND_239	0
RAND_371	0
RAND_906	0
RAND_1111	0
RAND_251	0
RAND_405	0
RAND_719	0
RAND_583	0
RAND_959	0
RAND_902	0
RAND_570	0
RAND_300	0
RAND_321	0
RAND_644	0
RAND_392	0
RAND_766	0
RAND_972	0
RAND_345	0
RAND_872	0
RAND_314	0
RAND_144	0
RAND_160	0
RAND_642	0
RAND_1083	0
RAND_828	0
RAND_129	0
RAND_936	0
RAND_243	0
RAND_127	0
RAND_266	0
RAND_1015	0
RAND_880	0
RAND_1014	0
RAND_640	0
RAND_478	0
RAND_196	0
RAND_175	0
RAND_479	0
RAND_375	0
RAND_369	0
RAND_292	0
RAND_232	0
RAND_643	0
RAND_58	0
RAND_1060	0
RAND_214	0
RAND_248	0
RAND_148	0
RAND_868	0
RAND_781	0
RAND_940	0
RAND_119	0
RAND_118	0
RAND_164	0
RAND_253	0
RAND_111	0
RAND_1102	0
RAND_138	0
RAND_519	0
RAND_90	0
RAND_974	0
RAND_238	0
RAND_395	0
RAND_785	0
RAND_1059	0
RAND_413	0
RAND_988	0
RAND_859	0
RAND_247	0
RAND_992	0
RAND_629	0
RAND_544	0
RAND_807	0
RAND_1081	0
RAND_722	0
RAND_219	0
RAND_540	0
RAND_1109	0
RAND_66	0
RAND_560	0
RAND_704	0
RAND_474	0
RAND_688	0
RAND_400	0
RAND_577	0
RAND_946	0
RAND_499	0
RAND_426	0
RAND_721	0
RAND_1041	0
RAND_548	0
RAND_753	0
RAND_830	0
RAND_676	0
RAND_787	0
RAND_630	0
RAND_336	0
RAND_132	0
RAND_572	0
RAND_790	0
RAND_1119	0
RAND_360	0
RAND_488	0
RAND_776	0
RAND_526	0
RAND_490	0
RAND_365	0
RAND_310	0
RAND_552	0
RAND_189	0
RAND_24	0
RAND_383	0
RAND_1120	0
RAND_472	0
RAND_267	0
RAND_1045	0
RAND_622	0
RAND_875	0
RAND_716	0
RAND_808	0
RAND_1032	0
RAND_186	0
RAND_610	0
RAND_547	0
RAND_579	0
RAND_201	0
RAND_158	0
RAND_1094	0
RAND_1118	0
RAND_74	0
RAND_236	0
RAND_1097	0
RAND_758	0
RAND_695	0
RAND_198	0
RAND_54	0
RAND_703	0
RAND_99	0
RAND_698	0
RAND_580	0
RAND_382	0
RAND_987	0
RAND_26	0
RAND_967	0
RAND_149	0
RAND_115	0
RAND_800	0
RAND_264	0
RAND_354	0
RAND_1067	0
RAND_617	0
RAND_623	0
RAND_625	0
RAND_980	0
RAND_594	0
RAND_399	0
RAND_1006	0
RAND_408	0
RAND_1056	0
RAND_89	0
RAND_286	0
RAND_114	0
RAND_468	0
RAND_358	0
RAND_618	0
RAND_366	0
RAND_964	0
RAND_958	0
RAND_702	0
RAND_891	0
RAND_738	0
RAND_9	0
RAND_486	0
RAND_843	0
RAND_792	0
RAND_435	0
RAND_739	0
RAND_905	0
RAND_17	0
RAND_1018	0
RAND_1016	0
RAND_1113	0
RAND_1099	0
RAND_117	0
RAND_678	0
RAND_500	0
RAND_814	0
RAND_818	0
RAND_904	0
RAND_2	0
RAND_933	0
RAND_568	0
RAND_352	0
RAND_1079	0
RAND_1001	0
RAND_685	0
RAND_984	0
RAND_1114	0
RAND_410	0
RAND_846	0
RAND_104	0
RAND_844	0
RAND_277	0
RAND_217	0
RAND_433	0
RAND_273	0
RAND_680	0
RAND_153	0
RAND_1066	0
RAND_381	0
RAND_97	0
RAND_545	0
RAND_845	0
RAND_709	0
RAND_208	0
RAND_261	0
RAND_52	0
RAND_919	0
RAND_43	0
RAND_13	0
RAND_204	0
RAND_412	0
RAND_803	0
RAND_178	0
RAND_952	0
RAND_694	0
RAND_326	0
RAND_1103	0
RAND_860	0
RAND_725	0
RAND_184	0
RAND_773	0
RAND_1086	0
RAND_559	0
RAND_270	0
RAND_337	0
