# Supplementary material for: Prioritizing bona fide bacterial small RNAs with machine learning classifiers
Source: PeerJ. 2019 Jan 24;7:e6304. doi: 10.7717/peerj.6304 (PMC6348098; doi:10.7717/peerj.6304)
Supplement: File S1 [file peerj-07-6304-s002.gz › Code_Data/Scripts/data/training_S_pyogenes.csv]

SS	Pos10wrtsRNAStart	DistTerm	Distance	sameStrand	DownDistance	sameDownStrand
-25	-15	0	-38	1	132	1
-26.8	-16	1000	-211	0	111	1
-58	-13	0	-230	1	1312	0
-34.2	-17	577	-55	1	22	1
-15.8	3	274	-29	0	296	1
-13.3	-12	1000	-36	1	24	0
-29.9	-55	0	-7	1	117	1
-30	-19	0	-81	1	34	1
-23.2	-18	0	-39	0	0	0
-7.5	-10	0	-12	0	11	0
0	-74	0	-202	0	62	0
-12.5	-18	124	-60	1	167	1
-9.9	-20	0	-253	1	73	1
0	-18	248	0	0	0	0
-28.2	-21	0	-42	0	121	0
-7.6	-8	0	-379	0	25	0
-26.3	-9	0	-6	0	55	0
0	-104	1000	0	0	0	0
-45.2	-19	1000	-119	1	17	1
0	-61	722	0	0	0	0
-57.2	-18	344	-222	0	59	1
0	-67	308	0	0	0	0
-83.64	-46	34	-97	0	297	1
-0.7	-101	178	0	0	0	0
4.81	-9	88	-144	0	40	1
-14.8	-19	0	-36	0	190	0
-36.8	-85	0	-8	0	32	0
-11.2	-25	0	-36	0	19	1
-32	-44	276	-327	1	0	1
-10.8	-5	0	-139	1	62	1
-50.5	-23	93	-92	1	203	1
-10.6	-36	0	0	0	12	1
-23.3	-5	0	-68	0	1008	1
-25.2	-56	0	-15	0	664	0
0	-80	0	-146	0	1074	0
-26.7	-5	0	-408	1	731	1
-2.72	56	284	-29	0	132	0
-3.3	-106	1000	-5513	0	8484	0
-4.79	-64	1000	0	0	0	0
0	-6	22	0	0	0	0
-1.2	-1000	657	0	1	0	1
0	-48	87	0	1	0	1
-36.5	-83	1000	-5661	0	1840	0
-10.6	-67	459	0	0	0	0
-7.1	-96	1000	0	1	0	1
0	-105	31	-118	0	263	0
0	-7	102	-357	0	25	0
-10.2	-95	406	0	0	0	0
-18.4	61	1000	-1611	1	660	0
-8.6	-99	0	-2314	1	0	0
-55.8	204	523	0	1	0	1
-19.95	-24	166	0	1	0	1
-7.5	-18	497	0	1	0	1
-17.6	111	1000	0	0	0	0
-4.2	-70	467	0	0	0	0
-20	-46	641	0	0	0	0
-8.9	15	826	0	0	0	0
-25.9	-51	1000	0	0	0	0
1.3	-3	398	0	1	0	1
-12.5	-1000	1000	0	0	0	0
-17	-38	842	0	0	0	0
-1.8	-33	844	0	1	0	1
0	5	843	-1174	1	2757	1
0	-22	486	0	0	0	0
-23.5	-95	340	0	1	0	1
-24.3	-75	276	0	1	0	1
0	-62	836	-36	1	528	1
-2.37	35	1000	0	0	0	0
0	-32	1000	0	0	0	0
-13	-26	1000	0	1	0	1
-7	-89	1000	0	0	0	0
0	-37	137	0	1	0	1
0	-17	961	0	1	0	1
-3.9	11	1000	0	1	0	1
-9.7	-101	382	0	1	0	1
-14.4	49	604	0	0	0	0
-4.3	-67	177	0	0	0	0
-3	28	1000	0	1	0	1
-15.7	59	1000	0	0	0	0
-3.7	13	79	0	1	0	1
-24.1	10	1000	0	1	0	1
0	-60	1000	0	0	5	0
-11.1	-69	730	0	1	0	1
-7.6	-28	913	0	1	0	1
-16.9	10	842	0	1	0	1
-2.5	-98	944	0	1	0	1
-39.4	63	1000	0	0	0	0
-31.39	166	0	0	1	0	1
-14	-17	0	0	0	77	0
-3.4	-68	90	0	1	0	1
-51.1	126	578	0	1	0	1
-22.01	-92	115	0	1	0	1
0	-30	197	-460	0	223	0
0	-50	23	0	1	0	1
0	-81	1000	0	0	0	0
0	-29	940	0	0	0	0
0	-45	1000	0	1	0	1
-14.6	-36	1000	0	0	0	0
-10.4	6	1000	-1708	1	30	0
-19.5	-70	0	0	0	0	0
0	-93	802	-125	1	219	1
-3.1	-62	0	0	1	0	1
-20	-40	0	0	1	0	1
-2.3	15	860	0	1	0	1
-18.7	-75	511	0	1	0	1
-11.4	65	69	0	1	0	1
-11.8	-14	990	0	0	0	0
-16	-26	670	0	1	0	1
-23.1	-31	1000	0	0	0	0
-43.11	134	1000	0	0	0	0
-5.8	7	1000	0	1	52	1
-4.9	-35	802	0	1	0	1
-19.1	-82	477	0	1	0	1
-9	-28	343	0	0	0	0
-4.8	-75	239	0	1	0	1
-0.9	-100	85	0	0	199	0
-20.3	-47	1000	0	1	0	1
0	1	1000	0	0	0	0
-15.9	14	293	0	0	0	0
-3.1	-104	415	0	1	0	1
0.3	-12	747	0	0	0	0
-16.7	-8	1000	0	1	0	1
0	-88	1000	0	1	0	1
-8.9	77	250	0	1	0	1
-25.47	96	533	0	0	0	0
-18.4	-49	977	0	1	0	1
-6.64	54	485	0	1	0	1
0	-4	231	0	0	0	0
-6.64	-94	190	0	1	0	1
-9.8	-100	1000	0	1	0	1
0	-8	1000	0	1	0	1
0	2	75	-1036	1	119	0
4.1	-33	0	-85	0	0	0
-5.1	0	1000	0	0	0	0
-12.1	70	373	0	0	0	0
-18.8	-4	134	0	1	0	1
-10.1	-104	1000	0	0	0	0
-17.6	14	212	-508	1	159	1
0	-75	311	0	1	0	1
-3.5	-59	780	0	1	0	1
-9.5	20	119	0	1	0	1
-23.6	73	147	0	0	0	0
-7.4	17	0	0	0	0	0
0	-27	363	0	0	276	0
0	-95	726	0	0	0	0
-18.3	-99	460	-137	0	131	1
-9.1	80	0	0	0	0	0
