# Supplementary material for: Prioritizing bona fide bacterial small RNAs with machine learning classifiers
Source: PeerJ. 2019 Jan 24;7:e6304. doi: 10.7717/peerj.6304 (PMC6348098; doi:10.7717/peerj.6304)
Supplement: File S1 [file peerj-07-6304-s002.gz › Code_Data/Scripts/data/training_S_pyogenes_labels.csv]

ID	Class
Spy_sRNA93359	1
Spy_sRNA190336	1
Spy_sRNA195261	1
Spy_sRNA318404	1
Spy_sRNA477741	1
Spy_sRNA480642	1
Spy_sRNA482963	1
Spy_sRNA500055	1
Spy_sRNA531081	1
Spy_sRNA532788	1
Spy_sRNA542268	1
Spy_sRNA544833	1
Spy_sRNA680207	1
Spy_sRNA728180	1
Spy_sRNA779816	1
Spy_sRNA792465	1
Spy_sRNA800369	1
Spy_sRNA924338	1
Spy_sRNA930739	1
Spy_sRNA1032107	1
Spy_sRNA1046345	1
Spy_sRNA1063616	1
Spy_sRNA1065030	1
Spy_sRNA1167444	1
Spy_sRNA1186876	1
Spy_sRNA1212757	1
Spy_sRNA1221370	1
Spy_sRNA1222613	1
Spy_sRNA1365555	1
Spy_sRNA1571135	1
Spy_sRNA1663522	1
Spy_sRNA1718031	1
Spy_sRNA1721621	1
Spy_sRNA1755445	1
Spy_sRNA1774740	1
Spy_sRNA1775122	1
Spy_sRNA1778807	1
RAND_235	0
RAND_269	0
RAND_285	0
RAND_300	0
RAND_367	0
RAND_417	0
RAND_25	0
RAND_228	0
RAND_230	0
RAND_238	0
RAND_242	0
RAND_247	0
RAND_248	0
RAND_250	0
RAND_251	0
RAND_255	0
RAND_264	0
RAND_265	0
RAND_268	0
RAND_270	0
RAND_277	0
RAND_281	0
RAND_287	0
RAND_301	0
RAND_303	0
RAND_306	0
RAND_307	0
RAND_308	0
RAND_314	0
RAND_326	0
RAND_333	0
RAND_334	0
RAND_336	0
RAND_338	0
RAND_347	0
RAND_349	0
RAND_352	0
RAND_358	0
RAND_362	0
RAND_373	0
RAND_375	0
RAND_395	0
RAND_399	0
RAND_409	0
RAND_413	0
RAND_414	0
RAND_416	0
RAND_418	0
RAND_421	0
RAND_425	0
RAND_427	0
RAND_435	0
RAND_437	0
RAND_446	0
RAND_450	0
RAND_451	0
RAND_455	0
RAND_6	0
RAND_10	0
RAND_15	0
RAND_22	0
RAND_26	0
RAND_28	0
RAND_33	0
RAND_39	0
RAND_49	0
RAND_55	0
RAND_59	0
RAND_61	0
RAND_62	0
RAND_67	0
RAND_76	0
RAND_82	0
RAND_86	0
RAND_92	0
RAND_93	0
RAND_95	0
RAND_99	0
RAND_102	0
RAND_110	0
RAND_115	0
RAND_117	0
RAND_122	0
RAND_123	0
RAND_127	0
RAND_128	0
RAND_129	0
RAND_130	0
RAND_138	0
RAND_140	0
RAND_143	0
RAND_149	0
RAND_153	0
RAND_155	0
RAND_160	0
RAND_161	0
RAND_167	0
RAND_179	0
RAND_180	0
RAND_182	0
RAND_186	0
RAND_193	0
RAND_198	0
RAND_199	0
RAND_203	0
RAND_204	0
RAND_212	0
RAND_216	0
RAND_218	0
RAND_222	0
