# Supplementary material for: Prioritizing bona fide bacterial small RNAs with machine learning classifiers
Source: PeerJ. 2019 Jan 24;7:e6304. doi: 10.7717/peerj.6304 (PMC6348098; doi:10.7717/peerj.6304)
Supplement: File S1 [file peerj-07-6304-s002.gz › Code_Data/Feature_tables/combinedData.csv]

SS	Pos10wrtsRNAStart	DistTerm	Distance	sameStrand	DownDistance	sameDownStrand	ID	Class
0	-104	1000	0	0	0	0	Spy_sRNA924338	1
0	-18	248	0	0	0	0	Spy_sRNA728180	1
0	-61	722	0	0	0	0	Spy_sRNA1032107	1
0	-67	308	0	0	0	0	Spy_sRNA1063616	1
-0.7	-101	178	0	0	0	0	Spy_sRNA1167444	1
0	-74	0	-202	0	62	0	Spy_sRNA542268	1
0	-80	0	-146	0	1074	0	Spy_sRNA1774740	1
-101	230	0	-157	0	0	1	RyeF	1
-10.5	-1000	1000	-408	1	284	1	sRNA01140	1
-10.6	-36	0	0	0	12	1	Spy_sRNA1718031	1
-10.8	-5	0	-139	1	62	1	Spy_sRNA1571135	1
-11.2	-25	0	-36	0	19	1	Spy_sRNA1222613	1
-11.2	-5	0	-343	1	0	1	STnc2040	1
-119	201	789	0	1	143	1	SsrS	1
-12.3	-14	16	-92	1	161	1	STnc400	1
-12.5	-18	124	-60	1	167	1	Spy_sRNA544833	1
-12.5	-65	0	-28	0	104	0	SraA	1
-129.9	-15	0	-272	1	5	0	RyfA	1
-13.3	-12	1000	-36	1	24	0	Spy_sRNA480642	1
-13.4	-25	1000	-136	0	6	0	STnc1600	1
-13.8	-1000	1000	-193	1	70	1	sRNA01035	1
-13.8	-14	204	-803	0	37	1	IsrJ	1
-13.8	-19	0	-116	1	99	0	STnc440	1
-14	-15	1000	-348	1	136	0	RybA	1
-14.2	-10	0	-73	1	64	1	sRNA10	1
-14.2	41	1000	-82	1	124	1	STnc500	1
-14.6	36	0	0	0	183	1	STnc740	1
-14.8	-19	0	-36	0	190	0	Spy_sRNA1212757	1
-15.3	-15	1000	-95	0	53	0	IsrD	1
-15.8	3	274	-29	0	296	1	Spy_sRNA477741	1
-15.8	-61	0	-92	1	254	1	InvR	1
-16.2	-87	0	-33	0	260	0	STnc150	1
-16.3	-55	1000	-103	0	34	1	STnc470	1
-16.8	-1000	11	-48	0	0	1	sRNA00853	1
-16.9	-7	0	-24	1	53	1	sRNA1	1
-17.4	-11	0	-7	1	85	1	STnc870	1
-17.6	40	1000	-256	0	301	1	RseX	1
-18.2	-63	0	0	1	21	0	STnc850	1
-18.4	-83	1000	-502	0	304	1	MicF	1
-18.62	93	1000	0	0	19	0	STnc1650	1
-19.3	-13	1000	-36	0	19	0	IsrP	1
-19.7	-94	0	-302	0	0	1	STnc2160	1
-19.8	-13	0	-569	1	160	1	STnc290	1
-20.1	-59	0	-167	1	184	1	RprA	1
-20.2	-13	0	-121	1	86	0	RydC	1
-20.3	-40	0	-170	1	424	0	MgrR	1
-21.1	-76	0	-86	1	281	1	CyaR	1
-21.3	-20	1000	-117	0	80	1	sRNA00470	1
-21.6	-15	0	-6	1	168	1	Stnc1020	1
-22.6	15	1000	-68	0	10	0	MicA	1
-22.7	-100	0	-270	1	97	1	STnc580	1
-23.2	-18	0	-39	0	0	0	Spy_sRNA531081	1
-23.3	-3	0	-5	1	16	1	STnc1010	1
-23.3	-5	0	-68	0	1008	1	Spy_sRNA1721621	1
-24.1	57	0	-50	1	61	1	STnc540	1
-24	-35	1000	-19	0	6	0	STnc1080	1
-24.4	-15	1000	-11	0	19	0	STnc1390	1
-24.47	-1000	1000	0	1	15	1	sRNA00616	1
-25	-15	0	-38	1	132	1	Spy_sRNA93359	1
-25.2	-56	0	-15	0	664	0	Spy_sRNA1755445	1
-25.3	-35	1000	-120	1	162	1	STnc1210	1
-25.8	-1000	1000	-263	0	59	1	sRNA00627	1
-26.1	-1000	1000	-70	0	251	0	sRNA00848	1
-26	-14	1000	-252	1	123	0	RyhB-1	1
-26.2	-14	122	-324	0	241	1	STnc1060	1
-26.3	-9	0	-6	0	55	0	Spy_sRNA800369	1
-26.4	-14	0	-237	1	162	1	STnc710	1
-26.4	18	0	-85	1	13	0	STnc880	1
-26.7	-5	0	-408	1	731	1	Spy_sRNA1775122	1
-26.8	-16	1000	-211	0	111	1	Spy_sRNA190336	1
-26	-83	269	-313	0	171	1	sRNA01029	1
-27	-1000	1000	0	0	0	0	sRNA01285	1
-27.1	-14	1000	-9	0	216	0	DsrA	1
-2.72	56	284	-29	0	132	0	Spy_sRNA1778807	1
-27.6	29	0	0	1	124	1	STnc2130	1
-27.8	-14	1000	-53	0	38	1	SraB	1
-27.8	-21	1000	-32	1	3	1	IsrB-2	1
-28.2	-21	0	-42	0	121	0	Spy_sRNA779816	1
-28.5	-15	845	-80	0	7	0	ChiX	1
-28.9	18	1000	-46	0	553	1	STnc1380	1
-29.2	-8	0	0	1	9	0	STnc930	1
-29.5	3	0	0	1	1512	1	RybD	1
-29.9	-55	0	-7	1	117	1	Spy_sRNA482963	1
-30	-19	0	-81	1	34	1	Spy_sRNA500055	1
-30.4	-1000	42	-114	1	121	1	sRNA00688	1
-30.9	-56	0	-29	0	346	0	MicC	1
-31.6	26	0	-5	1	181	0	STnc840	1
-32	-44	276	-327	1	0	1	Spy_sRNA1365555	1
-32.7	-1000	1000	0	0	0	0	sRNA00850	1
-33.2	-1000	1000	-119	1	315	1	sRNA00508	1
-33.4	-1000	1000	0	0	0	0	sRNA01128	1
-33.5	-66	0	-172	1	24	0	RydB	1
-34.1	-1000	739	-77	1	0	1	sRNA00123	1
-34.2	-17	577	-55	1	22	1	Spy_sRNA318404	1
-34.5	-93	0	-131	0	142	1	SdsR	1
3.5	-15	1000	0	0	0	0	STnc1220	1
-35.2	-1000	1000	-514	0	184	1	sRNA00687	1
-36.1	55	70	-111	0	0	0	STnc490	1
-36.2	-10	227	-4	1	429	1	STnc1150	1
-36.2	19	1000	-64	1	475	1	sRNA00526	1
-36.5	-57	13	-72	0	96	0	OxyS	1
-36.6	-1000	1000	0	0	0	0	sRNA00913	1
-36.6	-14	0	-26	1	92	1	STnc750	1
-36.8	-85	0	-8	0	32	0	Spy_sRNA1221370	1
-37.2	-103	845	-51	0	0	0	RyhB-2	1
-37.4	-1000	1000	-506	1	159	1	sRNA01141	1
-38.3	-19	33	-46	1	105	0	sRNA00648	1
-39.4	-14	0	0	1	1	0	STnc1640	1
-39.5	-14	738	-33	0	1	0	IsrB-1	1
-39.92	-86	0	0	1	207	1	STnc2090	1
-42.1	-14	1000	0	0	42	0	RyjB	1
-42.6	-18	1000	-139	1	453	0	sRNA01156	1
-43.3	-1000	888	0	1	0	1	sRNA00389	1
-43.6	-25	216	-60	0	0	1	sRNA00521	1
-44.6	-14	778	-160	0	36	0	STnc1400	1
-44.9	-80	1000	-128	0	20	0	GcvB	1
-45.2	-19	1000	-119	1	17	1	Spy_sRNA930739	1
-45.3	-5	930	-56	1	139	1	STnc1160	1
-45.5	-1000	1000	0	1	0	1	sRNA01179	1
-46.3	-51	33	-208	1	101	0	sRNA00385	1
-46.7	81	1000	0	1	19	1	sRNA00544	1
-46.8	-24	1000	-118	0	0	0	ArcZ	1
4.81	-9	88	-144	0	40	1	Spy_sRNA1186876	1
-49	-15	0	0	0	60	1	STnc780	1
-50.5	-23	93	-92	1	203	1	Spy_sRNA1663522	1
-50.7	58	1000	0	0	0	0	STnc1300	1
-51.9	-14	0	-85	1	26	1	sRNA3	1
-53.9	-1000	1000	0	1	16	1	sRNA00397	1
-54.3	-73	1000	0	0	2	1	IsrG	1
-55.6	-18	0	-12	1	0	1	SroC	1
-56.6	-4	1000	-18	1	0	1	sRNA00747	1
-57.2	-18	344	-222	0	59	1	Spy_sRNA1046345	1
-58	-13	0	-230	1	1312	0	Spy_sRNA195261	1
-58.2	-43	1000	-87	0	30	0	STnc1110	1
-60.9	-1000	1000	0	1	1	1	sRNA00446	1
-61.9	37	0	-64	1	241	1	RyeC	1
-63	-13	1000	-25	0	0	0	STnc1590	1
-63	-26	0	-48	1	408	1	GlmY	1
-63.8	-14	0	-175	0	489	1	IsrI	1
-64.6	-15	0	-51	1	187	0	RygC	1
-64	81	0	0	1	82	0	sRNA00237	1
-6.7	25	1000	-260	1	366	0	sRNA01157	1
-68.9	-95	0	-43	1	510	1	sRNA01077	1
-71.5	-99	1000	-3	0	214	0	IsrH-2	1
-71.6	-35	0	0	1	0	1	SgrS	1
-72.4	-102	15	-179	0	0	1	sRNA01208	1
-72.5	-14	0	0	1	0	1	STnc1290	1
-73.2	86	0	-229	1	246	1	IsrF	1
-7.5	-10	0	-12	0	11	0	Spy_sRNA532788	1
-75.1	146	0	-14	0	0	1	sRNA01135	1
-7.6	-8	0	-379	0	25	0	Spy_sRNA792465	1
-78.5	-1000	0	-24	1	0	1	sRNA00798	1
-79.8	75	0	-7	0	31	0	STnc1270	1
-82	-66	0	-168	0	35	0	IsrC	1
-83.64	-46	34	-97	0	297	1	Spy_sRNA1065030	1
-85.7	72	1000	-3	0	43	0	IsrH-1	1
-90.3	-14	1000	-93	1	33	1	STnc1460	1
-9.3	-1000	1000	-352	1	41	0	sRNA00598	1
-96.7	-77	595	-63	1	285	1	IsrA	1
-97.6	64	0	-53	1	12	0	SraC	1
-9.9	-14	1000	-148	1	163	1	STnc1340	1
-9.9	-20	0	-253	1	73	1	Spy_sRNA680207	1
-9.9	-21	31	-1040	1	578	1	sRNA00295	1
0	-1000	1000	0	0	0	0	Sent_RAND_800	0
0	-105	31	-118	0	263	0	Spy_RAND_230	0
0	1	1000	0	0	0	0	Spy_RAND_115	0
0	-17	961	0	1	0	1	Spy_RAND_349	0
-0.2	-104	191	0	0	0	0	Sent_RAND_773	0
0	-22	486	0	0	0	0	Spy_RAND_307	0
0	2	561	0	0	63	1	Sent_RAND_1046	0
0	-27	363	0	0	276	0	Spy_RAND_212	0
0	2	75	-1036	1	119	0	Spy_RAND_160	0
0	-29	940	0	0	0	0	Spy_RAND_10	0
0	-30	197	-460	0	223	0	Spy_RAND_451	0
0.3	-12	747	0	0	0	0	Spy_RAND_123	0
0	-32	1000	0	0	0	0	Spy_RAND_334	0
0	-37	137	0	1	0	1	Spy_RAND_347	0
0.4	20	730	-306	1	109	0	Rcap_RAND_45	0
0	-4	231	0	0	0	0	Spy_RAND_143	0
0	-45	1000	0	1	0	1	Spy_RAND_15	0
0	-48	87	0	1	0	1	Spy_RAND_367	0
0	-50	23	0	1	0	1	Spy_RAND_455	0
0	5	843	-1174	1	2757	1	Spy_RAND_306	0
0	-60	1000	0	0	5	0	Spy_RAND_413	0
-0.6	21	1000	0	0	0	0	Sent_RAND_153	0
0	-6	22	0	0	0	0	Spy_RAND_285	0
0	-62	836	-36	1	528	1	Spy_RAND_326	0
0.7	-1000	1000	0	0	0	0	Sent_RAND_2	0
0	-7	102	-357	0	25	0	Spy_RAND_238	0
0	-75	311	0	1	0	1	Spy_RAND_193	0
0	-77	371	0	0	0	0	Sent_RAND_111	0
0	-8	1000	0	1	0	1	Spy_RAND_155	0
0	-81	1000	0	0	0	0	Spy_RAND_6	0
0	-88	1000	0	1	0	1	Spy_RAND_128	0
-0.9	-100	85	0	0	199	0	Spy_RAND_102	0
0.9	-12	891	0	0	0	0	Sent_RAND_594	0
0	-93	802	-125	1	219	1	Spy_RAND_33	0
0	-95	726	0	0	0	0	Spy_RAND_216	0
-10.1	-1000	1000	0	1	0	1	Sent_RAND_860	0
-10.1	-104	1000	0	0	0	0	Spy_RAND_182	0
-102.9	-103	1000	0	0	0	0	Sent_RAND_1081	0
-10.2	-95	406	0	0	0	0	Spy_RAND_242	0
-10.4	6	1000	-1708	1	30	0	Spy_RAND_26	0
-10.6	-1000	1000	0	1	0	1	Sent_RAND_236	0
-10.6	-29	1000	0	0	0	0	Sent_RAND_248	0
-10.6	-67	459	0	0	0	0	Spy_RAND_25	0
-10.7	44	1000	0	1	0	1	Sent_RAND_84	0
-108.4	-14	1000	0	0	0	1	Sent_RAND_548	0
-108	-87	45	-86	0	0	1	Sent_RAND_270	0
-10.9	-1000	1000	0	0	0	0	Rcap_RAND_118	0
-10.9	-1000	1000	0	0	0	0	Sent_RAND_776	0
-11.1	1	833	0	1	47	0	Sent_RAND_354	0
-11.1	-69	730	0	1	0	1	Spy_RAND_414	0
-11.2	-34	1000	0	1	0	1	Sent_RAND_267	0
-11.3	-2	1000	0	0	0	0	Sent_RAND_1006	0
-11.4	65	69	0	1	0	1	Spy_RAND_61	0
-11	-5	565	0	1	0	1	Sent_RAND_326	0
-116.24	168	1000	0	0	0	0	Sent_RAND_572	0
-11.7	-8	1000	0	0	0	0	Sent_RAND_184	0
-11.8	-14	990	0	0	0	0	Spy_RAND_62	0
-1.2	-1000	657	0	1	0	1	Spy_RAND_300	0
-12.1	-40	1000	0	0	0	0	Rcap_RAND_273	0
-12.1	70	373	0	0	0	0	Spy_RAND_179	0
-12.32	-1000	1000	0	0	0	0	Sent_RAND_356	0
-12.5	-1000	1000	0	0	0	0	Spy_RAND_287	0
-12.5	-1000	109	0	1	0	1	Sent_RAND_933	0
-12.5	-82	1000	0	1	0	1	Sent_RAND_843	0
-12.6	30	1000	0	0	0	0	Sent_RAND_292	0
-12.6	67	411	0	0	0	0	Sent_RAND_652	0
-12.68	-11	1000	0	1	112	0	Sent_RAND_946	0
-12.8	-61	1000	0	0	0	0	Sent_RAND_337	0
-13	-1000	1000	0	1	0	1	Rcap_RAND_422	0
-13.1	-71	1000	0	0	0	0	Sent_RAND_904	0
-13	-26	1000	0	1	0	1	Spy_RAND_336	0
-13.2	-92	1000	0	0	297	0	Sent_RAND_314	0
1.3	-3	398	0	1	0	1	Spy_RAND_281	0
-13	51	730	0	1	0	1	Sent_RAND_1067	0
-13.6	-13	1000	0	1	0	1	Sent_RAND_987	0
-13.6	6	1000	0	1	0	1	Sent_RAND_902	0
-13.7	-1000	1000	0	0	0	0	Sent_RAND_232	0
-13.8	-1000	1000	0	0	0	0	Rcap_RAND_359	0
-13.8	-55	1000	0	0	0	0	Sent_RAND_526	0
-13.8	-78	1000	0	0	0	0	Sent_RAND_217	0
-13	-9	1000	0	0	0	0	Sent_RAND_1088	0
-14	-17	0	0	0	77	0	Spy_RAND_435	0
-14	25	300	0	1	60	1	Sent_RAND_642	0
-14.3	-104	1000	0	0	0	0	Sent_RAND_547	0
-14.3	24	76	-147	1	225	0	Rcap_RAND_2	0
-14.4	49	604	0	0	0	0	Spy_RAND_362	0
-14.6	-36	1000	0	0	0	0	Spy_RAND_22	0
-14.7	-1000	888	0	1	0	1	Rcap_RAND_103	0
-14.7	9	466	0	0	178	1	Sent_RAND_371	0
-14.8	20	1000	0	0	0	0	Sent_RAND_17	0
-14.9	15	1000	0	0	0	0	Sent_RAND_132	0
-15.04	-11	1000	0	0	0	0	Sent_RAND_238	0
-15.1	-23	1000	0	1	0	1	Sent_RAND_43	0
-15.2	-69	299	0	1	0	1	Sent_RAND_875	0
-15.4	1	1000	-72	0	464	1	Sent_RAND_704	0
-15.5	-11	1000	0	0	0	0	Sent_RAND_814	0
-15.5	-24	651	0	1	0	1	Sent_RAND_345	0
-15.6	17	1000	0	1	0	1	Sent_RAND_1094	0
-15	67	1000	-279	1	0	1	Rcap_RAND_94	0
-15.7	59	1000	0	0	0	0	Spy_RAND_395	0
-15.7	-97	1000	-315	0	0	0	Sent_RAND_785	0
-15.9	14	293	0	0	0	0	Spy_RAND_117	0
-15.9	18	1000	-64	0	0	1	Sent_RAND_808	0
-15.9	-28	1000	0	0	0	0	Sent_RAND_859	0
-1.6	10	1000	0	0	0	0	Sent_RAND_148	0
-16.2	-62	326	0	1	0	1	Sent_RAND_719	0
-16	-26	670	0	1	0	1	Spy_RAND_67	0
-16.4	94	1000	0	1	0	1	Sent_RAND_97	0
-16.6	29	1000	0	1	0	1	Sent_RAND_988	0
-16.6	-45	1000	0	0	0	0	Sent_RAND_129	0
-16.6	-55	817	0	0	0	0	Sent_RAND_577	0
-16.6	82	1000	0	0	0	0	Sent_RAND_478	0
-16.7	-8	1000	0	1	0	1	Spy_RAND_127	0
-16.8	-1000	1000	0	0	0	0	Rcap_RAND_225	0
-16.9	10	842	0	1	0	1	Spy_RAND_418	0
-16.9	-28	1000	0	0	0	0	Sent_RAND_247	0
-16.9	-50	798	0	1	0	1	Sent_RAND_622	0
-17.1	-20	1000	0	0	0	0	Sent_RAND_66	0
-1.7	29	322	0	0	0	0	Sent_RAND_1015	0
-17	-38	842	0	0	0	0	Spy_RAND_301	0
-17.4	42	1000	0	0	0	0	Rcap_RAND_331	0
-17.4	46	1000	0	0	0	0	Sent_RAND_885	0
-17.4	-73	1000	0	0	0	0	Sent_RAND_828	0
-17.6	111	1000	0	0	0	0	Spy_RAND_264	0
-17.6	14	212	-508	1	159	1	Spy_RAND_186	0
-17.6	-52	1000	0	0	0	0	Sent_RAND_114	0
-17.8	-1000	1000	0	0	0	0	Sent_RAND_501	0
-18.1	-1000	1000	0	1	0	1	Sent_RAND_408	0
-1.8	-33	844	0	1	0	1	Spy_RAND_303	0
-18.3	-99	460	-137	0	131	1	Spy_RAND_218	0
-18.4	-1000	1000	0	0	0	0	Rcap_RAND_382	0
-18.4	-1000	1000	0	0	0	0	Sent_RAND_919	0
-18.4	-49	977	0	1	0	1	Spy_RAND_138	0
-18.4	61	1000	-1611	1	660	0	Spy_RAND_247	0
-18.6	-26	1000	0	1	0	1	Sent_RAND_366	0
-18.7	-75	511	0	1	0	1	Spy_RAND_59	0
-18.7	-99	0	-10	1	0	1	Sent_RAND_243	0
-18.8	-4	134	0	1	0	1	Spy_RAND_180	0
-18.87	-1000	1000	0	1	0	1	Rcap_RAND_353	0
-18.9	-1000	1000	-55	1	0	1	Rcap_RAND_59	0
-18.9	-16	1000	0	1	0	1	Sent_RAND_334	0
-18.9	36	1000	0	0	0	0	Sent_RAND_1017	0
-19.04	-15	1000	0	1	0	1	Sent_RAND_149	0
-19	-1000	1000	0	1	0	1	Sent_RAND_479	0
-19.1	-1000	1000	0	0	0	0	Sent_RAND_201	0
-19	-14	1000	0	0	0	0	Sent_RAND_1041	0
-19.1	-82	477	0	1	0	1	Spy_RAND_93	0
-19.5	-1000	174	0	0	0	0	Rcap_RAND_239	0
-19.5	-24	1000	0	0	0	0	Sent_RAND_144	0
-19.5	-70	0	0	0	0	0	Spy_RAND_28	0
-19.6	-9	1000	-87	0	136	0	Rcap_RAND_407	0
-19.7	-106	318	0	1	0	1	Sent_RAND_644	0
-19.7	94	1000	0	0	0	0	Sent_RAND_300	0
-19.8	19	1000	0	0	0	0	Sent_RAND_273	0
-19.8	-53	797	0	0	0	0	Sent_RAND_253	0
-19.95	-24	166	0	1	0	1	Spy_RAND_251	0
-20.2	-1000	675	0	1	0	1	Rcap_RAND_182	0
-20.3	24	11	0	1	0	1	Sent_RAND_891	0
-20.3	-47	1000	0	1	0	1	Spy_RAND_110	0
-20	-40	0	0	1	0	1	Spy_RAND_49	0
-20.44	139	373	0	0	0	0	Sent_RAND_855	0
-20	-46	641	0	0	0	0	Spy_RAND_268	0
-20	-49	1000	0	1	0	1	Sent_RAND_310	0
-20.5	-1000	1000	0	1	0	1	Rcap_RAND_449	0
-20.5	-27	1000	0	1	0	1	Sent_RAND_801	0
-20.6	-1000	1000	0	0	0	0	Rcap_RAND_401	0
-20.6	23	1000	0	0	0	0	Sent_RAND_709	0
-20.6	45	1000	0	0	0	0	Sent_RAND_787	0
-20.8	-1000	1000	0	1	0	1	Sent_RAND_1099	0
-20.9	49	1000	0	1	146	1	Sent_RAND_382	0
-21.3	-1000	1000	0	1	0	1	Sent_RAND_807	0
-21.3	-1000	352	0	1	0	1	Sent_RAND_680	0
-21.34	-25	1000	0	0	27	0	Sent_RAND_196	0
-21.4	-65	1000	0	1	0	1	Sent_RAND_410	0
-21.8	-57	1000	-915	1	235	0	Rcap_RAND_40	0
-21.9	-1000	792	0	0	0	0	Sent_RAND_803	0
-21.9	-3	1000	0	1	0	1	Sent_RAND_1032	0
-21.9	-92	472	0	1	0	1	Sent_RAND_559	0
-22.01	-92	115	0	1	0	1	Spy_RAND_450	0
-22.1	-58	1000	0	1	0	1	Sent_RAND_204	0
-22.2	-1000	543	0	1	0	1	Rcap_RAND_169	0
-22.4	-1000	8	-61	1	0	1	Rcap_RAND_361	0
-22.5	-78	1000	0	1	83	1	Sent_RAND_1066	0
-22.8	-1000	1000	0	1	0	1	Rcap_RAND_104	0
-22.8	-1000	1000	0	1	0	1	Rcap_RAND_136	0
-22.8	-1000	1000	0	1	0	1	Rcap_RAND_406	0
-22.8	17	294	0	0	0	0	Sent_RAND_74	0
-22.8	20	1000	0	1	0	1	Sent_RAND_678	0
-22.9	-1000	1000	0	0	0	0	Rcap_RAND_192	0
-22.9	-1000	1000	0	1	0	1	Sent_RAND_19	0
-22.9	6	1000	0	0	132	0	Sent_RAND_617	0
-23	-1000	735	0	0	0	0	Rcap_RAND_355	0
-23.1	11	1000	0	1	0	1	Sent_RAND_336	0
-23.1	-31	1000	0	0	0	0	Spy_RAND_76	0
-2.3	15	860	0	1	0	1	Spy_RAND_55	0
-23.3	-1000	1000	0	0	0	0	Sent_RAND_119	0
-23.59	-1000	1000	0	0	0	0	Rcap_RAND_91	0
-23.5	-95	340	0	1	0	1	Spy_RAND_308	0
-23.6	-35	0	-169	0	0	0	Rcap_RAND_64	0
-23.6	73	147	0	0	0	0	Spy_RAND_203	0
-23.7	-15	1000	0	1	0	1	Sent_RAND_694	0
-2.37	35	1000	0	0	0	0	Spy_RAND_333	0
-23.9	-50	998	0	1	0	1	Sent_RAND_935	0
-24	-1000	1000	0	0	0	0	Rcap_RAND_307	0
-24.1	-1000	1000	0	1	0	1	Rcap_RAND_112	0
-24.1	-1000	1000	0	1	0	1	Sent_RAND_588	0
-24.1	10	1000	0	1	0	1	Spy_RAND_409	0
-24.1	41	1000	0	0	0	0	Sent_RAND_1059	0
-24.2	-1000	1000	0	0	0	0	Rcap_RAND_92	0
-24.2	-1000	1000	0	0	0	0	Sent_RAND_266	0
-24	26	1000	0	1	0	1	Sent_RAND_540	0
2.4	26	1000	0	1	0	1	Sent_RAND_676	0
-2.4	-2	968	-393	1	10	1	Sent_RAND_104	0
-24.3	-75	276	0	1	0	1	Spy_RAND_314	0
-24.3	-82	1000	0	1	0	1	Sent_RAND_360	0
-24.4	-3	1000	0	0	0	0	Sent_RAND_1018	0
-2.4	-44	865	0	1	0	1	Sent_RAND_702	0
-24.6	-1000	1000	0	1	0	1	Rcap_RAND_435	0
-24.8	-79	300	0	1	0	1	Sent_RAND_880	0
-24.88	120	1000	0	0	0	0	Sent_RAND_99	0
-25	-102	948	0	1	449	1	Sent_RAND_219	0
-25.1	1	1000	0	0	0	0	Sent_RAND_721	0
-25.3	-78	491	-264	0	523	0	Rcap_RAND_275	0
-25.3	-80	1000	0	1	0	1	Sent_RAND_117	0
-25.47	96	533	0	0	0	0	Spy_RAND_130	0
-25.6	-85	0	-24	0	0	1	Sent_RAND_727	0
-25.9	-51	1000	0	0	0	0	Spy_RAND_277	0
-2.5	-98	944	0	1	0	1	Spy_RAND_421	0
-26.1	-80	1000	0	0	0	0	Sent_RAND_792	0
-26.2	-1000	1000	0	1	0	1	Rcap_RAND_294	0
-26.3	-1000	1000	0	1	0	1	Rcap_RAND_50	0
-26.3	26	1000	0	1	0	1	Rcap_RAND_417	0
-26.7	12	227	0	1	0	1	Sent_RAND_178	0
-26.9	35	1000	0	0	0	0	Sent_RAND_499	0
-27	-1000	1000	0	0	0	0	Sent_RAND_940	0
-27.4	-61	1000	0	1	0	1	Sent_RAND_358	0
-27.4	-61	1000	0	1	0	1	Sent_RAND_905	0
-27.5	-100	1000	0	1	0	1	Sent_RAND_426	0
-27.5	-50	1000	0	0	0	0	Sent_RAND_739	0
-27.7	-1000	1000	0	1	0	1	Sent_RAND_618	0
-28.1	-1000	1000	0	1	0	1	Sent_RAND_186	0
-28.2	-1000	1000	0	0	0	0	Sent_RAND_140	0
-28.2	4	1000	0	1	0	1	Sent_RAND_158	0
-28.6	-1000	928	0	1	0	1	Rcap_RAND_195	0
-28.8	-89	1000	0	0	0	0	Sent_RAND_381	0
-28.9	69	467	0	1	0	1	Sent_RAND_1060	0
-29.1	-41	1000	-87	0	0	0	Sent_RAND_127	0
-29.3	-1000	1000	0	0	0	0	Rcap_RAND_6	0
-29.8	-1000	1000	0	0	0	0	Sent_RAND_486	0
-30.1	-1000	1000	0	1	0	1	Rcap_RAND_57	0
-30.2	213	344	0	0	83	1	Sent_RAND_286	0
-30.2	-25	1000	0	0	0	0	Sent_RAND_90	0
-30.4	-29	1000	0	1	0	1	Rcap_RAND_115	0
-30.6	-65	1000	0	0	0	0	Sent_RAND_570	0
-30.7	-1000	1000	0	0	0	0	Rcap_RAND_95	0
-31	-1000	1000	0	1	0	1	Sent_RAND_160	0
-3.1	-104	415	0	1	0	1	Spy_RAND_122	0
-31.3	-1000	1000	0	0	0	0	Rcap_RAND_139	0
-31.39	166	0	0	1	0	1	Spy_RAND_427	0
-31.5	-13	1000	0	0	0	0	Sent_RAND_413	0
-3.1	-62	0	0	1	0	1	Spy_RAND_39	0
-31.9	-1000	806	0	1	0	1	Rcap_RAND_340	0
-32.1	22	1000	0	1	0	1	Sent_RAND_1001	0
-32.2	57	0	0	1	0	1	Sent_RAND_433	0
-32.3	80	133	0	1	0	1	Sent_RAND_412	0
-32.4	-1000	1000	0	0	0	0	Sent_RAND_552	0
-32.4	-32	1000	0	1	0	1	Sent_RAND_623	0
-32.7	35	1000	0	1	0	1	Sent_RAND_239	0
-3	28	1000	0	1	0	1	Spy_RAND_375	0
-32	-95	1000	0	1	0	1	Sent_RAND_545	0
-3.3	-106	1000	-5513	0	8484	0	Spy_RAND_235	0
-33.87	-1000	1000	0	0	0	0	Sent_RAND_1120	0
-33.9	-1000	1000	0	1	0	1	Rcap_RAND_241	0
-33.9	62	1000	0	1	0	1	Sent_RAND_564	0
-34	-1000	1000	0	1	0	1	Rcap_RAND_135	0
-34	-2	1000	0	1	0	1	Sent_RAND_467	0
-34.2	-56	311	0	1	0	1	Sent_RAND_725	0
-3.4	-5	1000	0	1	793	1	Rcap_RAND_322	0
3.4	-57	1000	-31	1	98	0	Sent_RAND_766	0
-3.4	-68	90	0	1	0	1	Spy_RAND_437	0
-34.7	-1000	1000	-1372	0	360	1	Rcap_RAND_39	0
-34.8	-1000	1000	0	1	0	1	Rcap_RAND_352	0
-34.9	21	1000	0	0	0	0	Sent_RAND_54	0
-35	-1000	1000	0	0	0	0	Rcap_RAND_221	0
-35	-1000	327	0	1	0	1	Rcap_RAND_183	0
-35.27	-33	1000	0	1	0	1	Rcap_RAND_308	0
-35.34	143	1000	0	1	0	1	Rcap_RAND_125	0
-3.5	-59	780	0	1	0	1	Spy_RAND_198	0
-35.6	-24	1000	-47	0	70	1	Sent_RAND_52	0
-36	-1000	1000	0	0	0	0	Rcap_RAND_329	0
-36.1	-1000	1000	0	0	0	0	Rcap_RAND_228	0
-36.1	-1000	1000	0	0	0	0	Rcap_RAND_397	0
-36.1	111	1000	0	1	0	1	Sent_RAND_352	0
-36.2	-1000	1000	0	0	63	1	Sent_RAND_369	0
-36.5	-83	1000	-5661	0	1840	0	Spy_RAND_417	0
-36.6	-100	1000	0	1	0	1	Sent_RAND_375	0
-36.8	-1000	1000	0	1	0	1	Rcap_RAND_244	0
-3.7	13	79	0	1	0	1	Spy_RAND_399	0
-37	172	1000	-26	1	0	0	Sent_RAND_383	0
-37.3	109	1000	0	0	0	0	Sent_RAND_13	0
-37.4	-1000	1000	0	1	0	1	Rcap_RAND_334	0
-37.4	-63	631	0	1	0	1	Sent_RAND_844	0
-37	91	1000	0	1	0	1	Sent_RAND_1109	0
-38.1	22	79	0	0	0	0	Sent_RAND_1111	0
-38.2	82	1000	0	0	0	0	Sent_RAND_1114	0
-38.4	-77	1000	0	1	0	1	Sent_RAND_580	0
-38.8	-1000	1000	0	0	0	0	Rcap_RAND_395	0
-39.1	-1000	1000	0	1	0	1	Rcap_RAND_74	0
-3.9	11	1000	0	1	0	1	Spy_RAND_352	0
-39.3	-52	1000	0	0	0	0	Rcap_RAND_410	0
-39.4	63	1000	0	0	0	0	Spy_RAND_425	0
-3.9	5	1000	0	0	0	0	Sent_RAND_1026	0
-39.5	106	0	0	1	157	1	Sent_RAND_864	0
-39.6	-102	1000	0	1	236	0	Sent_RAND_544	0
-39.7	-93	1000	0	0	0	0	Sent_RAND_1118	0
-40	-1000	1000	0	0	0	0	Rcap_RAND_387	0
-40.7	29	1000	0	1	0	1	Sent_RAND_781	0
-40.8	93	1000	0	0	0	0	Sent_RAND_952	0
-4	-1000	1000	0	0	479	0	Rcap_RAND_8	0
-41.1	-1000	204	-305	0	0	0	Rcap_RAND_105	0
-41.2	42	70	0	1	224	1	Sent_RAND_416	0
4.1	-33	0	-85	0	0	0	Spy_RAND_161	0
-41.7	328	1000	-67	1	307	0	Sent_RAND_758	0
-41.8	73	1000	0	0	0	0	Sent_RAND_830	0
-4.1	-98	1000	0	1	10	1	Sent_RAND_9	0
-4.19	-94	66	0	0	0	0	Sent_RAND_472	0
-42.1	-49	1000	0	0	0	0	Sent_RAND_959	0
-42.52	-53	945	0	0	0	1	Sent_RAND_519	0
-42.6	-1000	1000	0	1	0	1	Rcap_RAND_432	0
-4.2	-70	467	0	0	0	0	Spy_RAND_265	0
-42.8	-98	1000	0	1	0	1	Sent_RAND_392	0
-43.11	134	1000	0	0	0	0	Spy_RAND_82	0
-43.3	-1000	1000	0	1	0	1	Rcap_RAND_437	0
-43.52	-23	1000	-914	0	840	0	Rcap_RAND_369	0
-43.5	-86	1000	0	1	0	1	Sent_RAND_89	0
-4.3	-67	177	0	0	0	0	Spy_RAND_373	0
-43.9	111	1000	0	1	0	1	Rcap_RAND_441	0
-44.1	35	1000	0	0	0	0	Sent_RAND_214	0
-44.3	27	1000	0	1	0	0	Rcap_RAND_271	0
-44.5	89	1000	0	0	20	0	Sent_RAND_958	0
-44.6	-1000	1000	0	0	0	0	Rcap_RAND_159	0
-4.5	-27	685	-74	1	0	1	Sent_RAND_1051	0
-45.3	86	1000	0	0	89	0	Sent_RAND_222	0
-45.5	107	0	0	1	24	1	Sent_RAND_1056	0
-45.8	-1000	1000	0	1	0	1	Rcap_RAND_80	0
-46.1	125	1000	0	0	0	0	Sent_RAND_277	0
-46.1	21	1000	0	1	0	1	Sent_RAND_26	0
-4.6	24	834	0	1	0	1	Sent_RAND_610	0
-46.5	-1000	1000	0	1	178	1	Rcap_RAND_243	0
-46	-59	1000	0	1	0	1	Sent_RAND_732	0
-47.2	34	1000	0	0	0	0	Sent_RAND_118	0
-47.3	-1000	1000	0	0	0	0	Rcap_RAND_217	0
-47.9	146	1000	-76	0	0	1	Sent_RAND_251	0
-4.79	-64	1000	0	0	0	0	Spy_RAND_269	0
-48.3	244	1000	0	0	0	0	Sent_RAND_703	0
-48.4	-35	0	0	0	0	1	Sent_RAND_30	0
-4.85	-66	311	0	1	0	1	Sent_RAND_530	0
-48.7	-1000	1000	0	0	366	1	Rcap_RAND_438	0
-4.8	-75	239	0	1	0	1	Spy_RAND_99	0
-4	-90	290	0	1	0	1	Sent_RAND_936	0
-4.91	-1000	1000	0	0	0	0	Sent_RAND_974	0
-49.2	-1000	1000	0	0	0	0	Rcap_RAND_282	0
-4.9	-35	802	0	1	0	1	Spy_RAND_92	0
-4.9	-51	110	0	0	0	0	Sent_RAND_261	0
-49.6	-1000	1000	0	0	0	0	Rcap_RAND_109	0
-4	-97	399	0	1	0	1	Sent_RAND_818	0
-50.2	15	1000	0	1	66	0	Rcap_RAND_429	0
-50.4	-19	787	0	1	0	1	Sent_RAND_1102	0
-50.6	237	29	0	1	0	1	Sent_RAND_138	0
-5.1	0	1000	0	0	0	0	Spy_RAND_167	0
-51.1	126	578	0	1	0	1	Spy_RAND_446	0
-51.63	208	1000	0	0	0	0	Sent_RAND_984	0
-52.34	-1000	1000	0	0	0	0	Rcap_RAND_116	0
-52.4	167	1000	0	0	0	0	Sent_RAND_716	0
-5.2	6	1000	-380	1	15	1	Sent_RAND_400	0
-52.7	23	1000	0	0	0	0	Sent_RAND_829	0
-52.8	53	1000	-72	0	0	0	Rcap_RAND_347	0
-53	136	1000	0	0	0	0	Sent_RAND_964	0
-53.2	-44	1000	0	1	0	1	Sent_RAND_868	0
-53.7	123	1000	-3	0	12	1	Rcap_RAND_440	0
-5.3	-73	1000	0	0	0	0	Sent_RAND_24	0
-5.4	-101	1000	0	0	0	0	Sent_RAND_208	0
-54	11	1000	0	0	0	0	Sent_RAND_845	0
-54.2	122	272	0	1	0	1	Sent_RAND_365	0
-54.31	144	957	0	0	0	0	Sent_RAND_722	0
-55.1	-1000	1000	0	1	0	1	Rcap_RAND_336	0
-55.1	2	1000	0	1	0	1	Sent_RAND_790	0
-55.8	-1000	129	0	1	0	1	Rcap_RAND_428	0
-55.8	204	523	0	1	0	1	Spy_RAND_250	0
-5.6	-1000	1000	0	0	0	0	Sent_RAND_579	0
-5.6	61	1000	0	0	0	0	Sent_RAND_583	0
-56.7	-90	1000	0	0	0	0	Rcap_RAND_26	0
-56	-8	1000	0	1	92	1	Sent_RAND_264	0
-56.9	72	1000	0	0	0	0	Sent_RAND_164	0
-57.3	-1000	1000	0	1	0	1	Rcap_RAND_256	0
-57.3	26	1000	0	0	0	0	Sent_RAND_159	0
-57.8	-57	867	0	0	0	0	Sent_RAND_630	0
-5.8	-1000	805	-72	0	0	0	Sent_RAND_321	0
-5.8	-100	1000	0	0	0	0	Sent_RAND_643	0
-58.5	-1000	1000	-27	0	443	1	Rcap_RAND_250	0
-58	55	1000	0	0	0	0	Sent_RAND_406	0
-5.8	7	1000	0	1	52	1	Spy_RAND_86	0
-5.9	11	1000	0	1	0	1	Sent_RAND_906	0
-59.17	103	0	0	1	15	0	Sent_RAND_625	0
-59.9	53	1000	0	1	0	1	Sent_RAND_1016	0
-60	-1000	1000	0	0	0	0	Rcap_RAND_218	0
-6.1	-22	1000	0	0	0	0	Sent_RAND_992	0
-61.6	-1000	1000	0	0	0	0	Rcap_RAND_71	0
-61.6	100	220	0	1	0	1	Rcap_RAND_35	0
-6.2	29	1000	0	0	0	0	Rcap_RAND_270	0
-62.2	-95	0	-2393	0	3819	1	Rcap_RAND_293	0
-62.9	-1000	1000	0	0	0	0	Rcap_RAND_81	0
-6	4	1000	0	1	0	1	Sent_RAND_395	0
-6.4	-1000	1000	0	0	0	0	Sent_RAND_1119	0
-64.4	-1000	1000	0	1	0	1	Rcap_RAND_161	0
-64	-42	1000	0	1	0	1	Sent_RAND_198	0
-65.3	-1000	1000	0	0	0	0	Rcap_RAND_173	0
-65.6	-6	1000	-133	1	315	0	Rcap_RAND_126	0
-6.64	54	485	0	1	0	1	Spy_RAND_140	0
-6.64	-94	190	0	1	0	1	Spy_RAND_149	0
-66.5	-1000	1000	0	1	0	1	Rcap_RAND_177	0
-68.49	190	1000	0	0	0	0	Sent_RAND_500	0
-68.8	-1000	1000	0	0	0	0	Rcap_RAND_384	0
-6.8	-8	1000	-115	1	42	1	Sent_RAND_488	0
-6.9	-102	28	0	0	67	0	Sent_RAND_1045	0
-70	-23	0	0	1	0	0	Sent_RAND_175	0
-7.1	-15	1000	0	0	0	0	Sent_RAND_474	0
-71.6	283	1000	0	0	0	1	Sent_RAND_685	0
-7.1	-96	1000	0	1	0	1	Spy_RAND_228	0
-72.2	-61	1000	-52	1	0	1	Sent_RAND_989	0
-72.37	285	1000	-410	1	0	1	Sent_RAND_1079	0
-7.3	-1000	1000	0	0	0	0	Rcap_RAND_100	0
-7.3	4	907	-387	1	0	1	Sent_RAND_846	0
-7.4	15	1000	0	0	0	0	Rcap_RAND_13	0
-7.4	-15	1000	0	1	0	1	Rcap_RAND_328	0
-7.4	17	0	0	0	0	0	Spy_RAND_204	0
-74.6	-1000	1000	0	0	0	0	Rcap_RAND_338	0
-74.9	-1000	1000	0	0	0	0	Rcap_RAND_20	0
-7.5	-1000	1000	0	0	0	0	Rcap_RAND_58	0
-7.5	-18	497	0	1	0	1	Spy_RAND_255	0
-75.2	60	1000	0	1	0	1	Sent_RAND_194	0
-7.6	-15	1000	0	1	0	1	Sent_RAND_58	0
-7.6	-28	913	0	1	0	1	Spy_RAND_416	0
-77.1	-105	998	0	0	0	0	Sent_RAND_753	0
-77.2	-67	708	0	1	0	1	Sent_RAND_872	0
-77.4	-1000	399	0	1	0	1	Rcap_RAND_402	0
-7.7	-87	1000	0	0	0	0	Sent_RAND_373	0
-78.4	128	1000	0	1	0	0	Sent_RAND_980	0
-7	-89	1000	0	0	0	0	Spy_RAND_338	0
-78.9	-1000	1000	0	0	0	0	Rcap_RAND_42	0
-79.2	137	1000	0	0	0	0	Sent_RAND_75	0
-79.6	-1000	1000	0	0	0	0	Rcap_RAND_416	0
-81.6	-92	1000	0	0	0	0	Sent_RAND_399	0
-82.2	-1000	1000	0	0	0	0	Rcap_RAND_66	0
-82.7	2	1000	0	0	0	0	Sent_RAND_189	0
-82.9	234	1000	0	1	0	1	Sent_RAND_1097	0
-8.3	-43	1000	0	1	0	1	Sent_RAND_115	0
-8.4	-18	1000	0	1	0	1	Sent_RAND_468	0
-8.4	-90	1000	0	0	0	0	Sent_RAND_688	0
-85.8	121	1000	0	1	0	1	Sent_RAND_967	0
-85.8	252	1000	0	0	0	0	Sent_RAND_629	0
-8.62	-19	821	-174	1	10	0	Sent_RAND_405	0
-86.9	162	113	0	1	0	1	Sent_RAND_1113	0
-8.6	-99	0	-2314	1	0	0	Spy_RAND_248	0
-8.7	-25	1000	0	1	0	1	Sent_RAND_1086	0
-87.3	-105	1000	0	0	0	0	Sent_RAND_640	0
-8.8	-31	1000	0	1	0	1	Sent_RAND_1020	0
-88.3	99	1000	0	0	0	1	Sent_RAND_490	0
-88.5	261	1000	0	1	0	1	Sent_RAND_387	0
-88.9	167	1000	0	1	0	1	Sent_RAND_435	0
-8.9	-102	1000	0	0	0	0	Sent_RAND_695	0
-8	-91	468	-1927	1	4434	0	Rcap_RAND_235	0
-8.9	15	826	0	0	0	0	Spy_RAND_270	0
-8.9	77	250	0	1	0	1	Spy_RAND_129	0
-90.6	213	1000	0	1	0	1	Sent_RAND_738	0
-9	12	1000	0	0	0	0	Sent_RAND_698	0
-9.1	80	0	0	0	0	0	Spy_RAND_222	0
-9.2	7	1000	0	1	0	1	Sent_RAND_1014	0
-9	-28	343	0	0	0	0	Spy_RAND_95	0
-94	-95	407	0	1	0	1	Sent_RAND_1103	0
-9.5	20	119	0	1	0	1	Spy_RAND_199	0
-9.7	-101	382	0	1	0	1	Spy_RAND_358	0
-9.7	-105	687	0	1	0	1	Sent_RAND_972	0
-9.7	-92	1000	0	0	0	0	Rcap_RAND_370	0
-9.8	-100	1000	0	1	0	1	Spy_RAND_153	0
-9.8	29	499	0	1	0	1	Sent_RAND_568	0
-9.8	-91	1000	0	1	0	1	Sent_RAND_560	0
-99	-1000	9	0	1	0	1	Rcap_RAND_158	0
-9.9	-41	1000	0	1	0	1	Sent_RAND_1083	0
