# Supplementary material for: Prioritizing bona fide bacterial small RNAs with machine learning classifiers
Source: PeerJ. 2019 Jan 24;7:e6304. doi: 10.7717/peerj.6304 (PMC6348098; doi:10.7717/peerj.6304)
Supplement: File S1 [file peerj-07-6304-s002.gz › Code_Data/Feature_tables/E_coli_Negative_data.tsv]

SS	Pos10wrtsRNAStart	DistTerm	Distance	sameStrand	DownDistance	sameDownStrand
RAND_1244	-19.9	-1000	674	0	0	0	0
RAND_465	-12.7	61	1000	0	1	0	1
RAND_1161	-36.5	-82	1000	0	1	0	1
RAND_1249	-31.3	96	0	-7	1	0	0
RAND_93	-25.3	-28	1000	0	0	0	0
RAND_173	-49.9	31	1000	-38	1	0	1
RAND_231	-22.8	38	680	-327	1	0	0
RAND_512	-25.2	-89	1000	0	0	0	0
RAND_658	-55.2	-70	1000	0	0	0	0
RAND_930	-16.54	-14	1000	0	0	0	0
RAND_1038	-7.5	-1000	1000	0	1	0	1
RAND_1110	-72.8	-64	1000	0	0	0	0
RAND_1130	-51.4	-87	335	0	1	0	1
RAND_1131	-97.24	153	504	0	1	0	1
RAND_1134	-12.8	-8	1000	0	0	0	0
RAND_1141	-39.57	-71	1000	0	1	0	1
RAND_1164	-5.3	-9	1000	0	0	0	0
RAND_1165	-2.3	2	1000	0	1	28	1
RAND_1182	-25.1	-1000	850	0	0	0	0
RAND_1189	-42.3	38	1000	0	0	0	0
RAND_1190	-72.6	132	616	-3	1	0	1
RAND_1200	-2.6	39	1000	0	1	0	1
RAND_1206	-8.9	-24	49	0	1	643	0
RAND_1250	-17.2	1	1000	0	0	0	0
RAND_2	-8.1	-82	1000	0	1	0	1
RAND_28	-15.2	0	319	0	0	0	0
RAND_33	-6.8	-22	562	0	1	0	1
RAND_36	-11.2	-20	389	0	1	0	1
RAND_42	-26.67	-44	1000	0	0	0	0
RAND_64	-8.6	-35	1000	0	0	0	0
RAND_66	-15.9	-13	1000	0	0	0	0
RAND_97	-16.9	32	237	0	1	0	1
RAND_100	-8.2	-90	856	0	1	0	1
RAND_102	-43.3	171	888	0	0	0	0
RAND_103	-43.1	9	985	0	0	0	0
RAND_126	-18.4	-28	0	-157	1	0	0
RAND_137	-19.9	-75	1000	0	1	0	1
RAND_138	-13.5	11	1000	0	1	0	1
RAND_145	-24.8	-56	1000	0	0	0	0
RAND_147	-29.9	-16	1000	-2	0	0	1
RAND_157	-12.8	-1000	772	0	1	0	1
RAND_158	-15.2	8	1000	0	0	0	0
RAND_192	-30.1	-10	1000	0	1	0	1
RAND_216	-6.7	-48	1000	0	0	199	0
RAND_219	-4.1	-86	256	0	1	0	1
RAND_222	-28	-58	1000	0	1	0	1
RAND_230	-15.8	-1000	1000	0	0	0	0
RAND_243	-36.5	108	1000	0	0	0	0
RAND_247	-33.2	14	1000	0	1	0	1
RAND_260	-19	-1000	72	0	1	0	1
RAND_263	-29.8	-7	1000	0	0	0	0
RAND_269	-54.2	-75	1000	0	1	0	1
RAND_276	-10.2	2	1000	-68	0	238	1
RAND_278	-21.3	-37	487	0	1	0	1
RAND_283	-76.2	56	313	0	0	0	0
RAND_292	-109.01	-7	0	0	0	44	0
RAND_306	-19.9	18	1000	0	1	0	1
RAND_311	-39.4	34	1000	0	0	0	0
RAND_319	-23	-63	0	-24	1	30	1
RAND_320	-15.3	-36	1000	0	1	0	1
RAND_322	-59.5	49	1000	0	1	0	1
RAND_330	-41.5	97	1000	0	1	0	1
RAND_346	-15	50	171	0	0	0	0
RAND_412	-0.2	-80	428	0	0	0	0
RAND_432	-60.2	-90	453	0	0	0	0
RAND_435	-34.8	-82	602	-24	1	411	1
RAND_461	-41.1	57	1000	-402	0	2176	0
RAND_470	-18.4	-97	1000	0	0	1039	1
RAND_486	-10.4	-11	1000	0	0	240	1
RAND_488	-15.7	-103	1000	0	1	0	1
RAND_497	-28.5	-1000	742	0	0	0	0
RAND_507	-23.2	-96	623	0	0	0	0
RAND_509	-8.44	-70	569	0	1	0	1
RAND_511	-11.2	-3	1000	-7	0	361	1
RAND_522	-6.6	-25	1000	-456	1	1803	0
RAND_555	-80.9	-49	882	0	1	0	1
RAND_559	-13.5	106	1000	0	1	0	1
RAND_588	-22.9	-90	1000	0	1	0	1
RAND_589	-7	-52	851	0	0	0	0
RAND_596	-37.6	88	1000	0	0	0	0
RAND_638	-32.7	-79	1000	0	0	0	0
RAND_641	-2.1	-59	1000	0	0	0	0
RAND_647	-18.55	-105	1000	0	1	219	0
RAND_648	-6.8	-28	1000	-17	1	124	0
RAND_657	-10.7	-31	146	-177	1	0	1
RAND_670	-24.4	-1000	1000	0	0	0	0
RAND_673	-28.4	-30	1000	0	0	0	0
RAND_680	-41	307	535	-577	0	0	0
RAND_725	-15.8	-94	1000	0	1	0	0
RAND_728	-24.4	39	1000	0	0	0	0
RAND_745	-46.3	-1000	1000	0	0	0	0
RAND_748	-117.7	-1000	1000	0	0	0	0
RAND_775	-14.2	-38	195	0	0	0	0
RAND_788	-16	-19	1000	0	0	0	0
RAND_789	-25.1	-65	1000	0	0	0	0
RAND_794	-37.1	-1000	1000	0	1	0	1
RAND_810	-152.8	55	0	-164	1	164	1
RAND_811	-127.2	12	0	-207	1	151	1
RAND_818	-74.3	-69	1000	0	1	67	0
RAND_824	-19.5	-1000	1000	0	1	0	1
RAND_836	-77.1	133	1000	0	0	0	0
RAND_879	-20.7	16	1000	0	0	0	0
RAND_885	-8	-55	1000	0	0	0	0
RAND_898	-13.5	-96	1000	0	0	0	0
RAND_915	-89.7	78	0	0	1	175	0
RAND_978	-21.1	-1000	1000	0	1	0	1
RAND_979	-45.5	55	1000	0	0	0	0
RAND_985	-3.9	-40	1000	-11	0	0	0
RAND_992	-19.6	-91	1000	0	1	0	1
RAND_1004	-12.6	-48	1000	0	0	0	0
RAND_1009	-31.5	-101	1000	0	0	0	0
RAND_1026	-19.2	12	174	0	1	0	1
RAND_1027	-0.1	-47	1000	0	0	0	0
RAND_1089	-16.4	-88	903	0	0	0	0
RAND_1091	-15.9	102	967	0	1	0	1
RAND_1094	-17.4	-25	166	0	0	0	0
RAND_1095	-100.7	264	0	0	1	0	0
RAND_1096	-13.4	47	856	0	0	0	0
RAND_1097	-7.4	-87	1000	0	0	0	0
RAND_1098	-20.5	-16	1000	0	0	0	0
RAND_1099	-13.6	-1000	1000	0	0	0	0
RAND_1100	-36.9	35	1000	0	1	0	1
RAND_1101	-23.1	-21	1000	0	1	97	1
RAND_1102	-59.4	-65	1000	0	1	0	1
RAND_1103	-43	-1000	109	0	1	0	1
RAND_1104	-17.8	28	1000	0	0	0	1
RAND_1105	-60.6	129	1000	0	0	0	0
RAND_1106	-43.3	139	1000	0	0	0	0
RAND_1107	-14	23	1000	0	0	0	0
RAND_1108	-13.2	3	1000	0	1	0	1
RAND_1109	-13.8	-60	1000	0	0	0	0
RAND_1111	-16.8	-1000	1000	0	0	0	0
RAND_1112	-13.6	-74	596	-816	1	1285	0
RAND_1113	-29.5	41	1000	-165	1	0	0
RAND_1114	-64.2	41	15	0	1	0	1
RAND_1115	-4.5	-1000	567	0	1	0	1
RAND_1116	-24.8	6	0	-148	1	0	0
RAND_1117	-2.7	-88	1000	0	0	0	0
RAND_1118	-38.5	-102	1000	0	1	0	1
RAND_1119	-14.4	31	136	0	0	0	0
RAND_1120	-2.1	-33	1000	0	1	0	1
RAND_1121	-9.2	-53	1000	0	1	0	1
RAND_1122	0	-25	1000	0	1	0	1
RAND_1123	-93.04	238	1000	0	1	0	1
RAND_1124	-59.67	94	1000	0	1	0	1
RAND_1125	-23	98	1000	0	1	0	1
RAND_1126	-38.5	92	1000	0	0	0	0
RAND_1127	-19.2	-62	1000	0	0	0	0
RAND_1128	-16.6	-71	1000	0	1	0	1
RAND_1129	-17.6	-1000	1000	0	1	0	1
RAND_1132	-16.64	-68	1000	0	0	0	0
RAND_1133	-11.5	-100	627	0	1	0	1
RAND_1135	-16.7	-23	1000	0	0	0	0
RAND_1136	-8.9	47	1000	0	0	0	0
RAND_1137	-29.5	44	1000	0	0	0	1
RAND_1138	-24.1	-65	1000	0	1	0	1
RAND_1139	-32.17	142	1000	0	0	0	0
RAND_1140	-58.8	-65	1000	0	0	0	0
RAND_1142	-82	129	147	-227	1	0	1
RAND_1143	-67.8	4	0	-16	0	0	0
RAND_1144	-58.4	-86	1000	0	1	0	1
RAND_1145	-22.3	7	790	0	1	0	1
RAND_1146	-18.6	-21	0	-39	0	0	1
RAND_1147	-5.8	-61	493	0	1	0	1
RAND_1148	-13.3	-62	1000	0	1	0	1
RAND_1149	-12.7	1	1000	0	1	0	1
RAND_1150	-102.5	-69	1000	0	1	228	0
RAND_1151	-22.1	-64	1000	0	1	0	1
RAND_1152	-4.1	-69	1000	0	0	0	0
RAND_1153	-11.2	-73	1000	0	0	0	0
RAND_1154	-26.5	12	1000	0	0	0	0
RAND_1155	-23.11	115	859	-1008	0	47	1
RAND_1156	-28.3	-27	67	-227	0	97	0
RAND_1157	-29.07	51	1000	0	0	0	0
RAND_1158	-11.6	27	1000	0	1	0	1
RAND_1159	-35.7	-68	505	0	1	0	1
RAND_1160	-5.3	-78	569	0	0	0	0
RAND_1162	-44.6	117	0	0	0	0	1
RAND_1163	-35.7	-73	293	0	1	0	1
RAND_1166	-21	-14	1000	0	1	0	1
RAND_1167	-13.4	-1000	1000	0	0	0	0
RAND_1168	-34.7	-5	1000	0	1	0	1
RAND_1169	-24.3	35	1000	0	0	0	0
RAND_1170	-15.8	14	1000	0	1	0	1
RAND_1171	-8.57	107	1000	-828	1	527	1
RAND_1172	-8.8	78	1000	-494	1	1256	1
RAND_1173	-42.2	148	1000	0	1	0	1
RAND_1174	-44.9	63	0	0	0	24	1
RAND_1175	-24.2	-98	1000	0	1	0	1
RAND_1176	-8.3	-15	1000	0	0	0	0
RAND_1177	-6.1	-21	69	0	1	0	1
RAND_1179	-35.8	-59	1000	0	1	0	1
RAND_1180	-16.7	25	1000	0	0	0	0
RAND_1181	-52.7	109	1000	0	1	0	1
RAND_1183	1.5	21	1000	0	1	0	1
RAND_1184	-7.4	20	1000	0	0	0	0
RAND_1185	-42.9	-23	0	0	1	711	1
RAND_1186	-21.6	-79	988	0	0	0	0
RAND_1187	-7.6	25	736	0	1	0	1
RAND_1188	-48.3	-24	1000	0	1	0	1
RAND_1191	-21.3	22	1000	0	1	0	1
RAND_1192	-103.97	133	1000	0	1	0	0
RAND_1193	-46.2	-27	0	-79	0	0	0
RAND_1194	-49.9	-1000	1000	0	1	0	1
RAND_1195	-4.7	-1000	1000	0	1	0	1
RAND_1196	-14.3	35	17	-166	0	0	1
RAND_1197	-27.1	21	1000	0	0	0	0
RAND_1198	-42.4	11	1000	0	0	0	0
RAND_1199	-85.1	93	692	0	1	0	1
RAND_1201	-52.47	142	1000	0	0	0	1
RAND_1202	-395.89	497	1000	0	0	0	0
RAND_1203	-24.6	-6	1000	0	1	0	1
RAND_1204	-41.6	175	1000	-18	1	0	0
RAND_1205	-31.2	44	1000	0	0	0	0
RAND_1207	-81.5	54	83	0	0	0	0
RAND_1208	-15.1	18	1000	0	0	0	0
RAND_1209	-10	-33	1000	0	1	0	1
RAND_1210	-77	85	1000	0	1	0	1
RAND_1211	-13.3	-1000	1000	0	1	0	1
RAND_1212	-17.4	-83	1000	0	1	0	1
RAND_1213	-10.8	-1000	1000	0	1	0	1
RAND_1214	-42.2	-63	1000	0	0	0	0
RAND_1215	4.7	-7	1000	-175	0	56	1
RAND_1216	-49.1	25	1000	0	1	0	1
RAND_1217	-73.9	-16	537	0	0	0	0
RAND_1218	-61.7	-88	1000	0	1	0	0
RAND_1219	-61.9	189	1000	0	0	0	0
RAND_1220	-148.3	35	1000	0	1	10	1
RAND_1221	-17.9	117	1000	0	1	0	1
RAND_1222	-13.4	-78	1000	0	1	0	1
RAND_1223	-6.7	24	754	0	0	0	0
RAND_1224	-34.9	101	1000	0	0	0	0
RAND_1225	-7.9	-96	1000	0	0	0	0
RAND_1226	-44.47	63	1000	0	0	0	0
RAND_1227	-12.2	54	1000	0	1	0	1
RAND_1228	-56	-49	1000	0	1	0	1
RAND_1229	-29.1	-1000	1000	0	0	0	0
RAND_1230	-56.2	145	1000	0	0	0	0
RAND_1231	-16.1	-4	1000	0	0	0	0
RAND_1232	-181.69	152	1000	0	0	0	0
RAND_1233	-9.3	-65	1000	0	1	0	1
RAND_1234	-14.9	16	301	0	0	0	0
RAND_1235	-38	86	1000	0	1	0	1
RAND_1236	-10.3	29	455	0	1	0	1
RAND_1237	-16.82	45	0	-29	1	0	0
RAND_1238	-15.2	-88	971	0	1	0	1
RAND_1239	-26.1	-21	732	0	1	0	1
RAND_1240	-14.5	-100	437	0	1	0	1
RAND_1241	-74.82	344	1000	0	0	0	1
RAND_1242	-37.2	-58	1000	0	1	0	1
RAND_1243	-63	-83	1000	0	1	0	1
RAND_1245	-24.2	-35	1000	0	1	0	1
RAND_1246	-7.7	-1000	1000	0	1	0	1
RAND_1247	-28.3	31	607	0	1	0	1
RAND_1248	-2.9	-21	58	-322	0	235	0
RAND_1	-3.4	-67	1000	0	1	0	1
RAND_3	-13.4	-16	1000	0	0	0	0
RAND_4	-11	-109	1000	0	1	0	1
RAND_5	0	-42	1000	0	1	0	1
RAND_6	-34.6	-69	1000	0	1	0	1
RAND_7	-24.5	-81	559	0	1	0	1
RAND_8	-4.7	-71	1000	0	0	0	0
RAND_9	-23.9	-25	0	0	0	0	1
RAND_10	-40.1	-29	1000	0	0	0	0
RAND_11	-10.3	-51	539	0	1	0	1
RAND_12	-16.9	-34	1000	0	0	0	0
RAND_13	-26	115	1000	0	0	0	0
RAND_14	-54.6	31	534	0	1	0	1
RAND_15	-44.4	209	1000	0	0	0	0
RAND_16	-43.4	89	1000	0	1	0	1
RAND_17	-9.01	-23	1000	0	0	0	1
RAND_18	-44.1	-50	1000	0	1	0	1
RAND_19	-0.3	-7	1000	0	0	0	0
RAND_20	-312.08	115	0	0	1	0	1
RAND_21	-23.2	-17	273	0	1	0	1
RAND_22	-42.8	57	24	-83	1	51	0
RAND_23	-3.5	-90	1000	0	0	0	0
RAND_24	-39.17	-61	1000	0	0	0	0
RAND_25	-40.4	-25	0	0	1	22	0
RAND_26	-23.6	-1000	1000	0	1	0	1
RAND_27	-1.6	-1000	1000	0	0	0	0
RAND_29	-13	-1000	1000	0	1	0	1
RAND_30	-16.4	-3	1000	0	0	0	0
RAND_31	-25.5	-110	0	0	1	0	1
RAND_32	-7.2	-32	1000	0	0	0	0
RAND_34	-9.85	103	439	-86	0	0	0
RAND_35	-4.3	-19	1000	0	0	0	0
RAND_37	-5.9	-99	1000	0	1	0	1
RAND_38	-104.8	258	1000	0	0	0	0
RAND_39	-35.6	-39	1000	0	1	0	1
RAND_40	-54.3	-22	0	-218	0	0	0
RAND_41	-42.2	-27	1000	0	0	0	0
RAND_43	-54.7	-59	513	0	1	45	1
RAND_44	-18	-29	1000	0	1	0	1
RAND_45	-21.5	94	1000	0	1	0	1
RAND_46	-82	3	1000	0	1	0	1
RAND_47	-4	-87	1000	0	1	0	1
RAND_48	-22	10	1000	0	0	0	0
RAND_49	-16.1	-47	1000	0	0	0	0
RAND_50	-52.9	205	1000	0	0	0	0
RAND_51	-14.6	-88	1000	0	0	0	0
RAND_52	-63.47	-43	0	0	0	112	1
RAND_53	-35.7	-1000	1000	0	1	0	1
RAND_54	-14.75	-101	1000	0	1	0	1
RAND_55	-17.3	-6	1000	0	1	0	1
RAND_56	-19.1	-67	1000	0	0	0	0
RAND_57	-44.6	147	0	0	1	0	1
RAND_58	-20.58	137	1000	0	1	0	1
RAND_59	-27.9	85	1000	0	0	0	0
RAND_60	-8.25	-53	1000	0	0	0	0
RAND_61	-18.9	-21	1000	0	1	0	1
RAND_62	-17.7	-104	297	0	1	0	1
RAND_63	-12.2	16	316	-102	0	20	1
RAND_65	-21.7	-101	1000	0	0	0	0
RAND_67	-18.2	-88	1000	-330	1	52	0
RAND_68	-12.8	2	1000	-749	1	570	1
RAND_69	-28.14	111	1000	-139	0	884	0
RAND_70	-438.4	328	1000	0	1	0	1
RAND_71	-13.8	-7	1000	0	1	0	1
RAND_72	-16.7	-46	1000	0	0	0	0
RAND_73	-37.1	71	1000	0	1	0	1
RAND_74	-14.7	-55	1000	0	1	0	1
RAND_75	-8.8	-91	1000	-424	1	2573	0
RAND_76	-2.8	-93	330	-449	0	2494	1
RAND_77	-6.2	59	1000	-1041	1	1960	0
RAND_78	-13.9	36	1000	0	0	0	0
RAND_79	-9.2	-71	1000	0	0	0	0
RAND_80	-13.1	39	1000	0	1	0	1
RAND_81	-29.8	71	1000	0	0	0	0
RAND_82	-9.2	8	1000	0	0	0	0
RAND_83	-48.6	-49	0	0	0	158	1
RAND_84	-23.7	-77	1000	0	0	0	0
RAND_85	-18.6	-99	1000	0	1	0	1
RAND_86	-34.7	131	1000	0	0	0	0
RAND_87	-28.2	133	1000	0	0	0	0
RAND_88	-46.7	-101	1000	0	1	0	1
RAND_89	-42	141	1000	0	0	0	0
RAND_90	-25.7	0	1000	0	0	0	0
RAND_91	-12.3	-22	1000	-48	0	0	1
RAND_92	-26.1	-83	0	0	1	22	0
RAND_94	-9.3	-57	884	0	1	0	1
RAND_95	-42.1	-13	1000	0	1	0	1
RAND_96	-23.2	66	369	0	1	0	1
RAND_98	0	-61	1000	0	1	0	1
RAND_99	-52.6	92	1000	0	0	0	0
RAND_101	-18.4	-74	1000	0	0	0	0
RAND_104	-32.4	-8	1000	0	0	0	0
RAND_105	-11.2	-12	1000	0	0	0	0
RAND_106	-26.8	-42	0	0	0	0	1
RAND_107	0	-7	869	-34	0	144	1
RAND_108	-17.8	12	685	0	0	0	0
RAND_109	-6	-50	1000	0	1	0	1
RAND_110	-15.1	-1000	1000	0	1	0	1
RAND_111	-3.4	-17	509	0	1	0	1
RAND_112	-11.6	-1	229	0	1	108	1
RAND_113	-24.6	106	1000	0	0	0	0
RAND_114	-6.8	-83	1000	0	1	34	0
RAND_115	-11.5	-55	1000	0	0	0	0
RAND_116	-22.6	60	1000	0	0	0	0
RAND_117	-52.3	-62	1000	0	1	0	1
RAND_118	-35.5	1	1000	0	0	0	0
RAND_119	-17.7	-1000	1000	0	1	0	1
RAND_120	-13	55	1000	0	1	0	1
RAND_121	-15.5	-89	172	0	1	0	1
RAND_122	-3.3	5	1000	0	0	0	0
RAND_123	-24.8	-91	1000	0	1	0	1
RAND_124	-10.3	48	1000	0	1	0	1
RAND_125	-4.6	18	1000	0	0	0	0
RAND_127	-7.4	-90	1000	0	1	0	1
RAND_128	-36.01	-2	1000	0	0	0	0
RAND_129	-17.2	-75	482	0	1	0	1
RAND_130	-122.8	-8	0	-37	0	0	1
RAND_131	-8.6	-91	439	-1	0	24	0
RAND_132	-21.08	60	1000	0	1	0	1
RAND_133	-14.5	13	1000	-632	1	0	1
RAND_134	-15.1	-57	488	-201	0	1838	1
RAND_135	-0.6	2	1000	-1451	1	604	0
RAND_136	-31.8	25	1000	0	0	0	0
RAND_139	-20.4	42	1000	0	0	0	0
RAND_140	-9.7	-9	1000	-26	1	1	0
RAND_141	-27.7	-53	1000	0	1	0	1
RAND_142	-6.6	7	1000	0	0	0	0
RAND_143	-16.1	-74	1000	0	0	0	0
RAND_144	-17.9	-34	1000	0	1	0	1
RAND_146	-24.4	-68	1000	0	1	0	1
RAND_148	-25.1	-84	675	0	1	0	1
RAND_149	-9.77	167	1000	-776	1	2729	1
RAND_150	0	-51	1000	-1501	1	2173	1
RAND_151	-33.9	-1000	1000	-3190	0	356	0
RAND_152	-9.3	-25	1000	0	0	0	0
RAND_153	2.7	-105	1000	0	1	0	1
RAND_154	-21	-55	1000	0	1	0	1
RAND_155	-45.5	172	1000	0	0	0	0
RAND_156	-16.4	-100	1000	0	1	0	1
RAND_159	-18.4	32	1000	0	1	0	1
RAND_161	-59.7	144	0	0	0	0	1
RAND_162	-8.9	-11	1000	0	1	0	1
RAND_163	-23.7	-93	810	0	1	0	1
RAND_164	-7.6	17	1000	0	0	0	0
RAND_165	-2.6	-92	1000	0	1	0	1
RAND_166	-20	-71	125	0	1	0	1
RAND_167	-46.35	294	1000	0	1	0	0
RAND_168	-28.24	-28	1000	0	0	0	0
RAND_169	-11.1	-36	412	0	1	0	1
RAND_170	-27.4	34	1000	-2187	1	507	1
RAND_171	-17.2	-41	1000	-2374	0	311	0
RAND_172	-19.8	16	575	-685	0	558	0
RAND_174	-23.9	-62	1000	0	0	0	0
RAND_175	-18.3	113	1000	0	1	0	1
RAND_176	-14.3	-88	1000	-584	0	1571	0
RAND_177	-11	58	1000	-841	0	1280	0
RAND_178	-33.7	107	1000	0	0	0	0
RAND_179	-21.1	-1000	1000	0	1	0	1
RAND_180	-23.2	51	1000	0	0	0	0
RAND_181	-6.6	-59	1000	0	1	0	1
RAND_182	-56.29	370	0	-152	1	0	1
RAND_183	-1.3	30	0	-261	0	16	0
RAND_184	-25.5	91	1000	0	1	0	1
RAND_185	-17.2	93	1000	0	0	0	0
RAND_186	-6.2	3	109	0	0	0	0
RAND_187	-47.9	-39	1000	0	0	0	0
RAND_188	-270.35	820	1000	0	0	0	0
RAND_189	-13.3	-42	1000	0	0	0	0
RAND_190	-8.4	29	1000	0	1	0	1
RAND_191	-67.3	-32	1000	-1913	1	3963	1
RAND_193	-53.35	227	1000	0	0	0	0
RAND_194	-17.6	117	1000	0	1	0	1
RAND_195	-17.1	-53	1000	0	0	0	0
RAND_196	-22.6	49	600	0	1	0	1
RAND_197	-15.7	110	766	0	1	0	1
RAND_198	-18.3	13	1000	0	1	0	1
RAND_199	-18.1	-47	1000	0	1	0	1
RAND_200	-33	-19	1000	0	0	82	0
RAND_201	-16.2	-77	1000	0	0	0	0
RAND_202	0	-31	1000	-146	0	0	1
RAND_203	-37.9	-84	232	0	1	0	1
RAND_204	-4.1	32	956	0	1	0	1
RAND_205	-3	39	1000	0	0	2123	1
RAND_206	-57.1	-40	1000	0	1	677	1
RAND_207	-3.4	-81	757	-790	0	20	1
RAND_208	-16.5	8	1000	0	0	0	0
RAND_209	-24.77	59	1000	0	0	2764	1
RAND_210	-17.8	58	1000	-389	1	2415	0
RAND_211	-23.5	-50	1000	-530	1	2178	0
RAND_212	-23.9	77	1000	0	0	0	0
RAND_213	-46	35	1000	0	0	0	0
RAND_214	-16.8	29	997	0	0	0	0
RAND_215	0	-1000	1000	0	1	0	1
RAND_217	-14.5	3	1000	0	0	0	0
RAND_218	-3.89	-30	1000	-280	0	55	1
RAND_220	-68.48	212	1000	0	1	150	1
RAND_221	-14.8	41	1000	0	0	0	0
RAND_223	-13.2	-14	581	0	1	0	1
RAND_224	-45.3	-47	479	0	0	0	0
RAND_225	-39.8	111	1000	-40	1	0	1
RAND_226	-20.6	37	1000	0	0	0	0
RAND_227	-24.6	52	1000	0	0	0	0
RAND_228	-18.6	17	1000	0	0	0	0
RAND_229	-8.64	-66	1000	0	1	0	1
RAND_232	-32.9	-24	1000	0	1	0	1
RAND_233	-39.1	47	137	0	1	239	0
RAND_234	-39.5	-69	1000	0	1	0	1
RAND_235	-7.17	-36	234	-568	0	0	1
RAND_236	-14.3	-80	925	0	0	0	0
RAND_237	-10	68	1000	-549	0	0	1
RAND_238	-19.4	48	0	0	1	0	0
RAND_239	-7.6	-61	1000	0	1	0	1
RAND_240	-25.6	93	1000	0	1	0	1
RAND_241	-19.3	-1000	1000	0	1	0	1
RAND_242	-39.8	77	271	0	1	0	1
RAND_244	-24.2	137	1000	0	0	0	0
RAND_245	-40.2	8	1000	0	0	0	0
RAND_246	-63.9	-83	0	0	0	0	1
RAND_248	-14.5	-23	1000	0	0	0	0
RAND_249	-3.2	33	1000	-176	1	69	0
RAND_250	-73.5	99	1000	0	0	0	0
RAND_251	-12	-29	1000	0	0	0	0
RAND_252	-60.2	-14	1000	0	1	0	1
RAND_253	-15.6	56	1000	0	1	0	1
RAND_254	-23.4	18	23	0	1	0	1
RAND_255	0	-98	1000	-564	0	1978	1
RAND_256	-22	40	1000	-149	0	0	1
RAND_257	-19.7	31	342	0	0	0	0
RAND_258	-23	59	1000	0	1	0	1
RAND_259	-11.1	-98	1000	0	0	0	0
RAND_261	-57.2	166	1000	0	0	0	0
RAND_262	-15.7	-1000	1000	0	0	0	0
RAND_264	-8.4	14	736	0	0	0	0
RAND_265	-87.9	-106	1000	0	1	0	1
RAND_266	-4.8	-63	248	0	1	0	1
RAND_267	-18.5	-83	1000	0	0	0	0
RAND_268	-32.3	-99	1000	0	0	0	0
RAND_270	-27	94	1000	0	1	0	1
RAND_271	-6	25	1000	0	1	0	1
RAND_272	-34	122	1000	0	1	0	1
RAND_273	-48.6	178	1000	0	1	0	1
RAND_274	-11.8	-100	1000	0	0	0	0
RAND_275	-30.2	72	1000	0	0	0	0
RAND_277	-51.4	-37	1000	0	0	0	0
RAND_279	-16.5	11	1000	0	0	0	0
RAND_280	-12.4	0	1000	0	1	0	1
RAND_281	-6.5	-4	1000	0	1	0	1
RAND_282	-22	-1000	1000	0	0	0	0
RAND_284	-37.1	88	1000	0	0	0	0
RAND_285	-24.6	-1000	0	0	1	62	1
RAND_286	-44.45	59	1000	0	1	0	1
RAND_287	-32.75	17	1000	0	1	0	1
RAND_288	-26.5	15	775	0	1	0	1
RAND_289	0	19	1000	-244	0	43	1
RAND_290	-10.8	4	1000	0	1	0	1
RAND_291	-11.9	-109	1000	0	1	0	1
RAND_293	-5	16	379	0	0	0	0
RAND_294	-9.3	-81	439	0	0	0	0
RAND_295	-19	-1000	1000	0	1	0	1
RAND_296	-39.6	-31	1000	0	1	0	1
RAND_297	-23.6	-49	1000	0	0	0	0
RAND_298	-2.1	-79	1000	0	1	0	1
RAND_299	-16.2	-1000	1000	0	0	0	0
RAND_300	-14	-24	706	0	1	0	1
RAND_301	-14.1	27	265	0	1	0	1
RAND_302	-4.3	28	717	-99	0	0	1
RAND_303	-43.1	-16	1000	0	1	0	1
RAND_304	-11.3	-86	1000	-265	0	0	0
RAND_305	0	-69	1000	-131	0	273	1
RAND_307	-64.8	125	1000	0	1	0	1
RAND_308	-34.8	-11	1000	0	0	0	0
RAND_309	-29.8	107	1000	0	0	0	0
RAND_310	-9.4	-1000	1000	0	0	0	0
RAND_312	-10.2	104	1000	0	0	9	0
RAND_313	-78.2	16	276	0	1	0	1
RAND_314	-72.45	208	1000	0	0	0	0
RAND_315	-6.1	-1000	56	0	1	0	1
RAND_316	-8.6	29	785	-42	0	0	0
RAND_317	-8.6	22	1000	-1583	0	0	1
RAND_318	-21.1	-1000	1000	0	1	0	1
RAND_321	-25.3	-6	0	-94	1	10	1
RAND_323	-50.1	-1000	1000	0	0	0	0
RAND_324	-14.1	-60	1000	0	0	0	0
RAND_325	-24.9	-27	1000	0	1	0	1
RAND_326	-20.1	33	1000	0	0	0	0
RAND_327	-4.6	-35	420	0	1	0	1
RAND_328	-6.1	19	1000	-454	1	1098	1
RAND_329	-4.3	-34	1000	-507	1	980	1
RAND_331	-1	-58	1000	0	1	337	1
RAND_332	-31.4	36	0	-342	0	179	1
RAND_333	-17.2	18	1000	0	0	0	0
RAND_334	-39.2	146	1000	0	0	0	0
RAND_335	-20.6	-90	1000	0	1	0	1
RAND_336	-28.1	62	1000	-481	1	958	1
RAND_337	-31	-105	67	-904	1	545	1
RAND_339	-8.7	-1000	1000	0	1	0	1
RAND_340	-23.2	-89	1000	0	0	0	0
RAND_341	-3.6	9	1000	0	0	0	0
RAND_342	-18.4	-79	1000	0	0	0	0
RAND_343	-18.9	-43	1000	0	1	0	1
RAND_344	-22.8	3	1000	0	0	0	0
RAND_345	-16.1	-25	1000	0	0	0	0
RAND_347	-40.58	127	0	0	0	207	0
RAND_348	-46.4	288	1000	0	0	0	0
RAND_349	-63	21	1000	0	1	0	1
RAND_350	-1	-100	1000	0	0	0	0
RAND_351	-4.3	-9	1000	0	1	0	1
RAND_352	-11.1	-72	1000	0	1	0	1
RAND_353	-2.3	-99	1000	0	1	0	1
RAND_354	-16.02	-58	1000	0	0	0	0
RAND_355	-77.2	-70	1000	0	0	0	0
RAND_356	-25.5	-52	370	0	0	0	0
RAND_357	-22.8	-17	136	0	1	0	1
RAND_358	-150.1	438	1000	0	1	0	1
RAND_359	-39.1	-9	1000	0	0	0	0
RAND_360	-17.5	26	1000	0	1	0	1
RAND_361	-33	-1000	1000	0	0	0	0
RAND_362	-33.5	115	1000	0	1	20	0
RAND_363	-159.6	53	189	0	1	0	1
RAND_364	-10.6	64	1000	0	1	0	1
RAND_365	-14.4	34	1000	-266	0	130	0
RAND_366	-7.9	-41	818	0	1	0	1
RAND_367	-82.3	64	1000	0	1	0	1
RAND_368	-18.7	-2	2	-297	1	31	0
RAND_369	-62.6	135	1000	-638	1	454	1
RAND_370	-38.9	15	1000	0	0	0	0
RAND_371	-22.4	-1000	1000	0	1	0	1
RAND_372	0.6	6	1000	0	1	0	1
RAND_373	3.1	-1000	1000	0	1	0	1
RAND_374	-40	-43	1000	0	1	0	1
RAND_375	-7.5	46	1000	0	0	0	0
RAND_376	-23.3	-14	1000	0	1	100	0
RAND_377	-27.7	-94	1000	0	0	0	0
RAND_378	-81.6	76	1000	0	0	0	0
RAND_379	-3.4	-23	1000	0	0	0	0
RAND_380	-10.4	-12	0	-2005	1	41	1
RAND_381	-29.2	-63	1000	0	0	0	0
RAND_382	-286.21	477	1000	0	1	0	1
RAND_383	-29.2	14	668	0	0	0	0
RAND_384	-25.7	-18	1000	0	0	0	0
RAND_385	-7.3	-88	1000	0	1	0	1
RAND_386	-49.9	150	1000	-370	0	1099	1
RAND_387	-79.7	233	1000	0	1	0	0
RAND_388	-93.2	129	0	-16	0	0	0
RAND_389	-33.8	42	344	0	1	0	1
RAND_390	-20.5	114	0	-145	1	0	1
RAND_391	-18.4	-9	1000	0	0	0	0
RAND_392	-33.9	-32	1000	-60	1	0	1
RAND_393	-29.6	-31	367	0	0	0	0
RAND_394	-17.4	-99	799	0	0	0	0
RAND_395	-11.9	7	1000	0	1	0	1
RAND_396	-10.2	-1000	706	0	0	0	0
RAND_397	-20.5	53	1000	0	0	0	0
RAND_398	-19.1	-30	1000	0	0	0	0
RAND_399	-13.2	7	388	0	0	0	0
RAND_400	-8.5	-1000	1000	0	1	0	1
RAND_401	-75.7	57	1000	0	0	0	0
RAND_402	-2.82	19	1000	-3	0	0	0
RAND_403	-10.8	29	46	-200	1	109	1
RAND_404	-10.3	-7	1000	0	0	0	0
RAND_405	-81.5	89	1000	0	1	0	1
RAND_406	-26.9	-4	1000	0	0	0	0
RAND_407	-28.6	-56	1000	0	0	0	0
RAND_408	-34.6	-43	733	0	1	0	1
RAND_409	-10.55	-48	1000	-144	0	0	1
RAND_410	-8.2	-62	1000	-831	1	1995	0
RAND_411	-69.6	124	1000	-1258	0	1280	1
RAND_413	-64	-62	1000	0	1	0	1
RAND_414	-31.7	-50	1000	0	0	0	0
RAND_415	-12.1	-91	1000	0	0	0	0
RAND_416	-7.7	5	1000	0	0	0	0
RAND_417	-11.2	-110	1000	0	1	0	1
RAND_418	-29.5	-82	1000	0	0	0	0
RAND_419	0	-31	1000	-119	0	0	1
RAND_420	-52.06	-50	1000	0	0	0	0
RAND_421	-22.4	-1000	1000	0	1	0	1
RAND_422	-78.4	290	1000	-4003	1	145	1
RAND_423	-15.9	6	1000	0	1	0	1
RAND_424	-15.8	-1	1000	0	0	0	0
RAND_425	-3.8	-1000	1000	0	1	0	1
RAND_426	-20.8	-3	1000	0	1	0	1
RAND_427	-12.4	-1000	165	0	1	0	1
RAND_428	-13.4	-6	1000	0	1	0	1
RAND_429	-57.6	18	1000	0	0	0	0
RAND_430	-70.9	275	1000	0	1	0	1
RAND_431	-70.8	-1000	1000	0	0	0	0
RAND_433	-40.1	-47	1000	0	0	0	0
RAND_434	-4.84	-9	1000	0	0	0	0
RAND_436	-3.08	62	1000	0	1	0	1
RAND_437	-9.1	66	207	0	1	0	1
RAND_438	-68.3	269	1000	0	0	0	0
RAND_439	-4.5	-102	1000	0	0	0	0
RAND_440	-30.2	-36	0	0	0	39	0
RAND_441	-37.4	-30	1000	0	1	0	1
RAND_442	-81.7	17	1000	0	1	0	1
RAND_443	-33.1	-50	1000	-19	0	0	0
RAND_444	-20.5	32	417	0	1	0	1
RAND_445	-2.1	-1000	1000	0	0	0	0
RAND_446	-19.08	97	0	-90	1	0	1
RAND_447	-109.56	98	847	0	1	0	1
RAND_448	-32.3	-103	1000	0	0	0	0
RAND_449	-25.5	60	1000	0	1	0	1
RAND_450	-23	-50	1000	-1211	1	1452	1
RAND_451	-45.6	55	1000	-2	1	85	1
RAND_452	-20.7	-21	1000	-78	1	62	1
RAND_453	-13	-25	1000	0	1	0	1
RAND_454	-8.41	5	1000	-692	0	102	0
RAND_455	-25.5	-80	1000	-440	0	195	1
RAND_456	-23.4	-11	626	-55	1	0	1
RAND_457	-65	-34	0	-13	0	0	0
RAND_458	-7.37	-101	1000	-109	1	0	0
RAND_459	-28	-44	1000	0	0	0	0
RAND_460	-17.1	76	1000	0	0	0	0
RAND_462	-21.47	164	528	0	1	0	1
RAND_463	-39.2	108	1000	0	1	0	1
RAND_464	-62.2	-47	1000	0	0	0	0
RAND_466	-7.5	-76	1000	0	1	0	1
RAND_467	-18.97	21	970	-10	1	83	1
RAND_468	-32.07	63	1000	0	1	0	1
RAND_469	-26.1	-1000	1000	0	0	0	0
RAND_471	-29.9	-14	1000	0	0	0	0
RAND_472	-33.3	-84	91	0	1	0	1
RAND_473	-2.9	-64	1000	-155	0	0	1
RAND_474	-22.9	-1000	1000	0	0	0	0
RAND_475	-20.1	-1000	1000	-452	1	0	1
RAND_476	-53.3	94	1000	0	0	0	0
RAND_477	-18.3	-3	1000	0	1	0	1
RAND_478	-106.8	284	1000	0	0	0	0
RAND_479	-2.4	4	1000	-155	0	172	1
RAND_480	-9.8	20	346	-263	1	0	0
RAND_481	-301.14	-82	1000	0	0	0	0
RAND_482	-13.9	-90	1000	0	1	0	1
RAND_483	-51.9	64	1000	0	0	0	0
RAND_484	-35.3	-96	848	-109	0	0	0
RAND_485	-31	2	0	-165	0	0	0
RAND_487	-9.1	-94	1000	0	0	0	0
RAND_489	-4.7	-84	1000	0	0	0	0
RAND_490	-8.7	-1000	1000	0	1	0	1
RAND_491	-58.34	176	1000	0	1	0	1
RAND_492	-36.7	174	1000	-134	1	0	0
RAND_493	-20	38	1000	-229	0	0	1
RAND_494	-6.9	43	1000	0	1	0	1
RAND_495	-129.8	1	817	0	1	0	1
RAND_496	-9.3	-32	1000	0	1	0	1
RAND_498	-39.6	64	1000	0	1	0	1
RAND_499	-23.1	-74	1000	0	1	0	1
RAND_500	-146.6	482	899	-120	1	0	1
RAND_501	-8.8	-79	1000	-31	1	8	0
RAND_502	-16.6	24	1000	0	0	0	0
RAND_503	-37.5	-46	1000	0	0	0	0
RAND_504	-32.6	48	1000	0	1	0	1
RAND_505	-11.4	-91	1000	0	1	0	1
RAND_506	-11.34	-38	1000	0	0	0	0
RAND_508	-24.1	-32	1000	0	0	0	0
RAND_513	-105.3	318	1000	0	1	0	1
RAND_514	-12.9	43	628	0	0	0	0
RAND_515	-43	-1	1000	0	1	0	1
RAND_516	-24.3	51	1000	0	1	48	1
RAND_517	-53.2	142	301	0	1	0	1
RAND_518	-30.8	-47	731	0	1	0	1
RAND_519	-7.8	50	1000	0	1	0	1
RAND_520	-21	-11	1000	0	1	0	1
RAND_521	-22.2	21	1000	0	0	0	0
RAND_523	-83.7	-22	0	-5778	0	0	0
RAND_524	-29	-40	1000	0	0	0	0
RAND_525	-24.3	-1000	1000	0	0	0	0
RAND_526	-128.8	288	1000	0	1	0	1
RAND_527	-10.7	-76	1000	0	0	0	0
RAND_528	-9.2	-54	622	0	0	0	0
RAND_529	-21.4	-62	1000	0	0	0	0
RAND_530	-61.9	175	0	0	1	0	0
RAND_531	-8.6	-81	1000	0	0	0	0
RAND_532	-15.2	-22	195	0	0	0	0
RAND_533	-31.3	101	1000	0	0	0	0
RAND_534	-8.4	-33	1000	0	0	0	0
RAND_535	-34.4	16	1000	0	0	0	0
RAND_536	-29.6	137	1000	0	0	0	0
RAND_537	-39.1	101	1000	0	1	120	1
RAND_538	-4	-25	1000	-46	1	117	1
RAND_539	-52	133	1000	0	1	0	1
RAND_540	-19.7	59	1000	0	0	0	0
RAND_541	-10.3	-98	1000	0	1	0	1
RAND_542	-2.1	3	1000	0	0	0	0
RAND_543	-8	-1000	1000	0	1	0	1
RAND_544	-42.5	41	1000	0	0	0	0
RAND_545	-0.2	-3	477	-543	0	19	1
RAND_546	-52.4	53	0	0	0	0	0
RAND_547	-89.3	-72	0	0	0	0	0
RAND_548	-58.84	263	1000	0	0	0	0
RAND_549	-17.6	-58	892	0	0	1464	0
RAND_550	-23.8	15	1000	-131	1	1220	1
RAND_551	-32	9	1000	0	0	0	0
RAND_552	-18.4	-1000	1000	0	0	0	0
RAND_553	-10.9	-60	1000	0	0	0	0
RAND_554	-13.1	31	1000	0	0	0	0
RAND_556	0	9	1000	0	0	0	0
RAND_557	-22.9	93	1000	0	1	0	1
RAND_558	-6.7	-79	154	0	1	0	1
RAND_560	-23.8	-62	1000	0	0	0	0
RAND_561	0	14	1000	0	0	0	0
RAND_562	-9.2	-78	1000	0	0	0	0
RAND_563	-24.5	151	1000	0	0	0	0
RAND_564	-22	110	1000	0	1	0	1
RAND_565	-20.2	-68	1000	0	1	0	1
RAND_566	-12.9	-11	1000	0	0	0	0
RAND_567	-56.29	46	1000	0	1	0	1
RAND_568	-50.44	93	1000	0	0	0	0
RAND_569	-37.8	81	1000	0	0	0	0
RAND_570	-5.8	36	1000	0	0	0	0
RAND_571	-3.4	13	1000	0	0	0	0
RAND_572	-13	-80	1000	0	1	0	1
RAND_573	-10.1	-106	1000	0	0	0	0
RAND_574	-70.58	308	1000	0	1	0	1
RAND_575	-17.2	-57	1000	0	0	0	0
RAND_576	-30.2	-22	1000	0	1	0	1
RAND_577	-6.8	26	754	0	1	0	1
RAND_578	-18.6	37	1000	0	0	0	0
RAND_579	-21.1	-47	445	0	1	0	1
RAND_580	-20.4	20	1000	0	0	0	0
RAND_581	-19.9	19	1000	0	0	0	0
RAND_582	-10.4	-93	1000	0	0	0	0
RAND_583	-26.6	43	260	0	0	0	0
RAND_584	-2.7	27	414	-492	1	64	1
RAND_585	-21	16	1000	-331	1	0	1
RAND_586	-38.3	-95	646	0	0	0	0
RAND_587	-28.5	121	1000	0	1	0	1
RAND_590	-3.5	40	1000	0	0	127	1
RAND_591	-39.5	-64	39	-198	1	0	1
RAND_592	-21.9	-1000	222	0	0	0	0
RAND_593	-11.84	27	1000	-85	1	0	1
RAND_594	-302.3	-59	0	0	0	0	0
RAND_595	-1.5	-92	1000	0	0	0	0
RAND_597	-6.45	18	1000	0	0	811	1
RAND_598	-6.72	0	1000	0	0	0	0
RAND_599	-37.4	-12	1000	0	0	8	0
RAND_600	-11.3	-91	1000	0	0	0	0
RAND_601	-31.6	-72	135	0	1	0	1
RAND_602	-30.48	113	102	0	0	0	0
RAND_603	-51.27	82	1000	0	1	0	1
RAND_604	-64.9	77	275	0	1	0	1
RAND_605	-46	88	1000	0	0	0	0
RAND_606	-2	71	1000	0	1	0	1
RAND_607	-25.5	43	1000	0	0	0	0
RAND_608	-8.4	14	1000	0	0	0	0
RAND_609	-16.7	-8	1000	0	0	0	0
RAND_610	-11.1	-9	1000	0	0	0	0
RAND_611	-31.5	-9	1000	0	1	0	1
RAND_612	-11.1	8	1000	0	1	0	1
RAND_613	-43.8	-72	1000	0	0	0	0
RAND_614	-10	-76	1000	0	1	0	1
RAND_615	-48.8	-1000	1000	0	0	0	0
RAND_616	-20.5	-46	1000	-118	1	0	1
RAND_617	-7	-82	1000	0	1	0	1
RAND_618	-9.9	-71	1000	0	0	19	0
RAND_619	-28.9	-62	1000	0	0	0	0
RAND_620	-15.5	-93	1000	0	0	0	0
RAND_621	-15.9	-41	1000	0	0	0	0
RAND_622	-29.6	118	0	-343	0	0	0
RAND_623	-13.1	-1000	1000	0	1	0	1
RAND_624	-97.2	117	420	0	1	0	1
RAND_625	-21.7	-22	1000	0	0	0	0
RAND_626	-17.9	-1	1000	-1330	1	532	1
RAND_627	-86.2	285	1000	0	0	0	0
RAND_628	-4.22	-5	1000	0	1	460	1
RAND_629	-20	-46	1000	0	0	0	0
RAND_630	-1.3	-89	387	0	1	0	1
RAND_631	-10.5	-28	1000	0	1	131	0
RAND_632	-48	-39	1000	0	0	0	0
RAND_633	-11.5	-104	1000	-293	1	789	0
RAND_634	-20.1	-94	1000	0	0	0	0
RAND_635	-15.1	-76	292	0	1	0	1
RAND_636	-16.9	47	1000	0	0	103	0
RAND_637	-9.4	-21	1000	0	0	0	0
RAND_639	-22.67	44	262	0	1	0	1
RAND_640	-36.5	-1000	1000	0	0	0	0
RAND_642	-37.6	149	831	-47	1	0	0
RAND_643	-11.2	-105	1000	0	0	222	0
RAND_644	-14.91	-36	113	0	1	0	1
RAND_645	-28.5	35	1000	0	0	0	0
RAND_646	-84	-53	1000	0	1	0	1
RAND_649	-37.9	-92	462	0	1	0	1
RAND_650	-23.2	-1000	1000	0	1	0	1
RAND_651	-13.7	21	982	0	0	0	0
RAND_652	-21.83	-31	1000	0	1	70	1
RAND_653	-39.97	-95	591	0	1	0	1
RAND_655	-38	-107	1000	0	0	0	0
RAND_656	-23.4	-15	124	0	0	0	0
RAND_659	-7	12	0	0	0	36	0
RAND_660	-29.2	-23	1000	0	0	0	0
RAND_661	-24.09	-13	1000	0	0	24	0
RAND_662	-35.3	-90	1000	0	1	0	1
RAND_663	-11.5	-19	1000	-179	0	143	1
RAND_664	-31.8	-10	1000	-115	1	0	1
RAND_665	-10	-103	1000	-913	0	283	0
RAND_666	-28.4	12	1000	0	1	0	1
RAND_667	-11.9	-27	194	0	1	0	1
RAND_668	-24.1	-22	1000	0	1	0	1
RAND_669	-15.2	43	1000	0	1	0	1
RAND_671	-10.9	-11	1000	0	1	0	1
RAND_672	-16.8	3	1000	0	0	0	0
RAND_674	-13.7	-95	1000	0	0	0	0
RAND_675	-35.2	-24	1000	0	1	0	1
RAND_676	-18.7	-9	1000	0	0	0	0
RAND_677	-37	-51	1000	0	0	0	0
RAND_678	-13.2	27	1000	0	1	0	1
RAND_679	-30.3	118	1000	-265	1	207	0
RAND_681	-54.3	52	852	0	1	0	1
RAND_682	-21.84	113	0	0	1	0	1
RAND_683	-38	-66	1000	0	1	0	1
RAND_684	-10.3	38	958	0	0	0	0
RAND_685	-8.5	18	284	0	0	0	0
RAND_686	-12.4	-82	1000	0	0	0	0
RAND_687	-22.4	-35	1000	0	0	0	0
RAND_688	-9.4	-7	1000	0	1	0	1
RAND_689	-26.49	92	1000	0	0	0	0
RAND_690	-27.9	-1000	1000	0	0	0	0
RAND_691	-9.2	-1000	1000	0	1	0	1
RAND_692	-28.3	-27	1000	-1	1	441	1
RAND_693	-22.2	23	1000	0	0	25	0
RAND_694	-2	-4	1000	-220	1	256	0
RAND_695	-99.32	131	0	0	0	13	1
RAND_696	-24.71	106	1000	0	0	0	0
RAND_697	-19.3	-1000	1000	0	1	0	1
RAND_698	-23.8	0	309	0	0	361	0
RAND_699	-33.6	32	624	0	0	0	0
RAND_700	0.89	-53	1000	0	0	0	0
RAND_701	-47	-45	1000	0	1	0	1
RAND_702	-64.7	264	1000	0	1	0	1
RAND_703	-20.07	-1000	1000	0	1	0	1
RAND_704	-10.8	57	1000	0	0	0	0
RAND_705	-29.1	-1000	1000	0	0	0	0
RAND_706	-115.7	201	1000	0	0	0	0
RAND_707	-19.1	1	1000	0	0	0	0
RAND_708	-41.3	151	1000	0	0	0	0
RAND_709	-85.9	4	1000	0	1	0	1
RAND_710	-12.5	-1000	1000	0	0	0	0
RAND_711	-39.5	-55	1000	-754	1	90	1
RAND_712	-13.1	-1000	823	0	0	0	0
RAND_713	-14.5	58	1000	0	0	0	0
RAND_714	-21.9	89	1000	0	1	0	1
RAND_715	-15.2	-14	836	0	1	0	1
RAND_716	-58.8	-87	550	-795	0	429	0
RAND_717	-21.8	11	1000	-1304	1	4627	1
RAND_718	-7	46	1000	-5859	1	65	1
RAND_719	-86.6	-61	71	0	1	0	1
RAND_720	-9.2	-78	0	0	1	0	0
RAND_721	-28.9	45	791	0	1	0	1
RAND_722	-15.2	-1000	1000	0	0	0	0
RAND_723	-26.6	-26	1000	0	0	0	0
RAND_724	-27.3	-1000	1000	0	1	0	1
RAND_726	-14.9	3	1000	0	0	0	0
RAND_727	-14.5	-17	1000	0	1	0	1
RAND_729	-75.1	272	1000	0	0	6	1
RAND_730	-6.2	-60	1000	0	0	0	0
RAND_731	-34.3	-1000	1000	0	1	0	1
RAND_732	-18	-61	1000	0	1	0	1
RAND_733	-54.24	-1000	1000	0	0	0	0
RAND_734	-11.4	14	1000	0	0	0	0
RAND_735	-20.9	-82	1000	0	1	0	1
RAND_736	-40.2	125	246	0	1	0	1
RAND_737	-8.5	59	29	-101	0	0	0
RAND_738	-4.79	-21	1000	-229	1	2	1
RAND_739	-5.1	-1000	927	0	0	0	0
RAND_740	-19	-70	396	0	0	0	0
RAND_741	-1.9	-21	532	0	0	0	0
RAND_742	-27.87	-1	1000	0	0	0	0
RAND_743	-73	171	1000	0	0	0	0
RAND_744	-22.4	1	1000	0	1	0	1
RAND_746	-18.3	-97	1000	0	0	0	0
RAND_747	-32.5	-3	941	0	0	0	0
RAND_749	-32.3	-38	716	0	1	0	1
RAND_750	-26.4	-99	1000	0	1	0	1
RAND_751	-31.65	66	1000	0	0	0	0
RAND_752	-22.5	-37	674	0	1	0	1
RAND_753	-24	-39	1000	0	1	0	1
RAND_754	-49.72	44	1000	-294	1	0	1
RAND_755	-7.74	-77	1000	0	1	0	1
RAND_756	-32.74	122	1000	0	1	0	1
RAND_757	-15.8	-23	1000	0	0	0	0
RAND_758	0.7	-63	1000	0	1	0	1
RAND_759	-13.4	-42	1000	0	0	0	0
RAND_760	-23.8	-29	982	0	1	0	1
RAND_761	-49.3	56	1000	0	0	0	0
RAND_762	-19.1	-57	1000	0	1	0	1
RAND_763	-55.6	-48	419	0	1	0	1
RAND_764	-10.8	-73	1000	0	1	0	1
RAND_765	-42.8	-66	1000	-46	0	216	0
RAND_766	-13.7	-69	1000	0	1	0	1
RAND_767	-30.1	-89	1000	0	1	0	1
RAND_768	-25	-1000	1000	0	1	0	1
RAND_769	-328.35	1413	1000	0	0	105	1
RAND_770	-8.7	-1000	1000	0	0	0	0
RAND_771	-18.8	-1000	1000	0	0	0	0
RAND_772	-8.9	-23	1000	0	1	0	1
RAND_773	-28.5	-71	935	0	1	0	1
RAND_774	-7.9	-33	1000	0	0	0	0
RAND_776	-6.9	-99	1000	-292	1	0	0
RAND_777	-15	-83	951	0	0	0	0
RAND_778	-15.3	-22	1000	0	1	0	1
RAND_779	-11.67	-23	1000	0	0	0	0
RAND_780	-15.1	-97	1000	0	0	0	0
RAND_781	-4.7	-58	1000	0	1	0	1
RAND_782	-30.6	-82	1000	0	0	0	0
RAND_783	-25.1	-84	1000	0	0	0	0
RAND_784	-85.74	220	1000	0	0	0	0
RAND_785	-41	4	1000	0	0	0	0
RAND_786	-18.4	38	1000	0	0	0	0
RAND_787	-34.3	50	1000	0	0	0	0
RAND_790	-11.2	31	1000	0	0	0	0
RAND_791	-16.7	-99	1000	0	0	0	0
RAND_792	-8.1	-31	1000	0	0	0	0
RAND_793	-32.8	-1000	1000	0	1	0	1
RAND_795	-9.6	-31	862	0	0	0	0
RAND_796	-6.1	18	1000	0	0	47	1
RAND_797	-50.6	-57	1000	0	0	0	0
RAND_798	-53.5	-84	1000	0	0	0	0
RAND_799	0.2	-27	1000	0	1	0	1
RAND_800	-10.4	-40	1000	0	0	0	0
RAND_801	-1.3	77	698	0	1	0	1
RAND_802	-20.9	-104	406	0	1	0	1
RAND_803	-8.9	-56	1000	0	0	0	0
RAND_804	-43.4	104	1000	0	1	0	1
RAND_805	-30.4	-97	1000	0	1	0	1
RAND_806	1.7	-87	1000	0	1	0	1
RAND_807	-39.5	-31	1000	0	0	0	0
RAND_808	-0.1	-29	1000	0	0	0	0
RAND_809	-25.8	-44	1000	0	1	0	1
RAND_812	-11.6	-1000	1000	0	1	0	1
RAND_813	-12.8	-94	159	0	1	0	1
RAND_814	-49.3	-82	1000	0	0	0	0
RAND_815	-43.4	-88	1000	0	0	0	0
RAND_816	-32	42	1000	0	1	0	1
RAND_817	-2.3	-45	1000	0	1	0	1
RAND_819	-32.8	72	1000	0	0	0	1
RAND_820	-33.4	74	745	0	0	282	1
RAND_821	-17.3	-49	1000	0	0	0	0
RAND_822	-24.4	-1000	1000	0	0	0	0
RAND_823	-12.4	32	51	0	1	0	1
RAND_825	-9.3	-1000	1000	0	0	0	0
RAND_826	-12.6	-40	1000	0	0	0	0
RAND_827	-18.8	36	1000	0	1	0	1
RAND_828	-13.2	-51	0	-73	0	27	0
RAND_829	-23	-4	1000	0	1	0	1
RAND_830	-6.2	-38	1000	-52	0	187	1
RAND_831	-46	27	1000	0	0	0	0
RAND_832	-8.3	-99	1000	0	0	0	0
RAND_833	-12.19	-38	1000	0	0	0	0
RAND_834	-37.6	-16	1000	0	1	0	1
RAND_835	-21.3	-57	1000	0	0	0	0
RAND_837	-30.3	121	1000	0	0	45	0
RAND_838	-55.7	-21	1000	0	1	0	1
RAND_839	-20	-8	1000	0	0	0	0
RAND_840	-10.9	16	1000	0	0	0	0
RAND_841	-36.5	48	1000	0	1	0	1
RAND_842	-22	99	1000	0	0	0	0
RAND_843	-8.3	27	1000	0	0	0	0
RAND_844	-15.4	23	1000	0	0	0	0
RAND_845	-42.5	112	784	0	0	0	0
RAND_846	-98.6	76	1000	0	0	0	0
RAND_847	-13.1	-1000	312	0	0	0	0
RAND_848	-23.8	0	1000	0	1	0	1
RAND_849	-39.3	32	1000	0	1	0	1
RAND_850	-24.5	96	1000	0	1	0	1
RAND_851	-25.7	-1000	1000	0	1	0	1
RAND_852	-31.5	68	1000	-7	1	64	0
RAND_853	-30.5	207	1000	0	1	66	1
RAND_854	-21.3	-37	952	0	1	0	1
RAND_855	0	7	851	0	1	0	1
RAND_856	-12.8	-54	1000	0	0	0	0
RAND_857	-21.9	45	134	0	1	0	1
RAND_858	-39.5	18	1000	0	0	0	0
RAND_859	-29.2	-45	1000	0	1	0	1
RAND_860	3	-108	0	0	0	21	0
RAND_861	-37	50	1000	0	0	0	0
RAND_862	-6.7	-65	124	0	0	0	0
RAND_863	-26.41	114	1000	0	0	0	0
RAND_864	-24.3	47	160	-39	0	204	0
RAND_865	-8	55	401	0	1	0	1
RAND_866	-21.6	-32	545	0	1	0	1
RAND_867	-42.8	-45	1000	0	1	0	1
RAND_868	-12.2	-18	1000	0	0	0	0
RAND_869	-30.7	-69	1000	0	1	0	1
RAND_870	-18.1	34	1000	0	0	0	0
RAND_871	-19.8	84	1000	0	1	0	1
RAND_872	-12.1	-1000	1000	0	0	0	0
RAND_873	-51.2	95	1000	0	1	0	1
RAND_874	-4.1	-69	1000	-2392	0	3356	0
RAND_875	-26.5	81	1000	-2864	0	2798	0
RAND_876	-20	2	334	-1199	1	381	1
RAND_877	-47.9	98	259	0	0	0	0
RAND_878	-40.2	-12	1000	0	1	0	1
RAND_880	-2.3	101	1000	-20	1	0	1
RAND_881	-22.5	19	1000	0	0	217	0
RAND_882	-358.39	746	0	0	1	0	1
RAND_883	-31.4	-40	762	0	1	0	1
RAND_884	-16.1	45	1000	0	1	0	1
RAND_886	-63.8	213	1000	0	1	0	1
RAND_887	1	-22	674	0	1	0	1
RAND_888	-29.9	155	0	-36	1	0	0
RAND_889	-14.5	84	24	0	1	0	1
RAND_890	-34.9	-1000	1000	0	1	0	1
RAND_891	-16.8	159	1000	-6	1	0	1
RAND_892	-59.6	54	1000	0	0	0	0
RAND_893	-9	-93	1000	0	0	0	0
RAND_894	-11.1	6	1000	-48	1	0	1
RAND_895	-47.6	203	1000	0	0	0	0
RAND_896	-16.6	-54	556	0	1	0	1
RAND_897	-53.67	-104	1000	0	0	0	0
RAND_899	-10.5	-73	1000	-2584	1	3098	0
RAND_900	-17.5	-1000	953	0	1	0	1
RAND_902	-27.4	46	487	0	1	0	1
RAND_903	-20.3	-61	288	0	1	0	1
RAND_904	-92.07	17	0	0	0	0	1
RAND_905	-16.3	-35	1000	0	0	0	0
RAND_906	-28.8	-27	1000	0	1	0	1
RAND_907	-17.2	-28	1000	0	0	0	0
RAND_908	-14.6	77	1000	0	1	0	1
RAND_909	-40.2	-78	1000	0	1	0	1
RAND_910	-60.5	-40	0	-53	0	275	0
RAND_911	-33.8	22	1000	0	1	0	1
RAND_912	-29.5	-86	1000	0	1	0	1
RAND_913	-85.9	-17	1000	0	0	0	0
RAND_914	-13.1	13	297	0	1	0	1
RAND_916	-51.98	-40	602	0	1	0	0
RAND_917	-3.7	8	1000	0	1	0	1
RAND_918	-19.2	63	1000	0	1	0	1
RAND_919	-20.4	-28	742	0	0	0	0
RAND_920	-49.7	135	1000	0	0	0	0
RAND_921	-60.5	-5	651	0	0	0	0
RAND_922	-33.8	-88	581	0	1	0	1
RAND_923	-61.4	184	1000	0	0	0	0
RAND_924	-25.8	-57	1000	0	0	0	0
RAND_925	-32.1	-78	1000	0	0	0	0
RAND_926	-82.7	162	1000	0	0	0	0
RAND_927	-57.6	-88	830	0	1	0	1
RAND_928	-49.2	87	1000	0	1	0	1
RAND_929	-16.3	-74	1000	-874	1	4844	1
RAND_931	-25.6	-41	0	0	1	0	0
RAND_932	-36.4	98	401	0	1	0	1
RAND_933	-94.3	-43	936	0	1	0	1
RAND_934	-8.8	-46	348	0	1	0	1
RAND_935	-50.7	-52	1000	0	0	0	0
RAND_936	-4.8	-81	1000	0	0	0	0
RAND_937	-29.4	113	1000	0	0	0	0
RAND_938	-27.24	27	1000	0	1	119	0
RAND_939	-15.45	-23	1000	0	0	0	0
RAND_940	-39.7	-42	1000	-1083	0	4442	1
RAND_941	-4.1	46	1000	-2524	0	3100	1
RAND_942	-19.6	41	1000	0	0	0	0
RAND_943	-5.5	-40	1000	0	0	0	0
RAND_944	-16.1	20	1000	0	1	0	1
RAND_945	-25.8	-85	1000	0	1	0	1
RAND_946	-28.1	55	1000	0	1	0	1
RAND_947	-25.3	-22	1000	0	0	0	0
RAND_948	-18.5	-26	340	-257	0	0	1
RAND_949	-10.7	20	1000	0	0	0	0
RAND_950	-26.5	-72	906	0	1	0	1
RAND_951	-5	21	1000	0	0	0	0
RAND_952	-87	234	1000	0	0	0	0
RAND_953	-5	7	297	0	1	0	1
RAND_954	-13.6	51	1000	0	0	0	0
RAND_955	-16.4	-9	1000	0	1	0	1
RAND_956	-22.44	203	1000	0	0	0	0
RAND_957	-31.7	-69	1000	0	0	0	0
RAND_958	-61.6	144	54	0	1	0	1
RAND_959	-15.6	48	718	-55	0	112	1
RAND_960	-76.91	60	175	0	0	0	1
RAND_961	-10.3	73	1000	0	1	0	1
RAND_962	-8.2	-32	238	0	1	0	1
RAND_963	-48.24	55	0	0	0	30	0
RAND_964	-8.1	16	1000	0	1	0	1
RAND_965	-15.3	31	1000	0	1	0	1
RAND_966	-20.2	-1000	1000	0	0	0	0
RAND_967	-65.8	15	0	0	0	489	1
RAND_968	-134.8	-30	0	-10	1	271	0
RAND_969	-74.41	189	1000	-55	1	0	0
RAND_970	-38.35	-40	1000	0	1	0	1
RAND_971	-43.3	-85	1000	0	1	0	1
RAND_972	-18.8	-110	1000	0	0	0	0
RAND_973	-6.2	13	1000	-199	0	132	1
RAND_974	-39	-66	1000	0	1	0	1
RAND_975	-4.4	-79	1000	0	0	0	0
RAND_976	-11.8	-90	1000	0	0	0	0
RAND_977	-7.2	-52	6	0	0	62	0
RAND_980	-37.8	-23	692	0	0	0	0
RAND_981	-21.5	-84	557	0	1	0	1
RAND_982	-38.3	102	1000	0	0	0	0
RAND_983	-12.2	-89	102	0	0	0	0
RAND_984	-27.82	-96	1000	-500	0	0	0
RAND_986	-16.4	-78	1000	0	1	0	1
RAND_987	-47.4	-91	0	0	1	0	0
RAND_988	-14.5	20	1000	-40	0	63	0
RAND_989	-111.5	-85	1000	0	1	0	1
RAND_990	-8	-85	1000	0	1	0	1
RAND_991	-241.66	579	703	-333	0	0	0
RAND_993	-40	-23	1000	0	0	0	0
RAND_994	-19.4	15	1000	0	0	0	0
RAND_995	-24.6	-9	1000	0	0	0	0
RAND_996	-28.6	-1000	1000	0	1	0	1
RAND_997	-17	-17	1000	0	1	274	1
RAND_998	-6.8	-1	1000	0	0	0	0
RAND_999	-78.2	-83	0	0	0	0	0
RAND_1000	-38.3	-60	1000	0	1	0	1
RAND_1001	-6.9	41	1000	0	0	0	0
RAND_1002	-14	0	699	0	1	0	1
RAND_1003	-15	-81	1000	0	1	0	1
RAND_1005	-20.3	-96	1000	0	0	0	0
RAND_1006	-27.1	119	1000	0	0	0	0
RAND_1007	-14.53	34	1000	0	1	0	1
RAND_1008	-24.1	-77	1000	0	1	0	1
RAND_1010	-29.3	-1000	1000	0	1	0	1
RAND_1011	-48.1	10	1000	0	0	0	0
RAND_1012	-4.1	4	1000	-62	1	0	1
RAND_1013	-64.9	44	0	0	1	94	1
RAND_1014	-73.3	-40	1000	0	1	0	1
RAND_1015	-18.7	-89	1000	0	1	0	1
RAND_1016	-8.7	-9	1000	0	1	0	1
RAND_1017	-32.4	-82	1000	0	0	0	0
RAND_1018	-9.5	-43	1000	0	0	0	1
RAND_1019	-27.9	143	1000	0	1	0	1
RAND_1020	0.1	44	1000	0	0	242	1
RAND_1021	-62.9	94	1000	0	0	0	0
RAND_1022	-21.7	-47	1000	0	0	0	0
RAND_1023	-19.7	43	1000	-54	0	0	0
RAND_1024	-1.9	-39	1000	0	1	0	1
RAND_1025	-60.7	268	678	0	0	0	1
RAND_1028	-19.9	-22	1000	0	1	0	1
RAND_1029	-7.7	-44	1000	0	0	0	0
RAND_1030	-2.4	-69	1000	0	0	41	1
RAND_1031	-22.2	-4	427	0	1	0	1
RAND_1032	-14.1	-11	713	0	0	0	0
RAND_1033	-27.8	50	1000	0	0	0	0
RAND_1034	-35.1	-85	1000	0	0	0	0
RAND_1035	0.6	-19	105	0	1	0	1
RAND_1036	-11.2	-94	108	0	1	0	1
RAND_1037	-66.9	143	1000	0	1	0	1
RAND_1039	-23.2	144	965	0	1	0	0
RAND_1040	-75.7	-94	1000	0	1	0	1
RAND_1041	-46	96	1000	0	0	107	0
RAND_1042	-16.2	22	552	0	1	0	1
RAND_1043	-9.4	26	1000	0	0	0	0
RAND_1044	-8.7	-79	1000	0	1	0	1
RAND_1045	-29.7	-40	188	0	0	0	0
RAND_1046	-11.5	-4	1000	0	0	0	0
RAND_1047	-33.2	-84	535	0	1	0	1
RAND_1048	-56.4	-21	1000	-513	1	126	0
RAND_1049	-4.7	-25	1000	0	1	0	1
RAND_1050	-28.5	13	864	-59	0	1833	0
RAND_1051	-27.3	-13	410	-607	0	1379	0
RAND_1052	0	-99	1000	-1574	0	461	0
RAND_1053	-18.1	-54	932	0	1	0	1
RAND_1054	-23.2	-103	1000	-103	0	329	1
RAND_1055	0	19	1000	-300	0	0	0
RAND_1056	-6.6	92	1000	-2419	0	0	0
RAND_1057	-38.4	105	0	-42	0	0	0
RAND_1058	-23.59	48	1000	-418	0	0	0
RAND_1059	-11.2	37	1000	0	0	0	0
RAND_1060	-34.8	87	1000	-121	0	0	1
RAND_1061	-8.1	1	843	0	0	0	0
RAND_1062	-23.1	-85	1000	0	1	0	1
RAND_1063	-10	-38	1000	0	0	0	0
RAND_1064	-26.4	-59	1000	0	1	0	1
RAND_1065	-13.5	-102	1000	-125	0	121	0
RAND_1066	-13.6	111	1000	0	0	0	0
RAND_1067	-23.7	28	761	-942	0	3886	1
RAND_1068	-9.5	46	1000	0	0	0	0
RAND_1069	-2.2	-59	1000	0	0	0	0
RAND_1070	-22.7	-56	1000	0	1	155	1
RAND_1071	-9.92	52	1000	0	0	0	0
RAND_1072	-29.7	11	1000	0	0	0	0
RAND_1073	-4	4	45	0	1	0	1
RAND_1074	-11.4	-1000	770	0	1	0	1
RAND_1075	-48.2	14	1000	0	1	0	1
RAND_1076	-29.3	-99	1000	0	0	0	0
RAND_1077	-3.3	-52	1000	0	0	0	0
RAND_1078	-21.9	29	1000	0	0	0	0
RAND_1079	-55.8	-104	1000	0	0	0	0
RAND_1080	-20.6	-92	411	0	0	0	0
RAND_1081	-58.71	6	1000	-128	1	298	0
RAND_1082	-30.2	-10	1000	-76	0	0	1
RAND_1083	-7.5	-6	1000	0	1	0	1
RAND_1084	0	8	985	0	1	0	1
RAND_1085	-41.9	150	126	0	1	0	1
RAND_1086	-25.9	-1000	962	0	1	0	1
RAND_1087	-12.7	1	488	0	0	0	0
RAND_1088	-19.4	8	1000	0	1	0	1
RAND_1090	-28.9	-1000	1000	0	1	0	1
RAND_1092	-32	162	1000	0	0	0	0
RAND_1093	-12.2	-32	-1	-53	1	0	0
