# Supplementary material for: Prioritizing bona fide bacterial small RNAs with machine learning classifiers
Source: PeerJ. 2019 Jan 24;7:e6304. doi: 10.7717/peerj.6304 (PMC6348098; doi:10.7717/peerj.6304)
Supplement: File S1 [file peerj-07-6304-s002.gz › Code_Data/Feature_tables/E_coli_Positive_data.tsv]

SS	Pos10wrtsRNAStart	DistTerm	Distance	sameStrand	DownDistance	sameDownStrand
ECK120002604	-23.6	17	0	-2	1	0	1
ECK120002653	-21.6	-15	1000	0	0	483	1
ECK125203390	-28.5	67	1000	0	1	0	1
ECK120002641	-26.2	-14	1000	-37	1	36	1
ECK120002667	-65.4	183	0	0	1	0	1
ECK120002605	-39.4	-24	1000	0	0	160	0
ECK120002606	-38.9	-87	927	-207	0	27	1
ECK120002607	-6.6	47	1000	0	0	0	0
ECK125135291	-17.7	-1000	1000	-827	1	1447	0
ECK125146691	-27.5	-22	1000	-42	1	466	1
ECK120002574	-11.1	-38	0	-29	0	104	0
ECK120002469	-52.5	-41	1000	-78	0	111	1
ECK125203396	-46.8	0	0	0	1	110	1
ECK120002642	-23.9	19	1000	-123	0	0	0
ECK125122009	-60.4	119	0	-27	0	206	1
ECK125121984	-22.7	-15	1000	-352	1	44	0
ECK120002643	-58.8	115	0	-13	1	0	1
ECK120002591	-23.3	-86	0	-19	0	77	1
ECK120002575	-25.9	45	1000	0	0	37	1
ECK120002608	-12.6	-29	10	-342	1	81	0
ECK125203392	-38.5	51	1000	0	0	0	0
ECK120002609	-8.5	-65	1000	-236	0	60	1
ECK120002656	-26.6	-15	238	-49	0	314	0
ECK120002658	-26.2	-15	239	-49	0	315	0
ECK120002660	-25.8	-15	252	-49	0	289	0
ECK125203398	-15.1	28	1000	0	0	0	0
ECK120002661	-42.9	36	504	0	1	0	1
ECK125135293	-313.85	1236	1000	-230	1	255	1
ECK125203386	-29.1	141	1000	-63	0	116	0
ECK120002610	-28.9	-70	1000	-11	0	228	0
ECK125095415	-24.2	-101	0	-97	1	264	1
ECK120002611	0	-95	1000	-331	1	74	1
ECK125165375	-21.4	19	212	0	0	0	0
ECK120002612	-17.3	-2	0	-229	0	31	0
ECK120030076	-13.8	-28	1000	-12	0	171	0
ECK120002663	-22.2	-16	1000	0	0	296	1
ECK120002613	-138.4	186	0	-11	1	12	0
ECK125095180	-25.4	-39	0	-77	0	46	1
ECK120002557	-15.9	-10	1000	-342	1	175	1
ECK125135295	-46.33	-11	0	0	0	240	0
ECK120002588	-14.8	0	5	-328	1	154	1
ECK120002576	-20.5	-60	0	-187	1	139	1
ECK125121999	-13.9	-59	0	-124	1	33	1
ECK120002644	-30.8	-21	0	-27	1	0	1
ECK120002577	-56.1	12	0	-98	0	51	0
ECK120002594	-33.4	-89	0	-136	1	158	1
ECK125165376	-28.3	26	0	-310	1	0	1
ECK120002614	-14.1	33	0	-49	0	20	0
ECK120002615	-14.3	-81	0	0	1	0	1
ECK125229289	-12.5	13	0	-130	1	455	1
ECK125135297	-22.4	-1	1000	-75	0	0	0
ECK120003633	-31.2	-12	601	-15	0	198	0
ECK120029424	-14.6	-15	1000	-166	0	2096	1
ECK120002616	-51.2	-14	1000	-1138	0	28	1
ECK120002595	-53.1	-18	1000	0	0	0	0
ECK120002596	-59.1	-18	1000	0	0	0	0
ECK120002589	-18.9	-16	0	-86	1	102	0
ECK125135299	-45.9	18	1000	-22	1	72	1
ECK120002505	-18.5	-84	1000	-336	0	312	1
ECK125229288	-34.9	67	0	-11	0	412	1
ECK120002617	-72.77	-55	0	0	0	292	0
ECK120002645	-37.1	30	0	-21	1	0	1
ECK120002618	-15.6	-63	62	-114	0	619	1
ECK120002619	-37.8	117	0	-177	1	434	0
ECK125121983	-111.6	204	0	-326	0	101	1
ECK120002590	-101.4	-33	0	-517	1	0	0
ECK120002620	-57.6	-63	0	-60	1	316	1
ECK120030081	-95.6	-92	0	0	1	0	1
ECK120030082	-26.3	-62	0	-324	0	22	0
ECK120030083	-41.2	57	1000	0	1	8	1
ECK125121987	-57.6	107	54	0	1	0	1
ECK125121989	-92.6	164	0	0	1	2	1
ECK120002542	-96.8	-23	48	-216	1	204	1
ECK120002578	-20.3	-47	1000	-70	0	10	0
ECK120002621	-49.8	30	0	-11	1	6	0
ECK125135289	-20.4	-16	124	-135	0	170	0
ECK120002573	-99.5	-95	0	-44	1	211	1
ECK120002579	-52.3	-81	1000	-130	0	18	0
ECK120002580	-28.4	29	1000	-89	1	410	0
ECK120002593	-25.5	-71	1000	-291	1	214	0
ECK125203394	-20.1	-100	1000	0	0	0	0
ECK120002541	-75.1	-24	969	-43	1	76	1
ECK120002597	-54.4	-16	143	0	0	0	0
ECK125135301	-30.38	-34	0	-15	0	0	0
ECK120002622	-39.9	-8	16	-80	0	55	0
ECK120002623	-48.2	-14	156	0	0	0	0
ECK120030085	-50.6	77	155	0	0	0	0
ECK120002581	-81.9	-18	0	-78	1	19	1
ECK125203384	-26.8	69	1000	0	0	0	0
ECK120002511	-146.6	228	9	-615	0	33	1
ECK120002582	-44.2	-57	0	-58	0	17	0
ECK125122006	-16.7	-11	1000	0	0	0	0
ECK120002583	-32.5	-79	1000	-119	0	0	0
ECK125135303	-12.3	-19	1000	-15	0	556	1
ECK125135305	-13.2	-14	1000	0	0	57	0
ECK125122001	-10.4	-78	1000	0	1	364	1
ECK125122004	-58.6	-18	1000	0	1	169	0
ECK120002584	-21.6	-14	1000	-123	1	122	0
ECK125158033	-26.4	-81	1000	-276	0	382	1
ECK125158035	-29.1	-103	1000	-507	0	151	1
ECK125135001	-15.8	-8	0	-420	0	312	0
ECK120002624	-24.6	-81	1000	-247	0	18	0
ECK125203388	-39.6	101	69	0	1	0	1
ECK120002627	-26.4	-15	1000	-50	0	364	1
ECK120015142	-42.9	51	257	-131	1	296	0
ECK120015143	-32.3	-14	257	-131	1	361	0
ECK120002585	-34	-15	1000	-426	0	83	0
ECK125135307	-38	-69	1000	-136	0	92	1
ECK125145757	-80	-76	1000	0	1	0	1
ECK120002540	-30.8	11	0	-148	1	126	0
ECK120002586	-74.3	-67	1000	-272	0	67	1
ECK125122003	-46	142	1000	0	1	0	1
ECK125135309	-8.8	-14	1000	-138	0	165	1
ECK125230238	-17.4	-12	0	-11	1	82	1
ECK120002558	-31.7	-58	20	-63	0	96	0
ECK120002647	-41.8	-14	0	-3	0	248	1
ECK125121993	-100.3	153	1000	0	1	444	0
ECK120002587	-41.5	-49	0	0	0	413	0
ECK125240343	-48.4	35	338	-134	0	422	0
ECK125135311	-14.8	-3	1000	-11	1	208	1
ECK125121995	-89.3	169	1000	0	0	0	0
ECK120030092	-23.9	-15	1000	0	0	45	0
ECK125121997	0	-87	1000	0	1	0	1
ECK125203400	-17	-37	1000	0	0	0	0
ECK120030093	-36.6	9	125	0	0	157	0
