# Supplementary material for: Prioritizing bona fide bacterial small RNAs with machine learning classifiers
Source: PeerJ. 2019 Jan 24;7:e6304. doi: 10.7717/peerj.6304 (PMC6348098; doi:10.7717/peerj.6304)
Supplement: File S1 [file peerj-07-6304-s002.gz › Code_Data/Feature_tables/Lu_Negatives.tsv]

SS	Pos10wrtsRNAStart	DistTerm	Distance	sameStrand	DownDistance	sameDownStrand
B_cenocepacia_au_1054_RAND_5	-142.1	-1000	1000	0	0	0	0
B_cenocepacia_au_1054_RAND_10	-137.87	-1000	469	0	1	0	1
B_cenocepacia_au_1054_RAND_21	-103.1	-1000	1000	0	0	0	0
B_cenocepacia_au_1054_RAND_27	-63.39	262	1000	0	0	0	0
B_cenocepacia_au_1054_RAND_29	-74.8	-1000	1000	0	1	0	1
B_cenocepacia_au_1054_RAND_30	-75	-1000	1000	0	0	0	0
B_cenocepacia_au_1054_RAND_31	-149.9	10	1000	0	0	20	1
B_cenocepacia_au_1054_RAND_32	-42.4	-1000	1000	0	0	0	0
B_cenocepacia_au_1054_RAND_33	-64.8	-1000	723	0	1	0	1
B_cenocepacia_au_1054_RAND_1	-41.6	-1000	1000	0	1	0	1
B_cenocepacia_au_1054_RAND_2	-36.9	-1000	1000	0	1	0	1
B_cenocepacia_au_1054_RAND_3	-35.9	-1000	17	-655	1	80	0
B_cenocepacia_au_1054_RAND_4	-31.9	-1000	1000	0	1	0	1
B_cenocepacia_au_1054_RAND_6	-126.9	321	368	0	0	0	0
B_cenocepacia_au_1054_RAND_7	-121.8	-1000	1000	0	0	0	0
B_cenocepacia_au_1054_RAND_8	-89.3	-62	1000	0	0	0	0
B_cenocepacia_au_1054_RAND_9	-146.67	-1000	1000	0	0	0	0
B_cenocepacia_au_1054_RAND_11	-61.4	-1000	1000	0	1	0	1
B_cenocepacia_au_1054_RAND_12	-33.1	-1000	1000	0	0	0	0
B_cenocepacia_au_1054_RAND_13	-190.4	-102	1000	0	1	0	1
B_cenocepacia_au_1054_RAND_14	-54.6	-1000	1000	0	0	0	0
B_cenocepacia_au_1054_RAND_15	-116.5	-1000	629	0	1	0	1
B_cenocepacia_au_1054_RAND_16	-41.32	-80	793	0	0	0	0
B_cenocepacia_au_1054_RAND_17	-199.8	-1000	1000	0	1	0	1
B_cenocepacia_au_1054_RAND_18	-59.6	-1000	1000	0	0	0	0
B_cenocepacia_au_1054_RAND_19	-118.6	215	399	0	1	0	1
B_cenocepacia_au_1054_RAND_20	-34.6	100	1000	0	0	0	0
B_cenocepacia_au_1054_RAND_22	-23.8	40	284	0	0	354	0
B_cenocepacia_au_1054_RAND_23	-46.7	-1000	1000	0	0	0	0
B_cenocepacia_au_1054_RAND_24	-47.2	-1000	7	0	1	0	1
B_cenocepacia_au_1054_RAND_25	-169.5	43	0	-1245	0	0	1
B_cenocepacia_au_1054_RAND_26	-33.8	137	1000	0	1	0	1
B_cenocepacia_au_1054_RAND_28	-48.5	-86	1000	-941	0	0	0
B_cenocepacia_au_1054_RAND_43	-57	-1000	-1	0	1	0	1
B_cenocepacia_au_1054_RAND_40	-59.1	-1000	-1	0	0	0	0
B_cenocepacia_au_1054_RAND_41	-48.4	-1000	-1	0	1	0	1
B_cenocepacia_au_1054_RAND_42	-157.9	-32	-1	0	1	0	1
B_cenocepacia_au_1054_RAND_44	-70.84	-1000	-1	0	1	0	0
B_cenocepacia_au_1054_RAND_45	-67	-59	-1	0	0	0	0
B_cenocepacia_au_1054_RAND_34	-71.8	-44	-1	0	1	0	1
B_cenocepacia_au_1054_RAND_35	-139.64	-1000	-1	0	0	132	1
B_cenocepacia_au_1054_RAND_36	-64.2	-36	-1	0	1	0	0
B_cenocepacia_au_1054_RAND_37	-41.3	-1000	-1	0	0	0	0
B_cenocepacia_au_1054_RAND_38	-86.9	-1000	-1	-868	0	220	0
B_cenocepacia_au_1054_RAND_39	-154.2	-1000	-1	0	1	402	1
B_cenocepacia_au_1054_RAND_50	-9.5	-1000	-1	0	0	0	0
B_cenocepacia_au_1054_RAND_48	-65.7	-1000	-1	0	1	0	1
B_cenocepacia_au_1054_RAND_49	-22	-1000	-1	0	0	0	0
B_cenocepacia_au_1054_RAND_51	-44.1	33	-1	-71	1	1292	1
B_cenocepacia_au_1054_RAND_52	-7.5	-22	-1	-117	0	36	1
B_cenocepacia_au_1054_RAND_53	-18.2	-1000	-1	0	1	46	0
B_cenocepacia_au_1054_RAND_54	-25.4	-1000	-1	0	1	0	1
B_cenocepacia_au_1054_RAND_46	-82.1	-1000	-1	0	1	0	1
B_cenocepacia_au_1054_RAND_47	-24.1	-1000	-1	0	0	0	0
B_subtilis_RAND_21	-47.6	24	1000	0	1	0	1
B_subtilis_RAND_13	-41.61	16	610	0	0	0	0
B_subtilis_RAND_23	-23.84	-34	397	0	1	0	1
B_subtilis_RAND_34	-61.01	-96	448	0	1	0	1
B_subtilis_RAND_35	-4.9	-7	654	0	1	0	1
B_subtilis_RAND_36	-74.51	115	1000	0	1	0	1
B_subtilis_RAND_1	-15.1	-80	1000	0	0	0	0
B_subtilis_RAND_2	-13.8	14	1000	0	0	0	0
B_subtilis_RAND_3	-81.6	269	134	0	1	0	1
B_subtilis_RAND_4	-18.8	0	728	-34	1	0	0
B_subtilis_RAND_5	-26.55	149	1000	0	0	0	0
B_subtilis_RAND_6	-61.83	197	1000	0	0	0	0
B_subtilis_RAND_7	-3.5	-11	1000	0	1	0	1
B_subtilis_RAND_8	-36.2	234	1000	0	0	0	0
B_subtilis_RAND_9	-70.34	115	1000	0	1	0	1
B_subtilis_RAND_10	-31.3	-98	1000	0	0	0	0
B_subtilis_RAND_11	-35.1	-46	1000	0	0	0	0
B_subtilis_RAND_12	-10.41	37	1000	0	0	0	0
B_subtilis_RAND_14	-16.2	43	1000	0	1	0	1
B_subtilis_RAND_15	-4.2	19	1000	0	0	0	0
B_subtilis_RAND_16	-0.8	-77	805	0	1	0	1
B_subtilis_RAND_17	-16.7	-90	1000	-115	0	166	0
B_subtilis_RAND_18	-27.38	-64	1000	0	1	0	1
B_subtilis_RAND_19	-22.1	-29	1000	0	0	0	0
B_subtilis_RAND_20	-11.7	5	0	-68	0	0	0
B_subtilis_RAND_22	-0.2	22	1000	-16	0	101	1
B_subtilis_RAND_24	-2.8	154	1000	0	1	0	1
B_subtilis_RAND_25	-7.3	-65	976	0	1	0	1
B_subtilis_RAND_26	-46.4	238	248	0	0	0	0
B_subtilis_RAND_27	-6	-30	933	0	0	0	0
B_subtilis_RAND_28	0	-77	1000	0	0	0	0
B_subtilis_RAND_29	-70.9	-90	0	0	0	0	1
B_subtilis_RAND_30	-52.1	-100	1000	0	0	0	0
B_subtilis_RAND_31	-54	-90	1000	0	0	0	0
B_subtilis_RAND_32	-39.47	-65	1000	-98	0	0	1
B_subtilis_RAND_33	-5.2	-19	55	0	1	0	1
C_crescentus_RAND_10	-44.8	-1000	1000	0	1	0	1
C_crescentus_RAND_20	-133.5	-1000	1000	0	0	0	0
C_crescentus_RAND_21	-12.2	-1000	1000	0	1	0	1
C_crescentus_RAND_1	-0.8	-1000	1000	0	0	0	0
C_crescentus_RAND_2	-21.6	-1000	1000	0	0	0	0
C_crescentus_RAND_3	-61.2	-1000	1000	0	0	0	0
C_crescentus_RAND_4	-19.7	37	1000	0	0	0	0
C_crescentus_RAND_5	-119.1	-1000	1000	0	1	0	1
C_crescentus_RAND_6	-21.5	-1000	1000	0	0	0	0
C_crescentus_RAND_7	-21.9	-1000	1000	0	1	0	1
C_crescentus_RAND_8	-20	-1000	1000	0	1	0	1
C_crescentus_RAND_9	-10.9	-1000	1000	0	0	0	0
C_crescentus_RAND_11	-35.5	-1000	1000	0	0	0	0
C_crescentus_RAND_12	-155	-1000	1000	0	0	0	0
C_crescentus_RAND_13	-63.8	-101	1000	0	0	0	0
C_crescentus_RAND_14	-41.1	-104	1000	0	1	0	1
C_crescentus_RAND_15	-37.4	-1000	1000	0	1	0	1
C_crescentus_RAND_16	-40	-1000	1000	-86	0	0	0
C_crescentus_RAND_17	-17.3	-1000	1000	0	1	0	1
C_crescentus_RAND_18	-12.1	-1000	1000	0	0	0	0
C_crescentus_RAND_19	-25.7	-1000	1000	0	0	0	0
C_trachomatis_RAND_24	-12.7	-37	1000	0	0	0	0
C_trachomatis_RAND_49	-9	-78	1000	0	0	0	0
C_trachomatis_RAND_68	-4.4	-10	1000	0	1	0	1
C_trachomatis_RAND_17	-6.7	-80	1000	0	0	0	0
C_trachomatis_RAND_20	-19.7	-98	0	0	1	69	0
C_trachomatis_RAND_34	-15.6	63	0	-96	0	111	1
C_trachomatis_RAND_39	-10.07	-40	1000	0	0	0	0
C_trachomatis_RAND_41	-11.6	-81	1000	0	1	0	1
C_trachomatis_RAND_48	-7	-32	946	0	1	0	1
C_trachomatis_RAND_2	-15	-83	1000	0	0	0	0
C_trachomatis_RAND_3	-36.24	63	859	0	1	1	1
C_trachomatis_RAND_4	-5.9	-50	1000	0	0	0	0
C_trachomatis_RAND_5	-11.6	-80	1000	0	0	0	0
C_trachomatis_RAND_6	-75.9	190	1000	0	1	0	1
C_trachomatis_RAND_7	-15.5	57	1000	0	0	0	0
C_trachomatis_RAND_8	-21.8	53	1000	0	0	187	0
C_trachomatis_RAND_9	-38.8	39	288	0	0	0	0
C_trachomatis_RAND_10	-29.81	207	1000	0	1	0	1
C_trachomatis_RAND_11	-87.4	179	1000	0	0	0	0
C_trachomatis_RAND_12	-66.8	268	1000	0	0	0	0
C_trachomatis_RAND_13	-9.8	12	1000	0	1	376	1
C_trachomatis_RAND_14	-40.5	96	1000	0	0	0	0
C_trachomatis_RAND_15	-18.5	16	1000	0	1	0	1
C_trachomatis_RAND_16	-11	-28	1000	0	1	0	1
C_trachomatis_RAND_18	-6.5	-74	823	0	1	0	1
C_trachomatis_RAND_19	-5.1	-10	1000	0	0	0	0
C_trachomatis_RAND_21	-4.2	-3	1000	0	0	0	0
C_trachomatis_RAND_22	-12.7	46	1000	0	0	0	0
C_trachomatis_RAND_23	-6.2	11	1000	0	0	0	0
C_trachomatis_RAND_25	-8.4	31	1000	0	1	44	1
C_trachomatis_RAND_26	-6.6	0	1000	0	0	0	0
C_trachomatis_RAND_27	-76.5	-23	1000	0	0	0	0
C_trachomatis_RAND_28	-5	-31	1000	0	1	264	0
C_trachomatis_RAND_29	-44.2	265	0	0	0	0	1
C_trachomatis_RAND_30	-65.1	356	1000	0	1	0	1
C_trachomatis_RAND_31	0.3	14	1000	0	0	0	0
C_trachomatis_RAND_32	-4.08	-39	1000	0	1	0	1
C_trachomatis_RAND_33	-63.49	161	0	0	0	0	0
C_trachomatis_RAND_35	-9.6	-85	1000	0	1	0	1
C_trachomatis_RAND_36	-12.79	77	1000	0	0	0	0
C_trachomatis_RAND_37	-13.3	10	1000	0	0	0	0
C_trachomatis_RAND_38	-9.29	-30	1000	0	1	0	1
C_trachomatis_RAND_40	-16	-34	1000	0	1	0	1
C_trachomatis_RAND_42	-43.54	115	1000	0	1	309	1
C_trachomatis_RAND_43	-20.3	22	1000	0	1	0	1
C_trachomatis_RAND_44	11.2	-15	1000	0	0	0	0
C_trachomatis_RAND_45	-46.48	108	1000	0	0	0	0
C_trachomatis_RAND_46	-15.39	-55	1000	0	0	0	0
C_trachomatis_RAND_47	-9.5	59	1000	0	0	0	0
C_trachomatis_RAND_50	0	-78	1000	0	1	161	1
C_trachomatis_RAND_51	-5.9	-4	1000	-443	0	0	1
C_trachomatis_RAND_52	-3.7	36	1000	0	1	0	1
C_trachomatis_RAND_53	-62.42	23	1000	0	1	0	1
C_trachomatis_RAND_54	-12.8	60	1000	0	1	0	1
C_trachomatis_RAND_55	-21.1	-76	1000	0	0	0	0
C_trachomatis_RAND_56	-1.2	4	1000	0	0	0	0
C_trachomatis_RAND_57	0	-7	1000	0	0	91	0
C_trachomatis_RAND_58	-7.5	89	1000	0	1	0	1
C_trachomatis_RAND_59	-5.3	-1000	1000	0	0	0	0
C_trachomatis_RAND_60	-17.7	-62	1000	0	1	0	1
C_trachomatis_RAND_61	-92.7	-25	1000	0	1	0	1
C_trachomatis_RAND_62	-4.9	-20	1000	0	1	0	1
C_trachomatis_RAND_63	-5.9	-29	1000	0	1	0	1
C_trachomatis_RAND_64	-10.14	-10	1000	0	0	0	0
C_trachomatis_RAND_65	-10.1	7	1000	0	0	0	0
C_trachomatis_RAND_66	-11.8	-96	1000	0	1	0	1
C_trachomatis_RAND_67	-10	34	1000	0	0	0	0
C_trachomatis_RAND_69	-10.5	-83	1000	0	0	0	0
C_trachomatis_RAND_1	-8.5	-24	1000	0	1	0	1
E_coli_RAND_88	-11.2	-1000	1000	0	1	0	1
E_coli_RAND_143	-10.3	-37	1000	0	0	0	0
E_coli_RAND_173	-13.8	38	1000	0	0	0	0
E_coli_RAND_190	-10.7	-70	1000	0	1	0	1
E_coli_RAND_209	-31.2	-1000	1000	0	1	0	1
E_coli_RAND_227	-9.5	168	1000	0	0	0	0
E_coli_RAND_8	-14.3	100	159	0	1	0	1
E_coli_RAND_24	-12.4	-15	1000	0	1	0	1
E_coli_RAND_41	-16.7	-35	193	0	1	0	1
E_coli_RAND_47	-44.2	55	35	0	0	57	0
E_coli_RAND_66	-13.8	-15	1000	-3446	1	2222	1
E_coli_RAND_69	-10.5	-80	1000	0	0	0	0
E_coli_RAND_78	-17.3	-31	1000	-79	1	0	1
E_coli_RAND_86	-42.8	106	1000	0	0	0	0
E_coli_RAND_101	-31.3	43	1000	0	1	0	1
E_coli_RAND_127	-50.9	27	1000	-75	0	0	1
E_coli_RAND_139	-54.3	-48	1000	0	0	0	0
E_coli_RAND_142	-14.7	-97	1000	0	0	0	0
E_coli_RAND_151	-12.8	-38	1000	0	1	0	1
E_coli_RAND_152	-9.5	-1000	1000	0	0	0	0
E_coli_RAND_156	-18.6	-73	1000	0	0	0	0
E_coli_RAND_166	-18.94	36	629	0	0	326	1
E_coli_RAND_175	-34.8	56	1000	0	1	0	1
E_coli_RAND_179	-10.3	-50	1000	0	0	139	1
E_coli_RAND_183	-59.12	245	1000	0	1	0	0
E_coli_RAND_208	-56.4	-40	200	0	0	0	0
E_coli_RAND_210	-35	-6	892	0	0	0	0
E_coli_RAND_211	-14.1	-43	156	0	1	0	1
E_coli_RAND_212	-43.3	-42	1000	0	1	0	1
E_coli_RAND_213	-23.9	-1000	793	0	1	0	1
E_coli_RAND_214	1.2	-41	954	0	1	0	1
E_coli_RAND_215	-12.3	-89	1000	0	0	0	0
E_coli_RAND_216	-20.9	10	1000	-25	1	88	1
E_coli_RAND_217	-19.1	-103	64	0	1	0	1
E_coli_RAND_218	-21.9	84	1000	0	1	0	1
E_coli_RAND_219	-29.7	124	1000	0	1	0	1
E_coli_RAND_220	-28.1	4	1000	0	0	0	0
E_coli_RAND_221	-31.1	-1000	423	0	1	0	1
E_coli_RAND_222	-6.7	-92	275	0	0	0	0
E_coli_RAND_223	-1.6	-14	1000	0	0	0	0
E_coli_RAND_224	-26.14	10	1000	-1792	1	0	1
E_coli_RAND_225	-7	-68	1000	0	0	0	0
E_coli_RAND_226	-79.17	262	1000	0	0	0	0
E_coli_RAND_228	-22.7	74	1000	0	1	0	1
E_coli_RAND_229	-19.8	-39	848	0	0	0	0
E_coli_RAND_230	-17	82	810	0	0	0	0
E_coli_RAND_231	-16.6	43	1000	0	0	0	0
E_coli_RAND_232	-86.2	-10	866	0	0	0	0
E_coli_RAND_233	-13.9	26	1000	-142	0	211	1
E_coli_RAND_234	-6.9	-42	1000	0	1	0	1
E_coli_RAND_235	-27.8	-1000	484	0	1	0	1
E_coli_RAND_236	-9.8	-33	1000	0	0	0	0
E_coli_RAND_237	-13.9	-14	651	0	1	0	1
E_coli_RAND_1	-33.1	-21	1000	0	0	0	0
E_coli_RAND_2	-26.3	55	1000	0	0	0	0
E_coli_RAND_3	-8.3	-1000	1000	0	0	0	0
E_coli_RAND_4	-50.9	237	19	-142	0	930	0
E_coli_RAND_5	-21.04	26	1000	0	1	0	1
E_coli_RAND_6	2.1	-8	1000	0	0	0	0
E_coli_RAND_7	-36.1	-9	1000	0	1	0	1
E_coli_RAND_9	-68	61	1000	0	0	0	0
E_coli_RAND_10	-37.5	132	1000	0	0	0	0
E_coli_RAND_11	1.8	-77	457	0	1	0	1
E_coli_RAND_12	-10.6	-39	1000	0	0	0	0
E_coli_RAND_13	-62.8	-29	0	0	1	0	0
E_coli_RAND_14	-34.9	-49	1000	0	0	0	0
E_coli_RAND_15	2.2	-18	1000	0	0	0	0
E_coli_RAND_16	-16.3	6	1000	0	1	0	1
E_coli_RAND_17	-15.8	-74	1000	0	0	0	0
E_coli_RAND_18	-8	-84	1000	0	1	0	1
E_coli_RAND_19	-18.6	-11	1000	0	1	0	1
E_coli_RAND_20	-20.9	63	1000	0	1	0	1
E_coli_RAND_21	0.4	30	1000	0	1	0	1
E_coli_RAND_22	-45.37	35	1000	0	1	0	1
E_coli_RAND_23	4	-70	1000	-784	0	1378	0
E_coli_RAND_25	-36.4	53	291	0	0	0	0
E_coli_RAND_26	-28	63	1000	-192	1	34	1
E_coli_RAND_27	-11.6	72	1000	-97	1	1759	1
E_coli_RAND_28	-17.1	37	1000	-1400	1	477	1
E_coli_RAND_29	-14.7	-24	1000	-4050	0	2022	0
E_coli_RAND_30	-10.7	77	1000	-5917	1	99	1
E_coli_RAND_31	-38.3	-61	1000	0	1	0	1
E_coli_RAND_32	-4.3	0	50	-83	0	726	1
E_coli_RAND_33	-17.9	125	1000	0	0	0	0
E_coli_RAND_34	-46.6	49	1000	0	1	0	1
E_coli_RAND_35	-47.52	-9	951	0	1	0	1
E_coli_RAND_36	-26.3	59	236	0	1	0	1
E_coli_RAND_37	-15	-65	459	0	1	0	1
E_coli_RAND_38	-13.9	-88	1000	0	1	0	1
E_coli_RAND_39	-58.24	132	1000	0	0	0	0
E_coli_RAND_40	-43.94	77	843	0	0	0	0
E_coli_RAND_42	-43.1	4	1000	0	1	0	1
E_coli_RAND_43	-13.2	-77	209	0	1	0	1
E_coli_RAND_44	-20.1	-13	1000	-1525	0	990	1
E_coli_RAND_45	-42.2	-58	1000	0	0	0	0
E_coli_RAND_46	-31.41	-25	1000	0	0	0	0
E_coli_RAND_48	-57.6	-57	540	0	0	0	0
E_coli_RAND_49	-17.8	35	1000	0	0	0	0
E_coli_RAND_50	-48	129	1000	0	1	0	1
E_coli_RAND_51	7.7	-75	1000	0	1	0	1
E_coli_RAND_52	-44.9	-6	1000	-2	0	0	0
E_coli_RAND_53	-9.2	5	1000	-70	1	0	1
E_coli_RAND_54	-12.2	-32	37	0	1	0	1
E_coli_RAND_55	-21.86	-6	1000	0	1	0	1
E_coli_RAND_56	-18.6	-1000	1000	0	1	0	1
E_coli_RAND_57	-15.1	-68	1000	0	0	0	0
E_coli_RAND_58	-37.1	-41	390	0	0	0	0
E_coli_RAND_59	0	-12	1000	-422	0	7	0
E_coli_RAND_60	-4.1	-53	1000	0	0	0	0
E_coli_RAND_61	-18.7	103	1000	-43	0	55	1
E_coli_RAND_62	-55.2	75	1000	0	1	0	1
E_coli_RAND_63	-21.7	69	1000	0	0	149	0
E_coli_RAND_64	-7.1	13	1000	0	1	0	1
E_coli_RAND_65	-28.51	-47	1000	0	0	0	0
E_coli_RAND_67	-12.8	33	871	0	1	0	1
E_coli_RAND_68	-27.9	38	1000	0	0	0	0
E_coli_RAND_70	-25.7	-40	990	0	0	0	0
E_coli_RAND_71	-13.6	28	1000	0	1	0	1
E_coli_RAND_72	-21.2	-4	0	0	0	107	0
E_coli_RAND_73	0	51	1000	0	0	0	0
E_coli_RAND_74	-26.07	54	1000	0	0	0	0
E_coli_RAND_75	-3.7	-50	1000	0	1	0	1
E_coli_RAND_76	-106.9	307	1000	0	0	0	0
E_coli_RAND_77	-4.58	-59	1000	0	1	0	1
E_coli_RAND_79	-2.2	-20	1000	0	0	0	0
E_coli_RAND_80	-9.6	21	814	0	0	0	0
E_coli_RAND_81	-8.4	-46	1000	0	0	0	0
E_coli_RAND_82	-17.9	-63	1000	0	0	0	0
E_coli_RAND_83	-55.3	82	703	0	1	0	1
E_coli_RAND_84	2.2	-98	226	0	1	0	1
E_coli_RAND_85	-44.1	117	1000	-11	0	0	1
E_coli_RAND_87	-4.4	-4	1000	0	1	0	1
E_coli_RAND_89	-14.1	-59	1000	0	0	0	0
E_coli_RAND_90	-45.4	112	1000	0	1	0	1
E_coli_RAND_91	-30.6	-102	514	0	1	0	1
E_coli_RAND_92	-18.5	-44	1000	0	0	0	0
E_coli_RAND_93	-4.9	75	1000	0	0	0	0
E_coli_RAND_94	-33.6	-91	1000	-162	1	0	1
E_coli_RAND_95	-60.57	28	1000	0	0	0	0
E_coli_RAND_96	-22.6	-89	1000	0	0	0	0
E_coli_RAND_97	-21.3	-52	130	0	1	0	1
E_coli_RAND_98	-17.5	-104	1000	0	1	0	1
E_coli_RAND_99	-22.2	12	0	-160	0	0	0
E_coli_RAND_100	-36.2	-101	1000	-375	0	0	1
E_coli_RAND_102	-14.1	-1000	1000	0	1	0	1
E_coli_RAND_103	-28.6	30	0	0	1	60	0
E_coli_RAND_104	-40.4	108	1000	0	0	0	0
E_coli_RAND_105	-18.8	47	169	0	1	0	1
E_coli_RAND_106	-21.8	-1000	947	0	1	0	1
E_coli_RAND_107	-29.2	-50	940	0	1	0	1
E_coli_RAND_108	-25.7	39	1000	0	0	0	0
E_coli_RAND_109	-9.7	-66	1000	0	0	0	0
E_coli_RAND_110	-37.77	-51	1000	0	0	0	0
E_coli_RAND_111	-4.6	60	723	0	0	0	0
E_coli_RAND_112	-33.2	-8	1000	0	1	0	1
E_coli_RAND_113	-26.2	19	1000	0	1	0	1
E_coli_RAND_114	-0.54	36	709	0	1	0	1
E_coli_RAND_115	-50.7	-35	1000	0	1	0	1
E_coli_RAND_116	-31.9	15	665	0	1	0	1
E_coli_RAND_117	-33.3	-103	432	0	1	0	1
E_coli_RAND_118	-24.3	33	1000	0	1	0	1
E_coli_RAND_119	-21.9	-59	1000	0	0	0	0
E_coli_RAND_120	-14.5	-1	1000	-9	1	72	1
E_coli_RAND_121	-89.3	117	1000	-20	1	0	1
E_coli_RAND_122	-10.9	52	1000	0	0	0	0
E_coli_RAND_123	-13.4	-33	1000	0	1	0	1
E_coli_RAND_124	-21.3	-28	1000	0	0	0	0
E_coli_RAND_125	-15.3	-1000	1000	0	1	0	1
E_coli_RAND_126	-33.5	8	1000	0	0	0	0
E_coli_RAND_128	-40.27	10	1000	0	0	0	0
E_coli_RAND_129	-29.3	-72	1000	0	0	0	0
E_coli_RAND_130	-44.6	-75	1000	0	1	0	1
E_coli_RAND_131	-12.1	72	1000	0	0	0	0
E_coli_RAND_132	-83.6	261	0	-12	0	0	0
E_coli_RAND_133	-17.6	-37	1000	0	1	0	1
E_coli_RAND_134	-21.4	-53	1000	0	1	0	1
E_coli_RAND_135	-11.3	-37	1000	0	1	0	1
E_coli_RAND_136	-35.5	21	436	0	1	0	1
E_coli_RAND_137	-8.1	-46	1000	0	0	0	0
E_coli_RAND_138	-54.6	57	1000	0	0	76	0
E_coli_RAND_140	-36.6	92	736	0	0	0	0
E_coli_RAND_141	-6.67	30	1000	0	0	0	0
E_coli_RAND_144	-13	-85	1000	0	0	0	0
E_coli_RAND_145	-30.3	-1	1000	0	0	0	0
E_coli_RAND_146	-40.4	-77	285	0	1	0	1
E_coli_RAND_147	-17.3	-23	147	0	1	432	0
E_coli_RAND_148	-3.8	48	1000	0	0	113	0
E_coli_RAND_149	-11.7	-64	1000	0	1	0	1
E_coli_RAND_150	-27.7	-89	712	0	0	0	0
E_coli_RAND_153	0	-33	1000	0	1	0	1
E_coli_RAND_154	-21.4	47	1000	0	1	0	1
E_coli_RAND_155	-138.3	393	1000	0	1	0	1
E_coli_RAND_157	-21.6	50	1000	0	0	0	0
E_coli_RAND_158	-4.8	-18	1000	0	0	0	0
E_coli_RAND_159	-23.9	-35	1000	0	1	0	1
E_coli_RAND_160	-28.4	-47	599	0	1	0	1
E_coli_RAND_161	-45.7	-61	994	-417	1	1041	1
E_coli_RAND_162	-82.5	248	1000	0	0	0	0
E_coli_RAND_163	-16.6	-38	1000	-32	1	0	0
E_coli_RAND_164	-22.9	0	1000	0	1	0	1
E_coli_RAND_165	-10.7	-34	1000	-90	1	0	0
E_coli_RAND_167	-10.3	-42	1000	0	0	133	0
E_coli_RAND_168	-10.7	3	1000	0	0	0	0
E_coli_RAND_169	-39.7	-21	1000	0	0	0	0
E_coli_RAND_170	-64.14	352	0	0	1	81	1
E_coli_RAND_171	-10.8	-46	296	0	1	0	1
E_coli_RAND_172	-52.5	23	1000	0	0	13	0
E_coli_RAND_174	-8.6	-1000	20	0	1	128	1
E_coli_RAND_176	-26.1	-1000	129	0	1	0	1
E_coli_RAND_177	-18.8	-25	1000	0	1	0	1
E_coli_RAND_178	-8	33	539	0	0	0	0
E_coli_RAND_180	-42.5	63	1000	0	1	0	1
E_coli_RAND_181	-29.67	-94	1000	0	0	0	0
E_coli_RAND_182	-10	-83	1000	0	0	0	0
E_coli_RAND_184	-12.4	-58	1000	0	0	0	0
E_coli_RAND_185	-21.3	12	1000	0	0	0	0
E_coli_RAND_186	-17.3	-1000	1000	0	1	60	1
E_coli_RAND_187	-26	-35	1000	0	0	0	0
E_coli_RAND_188	-8.8	-86	454	0	1	0	1
E_coli_RAND_189	-19.1	31	1000	0	1	0	1
E_coli_RAND_191	-28.3	100	1000	-179	1	0	0
E_coli_RAND_192	-6.7	11	408	0	1	0	1
E_coli_RAND_193	-14.9	-24	1000	0	0	0	0
E_coli_RAND_194	-24.2	-54	1000	0	0	0	0
E_coli_RAND_195	-33.6	-1000	1000	0	1	0	1
E_coli_RAND_196	-29.1	3	236	0	1	0	1
E_coli_RAND_197	-4.2	-2	104	0	1	0	1
E_coli_RAND_198	-7.8	-57	1000	-408	0	1567	1
E_coli_RAND_199	-36.8	-80	741	-1717	1	0	1
E_coli_RAND_200	-17.5	0	0	-13	0	0	0
E_coli_RAND_201	-11.2	-1000	128	0	1	0	1
E_coli_RAND_202	-2.3	139	85	-77	0	219	0
E_coli_RAND_203	-17.8	90	1000	0	1	0	1
E_coli_RAND_204	-16.3	38	948	0	1	0	1
E_coli_RAND_205	-23.4	-1000	1000	0	1	0	1
E_coli_RAND_206	-39.6	86	1000	0	0	0	0
E_coli_RAND_207	-0.9	-18	-1	-344	1	0	1
H_pylori_RAND_53	-14.5	-82	1000	0	1	0	1
H_pylori_RAND_65	-20.5	58	1000	0	0	0	0
H_pylori_RAND_69	-13.9	22	255	0	1	297	0
H_pylori_RAND_96	-11.8	152	675	0	1	0	1
H_pylori_RAND_124	-5.6	-62	1000	0	1	0	1
H_pylori_RAND_130	-22.6	77	1000	0	0	31	1
H_pylori_RAND_139	0.3	-80	1000	0	0	0	0
H_pylori_RAND_4	-11.4	-54	1000	0	0	0	0
H_pylori_RAND_8	-24.6	49	1000	0	0	0	0
H_pylori_RAND_10	-2.5	30	1000	0	0	0	0
H_pylori_RAND_32	0	-6	1000	0	0	0	0
H_pylori_RAND_41	-27.7	20	1000	0	1	0	1
H_pylori_RAND_64	-32.5	75	1000	0	0	0	0
H_pylori_RAND_66	-46.7	140	1000	0	1	0	1
H_pylori_RAND_67	-29.71	97	1000	0	0	0	0
H_pylori_RAND_68	-4.7	-63	1000	0	0	0	0
H_pylori_RAND_70	-6.7	40	430	0	1	0	1
H_pylori_RAND_71	0	-67	1000	0	0	0	0
H_pylori_RAND_72	-19.7	167	1000	0	0	0	0
H_pylori_RAND_73	-1.2	-80	1000	0	1	0	1
H_pylori_RAND_74	-28.1	111	1000	0	1	0	1
H_pylori_RAND_75	-15	42	1000	-72	1	1361	1
H_pylori_RAND_76	-12.2	28	1000	0	1	0	1
H_pylori_RAND_77	-45.97	176	1000	0	0	0	0
H_pylori_RAND_78	-13.4	-60	1000	0	0	0	0
H_pylori_RAND_79	-9.9	-43	1000	0	0	0	0
H_pylori_RAND_80	-9	120	1000	0	1	0	1
H_pylori_RAND_81	-6.1	70	1000	0	1	0	1
H_pylori_RAND_82	-59.64	232	1000	0	1	0	1
H_pylori_RAND_83	-6.8	-5	1000	-15	1	0	1
H_pylori_RAND_84	-3.2	-65	1000	0	1	80	0
H_pylori_RAND_85	-10.6	-88	1000	0	1	0	1
H_pylori_RAND_86	-7.8	-80	1000	0	1	0	1
H_pylori_RAND_87	-15.79	110	1000	0	0	0	0
H_pylori_RAND_88	-24.8	-62	1000	0	0	0	0
H_pylori_RAND_89	0	-87	1000	0	0	0	0
H_pylori_RAND_90	-6.6	10	1000	0	0	0	0
H_pylori_RAND_91	-32.8	-93	1000	0	0	0	0
H_pylori_RAND_92	-5.5	65	1000	0	1	0	1
H_pylori_RAND_93	-9.7	62	1000	-4285	1	464	0
H_pylori_RAND_94	-8.67	-96	1000	0	0	0	0
H_pylori_RAND_95	-5.6	14	1000	0	1	0	1
H_pylori_RAND_97	-6.1	-88	1000	0	1	0	1
H_pylori_RAND_98	-1.7	-16	1000	-240	0	0	1
H_pylori_RAND_99	-48.8	-72	1000	0	1	0	1
H_pylori_RAND_100	-19.6	-27	125	0	1	402	1
H_pylori_RAND_101	-0.6	-38	1000	0	1	0	1
H_pylori_RAND_102	4.8	-29	1000	-167	0	193	0
H_pylori_RAND_103	-0.8	-49	1000	0	1	0	1
H_pylori_RAND_104	0.3	-82	1000	0	1	0	1
H_pylori_RAND_105	-2.8	42	1000	0	1	0	1
H_pylori_RAND_106	-29.4	261	1000	0	1	0	1
H_pylori_RAND_107	-31.8	-61	1000	0	0	252	1
H_pylori_RAND_108	-22.97	-97	1000	0	0	0	0
H_pylori_RAND_109	-3.9	-47	1000	0	1	0	1
H_pylori_RAND_110	-14.7	107	1000	-7	1	0	1
H_pylori_RAND_111	-14.1	-104	1000	0	0	0	0
H_pylori_RAND_112	-25.7	31	1000	0	0	0	0
H_pylori_RAND_113	-73.5	179	1000	0	1	0	1
H_pylori_RAND_114	0	-110	1000	0	1	0	1
H_pylori_RAND_115	-7.1	-107	1000	0	0	0	0
H_pylori_RAND_116	-16.37	75	1000	0	1	0	1
H_pylori_RAND_117	-6.1	-100	1000	0	0	0	0
H_pylori_RAND_118	-36.6	75	1000	0	0	0	0
H_pylori_RAND_119	-48	324	1000	0	0	0	0
H_pylori_RAND_120	-24.29	0	1000	0	1	0	1
H_pylori_RAND_121	-42.7	310	1000	0	1	0	1
H_pylori_RAND_122	-30	36	1000	0	1	0	1
H_pylori_RAND_123	0	-75	1000	0	0	0	0
H_pylori_RAND_125	-49.87	123	1000	0	1	0	1
H_pylori_RAND_126	-6.2	32	1000	0	1	160	1
H_pylori_RAND_127	-24.6	-56	1000	-419	1	746	1
H_pylori_RAND_128	-7	-84	1000	0	1	0	1
H_pylori_RAND_129	0	-32	1000	0	1	0	1
H_pylori_RAND_131	-16.3	-81	1000	0	0	0	0
H_pylori_RAND_132	1.9	78	1000	-37	0	0	1
H_pylori_RAND_133	-11.78	77	1000	0	1	0	1
H_pylori_RAND_134	-3.9	11	1000	0	0	0	0
H_pylori_RAND_135	-19.9	221	1000	0	0	0	0
H_pylori_RAND_136	-1.6	11	117	0	1	143	0
H_pylori_RAND_137	0	-88	1000	0	0	0	0
H_pylori_RAND_138	-16.3	-23	1000	0	0	0	0
H_pylori_RAND_140	-37.97	-18	1000	0	1	0	1
H_pylori_RAND_141	-9.2	-43	1000	0	1	0	1
H_pylori_RAND_142	-0.3	-46	1000	0	0	0	0
H_pylori_RAND_143	-9.6	60	1000	0	1	0	1
H_pylori_RAND_144	-14.94	-7	1000	0	1	0	1
H_pylori_RAND_145	-10.9	-79	1000	0	0	0	0
H_pylori_RAND_146	-5.1	-53	879	0	1	0	1
H_pylori_RAND_147	-24.82	147	231	-305	0	0	0
H_pylori_RAND_148	-21.6	83	1000	0	0	0	0
H_pylori_RAND_149	-13.6	-56	1000	0	1	0	1
H_pylori_RAND_1	-38.8	17	1000	0	1	0	1
H_pylori_RAND_2	-21.2	27	1000	0	0	0	0
H_pylori_RAND_3	-10.9	-19	942	0	1	0	1
H_pylori_RAND_5	-15.9	-32	1000	0	0	0	0
H_pylori_RAND_6	-4.9	7	1000	0	1	0	1
H_pylori_RAND_7	-5.6	-84	1000	-728	0	563	1
H_pylori_RAND_9	-5.09	42	1000	0	0	0	0
H_pylori_RAND_11	-42.5	151	1000	0	1	0	1
H_pylori_RAND_12	-4.2	-59	1000	0	1	0	1
H_pylori_RAND_13	-12	-10	1000	0	0	0	0
H_pylori_RAND_14	-35.3	22	0	0	1	0	1
H_pylori_RAND_15	-50.1	6	1000	0	1	0	1
H_pylori_RAND_16	5.1	59	1000	0	0	10	1
H_pylori_RAND_17	-4.4	-36	1000	0	0	0	0
H_pylori_RAND_18	-19.67	23	1000	0	0	0	0
H_pylori_RAND_19	-5.9	18	1000	0	0	0	0
H_pylori_RAND_20	-10.1	-44	1000	0	1	0	1
H_pylori_RAND_21	0	-23	1000	0	0	0	0
H_pylori_RAND_22	-0.1	-46	1000	0	1	0	1
H_pylori_RAND_23	-45.9	113	0	-203	1	0	0
H_pylori_RAND_24	-23.6	40	1000	0	0	0	0
H_pylori_RAND_25	-12.3	-42	1000	-242	0	0	1
H_pylori_RAND_26	0.8	-17	1000	-30	1	462	0
H_pylori_RAND_27	-13	-101	919	0	0	0	0
H_pylori_RAND_28	-9.3	30	1000	0	0	0	0
H_pylori_RAND_29	-4.13	117	1000	0	0	0	1
H_pylori_RAND_30	-5	10	1000	0	0	0	0
H_pylori_RAND_31	-22.2	173	1000	0	0	0	0
H_pylori_RAND_33	-23.7	29	1000	0	0	0	0
H_pylori_RAND_34	-19.17	219	1000	0	0	0	0
H_pylori_RAND_35	-18.55	38	1000	0	1	767	1
H_pylori_RAND_36	-56.2	-89	1000	-326	0	204	0
H_pylori_RAND_37	-5.7	-98	1000	0	0	0	0
H_pylori_RAND_38	2.8	34	1000	0	0	0	0
H_pylori_RAND_39	-8.4	-36	1000	0	1	0	1
H_pylori_RAND_40	-6.6	145	1000	0	1	0	1
H_pylori_RAND_42	-40	69	1000	0	1	0	1
H_pylori_RAND_43	-25.22	-82	1000	0	1	0	1
H_pylori_RAND_44	-35.1	-106	1000	0	1	0	1
H_pylori_RAND_45	0	-57	1000	0	1	0	1
H_pylori_RAND_46	-2.1	117	1000	0	0	0	0
H_pylori_RAND_47	-41.54	77	91	0	1	0	1
H_pylori_RAND_48	-6.3	-1000	1000	0	1	0	1
H_pylori_RAND_49	-20.4	31	1000	0	1	0	1
H_pylori_RAND_50	-9.5	-75	1000	-1419	1	335	0
H_pylori_RAND_51	0	-86	1000	0	0	0	0
H_pylori_RAND_52	-8.8	13	1000	-20	0	0	1
H_pylori_RAND_54	-19.3	44	1000	0	1	0	1
H_pylori_RAND_55	0	10	1000	0	0	0	0
H_pylori_RAND_56	-27.9	114	1000	0	0	0	0
H_pylori_RAND_57	-5.2	3	1000	0	1	0	1
H_pylori_RAND_58	-10.4	-62	1000	0	0	0	0
H_pylori_RAND_59	-7.6	-46	1000	0	1	0	1
H_pylori_RAND_60	-3.6	-69	1000	0	1	0	1
H_pylori_RAND_61	-2.8	-4	1000	0	0	0	0
H_pylori_RAND_62	-57.39	23	1000	0	1	21	0
H_pylori_RAND_63	-67.6	-94	1000	0	1	0	1
L_monocytogenes_RAND_122	-10.6	-66	1000	0	0	0	0
L_monocytogenes_RAND_102	-20.1	-58	975	0	1	0	1
L_monocytogenes_RAND_117	-14	-53	64	0	1	0	1
L_monocytogenes_RAND_121	-8.9	-37	1000	0	0	0	0
L_monocytogenes_RAND_124	-14.8	-96	574	0	1	0	1
L_monocytogenes_RAND_127	-13.6	52	1000	0	0	14	0
L_monocytogenes_RAND_136	-14.9	106	1000	0	0	0	0
L_monocytogenes_RAND_141	-5.6	-64	1000	0	1	0	1
L_monocytogenes_RAND_146	-21	21	1000	0	0	0	0
L_monocytogenes_RAND_152	-4.5	-99	601	0	1	0	1
L_monocytogenes_RAND_155	-0.9	-101	1000	0	0	0	0
L_monocytogenes_RAND_168	-9	-33	1000	0	1	0	1
L_monocytogenes_RAND_15	-9.9	190	1000	0	1	0	1
L_monocytogenes_RAND_28	-11.5	-59	1000	-36	1	0	1
L_monocytogenes_RAND_34	-11.7	0	1000	0	1	0	1
L_monocytogenes_RAND_45	1.1	108	1000	0	1	0	1
L_monocytogenes_RAND_49	-26.4	136	1000	0	0	0	0
L_monocytogenes_RAND_50	-9.2	-42	452	0	1	0	1
L_monocytogenes_RAND_81	-11.9	-94	377	0	1	0	1
L_monocytogenes_RAND_84	-34.5	91	1000	-3123	0	8218	0
L_monocytogenes_RAND_106	-33.4	-28	1000	0	0	0	0
L_monocytogenes_RAND_115	-77.39	381	1000	0	0	0	0
L_monocytogenes_RAND_116	-17	130	1000	0	1	0	1
L_monocytogenes_RAND_118	-10.2	90	315	0	1	0	1
L_monocytogenes_RAND_119	-6.4	37	1000	-84	0	0	1
L_monocytogenes_RAND_120	-6.6	-34	0	0	0	30	0
L_monocytogenes_RAND_123	-49.3	226	656	0	1	75	0
L_monocytogenes_RAND_125	-14.5	-22	529	0	1	0	1
L_monocytogenes_RAND_126	-20.74	48	744	0	0	0	0
L_monocytogenes_RAND_128	-1.3	-53	1000	0	0	0	0
L_monocytogenes_RAND_129	-1.97	112	390	0	0	0	0
L_monocytogenes_RAND_130	-9	28	995	-37	1	0	1
L_monocytogenes_RAND_131	-14.5	133	1000	-21	1	0	0
L_monocytogenes_RAND_132	-4.8	-43	1000	0	0	0	0
L_monocytogenes_RAND_133	-42.84	-53	1000	0	0	0	0
L_monocytogenes_RAND_134	-31.7	-1	1000	0	0	15	0
L_monocytogenes_RAND_135	0	-23	1000	0	1	0	1
L_monocytogenes_RAND_137	-56.1	278	372	0	0	0	0
L_monocytogenes_RAND_138	-3.84	124	1000	0	0	0	0
L_monocytogenes_RAND_139	-3	-29	209	0	1	0	1
L_monocytogenes_RAND_140	-19.7	-47	1000	0	0	0	0
L_monocytogenes_RAND_142	-37.9	96	447	0	0	0	0
L_monocytogenes_RAND_143	-39.05	-21	1000	0	0	0	0
L_monocytogenes_RAND_144	-16.5	-66	1000	-4	1	0	1
L_monocytogenes_RAND_145	-8.79	-6	376	0	1	0	1
L_monocytogenes_RAND_147	-31.5	-88	1000	0	1	0	1
L_monocytogenes_RAND_148	-52.3	31	1000	0	0	0	0
L_monocytogenes_RAND_149	-59.9	-68	419	0	0	0	0
L_monocytogenes_RAND_150	-10.1	-57	977	0	1	0	1
L_monocytogenes_RAND_151	-22.3	-41	522	0	0	0	0
L_monocytogenes_RAND_153	-1	79	521	0	1	0	1
L_monocytogenes_RAND_154	-12.5	-41	857	0	0	0	0
L_monocytogenes_RAND_156	-29.4	111	0	0	0	19	1
L_monocytogenes_RAND_157	-14.01	-95	1000	0	1	0	1
L_monocytogenes_RAND_158	-3.8	122	1000	0	0	0	0
L_monocytogenes_RAND_159	-23.7	226	1000	-213	0	0	0
L_monocytogenes_RAND_160	7.3	-55	94	0	1	0	1
L_monocytogenes_RAND_161	-8.8	-85	1000	0	1	0	1
L_monocytogenes_RAND_162	-35.2	-61	1000	0	0	0	0
L_monocytogenes_RAND_163	-24.5	29	1000	0	1	0	1
L_monocytogenes_RAND_164	-2.9	24	455	0	0	0	0
L_monocytogenes_RAND_165	-64.3	-45	694	0	0	0	0
L_monocytogenes_RAND_166	-72.7	138	0	0	1	2	1
L_monocytogenes_RAND_167	-26.1	41	1000	0	0	0	0
L_monocytogenes_RAND_1	-6.3	-44	1000	0	0	0	0
L_monocytogenes_RAND_2	-20.7	157	461	0	0	0	0
L_monocytogenes_RAND_3	-33	147	0	0	1	0	1
L_monocytogenes_RAND_4	-7.8	-78	1000	0	0	0	0
L_monocytogenes_RAND_5	-41.44	17	1000	0	0	0	0
L_monocytogenes_RAND_6	-77.3	213	1000	0	1	0	1
L_monocytogenes_RAND_7	-12.4	126	802	0	0	0	0
L_monocytogenes_RAND_8	-18.1	149	1000	0	1	0	1
L_monocytogenes_RAND_9	-40.8	287	902	0	0	0	0
L_monocytogenes_RAND_10	-9.69	94	1000	0	0	0	0
L_monocytogenes_RAND_11	-64.78	283	1000	0	1	0	1
L_monocytogenes_RAND_12	-62.4	147	0	0	0	0	0
L_monocytogenes_RAND_13	-7.2	-54	1000	-325	1	0	1
L_monocytogenes_RAND_14	0	-34	1000	-1	0	359	0
L_monocytogenes_RAND_16	-20.8	-72	1000	0	0	0	0
L_monocytogenes_RAND_17	-10.6	15	1000	0	0	0	0
L_monocytogenes_RAND_18	-14.3	-19	1000	0	0	0	0
L_monocytogenes_RAND_19	-3.6	35	575	0	1	0	1
L_monocytogenes_RAND_20	-36.3	148	0	0	0	0	1
L_monocytogenes_RAND_21	-3.62	-60	648	0	1	0	1
L_monocytogenes_RAND_22	-25.3	-28	1000	0	1	0	1
L_monocytogenes_RAND_23	-17.8	14	109	0	0	0	0
L_monocytogenes_RAND_24	-6.34	39	1000	-138	1	0	1
L_monocytogenes_RAND_25	-11.6	-12	1000	0	1	0	1
L_monocytogenes_RAND_26	-0.3	100	1000	0	0	0	0
L_monocytogenes_RAND_27	-9.2	-22	1000	0	0	0	0
L_monocytogenes_RAND_29	-1.9	-26	1000	0	0	0	0
L_monocytogenes_RAND_30	-6	-34	1000	0	0	0	0
L_monocytogenes_RAND_31	-22.1	34	257	-299	0	0	0
L_monocytogenes_RAND_32	-9	-88	1000	0	1	126	0
L_monocytogenes_RAND_33	-22.72	-63	1000	0	0	0	0
L_monocytogenes_RAND_35	-77.2	191	1000	0	0	25	0
L_monocytogenes_RAND_36	-22.1	111	1000	0	1	0	1
L_monocytogenes_RAND_37	-5.4	-23	1000	0	0	0	0
L_monocytogenes_RAND_38	-0.78	-103	754	0	1	0	1
L_monocytogenes_RAND_39	-6.5	-104	1000	0	0	0	0
L_monocytogenes_RAND_40	-34.4	9	1000	0	0	0	0
L_monocytogenes_RAND_41	-11.9	36	1000	-228	1	55	1
L_monocytogenes_RAND_42	-37.8	144	1000	0	0	0	0
L_monocytogenes_RAND_43	-11.7	-45	1000	0	0	0	0
L_monocytogenes_RAND_44	-47.42	-97	1000	0	0	0	0
L_monocytogenes_RAND_46	-21.8	92	214	0	0	0	0
L_monocytogenes_RAND_47	-6.7	59	1000	0	1	0	1
L_monocytogenes_RAND_48	-16.3	71	1000	-5	1	0	1
L_monocytogenes_RAND_51	-13.42	25	1000	0	0	0	0
L_monocytogenes_RAND_52	-8.1	121	1000	-12	0	0	0
L_monocytogenes_RAND_53	-32.9	-11	1000	0	1	0	1
L_monocytogenes_RAND_54	-14.5	-62	0	-47	1	5258	1
L_monocytogenes_RAND_55	-51.1	20	563	0	0	0	0
L_monocytogenes_RAND_56	-27.1	-10	63	0	1	0	1
L_monocytogenes_RAND_57	-1.3	49	1000	0	1	0	1
L_monocytogenes_RAND_58	-30.95	116	0	-7	1	0	1
L_monocytogenes_RAND_59	-14.2	-41	1000	0	0	0	0
L_monocytogenes_RAND_60	-26.8	-16	1000	0	1	0	1
L_monocytogenes_RAND_61	-16.3	-94	1000	0	0	0	0
L_monocytogenes_RAND_62	-10.09	-85	1000	-104	0	0	0
L_monocytogenes_RAND_63	-5	-21	1000	-70	1	64	1
L_monocytogenes_RAND_64	-17.9	-42	0	-71	1	28	1
L_monocytogenes_RAND_65	-23.65	3	532	0	1	0	1
L_monocytogenes_RAND_66	-29.5	40	1000	0	1	0	1
L_monocytogenes_RAND_67	-37.5	91	297	0	1	0	1
L_monocytogenes_RAND_68	-10.8	-98	921	0	1	0	1
L_monocytogenes_RAND_69	-15.7	-86	1000	0	0	0	0
L_monocytogenes_RAND_70	-16.9	95	1000	0	0	0	0
L_monocytogenes_RAND_71	-0.8	-78	1000	0	0	0	0
L_monocytogenes_RAND_72	-34.3	39	992	0	0	0	0
L_monocytogenes_RAND_73	-4	-30	1000	0	0	0	0
L_monocytogenes_RAND_74	-6.1	51	1000	0	1	0	1
L_monocytogenes_RAND_75	-13.4	7	1000	-16	0	8	0
L_monocytogenes_RAND_76	-64.1	257	868	0	1	0	1
L_monocytogenes_RAND_77	-67.5	-57	1000	0	1	0	1
L_monocytogenes_RAND_78	-11.1	-95	551	0	0	0	0
L_monocytogenes_RAND_79	-20.8	-76	166	0	0	0	0
L_monocytogenes_RAND_80	-14.7	74	0	-34	1	0	0
L_monocytogenes_RAND_82	-7.6	-20	1000	0	1	0	1
L_monocytogenes_RAND_83	-3.4	52	1000	0	0	0	0
L_monocytogenes_RAND_85	-29.62	34	0	0	1	7096	1
L_monocytogenes_RAND_86	-9.7	187	1000	-353	1	0	0
L_monocytogenes_RAND_87	-22.7	-90	1000	0	1	0	1
L_monocytogenes_RAND_88	-18.9	28	0	-691	0	75	0
L_monocytogenes_RAND_89	-7.8	10	756	0	1	0	1
L_monocytogenes_RAND_90	-27.3	35	1000	0	1	0	1
L_monocytogenes_RAND_91	-3.77	78	1000	0	0	0	0
L_monocytogenes_RAND_92	-28.5	48	427	0	1	0	1
L_monocytogenes_RAND_93	-17.7	55	1000	0	1	0	1
L_monocytogenes_RAND_94	3.7	-15	1000	0	0	0	0
L_monocytogenes_RAND_95	-72.85	460	1000	0	0	0	0
L_monocytogenes_RAND_96	-13.2	-101	556	0	0	0	0
L_monocytogenes_RAND_97	0	-59	1000	0	0	0	0
L_monocytogenes_RAND_98	-20.5	67	1000	0	0	0	0
L_monocytogenes_RAND_99	-4.9	1	966	0	0	0	0
L_monocytogenes_RAND_100	-23.3	41	1000	0	1	0	1
L_monocytogenes_RAND_101	-19.5	114	1000	0	1	0	1
L_monocytogenes_RAND_103	-23.4	-45	1000	0	0	0	0
L_monocytogenes_RAND_104	-16.9	-54	1000	0	1	0	1
L_monocytogenes_RAND_105	-23	117	1000	0	0	0	1
L_monocytogenes_RAND_107	-43.8	-66	1000	0	1	0	1
L_monocytogenes_RAND_108	-9.38	8	1000	0	0	0	0
L_monocytogenes_RAND_109	-20.14	-31	1000	0	1	0	1
L_monocytogenes_RAND_110	-12.89	103	1000	0	0	0	0
L_monocytogenes_RAND_111	-3	-51	1000	0	0	0	0
L_monocytogenes_RAND_112	-50.2	-56	1000	0	0	0	0
L_monocytogenes_RAND_113	-7.8	-13	1000	0	0	0	0
L_monocytogenes_RAND_114	-9.39	-34	126	0	0	0	0
P_aeruginosa_PA01_RAND_10	-67.7	-1000	1000	0	0	106	0
P_aeruginosa_PA01_RAND_12	-67	-1000	1000	0	1	0	1
P_aeruginosa_PA01_RAND_51	-36.6	-1000	1000	0	0	0	0
P_aeruginosa_PA01_RAND_1	-48.84	107	1000	0	0	0	0
P_aeruginosa_PA01_RAND_2	-42.89	-1000	1000	0	0	0	0
P_aeruginosa_PA01_RAND_3	-101.2	-1000	1000	0	0	0	0
P_aeruginosa_PA01_RAND_4	-34.3	-1000	1000	-85	1	0	0
P_aeruginosa_PA01_RAND_5	-69.6	-1000	1000	0	0	0	0
P_aeruginosa_PA01_RAND_6	-46.2	-1000	86	0	1	0	1
P_aeruginosa_PA01_RAND_7	-50.8	-61	1000	0	0	0	0
P_aeruginosa_PA01_RAND_8	-103.8	225	61	-82	0	0	0
P_aeruginosa_PA01_RAND_9	-85.96	-1000	1000	0	1	0	1
P_aeruginosa_PA01_RAND_11	-33.9	-1000	1000	0	1	0	1
P_aeruginosa_PA01_RAND_13	-67.1	-1000	467	0	0	0	0
P_aeruginosa_PA01_RAND_14	-57.8	-1000	1000	0	0	0	0
P_aeruginosa_PA01_RAND_15	-32.4	-1000	1000	0	0	0	0
P_aeruginosa_PA01_RAND_16	-34.4	-1000	1000	0	0	33	0
P_aeruginosa_PA01_RAND_17	-39.5	-1000	1000	-7	1	0	0
P_aeruginosa_PA01_RAND_18	-77.2	-1000	1000	0	1	0	1
P_aeruginosa_PA01_RAND_19	-30.1	-1000	1000	0	1	0	1
P_aeruginosa_PA01_RAND_20	-35.1	-46	1000	0	1	0	1
P_aeruginosa_PA01_RAND_21	-108.8	-1000	1000	0	1	0	1
P_aeruginosa_PA01_RAND_22	-29.7	-1000	284	0	0	0	0
P_aeruginosa_PA01_RAND_23	-83	-1000	1000	0	0	0	0
P_aeruginosa_PA01_RAND_24	-65.7	-1000	1000	0	0	0	0
P_aeruginosa_PA01_RAND_25	-42.2	-1000	1000	0	1	0	1
P_aeruginosa_PA01_RAND_26	-64	57	1000	0	0	0	0
P_aeruginosa_PA01_RAND_27	-41.2	-1000	1000	0	0	0	0
P_aeruginosa_PA01_RAND_28	-27.2	-19	1000	0	0	0	0
P_aeruginosa_PA01_RAND_29	-53.9	-1000	1000	0	1	0	1
P_aeruginosa_PA01_RAND_30	-73.5	-1000	1000	0	1	0	1
P_aeruginosa_PA01_RAND_31	-89.5	39	1000	0	1	0	0
P_aeruginosa_PA01_RAND_32	-42	-1000	1000	0	0	0	0
P_aeruginosa_PA01_RAND_33	-28.93	-1000	1000	0	0	0	0
P_aeruginosa_PA01_RAND_34	-10.4	17	824	0	1	181	0
P_aeruginosa_PA01_RAND_35	-32.1	-1000	1000	0	0	0	0
P_aeruginosa_PA01_RAND_36	-16	-1000	1000	0	0	0	0
P_aeruginosa_PA01_RAND_37	-10.7	-77	1000	-2598	1	3185	1
P_aeruginosa_PA01_RAND_38	-40.77	-90	1000	0	0	0	0
P_aeruginosa_PA01_RAND_39	-32.7	-1000	1000	0	1	0	1
P_aeruginosa_PA01_RAND_40	-40.7	-1000	1000	-135	0	0	0
P_aeruginosa_PA01_RAND_41	-60.6	74	1000	0	0	0	0
P_aeruginosa_PA01_RAND_42	-124.9	-1000	1000	0	0	0	0
P_aeruginosa_PA01_RAND_43	-29.2	-1000	846	0	1	0	1
P_aeruginosa_PA01_RAND_44	-41.7	38	1000	0	0	0	0
P_aeruginosa_PA01_RAND_45	-72.6	-1000	1000	0	1	0	1
P_aeruginosa_PA01_RAND_46	-22.3	-1000	1000	0	0	0	0
P_aeruginosa_PA01_RAND_47	-27.5	-1000	1000	0	0	0	0
P_aeruginosa_PA01_RAND_48	-46.8	-1000	1000	0	1	0	1
P_aeruginosa_PA01_RAND_49	-97.3	-1000	1000	0	1	0	1
P_aeruginosa_PA01_RAND_50	-38.9	-1000	1000	-252	0	0	0
S_aureus_N315_RAND_2	-32.28	266	1000	0	0	0	0
S_aureus_N315_RAND_4	-40.9	11	378	0	0	165	0
S_aureus_N315_RAND_5	-27.2	88	1000	0	0	0	0
S_aureus_N315_RAND_9	-48.5	-26	1000	0	0	0	0
S_aureus_N315_RAND_12	-21.3	47	1000	0	0	0	0
S_aureus_N315_RAND_17	1.2	-101	1000	0	0	0	0
S_aureus_N315_RAND_21	-5.9	144	751	0	1	0	1
S_aureus_N315_RAND_22	-16.6	-27	1000	0	0	0	0
S_aureus_N315_RAND_23	-14.6	-42	401	-460	0	84	0
S_aureus_N315_RAND_24	0.6	-24	1000	0	0	0	0
S_aureus_N315_RAND_25	-23.1	20	352	0	1	0	1
S_aureus_N315_RAND_26	-2.91	34	1000	-24	1	0	1
S_aureus_N315_RAND_27	-9.6	-93	1000	0	1	0	1
S_aureus_N315_RAND_1	-12.4	-48	1000	0	1	0	1
S_aureus_N315_RAND_3	-19.5	75	1000	0	0	0	0
S_aureus_N315_RAND_6	-33.96	-22	1000	0	1	431	1
S_aureus_N315_RAND_7	-10.39	141	1000	-425	1	0	0
S_aureus_N315_RAND_8	-48.4	-105	1000	0	0	0	0
S_aureus_N315_RAND_10	-90.1	-89	1000	0	1	456	1
S_aureus_N315_RAND_11	-4.1	68	1000	0	0	0	0
S_aureus_N315_RAND_13	-13.14	47	1000	0	0	0	0
S_aureus_N315_RAND_14	-10.25	20	1000	0	1	0	1
S_aureus_N315_RAND_15	-16.7	-21	1000	-2022	0	2355	1
S_aureus_N315_RAND_16	-15.2	120	802	0	0	0	1
S_aureus_N315_RAND_18	-57.4	72	0	0	1	0	1
S_aureus_N315_RAND_19	-73.2	236	1000	0	0	0	0
S_aureus_N315_RAND_20	-25.2	-97	1000	0	1	0	1
S_coelicolor_RAND_9	-187.8	-1000	1000	0	1	0	0
S_coelicolor_RAND_1	-143.8	-1000	1000	0	0	0	0
S_coelicolor_RAND_2	-29	-1000	1000	0	0	0	0
S_coelicolor_RAND_3	-14	-1000	1000	0	1	0	1
S_coelicolor_RAND_4	-172.1	-91	0	-583	1	194	1
S_coelicolor_RAND_5	-150.4	-1000	1000	0	1	0	1
S_coelicolor_RAND_6	-120.29	-1000	1000	0	0	0	0
S_coelicolor_RAND_7	-131.5	8	1000	0	1	0	1
S_coelicolor_RAND_8	-34.1	-1000	1000	0	0	0	0
S_enterica_LT2_RAND_335	-43.1	83	1000	0	1	0	1
S_enterica_LT2_RAND_68	-160.1	-7	1000	0	1	0	1
S_enterica_LT2_RAND_143	-48.1	120	1000	0	1	0	1
S_enterica_LT2_RAND_209	-35.34	10	1000	0	0	0	0
S_enterica_LT2_RAND_212	-10.6	-83	1000	0	0	0	0
S_enterica_LT2_RAND_305	-5.2	-55	1000	0	0	0	0
S_enterica_LT2_RAND_309	-41.1	-25	870	0	1	0	1
S_enterica_LT2_RAND_317	-43.5	-36	1000	0	0	0	0
S_enterica_LT2_RAND_326	-27.7	-1000	1000	0	0	0	0
S_enterica_LT2_RAND_337	-24.9	-24	1000	0	0	0	0
S_enterica_LT2_RAND_2	-67.52	-70	510	0	1	0	1
S_enterica_LT2_RAND_40	-39.8	-1000	1000	0	0	0	0
S_enterica_LT2_RAND_45	-26.1	70	1000	0	1	0	1
S_enterica_LT2_RAND_57	-69.6	-62	1000	0	1	184	1
S_enterica_LT2_RAND_72	-60.9	61	602	0	1	0	1
S_enterica_LT2_RAND_98	-64.7	178	1000	0	1	0	1
S_enterica_LT2_RAND_132	-63.2	237	1000	0	1	0	1
S_enterica_LT2_RAND_134	-19.2	-70	1000	0	0	0	0
S_enterica_LT2_RAND_177	-30.94	-90	905	0	0	0	0
S_enterica_LT2_RAND_201	-45.6	8	1000	0	1	0	1
S_enterica_LT2_RAND_206	-10	55	1000	0	0	0	0
S_enterica_LT2_RAND_208	-14.5	-74	1000	0	1	0	1
S_enterica_LT2_RAND_220	-22.5	11	1000	0	1	0	1
S_enterica_LT2_RAND_221	-217.89	-22	0	0	1	0	1
S_enterica_LT2_RAND_224	-38.8	196	1000	0	1	359	1
S_enterica_LT2_RAND_239	-31.9	-89	1000	0	1	48	1
S_enterica_LT2_RAND_242	-11.2	-105	1000	0	0	0	0
S_enterica_LT2_RAND_250	-42.6	93	1000	0	0	0	0
S_enterica_LT2_RAND_251	-54.3	-17	1000	0	0	0	0
S_enterica_LT2_RAND_262	-119.27	88	1000	0	1	0	1
S_enterica_LT2_RAND_277	-97.2	182	324	0	0	0	0
S_enterica_LT2_RAND_289	-29.9	7	1000	0	0	0	0
S_enterica_LT2_RAND_296	-76.6	101	1000	0	0	0	0
S_enterica_LT2_RAND_301	-41.9	59	1000	0	1	0	1
S_enterica_LT2_RAND_306	-4.9	-1000	1000	0	0	0	0
S_enterica_LT2_RAND_307	-54.1	-77	1000	0	0	0	0
S_enterica_LT2_RAND_308	-26.2	-29	1000	0	1	0	1
S_enterica_LT2_RAND_310	-65.2	252	1000	-43	0	0	0
S_enterica_LT2_RAND_311	-54.6	25	1000	0	0	0	0
S_enterica_LT2_RAND_312	-40.8	-100	1000	0	0	0	0
S_enterica_LT2_RAND_313	-23.9	-31	317	0	1	0	1
S_enterica_LT2_RAND_314	-30.3	-1000	1000	0	1	0	1
S_enterica_LT2_RAND_315	-6.5	8	1000	-271	1	0	0
S_enterica_LT2_RAND_316	-2.1	19	1000	0	1	231	1
S_enterica_LT2_RAND_318	-156.72	143	390	0	1	0	1
S_enterica_LT2_RAND_319	-28.74	-24	959	0	0	0	0
S_enterica_LT2_RAND_320	-26.5	-20	1000	0	1	0	1
S_enterica_LT2_RAND_321	-24.9	49	467	-57	1	0	0
S_enterica_LT2_RAND_322	-26.8	57	26	-67	0	0	0
S_enterica_LT2_RAND_323	-10.4	42	1000	0	1	0	1
S_enterica_LT2_RAND_324	-15.8	-52	1000	0	0	0	0
S_enterica_LT2_RAND_325	-113.3	301	1000	0	1	0	1
S_enterica_LT2_RAND_327	-8.2	-20	1000	0	0	0	0
S_enterica_LT2_RAND_328	-5.2	-1000	1000	0	0	0	0
S_enterica_LT2_RAND_329	-4.3	-49	1000	0	0	0	0
S_enterica_LT2_RAND_330	-46.9	-101	1000	0	0	0	0
S_enterica_LT2_RAND_331	-24.8	-30	1000	0	1	0	1
S_enterica_LT2_RAND_332	-26	-97	1000	0	0	0	0
S_enterica_LT2_RAND_333	-10.57	-102	1000	0	0	0	0
S_enterica_LT2_RAND_334	-23.9	-22	1000	0	1	0	1
S_enterica_LT2_RAND_336	-3.5	-72	1000	0	1	0	1
S_enterica_LT2_RAND_338	-10.7	23	1000	0	0	0	0
S_enterica_LT2_RAND_339	-24.6	29	1000	0	0	7	1
S_enterica_LT2_RAND_340	-52.5	-44	1000	0	1	0	1
S_enterica_LT2_RAND_341	-2.8	-27	1000	0	0	0	0
S_enterica_LT2_RAND_342	-210	712	0	0	1	0	1
S_enterica_LT2_RAND_343	-119	152	0	0	0	0	1
S_enterica_LT2_RAND_344	-29.3	-1000	1000	0	1	0	1
S_enterica_LT2_RAND_1	-69.5	196	1000	-21	1	0	1
S_enterica_LT2_RAND_3	-20.2	-7	220	0	1	0	1
S_enterica_LT2_RAND_4	-309.34	548	0	-1271	0	0	1
S_enterica_LT2_RAND_5	0.9	-54	754	-1285	0	716	1
S_enterica_LT2_RAND_6	-9	-84	1000	0	0	0	0
S_enterica_LT2_RAND_7	-10	-32	497	0	1	0	1
S_enterica_LT2_RAND_8	-147.9	403	1000	0	1	0	1
S_enterica_LT2_RAND_9	-9	-29	1000	0	1	0	1
S_enterica_LT2_RAND_10	-15.9	-43	136	0	0	0	0
S_enterica_LT2_RAND_11	-62.32	247	27	-97	0	0	1
S_enterica_LT2_RAND_12	-2.9	40	1000	-154	1	0	1
S_enterica_LT2_RAND_13	-7.3	-45	241	0	0	0	0
S_enterica_LT2_RAND_14	0.1	-49	1000	0	1	0	1
S_enterica_LT2_RAND_15	-16.3	12	104	0	1	0	1
S_enterica_LT2_RAND_16	-15.1	-70	1000	0	0	0	0
S_enterica_LT2_RAND_17	-38.75	-23	1000	0	1	0	1
S_enterica_LT2_RAND_18	-21.7	-7	1000	0	0	0	0
S_enterica_LT2_RAND_19	-24.7	61	1000	-335	0	0	1
S_enterica_LT2_RAND_20	-17.8	-1000	710	0	1	0	1
S_enterica_LT2_RAND_21	-26.2	46	1000	0	1	0	1
S_enterica_LT2_RAND_22	-34.5	-68	1000	0	0	0	0
S_enterica_LT2_RAND_23	-23.7	-48	1000	0	0	0	0
S_enterica_LT2_RAND_24	-26.2	-86	1000	0	0	0	0
S_enterica_LT2_RAND_25	-57.9	182	1000	0	0	0	0
S_enterica_LT2_RAND_26	-14.9	32	1000	0	0	0	0
S_enterica_LT2_RAND_27	-3.9	-64	989	-132	0	0	0
S_enterica_LT2_RAND_28	-11.98	-47	1000	-133	1	119	0
S_enterica_LT2_RAND_29	-14.4	-20	349	0	0	0	0
S_enterica_LT2_RAND_30	-13.8	-76	1000	0	1	0	1
S_enterica_LT2_RAND_31	-45	84	1000	0	0	0	0
S_enterica_LT2_RAND_32	-6.1	-59	1000	0	0	0	0
S_enterica_LT2_RAND_33	-11.7	-103	480	0	1	0	1
S_enterica_LT2_RAND_34	-116	342	1000	0	1	0	1
S_enterica_LT2_RAND_35	-28	71	830	0	0	0	0
S_enterica_LT2_RAND_36	-25.8	-3	1000	0	0	0	0
S_enterica_LT2_RAND_37	-102.04	31	444	0	0	0	0
S_enterica_LT2_RAND_38	-53.3	160	1000	0	1	0	1
S_enterica_LT2_RAND_39	-147.2	341	1000	0	0	0	0
S_enterica_LT2_RAND_41	-25.9	-61	1000	0	0	0	0
S_enterica_LT2_RAND_42	-5.1	-86	1000	0	1	0	1
S_enterica_LT2_RAND_43	-15.8	-1000	1000	0	1	0	1
S_enterica_LT2_RAND_44	-3.3	-59	811	0	0	0	0
S_enterica_LT2_RAND_46	-5	-7	1000	0	1	0	1
S_enterica_LT2_RAND_47	-2.1	38	11	-334	0	231	1
S_enterica_LT2_RAND_48	-22.02	-8	638	0	0	0	1
S_enterica_LT2_RAND_49	-39.4	60	1000	0	1	0	1
S_enterica_LT2_RAND_50	-18.5	-17	1000	0	1	0	1
S_enterica_LT2_RAND_51	-19.1	-39	1000	-466	1	2	1
S_enterica_LT2_RAND_52	-4.1	-102	1000	0	0	0	0
S_enterica_LT2_RAND_53	-25.4	-48	1000	0	1	0	1
S_enterica_LT2_RAND_54	-15.4	36	1000	0	0	0	0
S_enterica_LT2_RAND_55	-16.9	-14	1000	0	1	0	1
S_enterica_LT2_RAND_56	-14.4	-16	583	0	1	0	1
S_enterica_LT2_RAND_58	-65.32	79	0	0	0	24	1
S_enterica_LT2_RAND_59	-14.2	51	1000	0	0	0	0
S_enterica_LT2_RAND_60	-224	743	1000	0	0	0	0
S_enterica_LT2_RAND_61	-8.7	-2	233	0	1	0	1
S_enterica_LT2_RAND_62	-22.7	110	1000	0	0	0	0
S_enterica_LT2_RAND_63	-59	-57	1000	0	1	0	1
S_enterica_LT2_RAND_64	-101.2	209	1000	0	0	0	0
S_enterica_LT2_RAND_65	-32.5	110	0	-18	0	0	0
S_enterica_LT2_RAND_66	2.8	-7	1000	0	0	0	0
S_enterica_LT2_RAND_67	-19.7	-80	1000	0	1	0	1
S_enterica_LT2_RAND_69	-52.8	-15	1000	0	0	0	0
S_enterica_LT2_RAND_70	-34.2	70	1000	0	0	0	0
S_enterica_LT2_RAND_71	-17.7	-98	1000	0	0	0	0
S_enterica_LT2_RAND_73	-19.9	-48	1000	0	1	0	1
S_enterica_LT2_RAND_74	-39	-97	510	0	1	0	1
S_enterica_LT2_RAND_75	-14.3	24	688	0	1	0	1
S_enterica_LT2_RAND_76	-248.84	942	0	0	1	0	0
S_enterica_LT2_RAND_77	-44.5	-40	1000	0	0	0	0
S_enterica_LT2_RAND_78	-16.85	-25	1000	0	0	0	0
S_enterica_LT2_RAND_79	-15.7	-24	1000	0	0	0	0
S_enterica_LT2_RAND_80	-301.3	102	1000	0	1	0	0
S_enterica_LT2_RAND_81	-13.1	-82	1000	0	1	0	1
S_enterica_LT2_RAND_82	-11.9	-1000	1000	0	0	0	0
S_enterica_LT2_RAND_83	-65.41	19	19	-42	0	0	1
S_enterica_LT2_RAND_84	-26.7	46	347	0	0	0	0
S_enterica_LT2_RAND_85	-18.9	-102	1000	0	1	227	1
S_enterica_LT2_RAND_86	-54.3	-1000	321	0	1	0	1
S_enterica_LT2_RAND_87	-17.5	-15	1000	0	1	0	1
S_enterica_LT2_RAND_88	-10.8	-31	634	0	1	0	1
S_enterica_LT2_RAND_89	-26.9	-93	1000	0	1	0	1
S_enterica_LT2_RAND_90	-88.2	-59	1000	0	1	0	1
S_enterica_LT2_RAND_91	-18.7	-24	1000	0	1	0	1
S_enterica_LT2_RAND_92	-19.1	-1000	963	0	0	0	0
S_enterica_LT2_RAND_93	-11.4	-46	272	0	1	0	1
S_enterica_LT2_RAND_94	-48	168	724	-289	1	0	1
S_enterica_LT2_RAND_95	-10.3	-101	1000	0	0	0	0
S_enterica_LT2_RAND_96	-27.7	-15	1000	0	0	0	0
S_enterica_LT2_RAND_97	-148.8	217	887	0	1	0	1
S_enterica_LT2_RAND_99	-11	158	1000	0	0	0	0
S_enterica_LT2_RAND_100	-65.3	106	1000	0	1	0	1
S_enterica_LT2_RAND_101	-37.4	-60	1000	0	1	0	1
S_enterica_LT2_RAND_102	-7.9	46	1000	0	1	0	1
S_enterica_LT2_RAND_103	-5	-6	1000	0	0	0	0
S_enterica_LT2_RAND_104	-25.6	-1000	1000	0	0	0	0
S_enterica_LT2_RAND_105	-5.8	5	1000	0	0	0	0
S_enterica_LT2_RAND_106	-93.6	51	1000	0	1	0	1
S_enterica_LT2_RAND_107	-63	-29	1000	0	0	0	0
S_enterica_LT2_RAND_108	-73.77	134	127	0	1	0	1
S_enterica_LT2_RAND_109	-8.4	-17	1000	0	1	0	1
S_enterica_LT2_RAND_110	-10.7	-39	1000	0	1	0	1
S_enterica_LT2_RAND_111	-58.4	225	1000	0	1	0	1
S_enterica_LT2_RAND_112	-58.3	29	1000	0	0	0	0
S_enterica_LT2_RAND_113	-58.4	-99	1000	0	1	0	1
S_enterica_LT2_RAND_114	-20.1	29	1000	0	1	0	1
S_enterica_LT2_RAND_115	-100.2	7	1000	0	1	0	1
S_enterica_LT2_RAND_116	-44.3	-69	1000	0	1	0	1
S_enterica_LT2_RAND_117	-51.2	-19	1000	0	1	0	1
S_enterica_LT2_RAND_118	-29	-73	997	0	1	0	1
S_enterica_LT2_RAND_119	-22.1	2	1000	0	1	0	1
S_enterica_LT2_RAND_120	-61.8	106	1000	0	0	0	0
S_enterica_LT2_RAND_121	-19.6	8	0	-123	1	0	1
S_enterica_LT2_RAND_122	-23.5	34	25	0	1	0	1
S_enterica_LT2_RAND_123	-61.3	-79	1000	0	0	0	0
S_enterica_LT2_RAND_124	-9.6	-1000	1000	0	1	0	1
S_enterica_LT2_RAND_125	-66.4	40	1000	0	0	0	0
S_enterica_LT2_RAND_126	-33	-96	1000	0	1	0	1
S_enterica_LT2_RAND_127	-45.9	-25	1000	0	0	0	0
S_enterica_LT2_RAND_128	-48.9	160	1000	0	0	0	0
S_enterica_LT2_RAND_129	-69.2	206	1000	0	0	0	1
S_enterica_LT2_RAND_130	-82.6	-67	1000	0	1	0	1
S_enterica_LT2_RAND_131	-63.02	241	1000	0	0	170	1
S_enterica_LT2_RAND_133	-38.9	-47	1000	0	1	0	1
S_enterica_LT2_RAND_135	-5.4	-104	1000	0	0	0	0
S_enterica_LT2_RAND_136	-13.4	-62	1000	0	1	0	1
S_enterica_LT2_RAND_137	-49.3	123	1000	0	0	0	0
S_enterica_LT2_RAND_138	-7.9	9	1000	0	0	0	0
S_enterica_LT2_RAND_139	-69.9	198	1000	0	1	0	1
S_enterica_LT2_RAND_140	-30.3	39	88	0	1	0	1
S_enterica_LT2_RAND_141	-5.3	-51	1000	0	0	0	0
S_enterica_LT2_RAND_142	-16.1	99	1000	0	1	89	0
S_enterica_LT2_RAND_144	-51.2	-1	1000	0	0	0	0
S_enterica_LT2_RAND_145	-85.5	254	0	0	0	0	0
S_enterica_LT2_RAND_146	-236.1	635	1000	0	1	0	1
S_enterica_LT2_RAND_147	-7.8	-73	1000	0	1	0	1
S_enterica_LT2_RAND_148	-18.7	38	10	-40	1	0	1
S_enterica_LT2_RAND_149	-15.2	-32	872	0	1	0	1
S_enterica_LT2_RAND_150	-2.34	73	1000	0	1	0	1
S_enterica_LT2_RAND_151	-45.4	120	1000	-7952	1	4015	1
S_enterica_LT2_RAND_152	-80.4	-7	1000	0	0	0	0
S_enterica_LT2_RAND_153	-12.48	40	1000	0	0	0	0
S_enterica_LT2_RAND_154	-11.1	-61	1000	0	0	0	0
S_enterica_LT2_RAND_155	-20.5	156	1000	0	0	0	1
S_enterica_LT2_RAND_156	-62.6	-36	596	0	0	0	0
S_enterica_LT2_RAND_157	-5.6	-101	1000	0	1	0	1
S_enterica_LT2_RAND_158	-19	-39	1000	0	0	0	0
S_enterica_LT2_RAND_159	2.4	30	1000	0	1	0	1
S_enterica_LT2_RAND_160	-15.7	-94	1000	0	0	0	0
S_enterica_LT2_RAND_161	-16	44	1000	0	0	0	0
S_enterica_LT2_RAND_162	-96.11	-50	1000	0	1	46	0
S_enterica_LT2_RAND_163	-237.6	979	1000	0	0	0	0
S_enterica_LT2_RAND_164	-14.9	-3	1000	0	1	0	1
S_enterica_LT2_RAND_165	-9.5	-34	1000	0	1	0	1
S_enterica_LT2_RAND_166	-26.6	-28	1000	0	0	0	0
S_enterica_LT2_RAND_167	-14.2	-41	0	-37	1	0	0
S_enterica_LT2_RAND_168	-25.65	233	1000	-109	0	0	0
S_enterica_LT2_RAND_169	-8.5	-105	113	0	1	0	1
S_enterica_LT2_RAND_170	-16.04	-59	1000	0	0	0	0
S_enterica_LT2_RAND_171	-28.1	-19	531	0	1	0	1
S_enterica_LT2_RAND_172	-23.6	-1000	608	0	0	0	0
S_enterica_LT2_RAND_173	-117.42	138	324	-413	1	0	1
S_enterica_LT2_RAND_174	-63.5	27	1000	0	1	462	1
S_enterica_LT2_RAND_175	-31.2	-55	1000	0	1	0	1
S_enterica_LT2_RAND_176	-32.9	30	1000	0	1	0	1
S_enterica_LT2_RAND_178	-65.1	169	1000	0	1	0	1
S_enterica_LT2_RAND_179	-13	-59	1000	0	0	0	0
S_enterica_LT2_RAND_180	5.03	-90	1000	-190	1	471	1
S_enterica_LT2_RAND_181	-11	-99	607	0	1	0	1
S_enterica_LT2_RAND_182	-47.5	8	1000	0	0	0	0
S_enterica_LT2_RAND_183	-21.9	30	1000	0	1	0	1
S_enterica_LT2_RAND_184	-8.4	11	1000	0	1	0	1
S_enterica_LT2_RAND_185	-118	284	275	0	1	0	1
S_enterica_LT2_RAND_186	-14.7	-64	624	0	1	0	1
S_enterica_LT2_RAND_187	-3.7	-86	1000	0	0	0	0
S_enterica_LT2_RAND_188	-11.9	-45	1000	0	0	0	0
S_enterica_LT2_RAND_189	-60.3	295	950	0	0	0	0
S_enterica_LT2_RAND_190	-15	123	1000	-60	0	282	1
S_enterica_LT2_RAND_191	-38.9	-31	1000	0	0	0	0
S_enterica_LT2_RAND_192	-21.6	-57	835	0	1	0	1
S_enterica_LT2_RAND_193	-212.4	512	1000	0	1	0	1
S_enterica_LT2_RAND_194	-40.2	-22	1000	0	0	292	0
S_enterica_LT2_RAND_195	-88.3	246	1000	0	1	0	1
S_enterica_LT2_RAND_196	-8.5	-83	1000	0	1	0	1
S_enterica_LT2_RAND_197	-11.12	-72	1000	0	1	0	1
S_enterica_LT2_RAND_198	-31.9	-20	1000	0	1	0	1
S_enterica_LT2_RAND_199	-74.9	-91	1000	0	0	0	0
S_enterica_LT2_RAND_200	-39.6	30	1000	0	1	0	1
S_enterica_LT2_RAND_202	-35.9	-96	35	-86	1	0	1
S_enterica_LT2_RAND_203	-14.3	4	1000	0	0	0	0
S_enterica_LT2_RAND_204	-12.2	-93	1000	-3346	0	3207	0
S_enterica_LT2_RAND_205	-60.9	41	1000	0	0	0	0
S_enterica_LT2_RAND_207	-27.01	-1000	1000	0	0	0	0
S_enterica_LT2_RAND_210	-17.2	39	1000	0	1	0	1
S_enterica_LT2_RAND_211	-24	-10	726	0	1	0	1
S_enterica_LT2_RAND_213	-294.3	172	427	0	1	0	0
S_enterica_LT2_RAND_214	-11.5	-32	1000	0	0	0	0
S_enterica_LT2_RAND_215	-49.6	-44	0	0	1	0	0
S_enterica_LT2_RAND_216	-179.7	-69	638	0	1	0	1
S_enterica_LT2_RAND_217	-21	39	408	0	1	0	1
S_enterica_LT2_RAND_218	-69.02	-10	755	0	1	0	1
S_enterica_LT2_RAND_219	-86.1	56	1000	0	1	0	1
S_enterica_LT2_RAND_222	-8	42	1000	0	1	0	1
S_enterica_LT2_RAND_223	0	-40	1000	-250	1	36	0
S_enterica_LT2_RAND_225	-54.21	-9	1000	0	0	0	0
S_enterica_LT2_RAND_226	-59.9	-77	1000	0	0	0	0
S_enterica_LT2_RAND_227	-20.4	43	1000	0	0	0	0
S_enterica_LT2_RAND_228	-1.6	22	476	0	0	0	0
S_enterica_LT2_RAND_229	-52.7	-86	407	0	1	0	1
S_enterica_LT2_RAND_230	-31	7	1000	-4	1	0	1
S_enterica_LT2_RAND_231	-46.9	193	1000	0	1	0	1
S_enterica_LT2_RAND_232	-38.7	-1000	1000	0	1	0	1
S_enterica_LT2_RAND_233	-32.32	-1000	1000	0	0	0	0
S_enterica_LT2_RAND_234	-24.5	-12	80	0	1	0	1
S_enterica_LT2_RAND_235	-14.2	-28	1000	0	1	0	1
S_enterica_LT2_RAND_236	-0.7	-92	1000	-37	0	0	1
S_enterica_LT2_RAND_237	-27.4	-1000	1000	0	1	0	1
S_enterica_LT2_RAND_238	-9.4	-74	1000	0	0	0	0
S_enterica_LT2_RAND_240	-78.9	68	1000	0	0	0	0
S_enterica_LT2_RAND_241	-21.57	109	10	-1761	0	0	0
S_enterica_LT2_RAND_243	-88	-85	286	0	0	0	0
S_enterica_LT2_RAND_244	-8	-6	1000	0	0	0	1
S_enterica_LT2_RAND_245	-73.7	62	1000	0	0	0	0
S_enterica_LT2_RAND_246	0	-71	1000	0	0	0	0
S_enterica_LT2_RAND_247	-37.6	-31	1000	0	0	0	0
S_enterica_LT2_RAND_248	-46.5	-107	1000	0	1	0	1
S_enterica_LT2_RAND_249	-12.5	-1000	1000	0	1	0	1
S_enterica_LT2_RAND_252	-192.59	386	1000	0	1	0	1
S_enterica_LT2_RAND_253	-38.8	89	1000	0	1	0	1
S_enterica_LT2_RAND_254	-15.88	-67	1000	0	0	0	0
S_enterica_LT2_RAND_255	-66.1	396	1000	0	0	0	0
S_enterica_LT2_RAND_256	-35.1	-42	1000	0	1	0	1
S_enterica_LT2_RAND_257	-31.79	-16	1000	0	1	0	1
S_enterica_LT2_RAND_258	-14.45	52	1000	0	1	0	1
S_enterica_LT2_RAND_259	-29.7	27	1000	0	1	0	1
S_enterica_LT2_RAND_260	-132.7	208	1000	0	0	0	0
S_enterica_LT2_RAND_261	-92.29	159	1000	0	1	0	1
S_enterica_LT2_RAND_263	-3.1	-90	422	0	1	0	1
S_enterica_LT2_RAND_264	-28.7	-1000	1000	0	0	0	0
S_enterica_LT2_RAND_265	-39.1	16	415	0	0	0	0
S_enterica_LT2_RAND_266	-14.9	12	1000	0	0	0	0
S_enterica_LT2_RAND_267	-42.5	-64	1000	-1676	1	4082	1
S_enterica_LT2_RAND_268	-95.3	330	1000	0	0	0	0
S_enterica_LT2_RAND_269	-71.6	100	235	0	0	0	0
S_enterica_LT2_RAND_270	-35.5	-92	1000	0	1	0	1
S_enterica_LT2_RAND_271	-22.4	-64	1000	0	1	0	1
S_enterica_LT2_RAND_272	-6.5	-19	1000	0	0	0	0
S_enterica_LT2_RAND_273	-18	8	1000	-425	0	119	1
S_enterica_LT2_RAND_274	-9.9	-81	1000	0	1	0	1
S_enterica_LT2_RAND_275	-32	83	1000	0	1	0	0
S_enterica_LT2_RAND_276	-5.2	-73	1000	0	0	0	0
S_enterica_LT2_RAND_278	-191.66	520	1000	0	0	0	0
S_enterica_LT2_RAND_279	-16.8	-1000	1000	0	1	0	1
S_enterica_LT2_RAND_280	-43.7	-79	1000	0	1	0	1
S_enterica_LT2_RAND_281	-29.58	114	1000	0	0	0	0
S_enterica_LT2_RAND_282	-19.7	24	1000	0	1	0	1
S_enterica_LT2_RAND_283	-25.1	-90	1000	0	1	0	1
S_enterica_LT2_RAND_284	-23.68	271	238	0	0	0	0
S_enterica_LT2_RAND_285	-50.5	100	1000	0	1	0	1
S_enterica_LT2_RAND_286	-41.6	-37	1000	0	1	0	1
S_enterica_LT2_RAND_287	-51.2	-47	1000	0	1	0	1
S_enterica_LT2_RAND_288	-41.4	-93	1000	-585	1	730	1
S_enterica_LT2_RAND_290	-30.5	-21	1000	0	1	0	1
S_enterica_LT2_RAND_291	-86.4	169	357	0	1	0	1
S_enterica_LT2_RAND_292	-25.9	93	1000	-81	0	0	0
S_enterica_LT2_RAND_293	-53.7	67	1000	0	1	0	1
S_enterica_LT2_RAND_294	-17.5	-66	1000	0	0	0	0
S_enterica_LT2_RAND_295	-44.07	31	0	0	1	114	1
S_enterica_LT2_RAND_297	-19.4	45	1000	0	1	0	1
S_enterica_LT2_RAND_298	-13	-1000	1000	0	0	0	0
S_enterica_LT2_RAND_299	-8.45	21	1000	0	0	0	0
S_enterica_LT2_RAND_300	-45.6	-60	1000	0	0	0	0
S_enterica_LT2_RAND_302	-60.6	151	1000	0	1	0	1
S_enterica_LT2_RAND_303	-21.8	-6	0	0	0	71	1
S_enterica_LT2_RAND_304	-25.7	-47	1000	0	0	14	0
S_oneidensis_RAND_22	-26.3	-55	867	0	0	0	0
S_oneidensis_RAND_12	-13.8	-55	1000	0	1	0	1
S_oneidensis_RAND_24	-32.3	38	629	0	0	0	0
S_oneidensis_RAND_27	-19.1	-75	1000	0	0	0	0
S_oneidensis_RAND_1	-9.5	11	1000	0	0	150	1
S_oneidensis_RAND_2	-31.6	6	1000	0	0	0	0
S_oneidensis_RAND_3	-11.5	-93	390	-563	0	474	0
S_oneidensis_RAND_4	-13.7	-89	1000	0	0	0	0
S_oneidensis_RAND_5	-18.02	37	1000	0	0	0	0
S_oneidensis_RAND_6	-24	-7	1000	0	0	0	0
S_oneidensis_RAND_7	-102.4	298	1000	0	0	0	0
S_oneidensis_RAND_8	-20.6	-29	1000	0	1	0	1
S_oneidensis_RAND_9	-67.6	6	1000	0	1	0	1
S_oneidensis_RAND_10	-59.94	265	1000	0	1	0	1
S_oneidensis_RAND_11	-85.9	186	944	0	1	0	1
S_oneidensis_RAND_13	-25.5	39	1000	0	0	0	0
S_oneidensis_RAND_14	-6.9	-93	1000	0	0	111	0
S_oneidensis_RAND_15	-35.4	-67	1000	0	0	0	0
S_oneidensis_RAND_16	-76.92	-72	1000	0	1	0	1
S_oneidensis_RAND_17	1.9	-57	1000	0	0	0	0
S_oneidensis_RAND_18	-30.9	-68	22	-2512	0	3753	1
S_oneidensis_RAND_19	-29.1	45	1000	0	1	0	1
S_oneidensis_RAND_20	-35.8	-21	1000	0	0	0	0
S_oneidensis_RAND_21	-78.4	242	1000	0	0	0	0
S_oneidensis_RAND_23	-24.9	-103	1000	0	1	0	1
S_oneidensis_RAND_25	-21.4	-65	1000	0	1	0	1
S_oneidensis_RAND_26	-21.48	6	1000	0	0	0	0
V_cholerae_RAND_314	-26.3	-92	-1	0	1	0	1
V_cholerae_RAND_246	-39	-81	-1	-86	0	0	0
V_cholerae_RAND_255	0	-97	-1	0	0	0	0
V_cholerae_RAND_263	-1.6	-36	-1	-175	0	0	1
V_cholerae_RAND_278	-25.8	-97	-1	0	0	0	0
V_cholerae_RAND_291	-40.2	134	-1	0	0	0	0
V_cholerae_RAND_294	-30.5	-42	-1	0	1	0	1
V_cholerae_RAND_297	-6.4	-34	-1	0	0	0	0
V_cholerae_RAND_305	-18	-32	-1	0	0	0	0
V_cholerae_RAND_312	-14	-71	-1	-3	0	0	1
V_cholerae_RAND_315	-2.3	-74	-1	0	0	0	0
V_cholerae_RAND_316	-24.1	54	-1	0	1	0	1
V_cholerae_RAND_12	-31.8	11	-1	0	0	0	1
V_cholerae_RAND_31	0	-21	-1	0	0	0	0
V_cholerae_RAND_49	-36.5	-63	-1	0	1	0	1
V_cholerae_RAND_57	-19.6	58	-1	-4029	0	1754	0
V_cholerae_RAND_60	-10.8	-14	-1	0	0	0	0
V_cholerae_RAND_61	-72.55	125	-1	0	0	0	0
V_cholerae_RAND_93	-9.5	74	-1	0	1	0	1
V_cholerae_RAND_97	-12.2	55	-1	0	0	0	0
V_cholerae_RAND_106	0.9	-1000	-1	0	1	0	1
V_cholerae_RAND_112	-16.2	-92	-1	0	0	0	0
V_cholerae_RAND_115	-37.2	-52	-1	0	0	0	0
V_cholerae_RAND_125	0	-1000	-1	0	1	0	1
V_cholerae_RAND_150	-10.4	-27	-1	0	1	0	1
V_cholerae_RAND_162	-10.6	-76	-1	0	0	0	0
V_cholerae_RAND_169	-39.6	82	-1	0	0	0	0
V_cholerae_RAND_175	0	-65	-1	0	1	0	1
V_cholerae_RAND_183	0	-20	-1	0	1	0	1
V_cholerae_RAND_218	-26.5	89	-1	0	0	151	0
V_cholerae_RAND_230	-42.5	-79	-1	0	0	0	0
V_cholerae_RAND_236	-69.8	-9	-1	-68	1	0	1
V_cholerae_RAND_237	-21.1	73	-1	0	0	0	0
V_cholerae_RAND_238	-13.6	-1000	-1	0	0	0	0
V_cholerae_RAND_239	-21.4	17	-1	0	1	0	1
V_cholerae_RAND_240	0	-104	-1	0	0	0	0
V_cholerae_RAND_241	-34.1	100	-1	-4902	0	1077	1
V_cholerae_RAND_242	-11.4	30	-1	0	1	0	1
V_cholerae_RAND_243	-12.7	-20	-1	0	1	0	1
V_cholerae_RAND_244	-60.3	195	-1	-89	0	0	0
V_cholerae_RAND_245	-26.9	-75	-1	0	0	0	0
V_cholerae_RAND_247	-58.8	31	-1	0	0	0	0
V_cholerae_RAND_248	-17.44	35	-1	0	1	0	1
V_cholerae_RAND_249	-16.9	-11	-1	0	1	0	1
V_cholerae_RAND_250	-32.4	-33	-1	0	1	0	1
V_cholerae_RAND_251	-11.9	-69	-1	0	1	0	1
V_cholerae_RAND_252	-15.9	-4	-1	0	1	0	1
V_cholerae_RAND_253	-35.6	-84	-1	0	1	0	1
V_cholerae_RAND_254	0	-55	-1	0	1	0	1
V_cholerae_RAND_256	-39.5	169	-1	0	1	0	1
V_cholerae_RAND_257	-12.4	-15	-1	-190	1	0	1
V_cholerae_RAND_258	-52	-98	-1	0	0	0	0
V_cholerae_RAND_259	-18.3	-3	-1	0	0	0	0
V_cholerae_RAND_260	-30.7	151	-1	0	1	0	1
V_cholerae_RAND_261	-21.7	-88	-1	0	0	0	0
V_cholerae_RAND_262	-21.2	77	-1	-657	0	2281	1
V_cholerae_RAND_264	-40.6	19	-1	0	1	0	1
V_cholerae_RAND_265	0	-87	-1	0	0	0	0
V_cholerae_RAND_266	-23.2	61	-1	0	1	0	1
V_cholerae_RAND_267	-28.2	-65	-1	0	1	0	1
V_cholerae_RAND_268	-1.1	-29	-1	0	1	0	1
V_cholerae_RAND_269	-48.6	22	-1	-54	1	0	1
V_cholerae_RAND_270	-13.7	-69	-1	0	1	0	1
V_cholerae_RAND_271	-18.6	-1000	-1	0	0	0	0
V_cholerae_RAND_272	-21.31	100	-1	0	1	0	1
V_cholerae_RAND_273	-2.3	-95	-1	0	0	0	0
V_cholerae_RAND_274	-11.7	-1000	-1	0	1	0	1
V_cholerae_RAND_275	-33.4	-19	-1	0	1	0	1
V_cholerae_RAND_276	-51.9	54	-1	-2	0	0	0
V_cholerae_RAND_277	0	-1000	-1	0	1	0	1
V_cholerae_RAND_279	0	-1000	-1	0	0	0	0
V_cholerae_RAND_280	-16.1	-107	-1	0	1	0	1
V_cholerae_RAND_281	0	-92	-1	0	1	0	1
V_cholerae_RAND_282	-22.9	203	-1	0	1	0	1
V_cholerae_RAND_283	-13.38	-75	-1	0	1	0	1
V_cholerae_RAND_284	0	-47	-1	0	0	0	0
V_cholerae_RAND_285	0	-38	-1	0	0	0	0
V_cholerae_RAND_286	-44.19	87	-1	0	0	0	1
V_cholerae_RAND_287	-15.19	66	-1	0	1	0	1
V_cholerae_RAND_288	-32.6	-26	-1	0	0	0	0
V_cholerae_RAND_289	-15.9	-77	-1	0	1	0	1
V_cholerae_RAND_290	0	-74	-1	0	0	0	0
V_cholerae_RAND_292	-7.9	-11	-1	-181	0	0	1
V_cholerae_RAND_293	-26.1	36	-1	0	1	60	1
V_cholerae_RAND_295	-44.9	-40	-1	0	1	0	1
V_cholerae_RAND_296	-7.5	11	-1	0	0	0	0
V_cholerae_RAND_298	-21.6	-7	-1	-228	0	27	0
V_cholerae_RAND_299	-4.6	-64	-1	0	1	0	1
V_cholerae_RAND_300	2.3	-1000	-1	0	1	0	1
V_cholerae_RAND_301	-10.8	-73	-1	-862	0	140	1
V_cholerae_RAND_302	0	-26	-1	0	0	0	0
V_cholerae_RAND_303	-0.9	-1000	-1	0	1	0	1
V_cholerae_RAND_304	0	-17	-1	0	0	0	0
V_cholerae_RAND_306	-1.8	-107	-1	0	1	0	1
V_cholerae_RAND_307	-17.6	65	-1	0	0	0	0
V_cholerae_RAND_308	-4.4	-71	-1	0	1	0	1
V_cholerae_RAND_309	-1.3	4	-1	-57	1	0	0
V_cholerae_RAND_310	-6.9	-29	-1	0	0	0	0
V_cholerae_RAND_311	-33.9	65	-1	0	0	0	0
V_cholerae_RAND_313	0	-84	-1	0	0	0	0
V_cholerae_RAND_317	-27.2	-101	-1	0	1	0	1
V_cholerae_RAND_1	0	-55	-1	0	0	0	0
V_cholerae_RAND_2	-35.1	124	-1	0	1	0	1
V_cholerae_RAND_3	-8	14	-1	0	0	0	0
V_cholerae_RAND_4	-20.5	-52	-1	0	0	0	0
V_cholerae_RAND_5	-11.7	-28	-1	0	0	0	0
V_cholerae_RAND_6	-24.2	59	-1	0	0	0	0
V_cholerae_RAND_7	-22.47	53	-1	0	0	0	0
V_cholerae_RAND_8	-23.5	48	-1	0	1	0	1
V_cholerae_RAND_9	0	-59	-1	0	1	0	1
V_cholerae_RAND_10	0.7	-15	-1	0	1	0	1
V_cholerae_RAND_11	-24.4	-34	-1	0	0	0	0
V_cholerae_RAND_13	0	-45	-1	0	1	0	1
V_cholerae_RAND_14	-28	-47	-1	0	1	0	1
V_cholerae_RAND_15	-31.8	-75	-1	0	0	0	0
V_cholerae_RAND_16	-12	-102	-1	0	0	0	0
V_cholerae_RAND_17	0	-62	-1	0	1	0	1
V_cholerae_RAND_18	-40.8	56	-1	0	0	0	0
V_cholerae_RAND_19	-9.4	-95	-1	0	1	0	1
V_cholerae_RAND_20	-33.6	-73	-1	0	0	0	0
V_cholerae_RAND_21	-19.48	5	-1	-63	1	463	0
V_cholerae_RAND_22	-48.77	121	-1	0	0	0	0
V_cholerae_RAND_23	-28.8	133	-1	0	1	0	1
V_cholerae_RAND_24	-17.1	-6	-1	0	0	0	0
V_cholerae_RAND_25	-40.5	-16	-1	0	0	0	0
V_cholerae_RAND_26	0	-85	-1	0	1	0	1
V_cholerae_RAND_27	-36	-1	-1	0	0	0	0
V_cholerae_RAND_28	-41.1	-55	-1	0	0	0	0
V_cholerae_RAND_29	-39.6	22	-1	0	0	0	0
V_cholerae_RAND_30	-33.9	105	-1	0	1	57	1
V_cholerae_RAND_32	-46.32	50	-1	0	1	0	1
V_cholerae_RAND_33	-7.8	-1000	-1	0	1	0	1
V_cholerae_RAND_34	-19.5	102	-1	0	0	0	0
V_cholerae_RAND_35	0	-32	-1	0	1	0	1
V_cholerae_RAND_36	-28.4	-103	-1	0	0	177	0
V_cholerae_RAND_37	-20	11	-1	0	1	155	1
V_cholerae_RAND_38	-27.8	-82	-1	-200	0	0	0
V_cholerae_RAND_39	-14.1	24	-1	0	0	0	0
V_cholerae_RAND_40	-21.4	51	-1	0	0	0	0
V_cholerae_RAND_41	-50.6	-12	-1	0	0	0	0
V_cholerae_RAND_42	-10.87	0	-1	0	1	0	1
V_cholerae_RAND_43	0.27	-58	-1	0	0	0	0
V_cholerae_RAND_44	0	-106	-1	0	0	0	0
V_cholerae_RAND_45	0	-82	-1	0	1	0	1
V_cholerae_RAND_46	-41.4	202	-1	0	0	0	0
V_cholerae_RAND_47	-20.2	45	-1	0	0	0	0
V_cholerae_RAND_48	0	-76	-1	0	1	0	1
V_cholerae_RAND_50	-15.6	-32	-1	0	1	0	1
V_cholerae_RAND_51	-25.1	-1000	-1	0	1	0	1
V_cholerae_RAND_52	-15.6	49	-1	0	0	0	0
V_cholerae_RAND_53	-15.4	-24	-1	0	1	0	1
V_cholerae_RAND_54	-18.8	-40	-1	0	0	0	0
V_cholerae_RAND_55	-11	43	-1	0	0	0	0
V_cholerae_RAND_56	-6.7	-41	-1	0	0	0	0
V_cholerae_RAND_58	-47	201	-1	0	0	0	0
V_cholerae_RAND_59	-20.2	30	-1	0	1	0	1
V_cholerae_RAND_62	-7.9	15	-1	0	0	0	0
V_cholerae_RAND_63	0	-1000	-1	-535	1	2323	1
V_cholerae_RAND_64	-34.4	-83	-1	0	0	0	0
V_cholerae_RAND_65	-17.4	-5	-1	0	1	0	1
V_cholerae_RAND_66	-34.9	62	-1	0	1	0	1
V_cholerae_RAND_67	0	-100	-1	0	1	0	1
V_cholerae_RAND_68	-31.8	24	-1	0	0	282	0
V_cholerae_RAND_69	-15.4	-12	-1	0	1	0	1
V_cholerae_RAND_70	-37.2	79	-1	0	0	0	0
V_cholerae_RAND_71	-20.6	-105	-1	0	1	0	1
V_cholerae_RAND_72	-7.7	-47	-1	0	0	0	0
V_cholerae_RAND_73	-81	6	-1	0	0	0	0
V_cholerae_RAND_74	-52.8	-81	-1	0	1	0	1
V_cholerae_RAND_75	-6	-1000	-1	0	0	0	0
V_cholerae_RAND_76	0	-39	-1	0	0	0	0
V_cholerae_RAND_77	0	-103	-1	0	0	0	0
V_cholerae_RAND_78	-15.4	54	-1	0	0	0	0
V_cholerae_RAND_79	-12.6	41	-1	-2741	1	6112	1
V_cholerae_RAND_80	-13.8	-1000	-1	-5901	0	2986	0
V_cholerae_RAND_81	-7.47	16	-1	0	1	0	1
V_cholerae_RAND_82	-74.9	138	-1	0	1	0	1
V_cholerae_RAND_83	-21.6	14	-1	0	0	0	0
V_cholerae_RAND_84	0	-37	-1	0	1	0	1
V_cholerae_RAND_85	-29	-90	-1	0	0	0	0
V_cholerae_RAND_86	-9	-12	-1	0	0	655	1
V_cholerae_RAND_87	-7.3	-15	-1	0	0	0	0
V_cholerae_RAND_88	3.4	-28	-1	0	0	0	0
V_cholerae_RAND_89	0	-48	-1	0	0	0	0
V_cholerae_RAND_90	-10.3	-76	-1	0	1	0	1
V_cholerae_RAND_91	-0.93	-80	-1	0	0	0	0
V_cholerae_RAND_92	-20.3	-38	-1	0	0	0	0
V_cholerae_RAND_94	-12.7	35	-1	0	0	0	0
V_cholerae_RAND_95	-20.2	-37	-1	0	1	0	1
V_cholerae_RAND_96	-24.6	1	-1	0	0	0	0
V_cholerae_RAND_98	-4.1	-37	-1	-52	0	413	1
V_cholerae_RAND_99	-19	-89	-1	0	1	0	1
V_cholerae_RAND_100	-28.8	-16	-1	0	0	0	0
V_cholerae_RAND_101	-16.1	-27	-1	0	0	0	0
V_cholerae_RAND_102	-79.91	117	-1	0	1	0	1
V_cholerae_RAND_103	-35	-27	-1	0	1	0	1
V_cholerae_RAND_104	-23.8	-47	-1	0	1	0	1
V_cholerae_RAND_105	-6.6	-13	-1	0	0	0	0
V_cholerae_RAND_107	-12.5	-59	-1	-686	0	76	0
V_cholerae_RAND_108	-31	-67	-1	0	0	0	0
V_cholerae_RAND_109	-14.3	2	-1	0	1	0	1
V_cholerae_RAND_110	-27.62	106	-1	0	0	0	0
V_cholerae_RAND_111	-25.7	-18	-1	0	1	0	1
V_cholerae_RAND_113	-21.7	-42	-1	0	1	0	1
V_cholerae_RAND_114	-16.2	54	-1	0	1	0	1
V_cholerae_RAND_116	-28.9	54	-1	0	0	0	0
V_cholerae_RAND_117	-28.9	-26	-1	0	1	0	1
V_cholerae_RAND_118	-12.4	-43	-1	0	0	0	0
V_cholerae_RAND_119	-19.1	59	-1	0	1	0	1
V_cholerae_RAND_120	-8.5	-102	-1	0	0	0	0
V_cholerae_RAND_121	-37.7	-13	-1	0	0	26	0
V_cholerae_RAND_122	-16.8	-81	-1	0	0	0	0
V_cholerae_RAND_123	-7.1	-1000	-1	0	0	0	0
V_cholerae_RAND_124	-2.7	-1000	-1	0	0	0	0
V_cholerae_RAND_126	0	-36	-1	-48	0	99	1
V_cholerae_RAND_127	-66	58	-1	0	0	0	0
V_cholerae_RAND_128	0	-1000	-1	0	1	0	1
V_cholerae_RAND_129	0	-1000	-1	0	0	0	0
V_cholerae_RAND_130	-32.31	-61	-1	0	1	0	1
V_cholerae_RAND_131	-16	-6	-1	-81	0	22	1
V_cholerae_RAND_132	-29	22	-1	0	1	0	1
V_cholerae_RAND_133	-3.8	55	-1	0	0	0	0
V_cholerae_RAND_134	-25.7	-25	-1	-106	1	0	1
V_cholerae_RAND_135	-12.1	24	-1	0	1	0	1
V_cholerae_RAND_136	-13.3	26	-1	0	0	0	0
V_cholerae_RAND_137	-23.3	-57	-1	0	0	0	0
V_cholerae_RAND_138	-36.7	14	-1	0	1	0	1
V_cholerae_RAND_139	-11.5	31	-1	0	1	0	1
V_cholerae_RAND_140	0	-18	-1	-41	1	0	0
V_cholerae_RAND_141	-26.2	-26	-1	0	1	0	1
V_cholerae_RAND_142	-6.2	-50	-1	0	1	253	0
V_cholerae_RAND_143	-33.7	-1000	-1	0	1	0	1
V_cholerae_RAND_144	-19.68	29	-1	0	0	0	0
V_cholerae_RAND_145	-22.9	-1	-1	0	0	0	0
V_cholerae_RAND_146	0	-65	-1	0	0	0	0
V_cholerae_RAND_147	0	-29	-1	-58	0	0	0
V_cholerae_RAND_148	0	-39	-1	-67	0	124	1
V_cholerae_RAND_149	0	-94	-1	0	1	0	1
V_cholerae_RAND_151	-22.9	86	-1	0	0	0	0
V_cholerae_RAND_152	-24.5	54	-1	0	0	0	0
V_cholerae_RAND_153	-11	-80	-1	0	1	0	1
V_cholerae_RAND_154	0	141	-1	-57	1	0	0
V_cholerae_RAND_155	-22.5	27	-1	0	0	0	0
V_cholerae_RAND_156	-26.5	-57	-1	0	0	0	0
V_cholerae_RAND_157	-24.64	49	-1	0	0	0	0
V_cholerae_RAND_158	0	-35	-1	0	1	0	1
V_cholerae_RAND_159	-14.1	54	-1	0	0	0	0
V_cholerae_RAND_160	-14.2	-16	-1	0	1	0	1
V_cholerae_RAND_161	-26	61	-1	0	1	0	1
V_cholerae_RAND_163	-25.4	-64	-1	0	0	0	0
V_cholerae_RAND_164	-24.7	74	-1	-82	1	0	1
V_cholerae_RAND_165	-33.9	102	-1	0	1	0	1
V_cholerae_RAND_166	-78.3	65	-1	0	1	0	1
V_cholerae_RAND_167	-8.4	-83	-1	0	0	0	0
V_cholerae_RAND_168	-22.4	-102	-1	0	1	0	1
V_cholerae_RAND_170	0	-97	-1	0	1	0	1
V_cholerae_RAND_171	-19.2	-21	-1	0	1	0	1
V_cholerae_RAND_172	-40.6	-63	-1	0	0	0	0
V_cholerae_RAND_173	-44.4	107	-1	0	1	0	1
V_cholerae_RAND_174	-26.6	0	-1	0	0	0	0
V_cholerae_RAND_176	0	-35	-1	0	1	0	1
V_cholerae_RAND_177	-52.7	111	-1	0	0	0	0
V_cholerae_RAND_178	-19.6	-1000	-1	0	1	0	1
V_cholerae_RAND_179	0	-1000	-1	0	0	0	0
V_cholerae_RAND_180	-46.6	94	-1	0	1	0	1
V_cholerae_RAND_181	-8.7	24	-1	0	0	8	0
V_cholerae_RAND_182	0	-75	-1	0	0	0	0
V_cholerae_RAND_184	-24.7	32	-1	0	0	0	0
V_cholerae_RAND_185	-14.2	57	-1	0	0	640	0
V_cholerae_RAND_186	-35.5	-88	-1	0	0	0	0
V_cholerae_RAND_187	-18.1	85	-1	0	0	0	0
V_cholerae_RAND_188	-35	28	-1	0	1	0	1
V_cholerae_RAND_189	-30.52	207	-1	0	0	0	0
V_cholerae_RAND_190	-41.6	-25	-1	-303	0	1151	1
V_cholerae_RAND_191	-17.4	48	-1	0	0	0	0
V_cholerae_RAND_192	-5	-27	-1	0	0	0	0
V_cholerae_RAND_193	-8.6	-32	-1	0	1	0	1
V_cholerae_RAND_194	-0.8	-15	-1	0	0	0	0
V_cholerae_RAND_195	-16.7	8	-1	0	0	0	0
V_cholerae_RAND_196	0	-58	-1	-67	0	0	0
V_cholerae_RAND_197	-24.9	37	-1	0	0	0	0
V_cholerae_RAND_198	-22.3	-1000	-1	0	1	0	1
V_cholerae_RAND_199	-15.4	-42	-1	0	0	0	0
V_cholerae_RAND_200	-25.1	-94	-1	0	1	0	1
V_cholerae_RAND_201	-42.7	119	-1	0	1	0	1
V_cholerae_RAND_202	-6	-17	-1	0	1	0	1
V_cholerae_RAND_203	-13.2	-25	-1	0	1	0	1
V_cholerae_RAND_204	-1.1	-1000	-1	-5206	0	800	1
V_cholerae_RAND_205	-20.3	-54	-1	0	0	0	0
V_cholerae_RAND_206	-31.5	111	-1	0	0	374	1
V_cholerae_RAND_207	-24.2	41	-1	0	0	0	0
V_cholerae_RAND_208	-9.8	-88	-1	-523	1	667	0
V_cholerae_RAND_209	-27.8	-79	-1	0	0	0	0
V_cholerae_RAND_210	-97.5	-92	-1	0	1	0	1
V_cholerae_RAND_211	-23.75	3	-1	0	0	0	0
V_cholerae_RAND_212	-24.3	121	-1	0	1	0	1
V_cholerae_RAND_213	-7	100	-1	0	1	0	1
V_cholerae_RAND_214	-31.3	-55	-1	0	0	0	0
V_cholerae_RAND_215	0	-68	-1	-112	0	138	0
V_cholerae_RAND_216	-3.4	-19	-1	0	0	0	0
V_cholerae_RAND_217	3.9	-8	-1	0	0	0	0
V_cholerae_RAND_219	-30.7	124	-1	0	0	0	0
V_cholerae_RAND_220	-51.2	44	-1	0	0	0	0
V_cholerae_RAND_221	-34.05	-20	-1	0	0	79	1
V_cholerae_RAND_222	-6.7	-2	-1	0	0	0	0
V_cholerae_RAND_223	-6.7	-86	-1	0	1	0	1
V_cholerae_RAND_224	-44.9	64	-1	0	1	0	1
V_cholerae_RAND_225	0	-38	-1	0	0	0	0
V_cholerae_RAND_226	0	-100	-1	0	1	0	1
V_cholerae_RAND_227	-35.23	230	-1	-133	1	0	0
V_cholerae_RAND_228	0	-14	-1	0	0	0	0
V_cholerae_RAND_229	-79.4	272	-1	-9	0	0	0
V_cholerae_RAND_231	-28.3	-9	-1	0	0	0	0
V_cholerae_RAND_232	-18	-38	-1	-7673	1	3814	0
V_cholerae_RAND_233	0	-1000	-1	0	1	0	1
V_cholerae_RAND_234	-10.7	-77	-1	0	1	0	1
V_cholerae_RAND_235	0	-56	-1	0	1	0	1
V_cholerae_RAND_335	-7.4	-88	0	-137	1	20	0
V_cholerae_RAND_341	-27.4	-82	477	0	0	0	0
V_cholerae_RAND_361	-35.4	73	1000	-1666	1	1890	0
V_cholerae_RAND_386	-40.2	-26	1000	0	0	0	0
V_cholerae_RAND_390	-31.9	-22	665	0	1	0	1
V_cholerae_RAND_398	-10.2	-50	831	0	0	0	0
V_cholerae_RAND_404	-5.9	-99	45	0	0	0	0
V_cholerae_RAND_407	0	-70	693	-84	1	4	1
V_cholerae_RAND_323	-25.7	-5	68	0	0	0	0
V_cholerae_RAND_324	-1.4	-100	1000	-774	1	68	1
V_cholerae_RAND_325	-12	-8	1000	0	0	0	0
V_cholerae_RAND_326	0	-1000	1000	-737	0	1058	0
V_cholerae_RAND_327	-19.3	-98	1000	0	0	0	0
V_cholerae_RAND_328	-21.9	67	490	0	0	0	0
V_cholerae_RAND_329	-35.3	46	996	0	0	0	0
V_cholerae_RAND_330	-12.81	76	1000	-16	0	54	1
V_cholerae_RAND_331	-16.6	10	1000	0	0	0	0
V_cholerae_RAND_332	-44.9	100	1000	0	0	0	0
V_cholerae_RAND_333	-27.4	-18	1000	0	1	0	1
V_cholerae_RAND_334	-45.3	-46	634	0	1	0	1
V_cholerae_RAND_336	-17.5	-87	1000	0	0	0	0
V_cholerae_RAND_337	-8.4	-95	0	-1388	1	1694	1
V_cholerae_RAND_338	-1.2	50	1000	0	1	136	1
V_cholerae_RAND_339	0	-82	717	0	1	0	1
V_cholerae_RAND_340	-2.9	39	1000	0	0	0	0
V_cholerae_RAND_342	-11.7	19	1000	0	0	0	0
V_cholerae_RAND_343	0	-19	1000	0	1	0	1
V_cholerae_RAND_344	-35.3	-49	501	-38	0	48	1
V_cholerae_RAND_345	0	-52	534	-75	1	94	1
V_cholerae_RAND_346	-0.72	113	488	0	0	0	0
V_cholerae_RAND_347	-7.2	60	23	0	0	0	0
V_cholerae_RAND_348	5.7	-96	1000	0	1	0	1
V_cholerae_RAND_349	-15.8	77	1000	0	0	0	0
V_cholerae_RAND_350	-19.7	60	620	-56	1	512	1
V_cholerae_RAND_351	-49.2	-95	287	0	0	0	0
V_cholerae_RAND_352	-21.3	163	1000	-143	1	0	0
V_cholerae_RAND_353	0	-33	104	0	1	0	1
V_cholerae_RAND_354	-4.3	-72	1000	0	1	0	1
V_cholerae_RAND_355	-5.1	34	1000	0	1	0	1
V_cholerae_RAND_356	-10.3	2	128	0	1	0	1
V_cholerae_RAND_357	0	-1000	1000	-508	1	533	0
V_cholerae_RAND_358	-10.7	70	588	-793	0	156	1
V_cholerae_RAND_359	-18.1	70	0	-76	1	35	0
V_cholerae_RAND_360	-16.1	-39	1000	0	1	0	1
V_cholerae_RAND_362	-19.2	-61	1000	0	0	0	0
V_cholerae_RAND_363	-28	60	1000	0	1	0	1
V_cholerae_RAND_364	-5.5	-1000	94	0	1	0	1
V_cholerae_RAND_365	-29.07	151	1000	0	0	0	0
V_cholerae_RAND_366	-22	25	710	0	0	0	0
V_cholerae_RAND_367	-10.4	40	717	-306	0	72	0
V_cholerae_RAND_368	-11.79	52	74	0	1	0	1
V_cholerae_RAND_369	-4.6	-102	524	0	1	0	1
V_cholerae_RAND_370	0	-52	0	-35	1	54	1
V_cholerae_RAND_371	-59.4	126	415	0	0	0	0
V_cholerae_RAND_372	-4	-55	321	0	1	0	1
V_cholerae_RAND_373	-3.2	-95	1000	0	0	0	0
V_cholerae_RAND_374	-11.1	-67	944	0	1	0	1
V_cholerae_RAND_375	-22.1	56	125	0	1	0	1
V_cholerae_RAND_376	-20.4	9	614	0	0	0	0
V_cholerae_RAND_377	-12.5	-44	701	-445	0	32	0
V_cholerae_RAND_378	-7.4	-71	1000	0	0	0	0
V_cholerae_RAND_379	-32.9	87	1000	0	1	0	1
V_cholerae_RAND_380	-32.8	66	19	-336	1	1145	0
V_cholerae_RAND_381	-12.9	2	525	0	1	0	1
V_cholerae_RAND_382	-17.7	-18	1000	0	0	0	0
V_cholerae_RAND_383	0.5	-105	195	0	0	0	0
V_cholerae_RAND_384	-15.1	10	1000	0	0	0	0
V_cholerae_RAND_385	-29.47	127	126	0	0	0	0
V_cholerae_RAND_387	-5.1	-10	231	0	1	0	1
V_cholerae_RAND_388	-24.3	104	1000	-247	1	26	0
V_cholerae_RAND_389	-47.5	113	355	0	1	0	1
V_cholerae_RAND_391	-14.4	-54	1000	0	0	0	0
V_cholerae_RAND_392	-16	66	849	0	1	0	1
V_cholerae_RAND_393	-15.7	-98	842	0	1	0	1
V_cholerae_RAND_394	-10.7	-29	223	-238	0	277	0
V_cholerae_RAND_395	-31.9	-72	339	0	1	0	1
V_cholerae_RAND_396	-18.7	-61	179	0	1	0	1
V_cholerae_RAND_397	-11.2	-55	308	0	0	0	0
V_cholerae_RAND_399	-23.7	-16	1000	0	1	0	1
V_cholerae_RAND_400	-43	-87	1000	-4	1	140	0
V_cholerae_RAND_401	-14.4	-35	1000	0	0	0	0
V_cholerae_RAND_402	0	-78	491	-210	1	0	1
V_cholerae_RAND_403	-31.78	36	800	0	0	0	0
V_cholerae_RAND_405	-27.7	-92	1000	0	1	0	1
V_cholerae_RAND_406	-50	33	964	0	0	324	0
V_cholerae_RAND_408	-5.5	-64	0	0	0	0	0
V_cholerae_RAND_409	-15	-91	827	0	0	0	0
V_cholerae_RAND_410	-2.1	-24	573	0	1	0	1
V_cholerae_RAND_318	-33.1	-87	0	0	1	0	0
V_cholerae_RAND_319	-10.9	13	1000	0	1	0	1
V_cholerae_RAND_320	3.5	63	971	0	0	0	0
V_cholerae_RAND_321	-1.7	-50	1000	0	1	0	1
V_cholerae_RAND_322	-36.3	-18	601	0	1	0	1
X_nematophila_RAND_577	-11	22	1000	0	1	0	1
X_nematophila_RAND_600	0	-39	-1	-48	1	9	1
X_nematophila_RAND_30	0	56	1000	-84	0	455	0
X_nematophila_RAND_79	-3.9	-51	1000	0	1	0	1
X_nematophila_RAND_365	-68.3	-89	1000	0	0	33	0
X_nematophila_RAND_403	-22.7	-52	1000	-520	0	15	0
X_nematophila_RAND_437	-0.4	28	1000	-240	1	56	1
X_nematophila_RAND_549	-18	-42	1000	0	0	0	0
X_nematophila_RAND_552	0	-88	1000	0	1	0	1
X_nematophila_RAND_559	-5.1	-1000	94	-4068	0	1561	0
X_nematophila_RAND_602	-32.9	-63	1000	0	1	0	1
X_nematophila_RAND_632	-19.8	-66	1000	0	0	0	0
X_nematophila_RAND_633	-10.3	-69	1000	0	1	0	1
X_nematophila_RAND_635	-6.6	-3	1000	0	1	0	1
X_nematophila_RAND_649	-29.5	-95	1000	0	1	0	1
X_nematophila_RAND_650	-8.4	36	1000	-14	1	105	1
X_nematophila_RAND_4	-10.3	-38	155	0	0	0	0
X_nematophila_RAND_9	-6.6	-102	1000	-160	0	118	0
X_nematophila_RAND_35	-47.7	207	1000	-359	0	551	0
X_nematophila_RAND_37	-18.4	-69	1000	-98	1	805	1
X_nematophila_RAND_43	-4.1	2	1000	0	0	0	0
X_nematophila_RAND_50	-13.9	70	1000	0	0	0	0
X_nematophila_RAND_55	-3.6	-54	1000	0	1	0	1
X_nematophila_RAND_62	-2.2	67	1000	-135	0	0	0
X_nematophila_RAND_69	-9.5	-94	1000	0	1	0	1
X_nematophila_RAND_80	-5.7	-62	1000	0	0	0	0
X_nematophila_RAND_121	-0.2	-83	895	-998	0	167	1
X_nematophila_RAND_122	3.7	-6	1000	-1191	1	0	0
X_nematophila_RAND_135	-9.2	-49	1000	0	1	0	1
X_nematophila_RAND_138	-23	82	1000	-24	0	0	0
X_nematophila_RAND_196	-17.4	-37	1000	-236	1	1594	0
X_nematophila_RAND_205	-9.5	4	594	0	0	0	0
X_nematophila_RAND_227	-20	113	843	0	1	0	1
X_nematophila_RAND_236	-6.6	-80	621	0	1	0	1
X_nematophila_RAND_241	0	-23	1000	0	0	0	0
X_nematophila_RAND_245	-10	-73	1000	-3416	1	150	0
X_nematophila_RAND_246	-43.1	-32	1000	0	0	0	0
X_nematophila_RAND_255	-27.37	-41	925	0	0	0	0
X_nematophila_RAND_260	-20.04	29	752	0	0	0	0
X_nematophila_RAND_290	-8.8	-82	847	0	1	0	1
X_nematophila_RAND_296	-20.9	77	1000	-200	0	5148	1
X_nematophila_RAND_303	-54.3	-37	32	-3289	0	1942	1
X_nematophila_RAND_323	-3.5	-8	1000	0	1	0	1
X_nematophila_RAND_325	-42.8	-92	1000	0	0	0	0
X_nematophila_RAND_337	-5.7	-39	1000	0	1	0	1
X_nematophila_RAND_360	-14	42	1000	0	1	0	1
X_nematophila_RAND_364	-19.9	-16	1000	-178	0	1050	1
X_nematophila_RAND_380	-43.05	61	1000	0	0	0	0
X_nematophila_RAND_385	-39.8	121	1000	0	0	0	0
X_nematophila_RAND_397	-37	-21	1000	0	1	0	1
X_nematophila_RAND_399	-11.2	-37	1000	0	1	0	1
X_nematophila_RAND_402	-18.8	-32	513	0	1	0	1
X_nematophila_RAND_408	-0.7	-44	1000	0	0	0	0
X_nematophila_RAND_410	-8.1	-1000	1000	0	1	0	1
X_nematophila_RAND_422	-0.8	33	1000	0	0	0	0
X_nematophila_RAND_428	-4.7	-57	1000	0	1	0	1
X_nematophila_RAND_434	3	-90	1000	-391	0	140	1
X_nematophila_RAND_445	-4	-2	1000	0	1	0	1
X_nematophila_RAND_451	-6.3	-39	1000	-186	1	107	1
X_nematophila_RAND_452	-12.5	-95	1000	0	1	0	1
X_nematophila_RAND_457	-16.2	23	659	0	0	0	0
X_nematophila_RAND_468	0	-68	1000	0	1	0	1
X_nematophila_RAND_472	-3.8	-70	1000	0	0	0	0
X_nematophila_RAND_479	-6.6	93	746	-88	1	0	0
X_nematophila_RAND_487	-1.4	6	1000	0	1	0	1
X_nematophila_RAND_497	-3.2	-51	1000	0	0	0	0
X_nematophila_RAND_500	-17.1	16	332	0	1	0	1
X_nematophila_RAND_501	-65.4	341	0	0	0	0	0
X_nematophila_RAND_537	-36.7	67	1000	0	1	0	1
X_nematophila_RAND_541	-24.9	-56	0	0	0	220	0
X_nematophila_RAND_544	0	-53	684	0	0	0	0
X_nematophila_RAND_548	0	-16	1000	-792	1	492	0
X_nematophila_RAND_550	-23.7	-56	1000	0	0	0	0
X_nematophila_RAND_551	-5	24	1000	-819	1	111	0
X_nematophila_RAND_553	-2.07	-28	381	0	1	42	0
X_nematophila_RAND_554	-5.8	-9	1000	0	1	0	1
X_nematophila_RAND_555	-31	6	1000	0	0	0	0
X_nematophila_RAND_556	-8.08	-33	1000	0	1	0	1
X_nematophila_RAND_557	-0.1	-18	1000	-196	1	481	0
X_nematophila_RAND_558	-25.8	-88	1000	-667	0	0	1
X_nematophila_RAND_560	-16.8	-15	1000	0	1	0	1
X_nematophila_RAND_561	-15.6	-101	1000	-877	1	4892	1
X_nematophila_RAND_562	0.9	-108	1000	-2655	1	3145	1
X_nematophila_RAND_563	-31.2	46	1000	0	0	0	0
X_nematophila_RAND_564	-5.14	-2	1000	0	1	0	1
X_nematophila_RAND_565	-5.4	-52	1000	-1901	1	110	0
X_nematophila_RAND_566	-40.9	-95	1000	0	0	0	0
X_nematophila_RAND_567	-8.6	-44	1000	-547	1	307	0
X_nematophila_RAND_568	-12.6	40	1000	0	1	0	1
X_nematophila_RAND_569	-16.9	-8	1000	0	0	0	0
X_nematophila_RAND_570	-25.6	-71	312	-956	1	364	0
X_nematophila_RAND_571	-12.4	14	1000	-78	1	161	0
X_nematophila_RAND_572	-0.34	-8	1000	0	1	0	1
X_nematophila_RAND_573	-2.7	-16	1000	-118	1	22	0
X_nematophila_RAND_574	-21.6	60	1000	0	1	0	1
X_nematophila_RAND_575	-1.6	-10	884	-450	1	134	1
X_nematophila_RAND_576	-7.7	-42	505	-668	0	0	1
X_nematophila_RAND_578	-25.3	-37	1000	0	1	0	1
X_nematophila_RAND_579	-36.7	-93	1000	0	0	0	0
X_nematophila_RAND_580	-9.4	-8	1000	0	0	0	0
X_nematophila_RAND_581	-20.7	66	1000	0	0	0	0
X_nematophila_RAND_582	0.9	-19	1000	0	0	0	0
X_nematophila_RAND_583	-21.7	79	613	0	0	0	0
X_nematophila_RAND_584	-18.3	97	1000	0	0	285	0
X_nematophila_RAND_585	-9.7	-22	623	0	1	0	1
X_nematophila_RAND_586	0	-65	11	-156	1	100	0
X_nematophila_RAND_587	-8.4	-102	1000	0	0	0	0
X_nematophila_RAND_588	1.26	-35	1000	0	1	147	1
X_nematophila_RAND_589	0	47	1000	0	1	90	1
X_nematophila_RAND_590	-27.4	-66	1000	0	1	0	1
X_nematophila_RAND_591	-1.4	-38	0	-180	0	0	0
X_nematophila_RAND_592	-3.8	-1000	232	0	1	0	1
X_nematophila_RAND_593	-20.5	-101	651	0	0	0	0
X_nematophila_RAND_594	-10.7	-70	1000	0	0	0	0
X_nematophila_RAND_595	0	-29	127	0	1	0	1
X_nematophila_RAND_596	-13.7	22	1000	0	1	0	1
X_nematophila_RAND_597	-32.3	-21	1000	0	0	0	0
X_nematophila_RAND_598	-26.4	-16	1000	0	0	0	0
X_nematophila_RAND_599	-30.2	15	0	-680	0	2514	1
X_nematophila_RAND_601	-77.93	-12	1000	0	1	0	1
X_nematophila_RAND_603	-15.3	5	555	-243	0	50	1
X_nematophila_RAND_604	-9.7	20	1000	-351	1	0	0
X_nematophila_RAND_605	-2.5	-63	1000	0	0	876	1
X_nematophila_RAND_606	-25.7	-87	1000	-510	1	286	0
X_nematophila_RAND_607	-31.9	-19	1000	-80	1	259	1
X_nematophila_RAND_608	-2.9	-26	1000	0	1	0	1
X_nematophila_RAND_609	-17.6	-93	710	0	0	0	0
X_nematophila_RAND_610	0	-12	1000	0	1	0	1
X_nematophila_RAND_611	-13.07	-65	323	-813	1	837	0
X_nematophila_RAND_612	-34.4	-80	375	0	1	0	1
X_nematophila_RAND_613	-18.6	-71	1000	0	1	0	1
X_nematophila_RAND_614	-16	16	1000	0	0	0	0
X_nematophila_RAND_615	0	-39	1000	0	0	0	0
X_nematophila_RAND_616	-17.2	-101	662	0	1	190	1
X_nematophila_RAND_617	-11.1	4	1000	0	0	0	0
X_nematophila_RAND_618	-17.3	-83	1000	0	0	0	0
X_nematophila_RAND_619	-17.9	-100	1000	-131	1	0	0
X_nematophila_RAND_620	-20.5	-2	1000	0	1	197	1
X_nematophila_RAND_621	-2.2	-95	1000	-196	0	213	0
X_nematophila_RAND_622	-13.2	-91	795	0	1	0	1
X_nematophila_RAND_623	-29.6	127	1000	0	0	0	0
X_nematophila_RAND_624	-137.1	4	0	0	1	20	1
X_nematophila_RAND_625	-24.5	-23	1000	0	1	0	1
X_nematophila_RAND_626	-17.2	-59	1000	0	0	0	0
X_nematophila_RAND_627	-12.3	-70	1000	-29	1	120	0
X_nematophila_RAND_628	-4.5	-19	1000	0	0	0	0
X_nematophila_RAND_629	0	-73	1000	0	0	90	1
X_nematophila_RAND_630	-17.2	111	1000	0	1	0	1
X_nematophila_RAND_631	0.7	-54	1000	0	1	0	1
X_nematophila_RAND_634	-28.7	-62	1000	0	1	0	1
X_nematophila_RAND_636	-10.8	-79	1000	-218	1	9	1
X_nematophila_RAND_637	-16.3	57	1000	0	1	0	1
X_nematophila_RAND_638	-20.2	-69	1000	0	1	0	1
X_nematophila_RAND_639	-3.1	19	1000	-145	0	539	1
X_nematophila_RAND_640	-8.7	-88	1000	0	1	0	1
X_nematophila_RAND_641	0	-62	1000	0	0	0	0
X_nematophila_RAND_642	-14.4	33	1000	0	1	0	1
X_nematophila_RAND_643	-12.5	-39	0	-57	1	0	1
X_nematophila_RAND_644	-13.1	-12	1000	0	0	0	0
X_nematophila_RAND_645	-9.9	-50	1000	0	1	0	1
X_nematophila_RAND_646	-2.9	-38	1000	0	0	0	0
X_nematophila_RAND_647	-5	-84	1000	0	0	0	0
X_nematophila_RAND_648	-8.1	61	445	0	1	0	1
X_nematophila_RAND_651	-33.1	119	1000	0	0	0	0
X_nematophila_RAND_652	-0.8	-1	1000	0	0	0	0
X_nematophila_RAND_653	0	-14	423	-88	1	171	1
X_nematophila_RAND_1	-13.7	-73	365	0	1	0	1
X_nematophila_RAND_2	-17.9	58	1000	0	0	0	0
X_nematophila_RAND_3	-4.3	8	1000	-185	1	188	1
X_nematophila_RAND_5	-10.6	-99	1000	0	0	0	0
X_nematophila_RAND_6	-14.3	95	1000	0	0	0	0
X_nematophila_RAND_7	-1.2	20	1000	0	0	0	0
X_nematophila_RAND_8	-5.7	-1000	1000	0	1	0	1
X_nematophila_RAND_10	-10.6	-71	996	0	1	0	1
X_nematophila_RAND_11	-5.8	56	325	0	1	0	1
X_nematophila_RAND_12	-9.05	-87	154	0	1	0	1
X_nematophila_RAND_13	-69.2	-102	1000	0	0	0	1
X_nematophila_RAND_14	-6.6	-53	1000	0	1	0	1
X_nematophila_RAND_15	-16.2	-16	1000	0	1	0	1
X_nematophila_RAND_16	-7.2	10	1000	-12	0	4	0
X_nematophila_RAND_17	-4.8	-80	111	0	1	0	1
X_nematophila_RAND_18	-7.4	-11	244	0	0	0	0
X_nematophila_RAND_19	-6.5	-81	1000	-67	0	336	1
X_nematophila_RAND_20	-13.2	-89	1000	0	1	0	1
X_nematophila_RAND_21	-17	65	439	0	0	0	0
X_nematophila_RAND_22	-11.1	12	1000	0	0	0	0
X_nematophila_RAND_23	-9.97	-97	1000	0	0	0	0
X_nematophila_RAND_24	-6.8	-27	1000	0	1	0	1
X_nematophila_RAND_25	0	-21	1000	0	0	0	0
X_nematophila_RAND_26	-22	83	1000	0	0	0	0
X_nematophila_RAND_27	-10.2	-32	1000	0	1	0	1
X_nematophila_RAND_28	-18.1	38	0	-5585	0	0	1
X_nematophila_RAND_29	-16.4	-2	1000	0	1	0	1
X_nematophila_RAND_31	-5.9	-18	1000	0	1	0	1
X_nematophila_RAND_32	-29.1	43	774	0	0	0	0
X_nematophila_RAND_33	0.2	107	0	-154	0	0	0
X_nematophila_RAND_34	-4.9	0	582	0	1	0	1
X_nematophila_RAND_36	-2.3	-56	1000	0	1	0	1
X_nematophila_RAND_38	-3.7	-92	1000	0	1	0	1
X_nematophila_RAND_39	-30.3	-100	1000	0	0	0	0
X_nematophila_RAND_40	-1.6	-93	1000	0	0	0	0
X_nematophila_RAND_41	0	-41	1000	-367	1	0	1
X_nematophila_RAND_42	-4.3	-73	1000	0	1	0	1
X_nematophila_RAND_44	-112.51	-53	221	0	1	0	1
X_nematophila_RAND_45	-6	81	709	0	0	0	0
X_nematophila_RAND_46	-8.1	-62	962	0	0	0	0
X_nematophila_RAND_47	-20.8	14	1000	0	1	0	1
X_nematophila_RAND_48	-16.5	-48	1000	0	0	0	0
X_nematophila_RAND_49	-11.4	27	1000	0	0	0	0
X_nematophila_RAND_51	-28.4	-102	1000	0	0	0	0
X_nematophila_RAND_52	-38.9	76	1000	-104	1	963	1
X_nematophila_RAND_53	0	4	1000	-374	1	743	0
X_nematophila_RAND_54	-47.4	6	1000	-725	1	1550	1
X_nematophila_RAND_56	0	-8	1000	0	1	0	1
X_nematophila_RAND_57	-16.9	-24	1000	-17	1	69	0
X_nematophila_RAND_58	-23.4	-73	0	0	0	625	0
X_nematophila_RAND_59	-0.4	-46	1000	0	0	0	0
X_nematophila_RAND_60	-15.4	140	1000	0	1	0	1
X_nematophila_RAND_61	-7.3	-2	1000	0	1	75	1
X_nematophila_RAND_63	-11.3	68	1000	-241	1	0	1
X_nematophila_RAND_64	-29.6	-92	1000	0	0	0	0
X_nematophila_RAND_65	-4.4	2	1000	0	0	0	0
X_nematophila_RAND_66	-75.5	344	1000	0	0	35	0
X_nematophila_RAND_67	-0.9	-90	1000	0	0	0	0
X_nematophila_RAND_68	-10.1	-27	141	0	1	0	1
X_nematophila_RAND_70	-4.4	-38	1000	-71	1	0	0
X_nematophila_RAND_71	-0.5	-1000	1000	0	1	0	1
X_nematophila_RAND_72	-30.3	0	1000	0	0	0	0
X_nematophila_RAND_73	-1.5	-20	1000	0	0	0	0
X_nematophila_RAND_74	-65.8	247	140	0	1	0	1
X_nematophila_RAND_75	-28.9	140	1000	-31	1	0	1
X_nematophila_RAND_76	0	-62	1000	0	0	0	0
X_nematophila_RAND_77	0.7	57	98	-425	0	138	0
X_nematophila_RAND_78	-49.5	-43	0	-504	1	3484	1
X_nematophila_RAND_81	-12.18	6	1000	0	1	0	1
X_nematophila_RAND_82	1.9	39	1000	-45	0	20	0
X_nematophila_RAND_83	-5.7	-34	1000	0	0	0	0
X_nematophila_RAND_84	-5.7	-80	197	0	1	0	1
X_nematophila_RAND_85	-19.1	-46	1000	0	0	0	0
X_nematophila_RAND_86	-0.1	-21	1000	0	1	0	1
X_nematophila_RAND_87	-36.39	-1000	1000	0	0	0	0
X_nematophila_RAND_88	0	-101	623	0	0	0	0
X_nematophila_RAND_89	-29.8	74	0	0	0	9	0
X_nematophila_RAND_90	-18.5	-45	1000	0	1	0	1
X_nematophila_RAND_91	-16	-36	1000	0	0	0	0
X_nematophila_RAND_92	-17.9	-6	25	-87	1	0	1
X_nematophila_RAND_93	0	-14	1000	0	0	0	0
X_nematophila_RAND_94	-11.8	-75	1000	0	1	0	1
X_nematophila_RAND_95	-9.2	27	1000	0	1	0	1
X_nematophila_RAND_96	-13.2	-9	286	0	1	0	1
X_nematophila_RAND_97	-14.3	-52	1000	-413	0	150	1
X_nematophila_RAND_98	-29.6	21	1000	0	1	0	1
X_nematophila_RAND_99	0.6	-23	1000	-141	0	12263	0
X_nematophila_RAND_100	-14.6	-77	1000	-2356	0	9979	0
X_nematophila_RAND_101	-4.3	-9	1000	-4179	1	8217	1
X_nematophila_RAND_102	-6	-58	1000	0	1	0	1
X_nematophila_RAND_103	-18.1	-73	1000	0	1	0	1
X_nematophila_RAND_104	-10.6	44	1000	0	0	0	0
X_nematophila_RAND_105	-16.5	27	1000	0	1	0	1
X_nematophila_RAND_106	-9.3	-17	1000	0	1	0	1
X_nematophila_RAND_107	-59.4	126	1000	0	1	0	1
X_nematophila_RAND_108	-18.94	-35	1000	0	1	0	1
X_nematophila_RAND_109	-2.3	-45	1000	0	1	0	1
X_nematophila_RAND_110	-25.3	79	714	-749	1	0	1
X_nematophila_RAND_111	-24.5	74	195	0	1	0	1
X_nematophila_RAND_112	-8.9	30	1000	-386	0	1088	0
X_nematophila_RAND_113	-84.02	81	831	0	1	0	1
X_nematophila_RAND_114	-1.2	-22	1000	0	0	0	0
X_nematophila_RAND_115	-36.2	-98	0	0	1	52	1
X_nematophila_RAND_116	-21.3	-3	1000	0	1	0	1
X_nematophila_RAND_117	-11.3	-59	1000	0	0	0	0
X_nematophila_RAND_118	-4.4	-83	1000	0	1	0	1
X_nematophila_RAND_119	-14.2	80	1000	0	0	0	0
X_nematophila_RAND_120	-12	-97	1000	0	1	0	1
X_nematophila_RAND_123	-24.8	-56	1000	0	0	0	0
X_nematophila_RAND_124	-1.4	-5	67	-17	0	146	0
X_nematophila_RAND_125	-17.2	-29	239	0	0	0	0
X_nematophila_RAND_126	0	-89	823	0	1	272	1
X_nematophila_RAND_127	-17.9	-84	566	0	0	0	0
X_nematophila_RAND_128	-12.5	82	1000	0	0	0	0
X_nematophila_RAND_129	-11	-67	913	0	0	0	0
X_nematophila_RAND_130	-30.6	-47	1000	0	1	0	1
X_nematophila_RAND_131	0	9	1000	0	0	0	0
X_nematophila_RAND_132	-14.2	42	1000	-308	0	0	0
X_nematophila_RAND_133	-15.2	104	1000	0	0	0	0
X_nematophila_RAND_134	-8	-69	1000	-203	0	378	1
X_nematophila_RAND_136	-16.5	-84	1000	0	1	0	1
X_nematophila_RAND_137	-14.9	-16	441	0	0	0	0
X_nematophila_RAND_139	-33.5	-6	1000	0	0	0	0
X_nematophila_RAND_140	-14.1	-17	1000	0	1	0	1
X_nematophila_RAND_141	0	-108	311	-171	1	391	0
X_nematophila_RAND_142	-9.4	44	554	-235	1	238	0
X_nematophila_RAND_143	-49.5	63	1000	0	0	0	0
X_nematophila_RAND_144	-22.85	-31	1000	0	0	0	0
X_nematophila_RAND_145	-24.7	100	1000	0	1	0	1
X_nematophila_RAND_146	-16.7	73	1000	0	1	0	1
X_nematophila_RAND_147	-14.3	-1000	1000	0	0	0	0
X_nematophila_RAND_148	-12.6	-57	1000	0	1	0	1
X_nematophila_RAND_149	-0.2	-73	1000	-203	0	387	1
X_nematophila_RAND_150	-12.8	118	1000	-1259	0	0	1
X_nematophila_RAND_151	-15.3	-44	0	0	0	32	0
X_nematophila_RAND_152	-14.4	-58	430	0	1	0	1
X_nematophila_RAND_153	-11.3	-80	1000	0	1	0	1
X_nematophila_RAND_154	-6.5	90	1000	-781	0	49	0
X_nematophila_RAND_155	-9.1	27	1000	0	1	0	1
X_nematophila_RAND_156	-19	-32	1000	0	0	100	0
X_nematophila_RAND_157	-7.4	97	1000	-71	0	0	0
X_nematophila_RAND_158	-7.8	-85	1000	0	0	0	0
X_nematophila_RAND_159	-1.2	-96	1000	0	1	0	1
X_nematophila_RAND_160	-11.2	-97	567	-116	0	127	1
X_nematophila_RAND_161	-13.53	179	1000	-159	1	93	1
X_nematophila_RAND_162	0	-32	1000	0	0	0	0
X_nematophila_RAND_163	-12.6	-63	1000	0	0	0	0
X_nematophila_RAND_164	-7.1	-13	836	-130	1	57	1
X_nematophila_RAND_165	-5.4	-92	639	0	1	0	1
X_nematophila_RAND_166	-10.6	19	195	0	1	0	1
X_nematophila_RAND_167	-6	-87	1000	0	0	0	0
X_nematophila_RAND_168	-11.3	3	1000	0	1	0	1
X_nematophila_RAND_169	1.6	-96	1000	0	1	0	1
X_nematophila_RAND_170	-2.6	-82	1000	0	0	0	0
X_nematophila_RAND_171	-3.4	44	1000	0	0	0	0
X_nematophila_RAND_172	0	-37	1000	0	0	0	0
X_nematophila_RAND_173	-20	110	1000	0	0	379	1
X_nematophila_RAND_174	-4.6	-28	1000	-639	1	263	0
X_nematophila_RAND_175	-8.8	79	0	-36	0	245	0
X_nematophila_RAND_176	-45.9	-81	1000	0	1	0	1
X_nematophila_RAND_177	-41.4	16	1000	0	1	0	1
X_nematophila_RAND_178	-10.1	2	1000	0	0	0	0
X_nematophila_RAND_179	-13.6	76	1000	-73	1	26	1
X_nematophila_RAND_180	-37.9	60	1000	0	0	95	0
X_nematophila_RAND_181	-2.8	-82	1000	0	0	120	0
X_nematophila_RAND_182	-3	-87	1000	0	0	0	0
X_nematophila_RAND_183	-4.2	-8	1000	0	0	0	0
X_nematophila_RAND_184	-4.4	-39	770	0	1	0	1
X_nematophila_RAND_185	-14.7	-67	1000	0	1	0	1
X_nematophila_RAND_186	-3.22	11	1000	0	0	0	0
X_nematophila_RAND_187	-39.9	64	0	0	0	18	1
X_nematophila_RAND_188	-15.54	38	1000	0	1	0	1
X_nematophila_RAND_189	-5.6	-89	1000	0	0	0	0
X_nematophila_RAND_190	-10.49	-79	1000	0	0	0	0
X_nematophila_RAND_191	-12.7	-34	1000	-124	1	491	1
X_nematophila_RAND_192	-3.8	-41	1000	0	0	0	0
X_nematophila_RAND_193	-3.7	-63	1000	0	0	0	0
X_nematophila_RAND_194	0	1	600	-430	0	229	0
X_nematophila_RAND_195	-7.5	62	1000	0	1	0	1
X_nematophila_RAND_197	-28.4	35	1000	0	1	0	1
X_nematophila_RAND_198	-25.2	-54	1000	0	1	0	1
X_nematophila_RAND_199	-7	-14	1000	0	1	0	1
X_nematophila_RAND_200	-4.8	-100	1000	0	0	0	0
X_nematophila_RAND_201	-7.3	-9	1000	0	1	0	1
X_nematophila_RAND_202	-40	33	1000	0	0	0	0
X_nematophila_RAND_203	-21.2	72	1000	0	1	0	1
X_nematophila_RAND_204	-3.3	-42	1000	0	1	0	1
X_nematophila_RAND_206	-18.5	6	305	-802	1	341	0
X_nematophila_RAND_207	-3.2	-91	0	-1211	1	19	0
X_nematophila_RAND_208	-2.5	-95	1000	0	0	0	0
X_nematophila_RAND_209	-42.9	-35	1000	0	1	0	1
X_nematophila_RAND_210	-5	-69	936	0	0	0	0
X_nematophila_RAND_211	-15.1	-18	1000	0	0	0	0
X_nematophila_RAND_212	-2	-10	1000	0	0	2598	1
X_nematophila_RAND_213	-14.8	-97	95	-337	1	0	1
X_nematophila_RAND_214	-16.7	-89	1000	0	1	0	1
X_nematophila_RAND_215	-13.5	-43	1000	0	0	0	0
X_nematophila_RAND_216	-2.1	-70	1000	0	0	0	0
X_nematophila_RAND_217	0	-1	1000	0	1	0	1
X_nematophila_RAND_218	0	-41	1000	0	1	0	1
X_nematophila_RAND_219	-23.7	41	819	0	1	0	1
X_nematophila_RAND_220	-1.9	-66	404	0	1	0	1
X_nematophila_RAND_221	-6.3	-85	1000	0	1	0	1
X_nematophila_RAND_222	-19.8	-41	1000	0	0	0	0
X_nematophila_RAND_223	1.2	-18	1000	0	1	0	1
X_nematophila_RAND_224	-3.5	-61	1000	0	0	0	0
X_nematophila_RAND_225	-27	48	1000	0	0	0	0
X_nematophila_RAND_226	-38.9	-60	1000	0	0	0	0
X_nematophila_RAND_228	-13.5	-61	1000	0	0	0	0
X_nematophila_RAND_229	-10.6	-57	1000	-63	1	0	1
X_nematophila_RAND_230	-0.1	-39	1000	0	0	0	0
X_nematophila_RAND_231	-2.5	-102	975	0	1	0	1
X_nematophila_RAND_232	-7.6	-89	1000	-582	1	405	0
X_nematophila_RAND_233	0	0	1000	-70	0	2086	1
X_nematophila_RAND_234	-32.82	-59	1000	-2505	1	488	0
X_nematophila_RAND_235	-17.2	-16	1000	0	1	0	1
X_nematophila_RAND_237	-11.37	-56	1000	0	1	0	1
X_nematophila_RAND_238	-86.84	100	0	0	1	0	1
X_nematophila_RAND_239	-6.9	-90	1000	0	0	0	0
X_nematophila_RAND_240	-16.3	17	1000	0	1	0	1
X_nematophila_RAND_242	1.3	-73	402	0	1	0	1
X_nematophila_RAND_243	-12.9	-35	1000	0	1	0	1
X_nematophila_RAND_244	-3.6	-33	364	-128	0	2027	0
X_nematophila_RAND_247	0	-100	1000	-298	1	80	0
X_nematophila_RAND_248	-2.4	-91	255	0	1	0	1
X_nematophila_RAND_249	-0.7	-9	1000	0	1	0	1
X_nematophila_RAND_250	2.5	-13	1000	0	0	0	0
X_nematophila_RAND_251	-3.7	-98	1000	0	0	0	0
X_nematophila_RAND_252	-16.7	-62	615	-121	0	41	1
X_nematophila_RAND_253	-57.1	140	176	0	1	0	1
X_nematophila_RAND_254	-11.9	82	1000	-425	0	0	0
[truncated: 256 more rows]
