# Supplementary material for: Prioritizing bona fide bacterial small RNAs with machine learning classifiers
Source: PeerJ. 2019 Jan 24;7:e6304. doi: 10.7717/peerj.6304 (PMC6348098; doi:10.7717/peerj.6304)
Supplement: File S1 [file peerj-07-6304-s002.gz › Code_Data/Feature_tables/Lu_Positives.tsv]

SS	Pos10wrtsRNAStart	DistTerm	Distance	sameStrand	DownDistance	sameDownStrand
s208288	-174.1	-18	14	-14	1	68	0
s493036	-30.9	-1000	445	-1217	0	379	1
s604653	-117.6	-24	36	-292	0	18	1
s906133	-30	-26	1000	-121	0	228	1
s973160	-33.1	56	1000	-112	0	61	1
s2044929	-77.6	-94	9	-32	1	74	1
s2044980	-69.8	-35	6	-83	1	71	1
s2086860	-32.4	12	494	-65	1	41	1
s2116036	-82	77	19	0	1	0	1
s2669749	-76.5	244	1000	-121	1	131	0
s2828118	-63.2	-83	1000	-12	1	166	1
s495541	-57.8	27	-1	-12	1	41	1
s540143	-38.64	-11	-1	-480	1	0	0
s976237	-63.9	-1000	-1	-133	0	170	0
s2381880	-64.79	-92	-1	-377	0	0	1
s409323	-21.3	-1000	-1	0	1	0	1
s439744	-44.7	-24	-1	-124	1	105	0
s860732	-47.1	-15	-1	-391	0	126	1
s26533	-32.9	-92	74	-197	1	179	1
s474413	-11.9	-87	1000	-189	0	232	0
s559894	-3.4	-91	632	-431	1	171	0
s2069822	-80.7	-60	0	0	1	0	1
s2079095	-43.7	-93	0	-470	1	11	0
s2095927	-39	-99	0	-143	1	237	1
s2273535	-74.53	-68	0	0	1	0	1
s2331333	-79.9	-22	37	-102	1	66	1
s2523728	-13.2	-49	1000	0	0	0	0
s2678733	-83	-92	0	0	1	0	1
s2814490	-62.7	-23	846	-84	1	61	1
s3450710	-101.44	-68	13	-185	1	177	1
s281948	-18.2	-96	1000	-77	0	90	1
s814122	-27.6	-31	1000	0	0	0	0
s1221614	-34.8	-8	0	-196	0	87	1
s1676248	-25.9	-1000	1000	-155	0	56	0
s2357528	-26.1	-27	1000	0	1	192	0
s2774346	-140.3	318	104	-366	1	83	1
s3506911	-53.7	25	1000	-104	1	70	1
s16349	-35.5	35	1000	-173	0	595	1
s16891	-0.34	-8	1000	-715	1	83	0
s53029	-35.6	-46	0	-17	1	190	0
s64860	-32.6	-17	0	-114	1	143	1
s126536	-9.1	-32	1000	-245	1	39	0
s140853	-19.3	-100	0	-96	0	6	0
s214321	-5.4	-26	806	-151	0	222	1
s217101	-13.2	-20	1000	-438	0	54	1
s220679	-4.5	-87	1000	0	1	96	1
s342838	-49.1	-76	663	-175	1	763	0
s342946	-84.8	-14	771	-283	1	346	0
s342948	-99.9	-10	773	-285	1	342	0
s503645	-4.2	-9	1000	-370	1	42	1
s586269	-24.5	-21	1000	-67	1	236	1
s605034	-16.4	-97	1000	-49	0	52	1
s605037	-19.5	-101	1000	-52	0	56	1
s681813	-20.8	-71	1000	-148	1	81	1
s725268	-46.4	63	1000	-51	1	112	1
s727681	-6	6	1000	-45	0	299	1
s775621	-120.2	143	0	-13	1	0	0
s775626	-116	138	0	-18	1	1	0
s842276	-23.1	4	1000	-232	1	91	1
s876384	-58.9	-8	0	0	1	0	1
s14080	-23.6	17	0	-2	1	0	1
s16952	-21.6	-15	1000	0	0	483	1
s75516	-26.2	-14	1000	-37	1	36	1
s77367	-65.4	183	0	0	1	0	1
s122697	-39.4	-24	1000	0	0	160	0
s189712	-38.9	-87	927	-207	0	27	1
s238462	-6.6	47	1000	0	0	0	0
s457952	-13	21	1000	0	0	0	0
s475672	-30	81	173	0	1	0	1
s506428	-1.9	-84	65	0	1	0	1
s685904	-29.6	-9	1000	0	1	0	1
s852175	-7.8	17	1000	0	1	0	1
s887200	-6.2	-8	1000	0	1	0	1
s1145812	-51.8	82	0	0	1	31	0
s1195937	-7	-20	387	0	1	0	1
s1229852	-0.3	-52	1000	0	0	0	0
s1268546	-9.6	-24	481	0	1	0	1
s1269081	-23.5	-16	0	-63	1	22	0
s1269616	-25.1	-74	0	-342	0	20	0
s1286289	-35.85	-18	1000	0	0	0	0
s1403676	-40.5	-68	1000	0	1	0	1
s1407387	-13.1	-93	1000	0	0	0	0
s1435145	-33.9	-44	0	-922	0	0	0
s1489467	-3.7	0	1000	0	0	0	0
s1490143	-14.2	-47	1000	-473	1	704	1
s1550025	-94.2	328	1000	0	1	0	1
s1647406	-1.3	8	1000	-670	1	162	0
s1762737	-2.1	-67	1000	0	1	0	1
s1768396	-35.1	-13	1000	0	0	0	0
s1886041	-13.3	-72	1000	0	0	0	0
s1921090	-56.9	175	1000	0	1	0	1
s1921188	-27.6	24	1000	0	0	0	0
s1970763	-15.9	36	1000	0	0	0	0
s1985863	-14.53	52	1000	0	1	0	1
s2023251	-10.4	21	1000	0	0	0	0
s2031673	-21	-64	1000	0	0	0	0
s2069339	-29.72	-92	1000	0	0	0	0
s2151333	-3.66	-64	198	0	1	0	1
s2151668	-24.4	-16	0	-23	1	0	0
s2165136	-11.3	-19	1000	-139	1	0	1
s2311106	-19.4	-98	406	0	0	0	0
s2494216	-61.3	144	505	0	1	47	0
s2638617	-3	55	1000	0	1	0	1
s2651474	-18.7	-52	1000	0	1	0	1
s2651537	-19.7	-10	1000	0	0	0	0
s2651877	-29.72	68	1000	0	0	0	0
s2689179	-20.2	-24	1000	0	1	0	1
s2698081	-47.51	263	1000	0	1	0	1
s2698542	-2.3	25	1000	0	0	141	1
s2732175	-31	4	586	0	1	0	1
s2753615	-106.7	-78	0	0	1	31	0
s2812824	-21.1	-1000	1000	0	1	0	1
s2833077	-4.3	58	1000	0	1	0	1
s2922178	-100.13	287	1000	-79	1	0	1
s2940718	-48.2	45	1000	0	0	0	0
s2974124	-13.8	45	1000	0	1	0	1
s2974332	-18.4	-5	1000	0	1	0	1
s3054005	-43	13	1000	0	0	0	0
s3054871	-20.84	-2	1000	0	0	0	0
s3119380	-40.2	-50	0	-269	0	0	0
s3182592	-34.9	-49	970	0	0	0	0
s3192743	-11.9	49	1000	0	0	0	0
s3193121	-33.5	-9	1000	0	0	0	0
s3236396	-41.2	103	1000	0	1	0	1
s3309247	-47.8	125	1000	0	0	0	0
s3348599	-25.7	-54	1000	0	1	0	1
s3578950	-17.4	8	51	0	1	0	1
s3662887	-29.5	64	548	0	1	0	1
s3698159	-8.5	-87	1000	0	1	0	1
s3851141b	-23.3	-19	362	0	1	0	1
s3851141	-12	-84	362	0	1	0	1
s3984455	-33	-75	1000	0	0	0	0
s4047922	-18.4	33	1000	0	1	0	1
s4049059	-41.37	30	672	0	1	0	1
s4156308	-24	-1000	1000	0	0	0	0
s4188350	-56	-97	1000	0	0	0	0
s4275950	-7.4	-58	1000	0	0	0	0
s4526000	-16.3	-62	1000	-198	0	17	0
s4577858	-3.5	-42	1000	0	0	0	0
s16659	-26.3	-49	1000	-49	0	104	0
s141579	-9.9	-24	1000	-267	1	396	1
s141649	-44.8	-94	1000	-337	1	195	1
s141756	-4	-24	1000	-444	1	247	1
s146665	-9.4	-14	272	-88	0	106	1
s170022	-48.8	93	0	-221	1	492	0
s244684	-8.6	-93	160	-306	1	320	0
s244842	0	30	1	-464	1	161	0
s330152	-19.7	12	1000	-61	0	189	0
s369477	-22.4	28	1000	-40	0	560	1
s425792	2.5	32	1000	-1301	1	909	1
s479785	-11.4	-14	102	-873	0	206	1
s537520	-28.6	-14	0	-145	0	178	0
s537525	-17.6	-91	0	-150	1	235	1
s566794	-8	-14	1000	-79	0	256	0
s568305b	-52.1	239	1000	-7	1	116	0
s568305	-48.2	154	1000	-7	1	201	0
s579435	-7.9	-95	288	0	1	252	0
s629821	-72.7	20	0	-37	1	124	1
s756634	-13.39	139	1000	-25	0	461	1
s756936	-33	-28	1000	-327	1	188	0
s838428	-75.4	-28	523	-73	1	66	1
s932336	-23.4	142	1000	-209	0	244	0
s964493	-47.4	-14	0	0	0	308	0
s964751	-11.5	-98	1000	-94	1	375	1
s968583	-5.2	-82	1000	-249	1	622	0
s968980	-6.3	46	1000	-646	1	177	0
s968990	-6.3	36	1000	-656	1	177	0
s1026357	0	-52	1000	-131	1	20	1
s1046292	-46.2	-32	1000	-89	1	512	1
s1046318	-38.8	-58	1000	-115	1	512	1
s1050272	-7.2	69	1000	-846	0	388	1
s1071536	-23.3	-74	107	-1154	1	628	1
s1071960	-11.4	-15	1000	-1578	1	398	1
s1105620	-36.8	-14	1000	-205	0	69	0
s1155926	-1.4	-30	1000	-109	1	376	1
s1169970	-16.9	63	1000	-93	1	15	0
s1295413	-44	-26	1000	-23	1	0	0
s1307821	-15.61	-25	625	-129	1	123	0
s1352015	-46.7	177	1000	-1	0	88	1
s1366735	-27.87	69	1000	-71	0	483	1
s1394991	-35	-15	1000	-45	1	33	1
s1413510	-10	-71	825	-214	0	3509	0
s1449788	-23.2	-15	0	-115	1	324	1
s1449806	-23.2	-33	0	-133	1	324	1
s1461028	-36.5	9	1000	-135	1	164	1
s1461312	-11.1	-14	1000	-419	0	62	0
s1510538	-46	210	1000	-363	1	2261	0
s1510742	-12.8	6	1000	-567	1	2261	0
s1524440	-41.8	93	0	-309	0	268	1
s31997	-25.7	54	0	-35	1	90	1
s172171	-20.8	-34	0	-164	1	635	0
s231884	-28.5	-15	574	-119	1	668	1
s232086	-28.4	40	371	-321	1	465	1
s232289	-24.4	-15	168	-524	1	262	1
s232492	-27.7	42	0	-727	1	57	1
s271029	-15.87	-30	0	-53	1	138	1
s357509	-20.8	-33	949	0	0	0	0
s357516	-20.8	-21	956	0	0	0	0
s388520	-7.5	-9	843	0	1	100	1
s434831	1.6	-29	0	-87	0	16	0
s507206	-38.8	-25	15	-210	0	329	0
s507450	-27	-3	0	-454	0	80	0
s513584	-43.1	78	583	-317	0	197	1
s540670	-28.3	-98	1000	0	0	0	0
s544357	-26.8	104	797	-221	1	207	1
s597812	-18.8	-21	1000	-193	0	94	1
s600604	-41.2	-15	0	-261	1	87	1
s678220	-4.6	-2	770	-826	0	191	0
s708326	-62.4	56	0	-107	1	274	1
s802948	-6.6	-83	165	-210	0	170	0
s855385	-20.8	-33	949	0	0	0	0
s855393	-20.8	-20	957	0	0	0	0
s859444	-2.4	-8	8	-39	0	129	1
s907576	-21.4	-25	0	0	1	0	1
s981621	-19.2	40	0	-78	1	12	0
s1152549	-73.1	-16	1000	-75	0	93	1
s1152768	-32.3	-60	1000	-294	0	93	1
s1179807	-41.5	-15	66	-65	1	159	0
s1180826	-64.69	368	1000	0	0	84	1
s1275547	-52	-14	0	-6	0	35	1
s1276713	-49.5	358	1000	-21	1	105	0
s1359202	-44.7	173	0	-100	0	0	0
s1399363	-20.4	-105	0	-37	1	266	1
s1399447	-26	-13	22	-121	0	82	0
s1546336	-51.7	-20	0	-115	1	77	1
s1584586	-15.96	-62	0	0	0	42	0
s1702373	-16.58	-18	1000	-82	1	142	1
s1861377	-13.89	15	13	-288	1	277	1
s1961807	-84.5	-32	1000	-164	1	37	1
s2039064	-28.4	7	1000	-225	0	193	0
s2106073	-13.2	-41	0	-73	0	37	1
s2153775	-8.7	-8	918	0	1	0	1
s2154765	-94.9	-14	0	-87	0	165	1
s2154775	-7.8	-25	0	-97	1	371	0
s2154893	-30.9	8	99	-215	0	143	1
s2226024	-106.9	-12	0	-81	1	1	0
s2346166	-79.4	-15	0	-79	1	0	1
s2361274	-40.8	5	472	-134	1	159	0
s2509852	-85	-31	21	-442	1	141	1
s2660179	-28.9	-3	0	0	0	44	0
s2660202	-20.1	-26	12	0	0	44	0
s2783098b	-48.2	8	15	-205	0	180	1
s2783098	-46.6	-4	15	-205	0	192	1
s2784311	-34.3	-1000	846	-205	1	0	0
s2841962	-76	195	1000	-67	1	0	0
s334549	-55.3	69	1000	-95	1	6	0
s586869	-32.8	-93	0	-207	0	27	0
s901521	-91.77	65	18	-476	1	62	1
s1436545	-30	-1000	0	-149	1	45	1
s1668942	-35.5	-46	1000	-111	1	45	0
s1928666	-58	-1000	0	-41	1	92	1
s2230417	-37.2	68	1000	-235	0	93	1
s3299151	-50.3	60	1000	-231	0	223	1
s3318663	-33.6	-1000	0	-7	1	24	0
s4057541	-53.7	-49	0	-60	0	220	1
s4094928	-33.1	-22	782	-22	1	147	0
s4444697	-84.6	-6	1000	-168	1	26	0
s4780768	-31.3	-1000	0	-152	1	6	1
s4956344	-118.4	-17	79	-316	1	41	1
s5283960	-46.1	19	0	-55	1	259	0
s5284172	-48.7	19	0	-267	1	50	0
s5884320	-79.9	-15	1000	-35	1	10	1
s70308	-7.1	-101	1000	-351	0	1456	0
s501537	-22.7	-91	1000	-180	1	123	1
s843797	-95.2	-41	7	-92	1	323	1
s1006154	-10.5	7	114	-161	1	0	1
s1483787	-48.5	-19	19	-210	1	63	1
s1660528	-39.1	-49	5	-66	1	78	1
s2011029	-37.5	8	1000	0	1	173	1
s2078730	-77.7	417	0	0	1	0	1
s2206551	-28.4	8	400	0	1	597	0
s2462902	-201.6	-1000	1000	-391	1	0	1
s3226539	-137.5	82	3	-106	0	114	1
s4457028	-39.7	-1000	1000	-170	1	44	1
s46050	-8.8	-14	1000	-24	0	0	0
s51926	-37.35	119	0	-98	0	20	0
s58792	-26.3	-15	0	-47	1	17	1
s94548	-41.74	-23	1000	-2	0	1	1
s128574	-73.4	-36	112	-53	0	245	0
s161464	-26	-15	0	-71	1	0	1
s182458	-17.7	-14	0	-28	0	175	0
s230063	-39.6	70	0	-346	0	370	0
s339338	-96.7	-77	1000	-63	1	279	1
s556005	-20.7	-56	841	-111	0	2	0
s587848	-16	15	0	0	0	4	1
s670157	-56.3	-42	847	-136	0	45	1
s728761	-55.6	-21	0	0	1	0	1
s942554	-22.7	-89	1000	0	0	80	1
s967580	-43.31	265	0	-848	0	14	0
s974284	-19.3	1	0	-63	1	14	0
s975011	-43.14	-12	1000	-235	0	603	1
s976578	-46.65	27	0	-354	1	43	1
s1004432	-28.9	111	1000	-155	1	579	0
s1024975	-70.2	71	0	0	0	0	0
s1045098	-28.4	-28	0	-12	0	37	0
s1104179	-33.7	-17	743	-29	0	5	0
s1113681	-26.4	1	0	-99	0	188	0
s1216157	-57.2	228	961	-5	1	0	1
s1275071	-31.9	32	1000	0	0	0	1
s1325636	-37.46	237	0	-12	1	0	1
s1325649	-39.42	-14	0	-25	0	151	0
s1329145	-78.7	-77	0	-174	0	24	0
s1331440	-68.64	145	558	-4	0	0	1
s1332809	-188.74	648	0	-12	0	0	1
s1345732	-15.3	-11	1000	-100	0	33	0
s1345738	-4.8	-5	1000	-106	0	27	0
s1352875	-11.1	11	856	-62	0	133	0
s1359779	-51.49	568	0	0	1	0	1
s1419369	-69.3	153	0	-11	1	0	1
s1444832	-23.8	-50	0	-179	1	174	1
s1450415	-33.4	-65	0	-171	1	14	0
s1508946	-106.9	182	0	0	0	0	0
s1593723	-149.5	428	0	-9	1	0	0
s1605784	-34.3	64	1000	0	0	287	0
s1629871	-64.7	93	0	-1052	0	238	1
s1729673	-17.8	-20	0	-128	1	79	0
s1745678	-25.2	-50	0	-36	0	328	0
s1749662	-68.4	241	0	-8	1	0	1
s1807565	-37.1	-37	0	-134	1	625	1
s1937518	-26.6	99	0	-63	1	16	0
s1968053	-33.4	-90	0	-135	0	0	1
s1979550	-13	-11	0	-57	1	66	1
s2032404	-32.3	-18	1000	-44	0	6	0
s2068649	-27.1	-9	401	-14	0	201	0
s2077175	-17.6	36	1000	-248	0	292	1
s2078990	-13.5	-13	0	-229	0	154	1
s2115370	-18.2	-18	0	-51	0	72	0
s2147333	-18.3	-44	0	-139	1	59	1
s2213871	-57.5	70	2	-31	1	251	1
s2231130	-21.1	-78	0	-88	1	278	1
s2344732	-51.5	-75	1000	-16	0	0	1
s2366913	-18.4	-85	1000	-164	0	286	1
s2394303	-71.5	-98	1000	-5	0	204	0
s2394303b	-80.8	73	1000	-5	0	33	0
s2674934	-129.9	-15	0	-272	1	4	0
s2707664	-63.2	-27	0	-48	1	408	1
s2761329	-63.8	-17	0	-173	0	491	1
s2761957	-13.8	-14	202	-801	0	36	1
s2762791	-21.6	-17	0	-155	1	36	1
s2770872	-37.3	-16	789	0	0	23	0
s2839055	-111.41	-17	1000	-12087	0	0	0
s2905050	-20.6	-58	1000	-150	0	95	1
s2906925	-39.6	83	699	-3	0	3	0
s2966073	-27	88	0	-141	0	27	0
s2966853	-22.6	18	1000	-54	0	13	0
s3010807	-4.82	28	1000	0	1	8	1
s3018766	-116.43	41	0	0	1	0	1
s3044924	-23.3	-55	0	-86	1	250	1
s3116697	-88.6	-103	0	-24	1	215	1
s3135317	-53.5	-75	1000	-11	0	20	0
s3170122	-27.9	-95	1000	-74	1	411	0
s3170322	-27.3	46	1000	-274	1	211	0
s3179540	-19.3	-45	1000	-298	0	42	0
s3194914	-19.8	-20	0	-127	1	166	1
s3198380	-41.16	155	604	-42	0	13	1
s3222098	-63.4	-18	795	-37	1	62	1
s3222913	-44.6	26	10	-10	1	220	0
s3283807	-19.2	58	1000	-216	1	125	0
s3362327	-43.2	14	0	-222	0	92	1
s3392069	-84.6	-11	0	-59	1	11	1
s3393267	-30.5	-21	0	-16	0	168	0
s3404895	-21.4	-8	0	-198	0	56	0
s3458296	-87.3	-31	1000	-25	1	286	0
s3468497	-17	-21	604	-73	1	88	0
s3490383	-39.2	-18	1000	-96	0	0	0
s3635756	-32.5	-22	668	-125	1	44	0
s3715401	-16.4	-26	1000	-230	1	121	0
s3761373	-18.3	-79	0	-73	0	179	0
s3780254	-24.7	-3	1000	-157	0	305	1
s3839688	-9.5	30	0	-528	0	24	0
s3885629	-33.6	8	0	-5	0	175	0
s3902594	-16.4	-24	0	-183	1	241	1
s3998018	-47.4	-84	322	-95	1	198	0
s4051145	-79.8	-2	0	-1556	1	51	1
s4072507	-31.8	-2	0	0	0	26	0
s4141650	-43.1	-56	0	-833	1	81	0
s4209066	-24.6	24	0	0	1	0	1
s4210157	-36.9	-95	0	0	1	80	1
s4251480	-17.8	-43	0	-47	0	250	1
s4306719	-12.92	-22	691	-18	1	31	1
s4342866	-20.3	-69	0	-59	0	35	0
s4441898	-21.5	-29	0	-73	0	198	0
s4476817	-110.89	485	0	0	1	9	1
s4504870	-22.9	-83	0	-17	0	129	0
s4532473	-41.3	91	39	0	1	17	0
s4559193	-9.25	-4	0	-101	1	149	1
s4645079	-12.5	-14	1000	-35	1	83	1
s4758187	-19.6	-4	1000	0	0	133	0
s4762997	-24.24	25	1000	-134	0	414	1
s307499	-127.1	-15	14	-77	1	123	0
s787509	-72.5	-45	1000	-9	1	115	1
s1538143	-64.69	-21	14	-268	1	76	1
s1700430	-26.4	-56	0	-1154	1	81	0
s1711279	-23.4	-95	811	-173	0	27	1
s1904197	-40.6	-110	1000	-223	1	150	0
s2747154	-38.8	94	0	-52	0	37	1
s2747198	-26.6	-93	0	-96	1	41	0
s4865137	-32.2	-13	0	-360	0	576	1
s16673	-47.3	-61	-1	-124	0	68	0
s29783	-14.8	11	-1	-249	1	161	0
s102456	-33	-82	-1	-68	1	501	1
s102554	-7.7	30	-1	-166	1	479	1
s106068	-27.4	21	-1	-167	1	466	0
s108111	-10.6	-67	-1	-32	1	114	1
s134398	-19.7	54	-1	0	1	337	0
s136788	0	-41	-1	-39	0	151	1
s140898	-5.5	-41	-1	-35	1	149	0
s145135	-36.7	-76	-1	-164	0	35	1
s156176	0	-62	-1	-5678	0	207	0
s177132	-12	-79	-1	-192	1	182	1
s178633	-40.9	-23	-1	-210	1	532	1
s196515	-64.8	21	-1	-131	0	306	1
s196520	-36.8	-20	-1	-136	0	494	1
s196642	-53.4	-73	-1	-258	0	199	1
s261016	-33.9	70	-1	-612	1	954	1
s318129	-15.5	35	-1	-32	0	50	0
s329443	0	-76	-1	-5883	1	252	0
s340137	-28.7	2	-1	-5	1	182	1
s361835	0	-16	-1	-134	1	1722	0
s363007	-36.5	72	-1	-1306	1	428	0
s389691	-13.3	-48	-1	-91	0	91	1
s395625	-25.5	-19	-1	0	1	33	1
s414254	-68.4	-53	-1	-110	1	173	0
s420584	-4.1	-1000	-1	-108	1	32	1
s466290	-9	-17	-1	-113	0	133	1
s575815	-3.5	-62	-1	-56	1	59	1
s582004	0	-73	-1	-1219	1	332	1
s612524	-24.2	23	-1	-173	0	857	0
s612644	-25.3	56	-1	-293	0	719	0
s657367	-30.9	95	-1	-45	0	735	0
s689916	-4.2	-1000	-1	-35	1	315	1
s690025	-38.3	-45	-1	-144	1	50	1
s714013	-15.2	-15	-1	-285	1	187	1
s787324	-1	-20	-1	-36	1	152	0
s865106	-21.4	-32	-1	-49	1	45	1
s874545	-10.2	-80	-1	-321	1	593	0
s914256	-12.2	-90	-1	-133	1	443	1
s914291	-86.3	-20	-1	-168	1	66	1
s914292	-86.1	-23	-1	-169	1	69	1
s943724	-11.02	63	-1	-123	0	523	1
s943855	-25.7	-24	-1	-254	0	388	1
s954716	-68.4	-22	-1	-324	0	92	0
s1037756	-28.2	-52	-1	-497	1	35	1
s1087102	2.9	-109	-1	-195	1	673	0
s1089964	-34.8	-81	-1	-146	0	191	0
s1135413	-55.4	-16	-1	-98	1	275	1
s1135446	-39.1	-49	-1	-131	1	313	1
s1169151	0	-33	-1	-209	0	124	1
s1198913	-66.4	-87	-1	-334	0	113	1
s1201037	-37.7	-90	-1	-169	1	88	1
s1220260	0	-34	-1	-251	1	41	1
s1374779	-71	-17	-1	-208	0	68	1
s1379312	-40.1	-105	-1	-140	0	128	1
s1520426	-66.1	-49	-1	-94	1	183	0
s1566520	-45.67	-1000	-1	-156	1	319	0
s1566691	-77.7	8	-1	-327	0	107	1
s1578674	-10.9	-15	-1	-675	1	224	0
s1578734	-72.7	-11	-1	-735	0	109	1
s1617155	-23	-47	-1	-64	1	26	0
s1650710	-14.4	-60	-1	-376	0	54	1
s1735444	-46.4	27	-1	-2659	0	6159	0
s1739869	-40.2	-1000	-1	-7084	0	1783	0
s1745077	-65.1	34	-1	-38	1	36	1
s1749009	-28.2	-22	-1	-2490	1	870	1
s1749634	-28.5	-56	-1	-3115	1	262	1
s1786714	-41.3	-22	-1	-445	0	100	1
s1878684	-29.7	92	-1	-156	0	191	1
s1895667	-10.2	-24	-1	-188	1	401	1
s1895781	-13.6	-1000	-1	-302	1	273	1
s2006804	0	-29	-1	-117	1	127	1
s2047867	-26.1	-90	-1	-35	1	109	0
s2049378	-34	-64	-1	-472	0	43	1
s2112928	-21.1	93	-1	-50	1	107	1
s2181116	-33.14	-56	-1	-285	0	83	1
s2203123	0	-37	-1	-186	0	42	1
s2236607	-43.3	-63	-1	-364	0	314	0
s2266016	-90.5	4	-1	-48	1	1217	0
s2266892	0	-57	-1	-924	1	574	0
s2320640	-32.3	-43	-1	-359	1	59	1
s2320644	-48.9	-61	-1	-363	0	58	0
s2416137	-26.2	12	-1	-19	1	231	0
s2488988	-30.8	-11	-1	-1498	0	1799	0
s2489207	-33.1	19	-1	-1717	0	1644	0
s2489351	-38.3	-98	-1	-1861	0	1471	0
s2522349	-5.1	-23	-1	-40	1	488	0
s2522397	-17.4	-70	-1	-88	1	354	0
s2524291	-26.8	40	-1	-57	0	117	1
s2549442	-31.3	-42	-1	-263	0	80	1
s2549443	-14.4	-43	-1	-264	0	129	1
s2580673	-39.4	-70	-1	-140	1	487	1
s2580716	-133.3	-15	-1	-183	1	175	1
s2595803	-31.1	-2	-1	-42	1	109	0
s2613095	-61.2	-80	-1	-1230	0	106	1
s2647019	-2.6	-29	-1	-40	1	57	1
s2653879	-28	-69	-1	-219	1	263	1
s2658209	-69.9	111	-1	-14	1	4	1
s2669966	-46.8	-12	-1	-174	0	72	1
s2683310	3.9	-19	-1	-138	1	279	0
s2764814	-66	-15	-1	-34	1	200	1
s2812141	0	-13	-1	-78	0	153	1
s2821302	-16.4	-83	-1	-161	1	80	1
s2847604	-23	54	-1	-50	1	51	0
s2871789	-28.3	-42	-1	-3946	1	85	1
s2885449	-32.4	-94	-1	-160	1	41	1
s3213	-14.9	20	0	-104	1	46	0
s12123	-40.4	-68	1000	-373	0	38	1
s48448	-39.5	-74	1000	-220	0	213	1
s48450	-33.8	-76	1000	-222	0	214	1
s213121	0	-50	1000	-573	0	69	1
s232116	-72.5	-15	1000	-63	1	111	1
s297666	-41.4	-14	1000	-54	1	175	0
s299536	-35.4	-34	192	-913	1	809	1
s300143	-26.4	-15	1000	-1520	1	214	1
s319007	-3.6	-67	549	-80	1	99	1
s321218	0	-42	1000	-49	1	98	1
s330971	-9.3	-61	1000	0	1	0	1
s369131	-9.3	23	852	-1214	1	149	1
s449220	-16.5	-15	1000	-139	1	98	0
s461186	-35.4	-99	1000	-283	0	84	1
s483909	-42.3	49	0	-190	1	244	1
s556888	-70.2	-82	1000	-256	1	59	1
s690613	-17.8	-86	686	-1003	1	523	0
s772257	-32.4	48	1000	-523	0	69	0
s772258	-28.2	47	1000	-524	0	71	0
s783777	-67	30	515	-84	1	562	0
s783922	-38.5	-79	660	-229	1	459	0
s850032	0	-96	1000	-156	1	173	1
s897527	-64.8	-35	1000	-300	0	139	1
s908201	-39	-86	0	0	0	175	1
s940528	-6.6	-37	0	-33	1	119	1
s980088	-20.4	-16	1000	-354	1	1726	0
s994832	2.8	-41	1000	-91	1	35	1
s1011455	-20.3	-55	471	-116	1	222	1
s1025915	-18.1	67	1000	0	1	0	1
s1026569	-47.84	-53	405	0	1	283	1
s35214	-2.8	-10	1000	-56	1	512	1
s88796	-26.5	-59	0	-5	0	34	1
s96289	-19.5	27	0	-63	0	731	0
s96844	-14.4	13	1000	-618	0	124	0
s240788	-15.5	-15	985	-179	0	578	1
s299123	-64.6	-14	0	0	1	0	1
s393716	-26.2	21	0	-58	1	137	1
s418699	-20	92	1000	-250	0	55	1
s419866	-16.6	-4	0	-45	1	9	0
s460771	-36.3	-95	1000	-110	0	447	1
s503282	-29.5	48	1000	-575	0	313	0
s503332	-4.29	54	294	-625	1	330	1
s507060	-16.9	34	1000	-171	1	76	0
s541419	-4.9	-5	299	-5424	0	415	0
s559456	-30.5	-17	1000	-529	0	165	1
s568449	-18.6	-56	22	-628	1	242	1
s577757	-3	-11	1000	-15	0	147	0
s597771	-1.3	-20	1000	-58	0	675	1
s641794	-8.4	-15	27	-16	0	271	0
s641861	-50.4	198	0	-83	1	57	1
s654815	-5.8	19	1000	-80	0	1147	1
s655708	-7.8	-23	1000	-973	0	304	1
s657207	0.2	-36	0	-31	0	67	0
s685052	-3.7	-29	1000	-611	1	80	0
s719740	-24.8	67	1000	-1775	1	555	1
s722063	-33.4	28	1000	-1378	1	1465	0
s723140	0	7	0	-2455	0	367	1
s724367	-11.44	-13	1000	-140	1	824	1
s724743	-6.8	-8	1000	-516	0	526	0
s737484	-32.9	-14	1000	-430	0	420	0
s737527	-69.8	47	1000	-473	1	235	1
s746355	-3.1	16	0	-425	1	76	1
s746446	0	-32	0	-516	0	32	0
s748113	-2.8	-38	4	-231	0	73	0
s787828	3.8	-78	1000	-61	1	227	0
s791403	0	-25	1000	-293	0	117	0
s832887	-29	12	0	-13	0	31	1
s834247	-12.6	74	1000	-157	0	178	1
s848349	-14.9	24	407	-34	1	944	1
s848801	-5	-78	859	-486	1	565	1
s859919	-13.6	4	13	-48	0	176	0
s888383	-30	-34	0	-400	1	6944	0
s901142	0	-20	1000	-872	0	194	1
s909736	-1.6	-105	1000	-132	1	438	1
s909908	-75.4	-56	1000	-304	1	79	1
s909945	-3.8	-3	789	-341	0	221	0
s915749	-61.3	-101	1000	-32	1	973	0
s1004175	-24	-74	0	-1359	0	8	0
s1025727	-11.1	-79	1000	-768	0	77	1
s1044350	0	-13	819	-217	1	335	1
s1069528	-11.4	-19	1000	-109	0	38	0
s1081891	-32.79	-93	0	0	1	58	0
s1085655	-19.2	-58	1000	-371	0	323	1
s1099639	-26	-55	1000	-334	0	76	0
s1127041	4.4	-72	1000	-155	1	106	1
s1136117	-8.6	34	1000	-23	0	143	1
s1182331	-21.1	-63	0	-51	1	95	1
s1224917	-15.4	20	0	-11	0	40	1
s1226740	-9	21	1000	-97	1	2106	0
s1256694	0	-57	678	-64	0	583	0
s1306664	-21.3	-13	981	-183	1	0	1
s1370445	-18.8	1	0	-140	0	13	0
s1378565	0	-55	1000	-350	1	316	1
s1411566	-23.9	-63	0	-314	1	131	1
s1411685	-27.7	58	1000	-433	0	8	0
s1428638	-18	-41	1000	-381	0	136	1
s1498293	-25.3	-100	0	-81	1	369	1
s1498506	-8.6	-14	1000	-294	0	123	0
s1506385	-32.8	-11	0	-206	1	75	0
s1517894	-26.7	-39	1000	-18	0	13	0
s1535239	-20.8	-78	0	-805	1	38	0
s1537765	-20.4	-44	0	-273	1	3890	1
s1541983	-1.6	-80	185	0	1	0	1
s1545082	-89.08	-50	0	-2995	0	475	1
s1545439	-6.8	19	0	-3352	1	388	0
s1605340	-19.2	11	1000	-78	1	492	1
s1614071	-0.7	-6	1000	-90	1	296	1
s1615044	-13	-86	1000	-306	1	511	0
s1616582	-9.9	-13	0	-19	0	507	0
s1632557	-23.3	76	1000	0	1	0	1
s1633195	-1.8	-70	1000	0	0	0	0
s1645753	-10.6	-79	558	-702	0	164	1
s1645757	-6.56	87	1000	-706	1	18	0
s1651812	-16.6	31	1000	-41	0	62	1
s1786261	1	-1	1000	-94	1	58	0
s1803685	-38.3	33	1000	-19	0	3	0
s1805108	-5.6	-48	874	-301	1	300	1
s1805215	-7.1	-6	721	-408	1	147	1
s1815943	-17.5	77	50	-4521	0	1422	1
s1816167	0	-77	903	-4745	1	1288	0
s1818540	-30.4	-12	1000	-65	1	130	0
s1852077	-16.9	-67	0	-317	1	678	1
s1864783	-44.1	-104	923	-32	1	1227	0
s1865833	-34.9	29	1000	-1082	1	66	0
s1877140	-18.4	-90	1000	-71	0	60	1
s1901222	-5.5	-15	142	-192	1	727	1
s1915895	-34.9	-96	0	-248	0	114	1
s1995533	-28	-43	0	-32	0	167	1
s2009146	-11.3	14	808	-1106	1	143	1
s2036293	-16.5	-91	1000	-363	0	35	0
s2047116	-1.4	-36	1000	-32	0	91	1
s2055776	-15.2	-30	1000	-149	1	335	0
s2055930	-9.6	5	1000	-303	0	242	1
s2055938	-8.6	-61	1000	-311	1	188	0
s2087802	-6.9	-13	1000	-40	0	155	0
s2096907	-8	-88	439	-72	1	774	0
s2099003	-17.4	-16	0	-854	0	253	0
s2250583	-12.8	-8	1000	-60	0	35	0
s2292056	-3.2	-10	172	-58	1	1191	1
s2373972	-13.5	1	0	-136	1	10	0
s2438625	0	-28	70	-81	1	103	0
s2510841	-39.04	118	0	-29	0	0	1
s2516627	-17.94	15	1000	-2999	0	63	1
s2563006	-23.5	-37	0	-185	1	31	1
s2580412	-36.6	127	0	-11	0	122	1
s2598257	-4.3	-106	1000	-6	1	76	1
s2613011	-16.4	11	1000	-119	1	60	1
s2636950	-10.7	-15	0	-109	0	8	0
s2650866	-20.5	-18	0	-76	1	426	1
s2654147	-6.2	-7	656	-359	1	368	1
s2658013	-28.2	22	0	-118	1	86	1
s2673949	2.5	-43	1000	-539	1	289	1
s2716061	-2.2	-44	1000	-391	0	107	1
s2720217	0	-67	0	-28	0	660	0
s2777463	-3.4	-43	1000	-215	1	316	1
s2783931	-27.1	-58	1000	-111	0	583	1
s2785896	-25.8	-31	0	-396	0	471	0
s2798786	-46.9	174	1000	0	1	0	1
s2799456	0	-52	1000	-45	0	505	1
s2811676	-4.4	-6	2	-57	0	555	0
s2832286	-31.7	43	0	-36	1	2	0
s2859042	-3.9	-43	1000	-761	0	38	1
s2887086	-17.7	18	967	0	1	24	0
s2909406	-1.5	1	1000	-1136	0	9	0
s2940466	-7.6	-8	916	-360	1	309	1
s2946166	-18.9	-26	1000	-900	0	166	0
s2961501	-2.2	8	27	-85	0	790	1
s2961607	-71	-24	0	-191	0	383	1
s2962266	-19.9	-102	0	-850	1	16	0
s2982529	-26.2	67	0	-4761	0	268	0
s2982565	-18.6	-97	0	-4797	1	352	1
s2995821	-9.8	65	1000	0	1	0	1
s3023428	-15.6	52	1000	-80	1	170	0
s3080343	-44.5	-98	0	-339	0	112	1
s3121544	-17.5	-16	1000	-69	0	55	1
s3143274	-17.6	3	1000	-233	1	18	0
s3150586	-3.5	-57	0	-53	0	351	1
s3203676	0	-64	447	-131	1	270	0
s3250080	-10.5	-29	0	-27	0	221	1
s3250795	0	-32	28	-161	0	76	0
s3277372	-4.47	-20	1000	-160	1	305	1
s3329152	-74.4	-20	344	-34	1	76	1
s3341151	-36.1	27	362	-101	0	121	1
s3341161	-27.1	-85	1000	-111	1	98	0
s3361345	-21.2	-59	1000	0	1	0	1
s3361451	-38.8	-99	1000	0	1	0	1
s3372457	-23.7	-76	184	-1915	1	696	1
s3387058	-19	-26	1000	0	1	0	1
s3393818	-28.3	144	0	-121	1	347	0
s3394645	-58.5	-41	730	-32	1	141	0
s3401372	-29.1	-6	1000	-2423	1	686	1
s3406868	-51.6	-71	0	-176	1	56	1
s3420393	-26.8	20	1000	-51	0	316	1
s3476213	-9.7	-11	0	-437	0	208	1
s3482935	-29.3	5	0	-162	1	300	0
s3488829	-6.9	-67	1000	-33	1	246	0
s3511568	-18	-1	0	-156	1	247	1
s3511705	-25.9	-28	1000	-293	1	54	1
s3534187	-40	-14	1000	-2	0	38	0
s3563523	-4.5	-37	1000	-148	1	0	1
s3572888	-23.2	2	1000	-20	0	292	0
s3603226	-20.5	-16	1000	-8	0	12	0
s3639513	-5	6	1000	-34	1	119	1
s3641201	-10.5	22	1000	-222	0	31	1
s3650187	0	-36	1000	-277	0	123	0
s3654793	-22.5	-74	1000	-43	0	112	1
s3689610	-2.8	-16	1000	-582	0	359	1
s3693081	-10.5	-41	37	-44	0	183	1
s3696959	-7	-85	1000	-92	1	449	1
s3722498	-4.5	-95	19	-106	0	5774	0
s3736132	-14.7	-50	0	-95	1	31	0
s3774153	-18.6	-39	1000	-375	1	163	0
s3780375	-10	35	0	-33	0	260	0
s3785514	-22.1	1	1000	-229	1	83	1
s3798044	-16.6	38	0	-12	0	177	0
s3825552	-13.3	74	0	0	1	56	1
s3832090	-48.2	-73	0	-129	1	31	1
s3840202	-5.5	-32	660	-104	1	25	0
s3891299	-33.2	-66	1000	-125	0	80	1
s3969527	-14.6	-14	1000	-95	1	106	1
s3972473	1.2	102	831	-62	1	328	1
s3991374	-12.8	-82	1000	-268	0	918	0
s3991537	0	1	1000	-431	0	781	0
s3993085	-24.1	-81	380	-445	0	1443	0
s3993166	-168.1	209	0	-526	1	896	1
s3997872	-15.3	-14	1000	-69	1	101	1
s4007800	-55.2	-63	1000	-553	0	81	1
s4012444	-119.1	-8	0	-41	0	74	1
s4017399	-2	-13	0	-28	0	2	0
s4055024	0	-26	1000	-1620	0	257	0
s4057517	-10.9	-6	1000	-30	0	224	0
s4057636	-24.8	101	236	-149	1	42	1
s4060253	-15.4	-85	1000	-39	1	81	0
s4092507	-10.6	10	1000	-41	1	528	0
s4107009	-15	33	0	-64	0	15	0
s4148141	-7	-75	0	-124	0	44	0
s4153064	-13.6	-48	1000	-1075	1	4	0
s4163043	-31.7	99	0	-318	1	99	0
s4224195	-4.3	-33	1000	-1834	0	1576	1
s4261799	-23.6	-58	0	-3	0	1190	0
s4276434	-8.5	17	1000	-206	1	119	0
s4286700	-8.2	-15	810	-1465	0	223	1
s4290962	-44.5	-9	1000	-1197	1	17	0
s4304557	-32.9	58	1000	-14	0	561	0
s4323415	-4.1	-59	1000	-192	1	5	0
s4330470	-6.5	-14	1000	-44	1	523	0
s4390520	-6.1	-14	0	-34	0	31	0
s4408326	-17.4	-77	1000	-335	1	108	1
s4432464	-21.5	-79	-1	-441	0	-1	0
