# Supplementary material for: Prioritizing bona fide bacterial small RNAs with machine learning classifiers
Source: PeerJ. 2019 Jan 24;7:e6304. doi: 10.7717/peerj.6304 (PMC6348098; doi:10.7717/peerj.6304)
Supplement: File S1 [file peerj-07-6304-s002.gz › Code_Data/Feature_tables/M_tuberculosis_Negative_data.tsv]

SS	Pos10wrtsRNAStart	DistTerm	Distance	sameStrand	DownDistance	sameDownStrand
RAND_136	-12.9	-96	1000	0	1	0	1
RAND_151	-10	-1000	-1	0	0	0	0
RAND_147	-18.1	-1000	130	0	0	0	0
RAND_62	-10.6	-1000	839	0	1	0	1
RAND_169	-81.7	106	1000	0	1	0	1
RAND_49	-45.2	-1000	754	0	1	0	1
RAND_94	-37.8	-1000	377	0	0	0	0
RAND_106	-53.4	-1000	1000	0	0	0	0
RAND_95	-50.8	83	530	0	0	236	0
RAND_34	-1.4	-1000	384	0	0	0	0
RAND_37	-26.7	-1000	740	0	1	0	1
RAND_38	-44.1	-1000	1000	0	0	0	0
RAND_18	-32	-1000	0	0	0	0	1
RAND_98	-17.6	-1000	1000	0	0	0	0
RAND_180	-86.2	-1000	1000	0	0	0	1
RAND_5	-2.7	-30	0	0	0	0	0
RAND_28	-74.2	65	571	0	1	0	1
RAND_168	-31.9	-1000	1000	0	1	0	1
RAND_66	-85	1	1000	0	0	0	0
RAND_60	-11.2	-1000	0	0	1	0	1
RAND_138	-16.7	-1000	313	0	1	0	1
RAND_32	-13.3	-1000	208	0	0	0	0
RAND_45	-19.2	-1000	1000	0	0	0	0
RAND_112	-21.77	-1000	1000	0	1	0	1
RAND_190	-41.9	-95	337	0	1	0	1
RAND_44	-24.9	-1000	1000	0	1	0	1
RAND_149	-27.9	-86	749	0	0	0	0
RAND_107	-79	-1000	1000	0	0	0	0
RAND_67	-95.1	202	1000	0	0	0	0
RAND_22	-14.5	-1000	1000	0	1	0	1
RAND_163	-45.6	-1000	878	0	1	0	1
RAND_8	-38.2	-1000	1000	0	1	0	1
RAND_6	-22.1	-1000	755	0	1	0	1
RAND_116	-73.3	221	1000	0	0	0	0
RAND_141	-21.9	-1000	1000	0	1	0	1
RAND_118	-10.4	-1000	228	0	1	0	1
RAND_104	-96.2	-1000	715	0	0	0	0
RAND_4	-20.3	-1000	580	0	0	0	0
RAND_79	-13.4	-1000	1000	0	1	7	1
RAND_114	-32.2	64	1000	0	0	0	0
RAND_142	-72.7	173	1000	0	1	0	1
RAND_160	-26.9	-1000	1000	0	1	0	1
RAND_42	-30.4	-1000	1000	0	1	0	1
RAND_102	-14.1	-1000	0	-18	1	286	1
RAND_41	-13	-1000	1000	0	0	0	0
RAND_185	-3.9	-1000	1000	0	0	0	0
RAND_121	-8.51	-1000	743	0	1	0	1
RAND_103	-36.2	-1000	612	0	1	0	1
RAND_13	-15.7	-1000	1000	0	0	0	0
RAND_3	-10.1	-95	1	0	0	0	0
RAND_170	-38.9	-1000	1000	0	0	0	0
RAND_135	-92.34	-1000	1000	0	1	0	1
RAND_29	-95.2	-1000	424	-897	0	612	0
RAND_113	-19.3	-1000	1000	0	1	0	1
RAND_19	-67.2	-95	473	0	0	0	0
RAND_26	-12.5	-1000	0	-1511	0	0	0
RAND_68	-34.8	-1000	845	0	1	0	1
RAND_53	-8.1	-1000	1000	0	0	0	0
RAND_51	-5.2	-84	1000	0	0	0	0
RAND_178	-14.6	-1000	1000	0	0	0	0
RAND_130	-33.6	-1000	780	0	0	0	0
RAND_21	-112.1	-36	200	0	1	0	1
RAND_154	-125.9	-84	1000	-148	0	0	0
RAND_122	-22.6	-1000	1000	0	1	0	1
RAND_88	-70.8	-102	1000	0	0	0	0
RAND_17	-65	-1000	1000	0	0	0	0
RAND_105	-92.3	7	1000	0	1	0	1
RAND_72	-14.3	-1000	177	0	1	0	1
RAND_90	-31.1	-1000	1000	0	0	0	0
RAND_89	0	-104	110	0	0	0	0
RAND_69	-61.7	90	1000	0	0	0	0
RAND_40	-109.4	223	1000	0	1	0	1
RAND_137	-26.9	-1000	362	0	1	0	1
RAND_84	-23.6	-1000	1000	0	0	0	0
RAND_125	-36.7	-1000	1000	0	1	0	1
RAND_156	-25.1	-1000	0	0	1	0	1
RAND_182	-34.3	-1000	1000	0	1	0	1
RAND_143	-88.5	127	1000	0	1	0	1
RAND_52	-14.7	-1000	1000	0	0	0	0
RAND_61	-12.5	-1000	715	0	1	0	1
RAND_111	-37.9	-1000	319	0	0	0	0
RAND_80	-17.9	-1000	1000	0	1	0	1
RAND_14	-21.2	-1000	1000	0	0	0	0
RAND_10	-104.1	-1000	944	0	1	0	1
RAND_92	-52.7	-1000	1000	0	0	0	0
RAND_30	-27.8	3	1000	0	0	0	0
RAND_91	-6.1	-1000	1000	0	0	0	0
RAND_181	-74.9	231	1000	0	0	0	0
RAND_55	-60.4	-1000	816	0	1	0	1
RAND_70	-12.5	-1000	1000	0	0	0	0
RAND_73	-19.3	31	1000	-164	1	0	1
RAND_133	-89.9	-1000	1000	0	1	0	1
RAND_150	-53.8	-1000	0	0	0	0	0
RAND_48	-86	163	933	0	1	0	1
RAND_81	-15.2	-71	0	0	0	0	0
RAND_189	-11.2	-1000	918	0	1	0	1
RAND_83	-10.3	-1000	1000	0	1	0	1
RAND_11	-54.5	-1000	1000	0	0	0	0
RAND_166	-14.2	-1000	1000	0	1	58	0
RAND_85	-130	-1000	0	0	0	0	0
RAND_110	-5.3	-1000	339	0	1	0	1
RAND_31	-131.5	-1000	0	0	1	0	1
RAND_128	-14.7	-1000	1000	0	1	0	1
RAND_108	0	-1000	1000	0	0	0	0
RAND_157	-4	-82	198	0	0	0	0
RAND_93	-76.2	-1000	1000	0	1	0	1
RAND_56	-16.3	-1000	279	0	1	0	1
RAND_57	-42.8	3	1000	0	1	0	1
RAND_188	-80.9	-1000	444	0	1	0	1
RAND_129	4.7	-1000	1000	0	1	0	1
RAND_65	-21.8	-1000	1000	0	1	0	1
RAND_159	-17.4	-1000	1000	0	0	0	0
RAND_175	-18.8	-1000	239	0	0	0	0
RAND_161	-86.1	180	1000	0	0	0	0
RAND_27	-29.9	-1000	1000	0	0	0	0
RAND_47	-76.9	-82	1000	0	0	0	0
RAND_99	-31	-1000	1000	0	0	0	0
RAND_50	-72.5	-102	339	-26	1	0	0
RAND_148	-8.7	-1000	523	0	1	0	1
RAND_173	-69.4	-1000	633	0	0	0	0
RAND_23	-19.7	-1000	1000	0	0	0	0
RAND_177	-23.3	-1000	1000	0	1	0	1
RAND_183	-89.9	136	1000	0	1	0	1
RAND_7	-12	-1000	244	-590	1	272	1
RAND_54	-33.3	-36	1000	0	1	0	1
RAND_76	-40	-84	1000	0	0	0	0
RAND_59	-79.22	53	0	0	0	0	0
RAND_158	-18.7	-1000	1000	0	0	0	0
RAND_25	-17.7	-1000	1000	0	0	0	0
RAND_164	-81.8	86	1000	0	1	0	1
RAND_167	-8.9	-1000	67	0	1	0	1
RAND_12	-71.3	-1000	1000	0	1	0	1
RAND_86	-148.8	-1000	10	0	1	0	1
RAND_123	-82.1	-1000	1000	0	1	0	1
RAND_9	-133.3	-1000	1000	0	1	0	1
RAND_33	-11.5	-1000	1000	0	0	0	0
RAND_127	-5.6	-1000	1000	0	1	0	1
RAND_132	-31.8	-1000	1000	0	1	0	1
RAND_87	-25.7	6	462	-180	0	0	1
RAND_46	-29.1	-1000	302	0	0	0	0
RAND_174	-16.2	-1000	1000	0	0	0	0
RAND_35	-41.9	-1000	1000	0	1	0	1
RAND_43	-20.1	-1000	1000	0	0	0	0
RAND_124	-91.6	-1000	1000	0	0	0	0
RAND_75	-30.1	-1000	1000	0	0	0	0
RAND_176	-17.1	-1000	1000	0	1	0	1
RAND_64	-20	-1000	1000	0	1	0	1
RAND_78	-100	64	0	0	1	0	1
RAND_101	-14.2	-37	1000	0	1	0	1
RAND_152	-62.9	-1000	146	0	0	142	1
RAND_162	-38.7	10	1000	0	0	0	0
RAND_36	-81.9	-1000	1000	0	0	0	0
RAND_82	-23.2	-1000	607	0	0	0	0
RAND_119	-17.4	-1000	1000	0	0	0	0
RAND_165	-17	-1000	1000	0	1	0	1
RAND_187	-42.1	-1000	1000	0	0	0	1
RAND_63	-17.3	1	1000	0	0	0	0
RAND_1	-20.9	-1000	112	0	0	0	0
RAND_109	-16.9	-1000	703	0	1	0	1
RAND_24	-11	-1000	1000	0	0	0	0
RAND_144	-34.24	80	186	0	1	0	1
RAND_20	-18.1	-1000	774	0	0	0	0
RAND_97	-88.4	-1000	1000	0	0	0	0
RAND_39	-17.2	-1000	350	0	1	0	1
RAND_155	-8.8	-97	1000	0	1	0	1
RAND_71	-25.1	-1000	1000	0	1	0	1
RAND_58	-1.3	-1000	411	-10	0	0	1
RAND_146	0	-46	520	0	1	666	1
RAND_140	-0.8	-1000	478	0	0	0	0
RAND_77	-15	-1000	473	0	0	0	0
RAND_117	-2.3	-1000	1000	0	1	0	1
RAND_96	-14.9	20	1	0	0	0	0
RAND_131	-68	-1000	1000	0	1	129	0
RAND_115	-11.4	-82	1000	0	0	0	0
RAND_100	-13.8	-30	621	0	0	0	0
RAND_139	-18.2	-105	191	0	1	0	1
RAND_16	-38.6	-1000	1000	0	1	0	1
RAND_134	-9.5	-1000	955	0	1	0	1
RAND_15	-9.2	-1000	207	0	0	0	0
RAND_171	-48.2	-1000	1000	0	0	0	0
RAND_153	-18.4	-1000	376	0	0	0	0
RAND_172	0	-1000	1000	0	1	0	1
RAND_145	-122.7	-1000	1000	0	1	0	1
RAND_120	-6.6	7	1000	-58	1	0	1
RAND_184	-9	-1000	1000	0	1	0	1
RAND_2	-107.7	-1000	1000	0	0	0	0
RAND_74	-81.17	16	1000	0	1	0	1
RAND_179	-30	-1000	1000	0	0	0	0
RAND_186	0	-1000	1000	0	0	0	0
RAND_126	-78.9	24	1000	0	1	0	1
