# Supplementary material for: Prioritizing bona fide bacterial small RNAs with machine learning classifiers
Source: PeerJ. 2019 Jan 24;7:e6304. doi: 10.7717/peerj.6304 (PMC6348098; doi:10.7717/peerj.6304)
Supplement: File S1 [file peerj-07-6304-s002.gz › Code_Data/Feature_tables/M_tuberculosis_Positive_data.tsv]

SS	Pos10wrtsRNAStart	DistTerm	Distance	sameStrand	DownDistance	sameDownStrand
candidate_54	-12.2	93	1000	0	0	0	0
candidate_1080	-80.8	-1000	1000	-121	0	0	0
candidate_135	-102.5	-40	0	0	0	0	0
candidate_1096	0	-90	257	-81	1	99	0
candidate_149	-2.7	-54	351	-185	0	162	1
candidate_1137	-34.3	-1000	1000	-61	0	627	1
candidate_161	-18.5	-65	420	-106	1	127	1
candidate_1149	-12.9	-101	1000	-37	1	129	1
candidate_189	-9.4	-15	104	-60	1	144	1
candidate_193	-10.6	-2	128	-5248	1	250	0
candidate_224	-8.1	7	1000	-282	1	229	1
candidate_294	-36.9	-14	84	-58	0	436	0
candidate_1502	-46.9	-15	0	-37	1	195	0
candidate_488	-43.9	-1000	1000	0	1	0	0
candidate_498	-89.37	-73	1000	-42	0	0	0
candidate_1542	-24.8	-14	429	-11	1	104	1
candidate_1556	-33.8	-17	0	-62	1	1	0
candidate_1565	-60.6	-15	307	0	1	97	1
candidate_540	-20.7	93	599	0	0	260	1
