# Supplementary material for: Prioritizing bona fide bacterial small RNAs with machine learning classifiers
Source: PeerJ. 2019 Jan 24;7:e6304. doi: 10.7717/peerj.6304 (PMC6348098; doi:10.7717/peerj.6304)
Supplement: File S1 [file peerj-07-6304-s002.gz › Code_Data/Feature_tables/R_capsulatus_Negative_data.tsv]

SS	Pos10wrtsRNAStart	DistTerm	Distance	sameStrand	DownDistance	sameDownStrand
RAND_262	-24.9	-21	-1	0	0	0	0
RAND_361	-22.4	-1000	8	-61	1	0	1
RAND_387	-40	-1000	1000	0	0	0	0
RAND_44	-22.4	-1000	1000	0	1	0	1
RAND_376	-28.8	-1000	1000	0	1	0	1
RAND_76	-28	-1000	1000	0	1	0	1
RAND_329	-36	-1000	1000	0	0	0	0
RAND_337	-25.3	-60	1000	0	1	0	1
RAND_185	-24.4	37	257	0	0	0	0
RAND_215	-72.9	-1000	1000	0	0	0	0
RAND_327	-22.6	-49	1000	0	0	0	0
RAND_138	-9.7	-1000	1000	0	1	0	1
RAND_306	-52.3	-1000	1000	0	0	0	0
RAND_330	-42	-47	1000	0	1	0	1
RAND_245	-52.1	16	1000	0	1	0	1
RAND_92	-24.2	-1000	1000	0	0	0	0
RAND_118	-10.9	-1000	1000	0	0	0	0
RAND_424	-55	-1000	1000	0	1	0	1
RAND_220	-12.45	-1000	1000	0	0	0	0
RAND_296	-68.1	-1000	1000	0	0	0	0
RAND_34	-54.9	-1000	1000	0	1	0	1
RAND_36	-112.7	-1000	1000	0	1	0	1
RAND_90	-24.9	-46	302	0	0	0	0
RAND_350	-46	-1000	1000	0	1	0	1
RAND_247	-29.5	-1000	1000	0	1	0	1
RAND_334	-37.4	-1000	1000	0	1	0	1
RAND_335	-61.9	88	1000	0	1	0	1
RAND_180	-5.8	-1000	1000	0	1	0	1
RAND_244	-36.8	-1000	1000	0	1	0	1
RAND_112	-24.1	-1000	1000	0	1	0	1
RAND_415	-17.8	-7	1000	0	0	0	0
RAND_164	-17.05	-1000	1000	0	0	0	0
RAND_192	-22.9	-1000	1000	0	0	0	0
RAND_343	-16.7	-1000	1000	0	0	0	0
RAND_5	-19.1	-95	509	0	0	0	0
RAND_114	-46.9	94	1000	0	0	0	0
RAND_382	-18.4	-1000	1000	0	0	0	0
RAND_120	-46.4	-67	892	0	0	0	0
RAND_53	-22.3	-1000	873	0	0	169	1
RAND_31	-26.1	109	563	0	1	0	1
RAND_386	-52.78	-1000	597	0	1	0	1
RAND_167	-21.4	-1000	1000	0	0	0	0
RAND_29	-43.2	36	837	0	0	0	0
RAND_223	-16	-38	1000	0	0	0	0
RAND_154	-40.8	-1000	1000	0	1	0	1
RAND_325	-11.7	-1000	1000	0	1	0	1
RAND_123	-18.4	-1000	534	0	1	0	1
RAND_128	-43	-85	45	0	0	0	0
RAND_49	-35.1	-1000	577	0	1	0	1
RAND_125	-35.34	143	1000	0	1	0	1
RAND_261	-53.7	-1000	1000	0	1	6	1
RAND_405	-25.6	-1000	1000	0	0	0	0
RAND_411	-13.6	-1000	453	0	1	0	1
RAND_445	-21.7	13	108	0	1	0	1
RAND_199	-58.2	-1000	1000	0	0	0	0
RAND_194	-21.8	-1000	1000	0	0	0	0
RAND_338	-74.6	-1000	1000	0	0	0	0
RAND_252	-63.5	-1000	1000	0	0	0	0
RAND_189	-57.3	9	1000	-192	1	0	1
RAND_15	-43.2	-1000	518	0	1	0	1
RAND_239	-19.5	-1000	174	0	0	0	0
RAND_132	-74.8	-1000	651	0	0	0	0
RAND_236	-58.9	-36	1000	0	1	0	1
RAND_82	-36.1	-1000	1000	0	1	0	1
RAND_205	-55.5	-1000	1000	0	1	0	1
RAND_81	-62.9	-1000	1000	0	0	0	0
RAND_280	-7.8	-1000	1000	0	1	0	1
RAND_175	-34.7	73	1000	0	1	0	1
RAND_233	-14.2	-91	1000	0	1	0	1
RAND_270	-6.2	29	1000	0	0	0	0
RAND_124	-32.1	-37	1000	-224	0	0	1
RAND_391	-66.7	-1000	1000	0	0	0	0
RAND_75	-37.4	-1000	1000	0	1	0	1
RAND_27	-28.4	-1000	1000	0	0	0	0
RAND_266	-24.1	-1000	682	0	1	0	1
RAND_292	-18.2	-95	846	0	1	237	1
RAND_22	-37.8	-38	1000	0	1	0	1
RAND_41	-16.5	-1000	1000	0	1	0	1
RAND_432	-42.6	-1000	1000	0	1	0	1
RAND_421	-21.3	-1000	1000	-71	1	0	0
RAND_98	-19.5	-1000	1000	0	1	0	1
RAND_316	0.1	-1000	1000	0	1	0	1
RAND_70	-79.6	-1000	208	0	1	0	1
RAND_434	-47.5	-1000	127	-250	1	485	1
RAND_312	-62.1	-1000	1000	0	0	0	0
RAND_423	-79.4	-1000	1000	0	1	0	1
RAND_147	-39.3	-1000	1000	0	1	0	1
RAND_142	-9.7	-1000	1000	0	0	0	0
RAND_349	-32	-1000	1000	0	0	0	0
RAND_88	-25.9	-1000	1000	0	1	0	1
RAND_298	-5.4	-1000	1000	0	0	0	0
RAND_57	-30.1	-1000	1000	0	1	0	1
RAND_133	-11.9	-1000	1000	0	0	0	0
RAND_19	-39.12	51	1000	0	0	0	0
RAND_208	-5.6	-1000	1000	0	1	0	1
RAND_299	-40.1	-1000	305	0	1	0	1
RAND_429	-50.2	15	1000	0	1	66	0
RAND_87	-55.4	98	760	0	1	0	1
RAND_448	-16.9	-1000	1000	0	1	0	1
RAND_65	-74	-34	1000	0	0	0	0
RAND_184	-36.5	-1000	1000	0	1	0	1
RAND_345	-44.5	-1000	0	-164	1	42	0
RAND_54	-60.9	-1000	212	0	1	0	1
RAND_213	-37.1	-1000	1000	0	1	0	1
RAND_234	-52	-1000	1000	0	1	0	1
RAND_60	-31.3	-1000	1000	0	0	0	0
RAND_176	-22.6	-1000	1000	0	0	0	0
RAND_100	-7.3	-1000	1000	0	0	0	0
RAND_440	-53.7	123	1000	-3	0	12	1
RAND_10	-10.4	-1000	1000	0	1	0	1
RAND_357	-56	-1000	1000	0	0	0	0
RAND_4	-13.5	-1000	1000	0	0	0	0
RAND_307	-24	-1000	1000	0	0	0	0
RAND_419	-19.1	-1000	1000	0	1	0	1
RAND_360	-16.5	-1000	1000	0	1	0	1
RAND_264	-23.3	-1000	688	0	1	0	1
RAND_278	-13.5	-1000	1000	0	0	0	0
RAND_182	-20.2	-1000	675	0	1	0	1
RAND_263	-73.9	56	0	0	0	68	0
RAND_300	-46.4	-1000	1000	0	1	0	1
RAND_217	-47.3	-1000	1000	0	0	0	0
RAND_181	-20.1	-1000	1000	0	0	0	0
RAND_412	-9.7	-1000	1000	0	1	0	1
RAND_204	-30.84	-1000	1000	0	1	0	1
RAND_273	-12.1	-40	1000	0	0	0	0
RAND_169	-22.2	-1000	543	0	1	0	1
RAND_6	-29.3	-1000	1000	0	0	0	0
RAND_281	-36.71	-1000	970	0	1	0	1
RAND_304	-39.5	112	576	-1724	1	4542	0
RAND_235	-8	-91	468	-1927	1	4434	0
RAND_293	-62.2	-95	0	-2393	0	3819	1
RAND_393	-39.4	-78	1000	-304	0	586	0
RAND_416	-79.6	-1000	1000	0	0	0	0
RAND_122	-40.7	43	1000	0	0	0	0
RAND_24	-53.9	-1000	1000	0	1	0	1
RAND_303	-17.8	53	1000	-1466	1	67	1
RAND_385	-54.5	-1000	1000	0	0	0	0
RAND_324	-70.1	-12	1000	0	0	0	0
RAND_394	-63.2	-1000	1000	0	0	0	0
RAND_28	-6.6	-76	1000	0	1	0	1
RAND_441	-43.9	111	1000	0	1	0	1
RAND_274	-22.9	-1000	1000	0	0	0	0
RAND_314	-8.8	-1000	1000	0	0	0	0
RAND_64	-23.6	-35	0	-169	0	0	0
RAND_141	-21	-1000	1000	0	0	0	0
RAND_78	-35.8	-43	1000	0	1	0	1
RAND_218	-60	-1000	1000	0	0	0	0
RAND_256	-57.3	-1000	1000	0	1	0	1
RAND_96	-15.5	-1000	1000	0	0	0	0
RAND_168	-39.4	-1000	1000	0	1	0	1
RAND_30	-50.7	-1000	1000	0	0	0	0
RAND_222	-61.3	-1000	1000	0	0	0	0
RAND_33	-38	-27	1000	0	1	0	1
RAND_403	-15.8	-57	1000	0	0	0	0
RAND_178	-7.2	-1000	1000	0	0	0	0
RAND_117	-22.68	-1000	1000	-13	1	0	1
RAND_372	-17.2	-52	1000	0	0	0	0
RAND_219	-37.2	-1000	1000	0	0	0	0
RAND_69	-64.6	-1000	1000	0	0	0	1
RAND_52	-25.1	-1000	1000	0	0	0	0
RAND_202	-21.2	-1000	1000	-14	0	0	0
RAND_197	-14.3	29	1000	0	1	0	1
RAND_7	-19	-83	891	0	1	0	1
RAND_97	-13.9	-1000	1000	0	1	0	1
RAND_56	-40.6	-56	1000	0	0	0	0
RAND_301	-57.1	-1000	1000	-3211	0	759	1
RAND_2	-14.3	24	76	-147	1	225	0
RAND_121	-49.8	-1000	0	-230	0	317	0
RAND_110	-73.3	-78	1000	0	0	0	0
RAND_272	-7.4	-30	1000	0	0	0	0
RAND_136	-22.8	-1000	1000	0	1	0	1
RAND_267	-78.7	-53	1000	0	0	0	0
RAND_16	-16.2	-1000	1000	0	1	0	1
RAND_381	-63.7	63	1000	0	0	0	0
RAND_369	-43.52	-23	1000	-914	0	840	0
RAND_109	-49.6	-1000	1000	0	0	0	0
RAND_373	-7.6	-1000	1000	0	0	0	0
RAND_231	-19.2	-3	1000	0	1	0	1
RAND_342	-33.5	-1000	1000	0	0	0	0
RAND_58	-7.5	-1000	1000	0	0	0	0
RAND_150	-25.5	38	1000	-89	1	17	0
RAND_288	-67.9	-1000	1000	0	0	0	0
RAND_439	-35.4	-43	1000	0	0	0	0
RAND_107	-26	-1000	1000	0	1	0	1
RAND_399	-23.3	55	1000	-26	1	174	0
RAND_203	-64.1	-1000	1000	0	0	0	0
RAND_305	-66.3	-1000	968	0	1	0	1
RAND_438	-48.7	-1000	1000	0	0	366	1
RAND_374	3.1	-1000	1000	0	0	0	0
RAND_406	-22.8	-1000	1000	0	1	0	1
RAND_225	-16.8	-1000	1000	0	0	0	0
RAND_282	-49.2	-1000	1000	0	0	0	0
RAND_12	-15.4	-1000	1000	0	0	0	0
RAND_333	-54.3	-1000	1000	0	0	0	0
RAND_243	-46.5	-1000	1000	0	1	178	1
RAND_188	-5.6	-1000	1000	0	0	0	0
RAND_248	-64	-8	1000	0	1	0	1
RAND_72	-62.4	-1000	1000	0	0	0	0
RAND_417	-26.3	26	1000	0	1	0	1
RAND_45	0.4	20	730	-306	1	109	0
RAND_364	-28.2	-1000	1000	0	0	0	0
RAND_127	-52.3	-1000	1000	0	0	0	0
RAND_401	-20.6	-1000	1000	0	0	0	0
RAND_302	-29.8	-24	1000	0	1	0	1
RAND_196	-12.9	-1000	1000	0	0	0	0
RAND_390	-53.6	-15	1000	0	1	0	1
RAND_62	-24.5	-89	279	0	0	0	0
RAND_331	-17.4	42	1000	0	0	0	0
RAND_63	-45.5	-80	1000	0	1	0	1
RAND_165	-26.2	23	1000	-151	0	0	1
RAND_363	-21.4	-1000	1000	0	0	0	0
RAND_443	-69.7	-1000	1000	0	1	0	1
RAND_47	-36.7	-17	1000	0	1	0	1
RAND_86	-24	-77	1000	0	0	0	0
RAND_230	-10.2	-1000	1000	0	1	0	1
RAND_145	-2.1	-1000	1000	0	1	0	1
RAND_377	-13.5	-1000	1000	0	0	0	0
RAND_341	-56.6	-1000	1000	0	1	0	1
RAND_442	-29.9	-30	1000	0	0	0	0
RAND_242	-25.1	8	124	0	1	0	1
RAND_291	-42.5	-1000	1000	0	0	0	0
RAND_238	4.9	-1000	1000	0	0	0	0
RAND_404	-25.8	-1000	1000	0	0	0	0
RAND_226	-30.9	-1000	1000	0	1	0	1
RAND_368	-22.6	-1000	1000	0	0	0	0
RAND_323	-21.4	-1000	1000	0	0	0	0
RAND_17	-8.3	-28	472	0	1	0	1
RAND_332	-19.3	-1000	1000	0	1	0	1
RAND_431	-46.6	-1000	902	0	0	0	0
RAND_106	-24.1	-1000	1000	0	1	0	1
RAND_153	-69	31	1000	0	0	0	0
RAND_289	-42.5	-76	0	-141	1	0	0
RAND_249	-41.1	-1000	75	0	1	0	1
RAND_378	-44.34	122	960	0	1	0	1
RAND_388	-10.3	1	1000	0	1	0	1
RAND_446	-29.2	-1000	253	0	0	0	0
RAND_351	-23.6	-1000	1000	0	1	42	1
RAND_190	-15.6	-1000	1000	0	1	0	1
RAND_162	-62.2	-1000	1000	0	1	0	1
RAND_227	-39.1	-1000	1000	0	0	0	0
RAND_344	-32.1	-1000	1000	0	1	0	1
RAND_336	-55.1	-1000	1000	0	1	0	1
RAND_398	-63.9	-14	0	-82	0	72	1
RAND_99	-91.2	89	1000	0	0	33	0
RAND_172	-22	13	1000	0	0	154	0
RAND_426	-48.3	-1000	1000	0	0	0	0
RAND_144	-71	-1000	1000	0	1	0	1
RAND_435	-24.6	-1000	1000	0	1	0	1
RAND_61	-30.6	-1000	1000	0	0	0	0
RAND_40	-21.8	-57	1000	-915	1	235	0
RAND_177	-66.5	-1000	1000	0	1	0	1
RAND_447	-16.5	152	1000	0	1	0	1
RAND_346	-43.1	89	1000	-290	1	65	1
RAND_35	-61.6	100	220	0	1	0	1
RAND_108	-82.5	-1000	1000	0	1	0	1
RAND_414	-61.5	-1000	1000	0	0	0	0
RAND_339	-63.5	-1000	1000	0	1	0	1
RAND_186	-34.9	-1000	1000	0	1	0	1
RAND_166	-59.4	-55	1000	0	0	0	0
RAND_206	-50.6	-100	1000	0	0	0	0
RAND_77	-38.3	-29	1000	0	1	0	1
RAND_437	-43.3	-1000	1000	0	1	0	1
RAND_68	-90.5	-1000	1000	-61	1	3229	1
RAND_224	-4.2	-1000	1000	0	1	0	1
RAND_159	-44.6	-1000	1000	0	0	0	0
RAND_318	-8.5	28	1000	0	0	0	0
RAND_397	-36.1	-1000	1000	0	0	0	0
RAND_101	-70.2	-1000	1000	-21	0	0	0
RAND_253	-13.2	-1000	1000	0	0	0	0
RAND_174	-35.6	48	1000	0	1	0	1
RAND_135	-34	-1000	1000	0	1	0	1
RAND_1	-34.2	-1000	1000	0	1	0	1
RAND_371	-69.5	-1000	1000	0	1	0	1
RAND_232	-10.8	-1000	185	-286	0	6	0
RAND_105	-41.1	-1000	204	-305	0	0	0
RAND_268	-19.3	-1000	1000	0	1	0	1
RAND_271	-44.3	27	1000	0	1	0	0
RAND_420	-19.9	-1000	1000	-14	1	0	1
RAND_260	-55.1	-59	1000	0	0	0	0
RAND_228	-36.1	-1000	1000	0	0	0	0
RAND_158	-99	-1000	9	0	1	0	1
RAND_321	-25.9	-1000	306	0	0	0	0
RAND_111	-96.5	-1000	1000	0	1	0	1
RAND_179	-25.5	-1000	1000	0	1	0	1
RAND_187	-16.2	-1000	1000	0	1	0	1
RAND_91	-23.59	-1000	1000	0	0	0	0
RAND_315	-20.9	-1000	1000	0	1	0	1
RAND_48	-23.5	-1000	1000	0	1	0	1
RAND_319	-23.8	-1000	1000	0	0	0	0
RAND_214	-28.3	5	1000	0	0	0	0
RAND_444	-23.3	-1000	1000	0	1	0	1
RAND_79	-45.5	-1000	1000	0	0	0	0
RAND_366	-27.7	-105	1000	-38	1	113	0
RAND_254	-7.2	-102	1000	-910	1	141	1
RAND_328	-7.4	-15	1000	0	1	0	1
RAND_161	-64.4	-1000	1000	0	1	0	1
RAND_356	-32.1	-1000	512	0	1	0	1
RAND_183	-35	-1000	327	0	1	0	1
RAND_43	-15.6	-43	1000	0	0	0	0
RAND_402	-77.4	-1000	399	0	1	0	1
RAND_83	-40.6	-1000	664	0	1	0	1
RAND_130	-16.5	-1000	1000	0	1	0	1
RAND_269	-7.8	31	211	-291	1	384	1
RAND_171	-68.3	4	1000	-813	1	780	0
RAND_20	-74.9	-1000	1000	0	0	0	0
RAND_80	-45.8	-1000	1000	0	1	0	1
RAND_250	-58.5	-1000	1000	-27	0	443	1
RAND_126	-65.6	-6	1000	-133	1	315	0
RAND_32	-63.4	-1000	996	0	1	0	1
RAND_384	-68.8	-1000	1000	0	0	0	0
RAND_67	-22.4	-1000	1000	0	1	0	1
RAND_286	-30.1	-1000	1000	0	1	0	1
RAND_383	-58.45	-31	1000	0	1	0	1
RAND_157	-30.9	-1000	1000	-265	0	48	1
RAND_428	-55.8	-1000	129	0	1	0	1
RAND_294	-26.2	-1000	1000	0	1	0	1
RAND_413	-24.8	-1000	1000	0	0	0	0
RAND_140	-27.9	-1000	1000	0	0	0	0
RAND_277	-14.6	-1000	255	0	0	0	0
RAND_173	-65.3	-1000	1000	0	0	0	0
RAND_246	-72.4	-1000	1000	0	1	0	1
RAND_418	-15.9	-11	416	-793	0	264	1
RAND_18	-54.72	-1000	1000	0	1	0	1
RAND_14	-23.1	60	297	0	1	0	1
RAND_42	-78.9	-1000	1000	0	0	0	0
RAND_241	-33.9	-1000	1000	0	1	0	1
RAND_23	-78.5	-1000	1000	0	0	0	0
RAND_379	-27.8	-1000	1000	0	0	43	0
RAND_193	-9.4	-1000	1000	0	1	0	1
RAND_347	-52.8	53	1000	-72	0	0	0
RAND_354	-44.6	-1000	1000	-74	1	3	1
RAND_255	-55.3	-1000	645	-47	0	677	0
RAND_275	-25.3	-78	491	-264	0	523	0
RAND_283	-12	-1000	1000	-442	1	375	1
RAND_237	-28.4	13	1000	0	0	0	0
RAND_46	-8.17	-1000	1000	0	0	30	0
RAND_8	-4	-1000	1000	0	0	479	0
RAND_115	-30.4	-29	1000	0	1	0	1
RAND_152	-7.1	-1000	1000	0	0	0	0
RAND_375	-41.5	86	185	0	1	0	1
RAND_290	-90.7	-1000	432	0	1	0	1
RAND_195	-28.6	-1000	928	0	1	0	1
RAND_25	-49.3	-1000	1000	0	0	0	0
RAND_200	-93.4	-1000	1000	0	1	0	1
RAND_425	-83.6	92	1000	0	0	0	0
RAND_148	-12.4	-1000	1000	0	1	0	1
RAND_355	-23	-1000	735	0	0	0	0
RAND_348	-57	-1000	291	0	0	0	0
RAND_320	-36.2	-34	1000	0	0	0	0
RAND_39	-34.7	-1000	1000	-1372	0	360	1
RAND_430	-45.7	-1000	146	0	1	0	1
RAND_308	-35.27	-33	1000	0	1	0	1
RAND_362	-30.9	-1000	1000	0	0	0	0
RAND_93	-26	29	1000	0	1	0	1
RAND_358	-22.2	-1000	1000	0	0	0	0
RAND_207	-53.8	-1000	1000	0	1	0	1
RAND_151	-7.68	-22	1000	0	0	0	0
RAND_229	-31.7	-1000	901	0	1	0	1
RAND_212	-46.5	-61	871	-1071	1	914	0
RAND_297	-40.1	86	0	-67	0	179	0
RAND_73	-11.4	-75	1000	0	0	0	0
RAND_139	-31.3	-1000	1000	0	0	0	0
RAND_240	-29	15	1000	0	1	0	1
RAND_66	-82.2	-1000	1000	0	0	0	0
RAND_51	-25.6	-1000	1000	0	0	0	0
RAND_21	-100.6	-2	1000	0	1	0	1
RAND_287	-25.1	-1000	1000	0	1	0	1
RAND_55	-4.3	-1000	1000	0	0	0	0
RAND_149	-35.3	-1000	1000	0	0	0	0
RAND_50	-26.3	-1000	1000	0	1	0	1
RAND_94	-15	67	1000	-279	1	0	1
RAND_284	-34.6	-1000	803	0	0	0	0
RAND_137	-25.9	-1000	1000	0	1	0	1
RAND_450	-19	-1000	1000	0	1	0	1
RAND_59	-18.9	-1000	1000	-55	1	0	1
RAND_257	-40.64	35	1000	0	0	334	1
RAND_352	-34.8	-1000	1000	0	1	0	1
RAND_104	-22.8	-1000	1000	0	1	0	1
RAND_13	-7.4	15	1000	0	0	0	0
RAND_407	-19.6	-9	1000	-87	0	136	0
RAND_436	-40.5	-1000	1000	0	0	0	0
RAND_84	-49.7	-1000	579	0	1	0	1
RAND_326	-50.7	-1000	1000	0	0	0	0
RAND_74	-39.1	-1000	1000	0	1	0	1
RAND_389	-25	-73	288	0	0	0	0
RAND_392	-33.4	-1000	1000	0	1	0	1
RAND_310	-41.9	-1000	1000	0	0	0	1
RAND_129	-32.1	-1000	1000	0	0	0	0
RAND_102	-9.4	-1000	1000	-655	1	241	0
RAND_221	-35	-1000	1000	0	0	0	0
RAND_265	-19.3	-1000	1000	0	0	0	0
RAND_340	-31.9	-1000	806	0	1	0	1
RAND_410	-39.3	-52	1000	0	0	0	0
RAND_216	-59.77	-1000	815	0	0	0	0
RAND_113	-75.3	-1000	369	0	1	0	1
RAND_170	-52.6	-1000	630	0	1	0	1
RAND_396	-33.2	-4	1000	0	0	0	0
RAND_163	-7.2	-1000	1000	0	1	0	1
RAND_209	-44.7	-1000	1000	0	1	0	1
RAND_433	-2.7	-1000	1000	0	0	0	0
RAND_322	-3.4	-5	1000	0	1	793	1
RAND_201	-51.8	89	1000	0	0	0	0
RAND_134	-16.7	-1000	1000	0	1	0	1
RAND_370	-9.7	-92	1000	0	0	0	0
RAND_26	-56.7	-90	1000	0	0	0	0
RAND_89	-24.4	-1000	1000	0	1	0	1
RAND_317	-9.8	-1000	1000	0	0	0	0
RAND_295	-29.6	-1000	1000	0	1	0	1
RAND_309	-24.4	-1000	1000	0	0	0	0
RAND_427	-24.7	-1000	752	0	0	0	0
RAND_408	-13	-31	290	-191	0	0	1
RAND_311	-34.8	-1000	1000	0	0	0	0
RAND_103	-14.7	-1000	888	0	1	0	1
RAND_143	-25.3	-1000	1000	0	0	0	0
RAND_449	-20.5	-1000	1000	0	1	0	1
RAND_38	-40.9	-1000	1000	-161	1	106	0
RAND_422	-13	-1000	1000	0	1	0	1
RAND_353	-18.87	-1000	1000	0	1	0	1
RAND_160	-45.1	38	1000	-122	1	0	1
RAND_37	-35.4	-1000	1000	0	0	12	0
RAND_258	-48.4	-1000	1000	0	0	0	0
RAND_11	-55.6	47	1000	0	0	0	0
RAND_367	-21.1	-1000	1000	0	1	0	1
RAND_259	-50.2	-1000	1000	0	1	0	1
RAND_313	-6.5	-1000	1000	-5017	0	4352	0
RAND_3	-11.3	-1000	1000	-8971	1	372	1
RAND_380	-51.9	27	1000	0	0	0	0
RAND_95	-30.7	-1000	1000	0	0	0	0
RAND_71	-61.6	-1000	1000	0	0	0	0
RAND_146	-52.3	60	1000	0	0	0	0
RAND_365	-19.8	-1000	1000	0	1	0	1
RAND_198	-42.6	-1000	1000	0	0	0	0
RAND_119	-31.4	-1000	1000	0	1	54	1
RAND_276	-33.5	-1000	1000	0	1	0	1
RAND_251	-58.6	-1000	1000	-43	0	60	1
RAND_131	-21.6	-1000	1000	0	0	0	0
RAND_285	-53.9	-1000	1000	0	0	0	0
RAND_395	-38.8	-1000	1000	0	0	0	0
RAND_210	-44.5	-1000	1000	0	1	0	1
RAND_156	-53	28	1000	0	0	0	0
RAND_279	-58.3	93	618	0	1	0	1
RAND_409	-19	-1000	1000	0	0	0	0
RAND_191	-67.8	-1000	1000	0	1	0	1
RAND_9	-85.1	21	1000	0	0	0	0
RAND_211	-61.9	-1000	1000	0	0	0	0
RAND_116	-52.34	-1000	1000	0	0	0	0
RAND_359	-13.8	-1000	1000	0	0	0	0
RAND_400	-33.4	-1000	1000	0	0	0	0
RAND_85	-27.5	-1000	640	0	1	0	1
RAND_155	-65.8	126	1000	0	1	0	1
