# Supplementary material for: Prioritizing bona fide bacterial small RNAs with machine learning classifiers
Source: PeerJ. 2019 Jan 24;7:e6304. doi: 10.7717/peerj.6304 (PMC6348098; doi:10.7717/peerj.6304)
Supplement: File S1 [file peerj-07-6304-s002.gz › Code_Data/Feature_tables/R_capsulatus_Positive_data.tsv]

SS	Pos10wrtsRNAStart	DistTerm	Distance	sameStrand	DownDistance	sameDownStrand
sRNA00747	-56.6	-4	1000	-18	1	0	1
sRNA00798	-78.5	-1000	0	-24	1	0	1
sRNA00123	-34.1	-1000	739	-77	1	0	1
sRNA00822	-43.8	-36	1000	-38	1	153	0
sRNA00142	-28.1	-1000	1000	-138	0	0	1
sRNA00848	-26.1	-1000	1000	-70	0	251	0
sRNA00850	-32.7	-1000	1000	0	0	0	0
sRNA00853	-16.8	-1000	11	-48	0	0	1
sRNA00197	-56.1	-1000	32	0	1	183	0
sRNA00237	-64	81	0	0	1	82	0
sRNA00913	-36.6	-1000	1000	0	0	0	0
sRNA00295	-9.9	-21	31	-1040	1	578	1
sRNA00385	-46.3	-51	33	-208	1	101	0
sRNA00389	-43.3	-1000	888	0	1	0	1
sRNA00397	-53.9	-1000	1000	0	1	16	1
sRNA00446	-60.9	-1000	1000	0	1	1	1
sRNA00470	-21.3	-20	1000	-117	0	80	1
sRNA00489	-79.1	171	1000	0	1	33	1
sRNA01029	-26	-83	269	-313	0	171	1
sRNA01035	-13.8	-1000	1000	-193	1	70	1
sRNA00508	-33.2	-1000	1000	-119	1	315	1
sRNA00521	-43.6	-25	216	-60	0	0	1
sRNA00526	-36.2	19	1000	-64	1	475	1
sRNA01077	-68.9	-95	0	-43	1	510	1
sRNA00544	-46.7	81	1000	0	1	19	1
sRNA01109	-22.5	-1000	1000	0	1	196	0
sRNA01128	-33.4	-1000	1000	0	0	0	0
sRNA01129	-35.8	-87	581	-142	1	154	0
sRNA01135	-75.1	146	0	-14	0	0	1
sRNA01139	-22.1	-1000	892	-178	1	470	1
sRNA01140	-10.5	-1000	1000	-408	1	284	1
sRNA01141	-37.4	-1000	1000	-506	1	159	1
sRNA00598	-9.3	-1000	1000	-352	1	41	0
sRNA00616	-24.47	-1000	1000	0	1	15	1
sRNA01156	-42.6	-18	1000	-139	1	453	0
sRNA01157	-6.7	25	1000	-260	1	366	0
sRNA01158	-18.7	-1000	1000	-370	1	278	0
sRNA00627	-25.8	-1000	1000	-263	0	59	1
sRNA01179	-45.5	-1000	1000	0	1	0	1
sRNA00648	-38.3	-19	33	-46	1	105	0
sRNA01208	-72.4	-102	15	-179	0	0	1
sRNA00687	-35.2	-1000	1000	-514	0	184	1
sRNA00688	-30.4	-1000	42	-114	1	121	1
sRNA00702	-52.7	-53	3	0	1	0	1
sRNA01285	-27	-1000	1000	0	0	0	0
