# Supplementary material for: Prioritizing bona fide bacterial small RNAs with machine learning classifiers
Source: PeerJ. 2019 Jan 24;7:e6304. doi: 10.7717/peerj.6304 (PMC6348098; doi:10.7717/peerj.6304)
Supplement: File S1 [file peerj-07-6304-s002.gz › Code_Data/Feature_tables/S_enterica_Negative_data.tsv]

SS	Pos10wrtsRNAStart	DistTerm	Distance	sameStrand	DownDistance	sameDownStrand
RAND_712	-16.4	27	1000	0	1	0	1
RAND_1024	-82.8	348	1000	-266	0	0	1
RAND_216	-23.37	-1000	1000	0	1	0	1
RAND_752	-29	-15	1000	0	0	0	0
RAND_254	-9.5	-56	1000	0	0	0	0
RAND_997	-21.9	-63	84	0	1	0	1
RAND_93	-29	-38	761	0	0	0	0
RAND_564	-33.9	62	1000	0	1	0	1
RAND_406	-58	55	1000	0	0	0	0
RAND_278	-39.2	-74	1000	0	1	0	1
RAND_1026	-3.9	5	1000	0	0	0	0
RAND_334	-18.9	-16	1000	0	1	0	1
RAND_1130	-20.3	-81	1000	0	1	0	1
RAND_84	-10.7	44	1000	0	1	0	1
RAND_935	-23.9	-50	998	0	1	0	1
RAND_179	-18	-25	1000	0	1	0	1
RAND_840	-13.1	-99	1000	0	0	0	0
RAND_706	-5	15	1000	-19	1	0	1
RAND_1046	0	2	561	0	0	63	1
RAND_487	-8.4	-59	1000	0	1	0	1
RAND_288	-87.27	107	1000	0	1	343	0
RAND_233	-135.7	235	1000	0	0	0	0
RAND_394	-39.2	30	1000	0	0	0	0
RAND_1088	-13	-9	1000	0	0	0	0
RAND_467	-34	-2	1000	0	1	0	1
RAND_1127	-17.3	44	1000	0	1	0	1
RAND_989	-72.2	-61	1000	-52	1	0	1
RAND_961	-19.8	-35	1000	0	1	0	1
RAND_252	-20.7	-1000	1000	0	0	0	0
RAND_885	-17.4	46	1000	0	0	0	0
RAND_140	-28.2	-1000	1000	0	0	0	0
RAND_501	-17.8	-1000	1000	0	0	0	0
RAND_536	-19.9	6	96	0	0	0	0
RAND_535	-12.3	-95	453	0	0	0	0
RAND_517	-69.7	-1000	1000	0	0	0	0
RAND_421	-23.1	-73	1000	0	1	0	1
RAND_105	-17.5	47	0	-80	1	25	1
RAND_272	-74.37	232	1000	0	1	0	1
RAND_530	-4.85	-66	311	0	1	0	1
RAND_864	-39.5	106	0	0	1	157	1
RAND_159	-57.3	26	1000	0	0	0	0
RAND_1017	-18.9	36	1000	0	0	0	0
RAND_876	-53.7	-39	1000	0	1	0	1
RAND_416	-41.2	42	70	0	1	224	1
RAND_740	-88.52	139	1000	0	0	0	0
RAND_46	-59.5	264	1000	0	1	0	1
RAND_666	-22.7	-24	1000	0	1	0	1
RAND_1020	-8.8	-31	1000	0	1	0	1
RAND_684	-3.7	8	1000	-10	0	297	1
RAND_674	-10.3	95	1000	-29	1	0	1
RAND_901	-14.9	-98	1000	0	0	0	0
RAND_194	-75.2	60	1000	0	1	0	1
RAND_710	-26	-88	1000	0	1	0	1
RAND_763	-59.7	122	1000	0	1	161	1
RAND_351	-0.7	-1	1000	0	0	0	0
RAND_829	-52.7	23	1000	0	0	0	0
RAND_20	-16.8	-22	1000	0	0	0	0
RAND_448	-24.8	24	1000	0	0	0	0
RAND_809	-21.4	-54	1000	0	0	0	0
RAND_960	-43.4	114	35	0	1	88	0
RAND_241	-7.5	63	1000	-20	0	0	0
RAND_737	-23.8	-1000	1000	0	1	0	1
RAND_222	-45.3	86	1000	0	0	89	0
RAND_1008	0	-78	1000	0	0	489	1
RAND_948	-81.54	162	1000	0	1	0	1
RAND_857	-20.1	18	1000	0	0	0	0
RAND_75	-79.2	137	1000	0	0	0	0
RAND_1116	-59.7	-101	1000	0	1	0	1
RAND_483	-24.5	-1000	1000	0	1	0	1
RAND_732	-46	-59	1000	0	1	0	1
RAND_627	-86.1	355	1000	0	0	0	0
RAND_235	-0.7	-34	1000	0	0	0	0
RAND_27	0	-99	1000	0	0	0	0
RAND_362	-11.1	-100	1000	-466	1	5686	1
RAND_914	-18.9	-97	264	0	1	0	1
RAND_1051	-4.5	-27	685	-74	1	0	1
RAND_765	-23.98	-32	1000	0	0	0	0
RAND_1047	-28.4	145	188	-470	0	0	1
RAND_731	-52.9	52	1000	0	0	0	0
RAND_1002	-7.6	-21	1000	0	0	0	0
RAND_332	-82.2	-74	1000	0	1	0	1
RAND_789	-16.9	30	1000	-13	0	25	0
RAND_206	-6.6	52	1000	0	0	0	0
RAND_541	-35.5	11	1000	0	0	0	0
RAND_567	-2.2	-47	900	0	1	0	1
RAND_590	-35	228	600	0	1	104	1
RAND_150	-16.6	-4	541	0	1	46	1
RAND_230	-17.7	-1000	1000	0	0	0	0
RAND_356	-12.32	-1000	1000	0	0	0	0
RAND_1101	-12.9	-3	1000	0	0	0	0
RAND_19	-22.9	-1000	1000	0	1	0	1
RAND_429	-48.2	99	1000	0	1	0	1
RAND_533	-36.7	8	0	-179	1	28	1
RAND_652	-12.6	67	411	0	0	0	0
RAND_387	-88.5	261	1000	0	1	0	1
RAND_373	-7.7	-87	1000	0	0	0	0
RAND_775	-30.7	-85	1000	0	0	0	0
RAND_100	-38.2	47	0	-1	1	0	1
RAND_786	-1.87	43	1000	0	0	0	0
RAND_801	-20.5	-27	1000	0	1	0	1
RAND_403	-54.2	-95	1000	0	0	0	0
RAND_422	-16.2	-101	1000	0	0	257	0
RAND_888	-14	-82	1000	0	0	0	0
RAND_30	-48.4	-35	0	0	0	0	1
RAND_855	-20.44	139	373	0	0	0	0
RAND_462	-6.7	-93	1000	0	1	0	1
RAND_727	-25.6	-85	0	-24	0	0	1
RAND_456	-13.6	20	1000	0	0	0	0
RAND_588	-24.1	-1000	1000	0	1	0	1
RAND_715	-24.5	-64	1000	0	1	0	1
RAND_239	-32.7	35	1000	0	1	0	1
RAND_371	-14.7	9	466	0	0	178	1
RAND_63	-36.5	-6	1000	0	0	0	0
RAND_171	-6.4	-61	1000	0	0	0	0
RAND_279	-25.45	-9	1000	0	1	0	1
RAND_329	-10.84	-65	465	0	1	0	1
RAND_604	-6.2	35	1000	0	1	0	1
RAND_700	-13	-1000	1000	0	1	166	1
RAND_906	-5.9	11	1000	0	1	0	1
RAND_529	-28.1	99	1000	0	1	189	1
RAND_550	-18.4	26	364	0	1	0	1
RAND_1068	-27.3	-1000	1000	0	1	0	1
RAND_1111	-38.1	22	79	0	0	0	0
RAND_126	-10.17	-1000	1000	0	0	0	0
RAND_59	-20.8	-75	1000	0	0	0	0
RAND_783	-21.5	-52	1000	0	0	0	0
RAND_1092	-117.04	31	1000	0	0	0	0
RAND_558	-49.12	-65	1000	0	0	0	0
RAND_251	-47.9	146	1000	-76	0	0	1
RAND_1055	-54.1	61	1000	0	0	0	0
RAND_388	-13.8	-56	1000	0	0	0	0
RAND_10	-10.7	-63	1000	0	0	0	0
RAND_31	-21.4	36	1000	0	0	0	0
RAND_574	-7.2	5	1000	0	1	54	0
RAND_871	-101.1	17	1000	-42	0	0	1
RAND_56	-25.6	72	1000	-44	0	0	0
RAND_405	-8.62	-19	821	-174	1	10	0
RAND_439	-24.6	-40	0	0	1	287	1
RAND_719	-16.2	-62	326	0	1	0	1
RAND_583	-5.6	61	1000	0	0	0	0
RAND_959	-42.1	-49	1000	0	0	0	0
RAND_1074	-19.4	-70	1000	0	0	0	0
RAND_911	-114.65	340	1000	0	1	0	1
RAND_821	-49.6	80	1000	0	1	0	1
RAND_902	-13.6	6	1000	0	1	0	1
RAND_401	-100.42	34	1000	0	1	0	1
RAND_861	0	38	72	-170	0	0	0
RAND_570	-30.6	-65	1000	0	0	0	0
RAND_300	-19.7	94	1000	0	0	0	0
RAND_321	-5.8	-1000	805	-72	0	0	0
RAND_1023	-8.6	-96	6	0	0	131	0
RAND_896	-26.3	-1000	1000	0	1	0	1
RAND_551	-39.2	84	1000	0	0	0	0
RAND_925	-14.8	-69	1000	0	1	0	1
RAND_49	-21.6	-104	1000	-76	1	0	1
RAND_644	-19.7	-106	318	0	1	0	1
RAND_794	-8.9	-49	1000	0	1	0	1
RAND_98	-12.9	-94	386	0	1	0	1
RAND_309	0.1	-69	1000	-43	0	0	0
RAND_392	-42.8	-98	1000	0	1	0	1
RAND_94	-50.4	46	1000	0	1	0	1
RAND_915	-43.3	-48	547	0	1	0	1
RAND_263	-8.2	-37	1000	0	1	21	1
RAND_32	-26.3	-78	1000	0	1	0	1
RAND_744	-6.5	26	1000	-56	1	746	1
RAND_766	3.4	-57	1000	-31	1	98	0
RAND_1004	-34.5	-44	819	0	1	0	1
RAND_972	-9.7	-105	687	0	1	0	1
RAND_345	-15.5	-24	651	0	1	0	1
RAND_120	-106.8	239	69	0	1	0	1
RAND_858	-77.43	85	0	0	0	0	1
RAND_195	-7	1	1000	-66	1	277	0
RAND_466	-17.4	-96	1000	0	0	0	0
RAND_151	-75.2	-6	563	0	1	0	1
RAND_228	-21	44	1000	0	0	0	0
RAND_832	-4.9	2	1000	0	1	0	1
RAND_1013	-23.6	-23	1000	0	0	0	0
RAND_872	-77.2	-67	708	0	1	0	1
RAND_757	-6.5	-82	84	0	1	0	1
RAND_314	-13.2	-92	1000	0	0	297	0
RAND_144	-19.5	-24	1000	0	0	0	0
RAND_850	-23.8	-51	1000	0	1	0	1
RAND_160	-31	-1000	1000	0	1	0	1
RAND_847	-52.8	58	1000	0	0	0	0
RAND_642	-14	25	300	0	1	60	1
RAND_1083	-9.9	-41	1000	0	1	0	1
RAND_828	-17.4	-73	1000	0	0	0	0
RAND_218	-28.1	57	1000	0	1	0	1
RAND_889	-10.9	-17	1000	0	0	0	0
RAND_1035	-16.4	-100	1000	0	1	0	1
RAND_259	-16.3	-16	1000	0	1	0	1
RAND_129	-16.6	-45	1000	0	0	0	0
RAND_255	0	-92	546	0	0	0	0
RAND_1012	-10.5	-88	1000	-48	1	0	1
RAND_67	-41.34	31	1000	0	0	0	0
RAND_936	-4	-90	290	0	1	0	1
RAND_72	-19.5	14	1000	0	0	0	0
RAND_243	-18.7	-99	0	-10	1	0	1
RAND_407	-0.6	18	208	0	1	0	1
RAND_127	-29.1	-41	1000	-87	0	0	0
RAND_266	-24.2	-1000	1000	0	0	0	0
RAND_342	3	-83	731	-862	1	118	1
RAND_330	-13.9	-63	1000	0	0	0	0
RAND_50	-15.2	-6	1000	0	1	0	1
RAND_1015	-1.7	29	322	0	0	0	0
RAND_45	-6.2	-1000	1000	0	1	0	1
RAND_616	-16.6	-22	1000	0	1	0	1
RAND_880	-24.8	-79	300	0	1	0	1
RAND_346	-128.6	-86	1000	0	0	176	1
RAND_134	-15.1	-17	830	-48	1	58	0
RAND_1014	-9.2	7	1000	0	1	0	1
RAND_862	-19.8	-99	1000	0	0	0	0
RAND_640	-87.3	-105	1000	0	0	0	0
RAND_203	-35.6	23	1000	0	1	0	1
RAND_478	-16.6	82	1000	0	0	0	0
RAND_196	-21.34	-25	1000	0	0	27	0
RAND_175	-70	-23	0	0	1	0	0
RAND_331	-16.2	-78	485	0	0	0	0
RAND_275	-37.6	45	1000	-34	0	405	0
RAND_163	-23.2	29	1000	0	1	0	1
RAND_215	-11.5	-18	1000	0	1	0	1
RAND_364	-31.1	54	1000	0	1	0	1
RAND_937	-20.4	38	1000	0	0	0	0
RAND_367	-22.6	-12	1000	0	1	0	1
RAND_29	-12.9	-43	1000	0	0	15	0
RAND_554	-6.5	-1000	1000	-1280	1	129	1
RAND_656	-24.38	-36	1000	0	1	0	1
RAND_788	-29.2	-1000	1000	0	1	0	1
RAND_506	-46.9	81	1000	0	0	0	0
RAND_437	-13	-76	1000	0	0	0	0
RAND_479	-19	-1000	1000	0	1	0	1
RAND_375	-36.6	-100	1000	0	1	0	1
RAND_661	-59.14	191	1000	0	0	0	0
RAND_369	-36.2	-1000	1000	0	0	63	1
RAND_893	-4.4	-89	1000	0	0	0	0
RAND_755	-15.6	-104	1000	0	1	0	1
RAND_292	-12.6	30	1000	0	0	0	0
RAND_442	-33	-27	524	0	1	0	1
RAND_53	-29.3	45	1000	0	1	0	1
RAND_532	-64.9	80	199	0	0	0	0
RAND_246	-3.2	23	443	0	0	0	0
RAND_322	-39.17	268	1000	0	0	0	0
RAND_576	-8.5	33	1000	0	1	0	1
RAND_865	-26.9	35	1000	0	0	0	0
RAND_819	-13.2	-38	1000	0	0	0	0
RAND_62	-56.09	-6	1000	0	1	0	1
RAND_376	-14.2	7	1000	0	1	0	1
RAND_232	-13.7	-1000	1000	0	0	0	0
RAND_643	-5.8	-100	1000	0	0	0	0
RAND_504	-40.3	69	1000	0	0	0	0
RAND_597	-9.2	-9	573	0	1	0	1
RAND_516	-54.5	204	1000	0	1	0	1
RAND_924	-11.5	-79	1000	0	0	0	1
RAND_83	-22.5	-106	1000	0	1	0	1
RAND_968	-89.1	117	0	0	1	0	0
RAND_631	-3.68	7	1000	0	0	0	0
RAND_508	-22.3	95	1000	0	1	0	1
RAND_1128	-10.5	-33	1000	0	1	0	1
RAND_58	-7.6	-15	1000	0	1	0	1
RAND_717	-32.1	85	1000	0	0	38	0
RAND_926	-20.4	-108	1000	0	0	0	0
RAND_1060	-28.9	69	467	0	1	0	1
RAND_509	-26.7	18	1000	0	0	0	0
RAND_1057	-25.8	-76	1000	0	0	0	0
RAND_142	-4.9	14	1000	0	0	0	0
RAND_539	-24.4	-1000	992	0	1	0	1
RAND_4	0	19	1000	0	0	0	0
RAND_214	-44.1	35	1000	0	0	0	0
RAND_599	-21.7	-95	579	0	1	0	1
RAND_975	-16	20	1000	0	1	0	1
RAND_202	-28.9	81	1000	0	0	0	0
RAND_22	-14.5	-1000	1000	0	1	0	1
RAND_927	-17.3	-15	1000	0	1	0	1
RAND_823	-12.9	51	122	-335	0	180	0
RAND_922	-15.6	-39	1000	0	0	0	0
RAND_248	-10.6	-29	1000	0	0	0	0
RAND_970	-6	-61	1000	0	1	0	1
RAND_148	-1.6	10	1000	0	0	0	0
RAND_928	-9.7	37	1000	0	1	0	1
RAND_116	-21.7	54	774	0	1	0	1
RAND_986	-5.1	2	1000	0	1	0	1
RAND_868	-53.2	-44	1000	0	1	0	1
RAND_130	-20.3	-65	1000	0	0	0	0
RAND_963	-22.4	-64	1000	0	1	0	1
RAND_1021	-8.8	-22	1000	-67	1	16	0
RAND_609	-48.1	-41	1000	0	1	0	1
RAND_1037	-11.9	-47	1000	0	1	0	1
RAND_316	-21.9	1	1000	0	0	0	0
RAND_781	-40.7	29	1000	0	1	0	1
RAND_882	-38.1	66	0	0	1	358	0
RAND_940	-27	-1000	1000	0	0	0	0
RAND_658	-8.5	-94	1000	0	0	0	0
RAND_137	-11.9	-29	745	0	1	0	1
RAND_119	-23.3	-1000	1000	0	0	0	0
RAND_47	-27	-83	1000	0	1	0	1
RAND_299	-37.6	-100	520	0	1	0	1
RAND_854	-54.7	53	0	0	0	0	1
RAND_619	-47.6	-69	1000	0	1	0	1
RAND_118	-47.2	34	1000	0	0	0	0
RAND_188	-88.9	74	689	0	1	0	1
RAND_955	-50.9	-40	1000	0	1	0	1
RAND_782	-6.6	3	1000	0	1	0	1
RAND_947	-5.6	-7	1000	0	0	0	0
RAND_108	-20.3	27	797	0	1	0	1
RAND_164	-56.9	72	1000	0	0	0	0
RAND_242	-18.9	17	1000	0	0	0	0
RAND_769	-33.8	8	1000	0	1	0	1
RAND_253	-19.8	-53	797	0	0	0	0
RAND_484	-22.2	57	1000	0	1	0	1
RAND_571	-11.8	-21	1000	0	1	0	1
RAND_423	-27.9	14	1000	0	0	0	0
RAND_287	-24.3	-48	144	0	1	0	1
RAND_1038	-17.9	-1000	863	0	0	0	0
RAND_111	0	-77	371	0	0	0	0
RAND_726	-63.05	48	1000	0	1	0	1
RAND_1102	-50.4	-19	787	0	1	0	1
RAND_672	-15.1	-14	1000	-49	0	53	0
RAND_555	2.7	-2	438	-794	0	0	1
RAND_518	-11.7	-102	1000	0	0	0	0
RAND_138	-50.6	237	29	0	1	0	1
RAND_519	-42.52	-53	945	0	0	0	1
RAND_1117	-24.4	-98	1000	0	0	0	0
RAND_79	-13.1	-14	1000	-77	0	0	1
RAND_90	-30.2	-25	1000	0	0	0	0
RAND_136	-15.4	26	254	0	0	0	0
RAND_892	-65.7	186	1000	0	1	0	1
RAND_507	-36.2	18	1000	0	0	0	0
RAND_974	-4.91	-1000	1000	0	0	0	0
RAND_1080	-54.1	121	695	0	0	0	0
RAND_80	-44.6	-36	1000	-79	0	0	0
RAND_981	-13.1	-60	1000	0	0	0	0
RAND_450	-7.8	27	360	0	1	0	1
RAND_37	-9.22	-62	1000	0	0	0	0
RAND_756	-6.38	-54	1000	0	1	8	1
RAND_546	-34	24	1000	0	0	0	0
RAND_238	-15.04	-11	1000	0	0	0	0
RAND_1075	-6.4	-3	1000	0	1	0	1
RAND_931	-22.1	-64	1000	0	1	0	1
RAND_912	1.5	-54	1000	0	0	0	0
RAND_395	-6	4	1000	0	1	0	1
RAND_785	-15.7	-97	1000	-315	0	0	0
RAND_459	-85.8	372	1000	0	1	0	1
RAND_730	-38.9	34	128	0	1	186	0
RAND_192	-23.7	13	159	0	1	217	0
RAND_1059	-24.1	41	1000	0	0	0	0
RAND_413	-31.5	-13	1000	0	0	0	0
RAND_988	-16.6	29	1000	0	1	0	1
RAND_166	-26.4	-68	1000	0	0	0	0
RAND_859	-15.9	-28	1000	0	0	0	0
RAND_247	-16.9	-28	1000	0	0	0	0
RAND_165	-28.9	19	1000	0	1	0	1
RAND_771	-8.3	18	1000	0	0	0	0
RAND_992	-6.1	-22	1000	0	0	0	0
RAND_834	-8.3	-54	1000	0	0	0	0
RAND_276	-17.9	0	534	0	0	0	0
RAND_759	-78.2	-2	1000	0	0	0	0
RAND_629	-85.8	252	1000	0	0	0	0
RAND_686	0	20	1000	0	0	0	0
RAND_544	-39.6	-102	1000	0	1	236	0
RAND_807	-21.3	-1000	1000	0	1	0	1
RAND_1081	-102.9	-103	1000	0	0	0	0
RAND_722	-54.31	144	957	0	0	0	0
RAND_219	-25	-102	948	0	1	449	1
RAND_540	-24	26	1000	0	1	0	1
RAND_612	-25.5	63	1000	0	1	0	1
RAND_458	-14	31	1000	0	1	0	1
RAND_918	-4.5	-83	498	0	0	0	0
RAND_806	-21.8	-79	1000	0	1	0	1
RAND_1109	-37	91	1000	0	1	0	1
RAND_66	-17.1	-20	1000	0	0	0	0
RAND_1049	-35.1	-91	0	0	1	80	1
RAND_28	-14.4	-51	821	0	1	0	1
RAND_291	-51.3	-16	517	0	1	0	1
RAND_560	-9.8	-91	1000	0	1	0	1
RAND_704	-15.4	1	1000	-72	0	464	1
RAND_88	-16.9	47	1000	-73	0	97	0
RAND_760	-17.4	41	1000	0	1	0	1
RAND_713	-19	-13	1000	0	1	0	1
RAND_894	-28.7	-2	796	0	1	109	1
RAND_563	-11.2	20	1000	0	1	0	1
RAND_368	-2.4	-12	1000	0	0	0	0
RAND_474	-7.1	-15	1000	0	0	0	0
RAND_205	-39.1	-94	1000	0	0	0	0
RAND_913	-5.7	-85	1000	0	0	0	0
RAND_688	-8.4	-90	1000	0	0	0	0
RAND_39	-44.9	-1000	1000	0	0	0	0
RAND_751	-29.6	104	1000	0	0	0	0
RAND_480	-6.8	-96	1000	0	0	0	0
RAND_434	-9.5	-103	1000	-258	0	12	1
RAND_400	-5.2	6	1000	-380	1	15	1
RAND_349	-25.4	-36	1000	0	1	0	1
RAND_577	-16.6	-55	817	0	0	0	0
RAND_946	-12.68	-11	1000	0	1	112	0
RAND_393	-53.1	133	1000	0	1	0	1
RAND_502	-16.1	33	1000	0	1	0	1
RAND_770	-55.1	48	1000	0	1	0	1
RAND_499	-26.9	35	1000	0	0	0	0
RAND_42	-25.2	-1000	1000	0	1	0	1
RAND_426	-27.5	-100	1000	0	1	0	1
RAND_374	-7.6	28	1000	0	0	0	0
RAND_274	-71.1	8	1000	0	0	0	0
RAND_473	-22.4	-56	1000	0	1	0	1
RAND_749	-10.1	24	1000	0	0	0	0
RAND_932	0	-9	1000	0	1	0	1
RAND_411	-3.7	21	1000	0	0	0	0
RAND_721	-25.1	1	1000	0	0	0	0
RAND_139	-53.8	72	180	0	1	0	1
RAND_697	-8	-26	1000	-128	0	0	0
RAND_654	-52.6	37	1000	0	0	0	0
RAND_1041	-19	-14	1000	0	0	0	0
RAND_548	-108.4	-14	1000	0	0	0	1
RAND_753	-77.1	-105	998	0	0	0	0
RAND_1072	-5.7	95	1000	0	1	164	0
RAND_569	-20.8	-18	1000	0	1	0	1
RAND_221	-14.7	27	1000	0	0	0	0
RAND_1052	-12	-51	1000	0	1	0	1
RAND_209	-96.81	-94	1000	0	1	0	1
RAND_103	-19	-86	479	0	0	0	0
RAND_1110	-6.4	-90	1000	0	1	91	1
RAND_327	-42	2	1000	0	1	0	1
RAND_978	-22.58	-41	1000	0	1	0	1
RAND_796	-26.8	65	1000	0	0	0	0
RAND_35	0	11	1000	-33	0	14	0
RAND_355	-25.6	-15	1000	0	0	0	0
RAND_830	-41.8	73	1000	0	0	0	0
RAND_71	2	-50	1000	0	0	0	0
RAND_101	-51.6	69	1000	0	0	0	0
RAND_1034	-27.2	49	0	0	0	39	1
RAND_250	-24.6	-17	1000	0	1	0	1
RAND_638	-7.7	-98	1000	0	0	0	0
RAND_705	-18.4	-1000	1000	0	0	0	0
RAND_38	-74.7	227	1000	0	1	0	1
RAND_676	2.4	26	1000	0	1	0	1
RAND_595	-51.2	-47	1000	0	1	0	1
RAND_778	-12.81	-8	1000	0	0	0	0
RAND_15	-13.6	-24	926	0	1	118	1
RAND_161	-64.87	174	1000	0	1	0	1
RAND_938	-5.7	-87	1000	-200	0	0	1
RAND_522	-11.6	13	1000	0	1	0	1
RAND_57	-9.7	38	1000	0	0	0	0
RAND_185	-10.4	-1000	1000	0	1	0	1
RAND_787	-20.6	45	1000	0	0	0	0
RAND_455	-28.5	-1000	802	0	0	0	0
RAND_121	-3.2	-1000	641	0	0	0	0
RAND_122	-9.5	4	1000	0	0	0	0
RAND_833	-29.5	38	1000	0	1	0	1
RAND_1028	-31.4	-83	1000	0	0	0	0
RAND_60	-87.4	237	145	0	1	0	1
RAND_124	-38.5	-62	1000	0	0	0	0
RAND_260	-32.5	12	1000	0	1	0	1
RAND_887	-60.5	127	243	0	1	0	1
RAND_107	-10.77	-1000	13	0	1	0	1
RAND_630	-57.8	-57	867	0	0	0	0
RAND_971	-50.7	143	1000	0	0	31	0
RAND_711	-21	-77	1000	0	0	0	0
RAND_172	-3.9	-25	1000	0	1	358	0
RAND_592	-16.8	-41	905	-180	0	185	0
RAND_718	-16.8	-70	1000	0	0	0	0
RAND_5	-39.8	-92	1000	0	0	87	1
RAND_1025	-12.9	-21	751	0	1	0	1
RAND_562	-15	-105	1000	0	0	0	0
RAND_923	-11.7	35	1000	0	0	0	0
RAND_945	-1.5	-58	343	0	0	0	0
RAND_870	-17.7	-24	1000	0	1	0	1
RAND_231	-56.6	27	1000	0	0	0	0
RAND_237	-23.8	52	1000	0	0	0	0
RAND_513	-27.4	35	477	0	0	0	0
RAND_183	-11.5	-43	1000	0	1	0	1
RAND_1064	-27.7	-57	1000	0	1	0	1
RAND_3	-17.6	-1000	1000	0	1	0	1
RAND_1007	-40.9	-55	638	0	0	0	0
RAND_81	-49.6	144	124	0	0	0	0
RAND_920	-6.9	-35	1000	0	1	0	1
RAND_336	-23.1	11	1000	0	1	0	1
RAND_799	-1.9	-81	1000	0	0	0	0
RAND_102	-5	8	1000	0	1	0	1
RAND_319	-5.9	-103	1000	-192	1	364	0
RAND_132	-14.9	15	1000	0	0	0	0
RAND_461	-9.3	-1000	1000	0	1	0	1
RAND_572	-116.24	168	1000	0	0	0	0
RAND_379	-4.1	-28	1000	0	1	0	1
RAND_441	-8.5	-29	840	0	0	0	0
RAND_1104	-33.2	-87	47	0	0	0	0
RAND_543	-28.3	-96	597	0	0	0	0
RAND_1005	-54.97	101	337	0	0	0	0
RAND_438	-35	38	932	0	0	199	0
RAND_790	-55.1	2	1000	0	1	0	1
RAND_701	-16.9	55	1000	0	1	0	1
RAND_561	-25.37	98	183	0	0	0	0
RAND_720	1.7	-37	1000	0	0	0	0
RAND_869	-2.89	17	570	-149	1	313	0
RAND_690	-17.9	-98	1000	-184	1	44	0
RAND_780	-12.7	-47	1000	0	0	0	0
RAND_1058	-11.3	-70	1000	0	0	0	0
RAND_335	-21.9	-29	1000	0	1	0	1
RAND_176	-54.1	215	1000	0	1	0	1
RAND_1119	-6.4	-1000	1000	0	0	0	0
RAND_131	-16.7	-100	1000	0	0	0	0
RAND_419	-116.8	33	1000	0	0	0	0
RAND_389	-11.9	-11	451	0	0	0	0
RAND_152	-13.77	90	1000	0	0	0	0
RAND_360	-24.3	-82	1000	0	1	0	1
RAND_488	-6.8	-8	1000	-115	1	42	1
RAND_451	-41.2	-48	866	0	1	0	1
RAND_430	-16	59	1000	-107	1	120	1
RAND_886	-11.3	23	1000	0	1	0	1
RAND_993	-29.8	91	0	0	0	40	1
RAND_941	-23.8	18	75	0	0	0	0
RAND_128	-12.8	-91	487	0	1	0	1
RAND_55	-4.79	-30	1000	0	0	0	0
RAND_921	-1.3	-54	1000	0	1	0	1
RAND_40	-19.9	17	1000	0	1	0	1
RAND_930	-41.9	-1000	1000	0	1	0	1
RAND_524	-34.1	-38	1000	0	1	0	1
RAND_6	-7.9	-53	1000	0	0	0	0
RAND_962	-8.7	-1000	1000	0	0	0	0
RAND_112	-51.39	64	1000	-26	0	0	0
RAND_822	-14.7	25	1000	-119	0	126	1
RAND_1090	-60.6	12	864	0	1	0	1
RAND_795	-11.17	-27	58	-254	0	99	0
RAND_106	-56.01	6	1000	0	0	0	0
RAND_897	-71.9	41	1000	0	0	0	0
RAND_777	-47.4	-83	1000	0	0	0	0
RAND_359	-12.3	-1000	1000	0	0	0	0
RAND_320	-59.8	-1000	1000	0	1	0	1
RAND_776	-10.9	-1000	1000	0	0	0	0
RAND_402	-57	102	1000	-3	1	0	1
RAND_934	-5.9	118	1000	0	1	0	0
RAND_526	-13.8	-55	1000	0	0	0	0
RAND_714	-8.85	22	1000	-216	1	195	1
RAND_956	-33.9	-88	1000	-424	0	0	0
RAND_490	-88.3	99	1000	0	0	0	1
RAND_353	-16.1	-1000	1000	0	0	0	0
RAND_734	-11.57	112	1000	0	0	156	1
RAND_154	-9.5	-1000	1000	0	0	0	0
RAND_615	-7.2	-19	1000	-176	0	119	0
RAND_669	-15.2	-35	1000	0	1	0	1
RAND_70	-12.8	1	1000	0	0	0	0
RAND_420	-35.6	169	1000	0	1	0	1
RAND_323	-29.7	70	1000	-18	1	4	0
RAND_365	-54.2	122	272	0	1	0	1
RAND_391	-18.4	34	1000	0	0	0	1
RAND_626	-27.3	-33	1000	-112	0	94	1
RAND_436	-21.7	7	1000	-140	1	27	0
RAND_489	-12.1	53	1000	-185	0	15	1
RAND_298	-19	64	909	0	1	0	1
RAND_310	-20	-49	1000	0	1	0	1
RAND_180	-66.2	42	1000	0	1	0	1
RAND_549	-27.8	-1000	1000	0	1	0	1
RAND_552	-32.4	-1000	1000	0	0	0	0
RAND_285	-8.1	-93	1000	0	1	0	1
RAND_586	-8.6	-82	1000	0	1	0	1
RAND_662	-15	18	1000	0	1	0	1
RAND_728	-31	-70	1000	0	1	0	1
RAND_189	-82.7	2	1000	0	0	0	0
RAND_234	-19.4	-1000	1000	0	1	0	1
RAND_24	-5.3	-73	1000	0	0	0	0
RAND_383	-37	172	1000	-26	1	0	0
RAND_1030	-36.3	-87	1000	0	0	0	0
RAND_324	-8.7	-1000	1000	0	0	0	0
RAND_1123	-43	189	931	0	1	0	1
RAND_810	-22.8	40	1000	0	0	0	0
RAND_899	-14.5	-46	115	0	0	0	0
RAND_593	-12.1	-53	1000	0	0	0	0
RAND_370	-13.4	-1000	1000	0	0	0	0
RAND_315	-21.7	109	1000	0	1	0	1
RAND_1120	-33.87	-1000	1000	0	0	0	0
RAND_1054	-22.6	-5	1000	0	0	0	0
RAND_628	-92.5	-94	87	0	1	0	1
RAND_472	-4.19	-94	66	0	0	0	0
RAND_280	-42.7	-41	159	0	0	0	0
RAND_267	-11.2	-34	1000	0	1	0	1
RAND_481	-2.5	3	1000	0	0	0	0
RAND_1053	-21.04	-86	1000	0	1	0	1
RAND_170	-11.8	26	237	0	1	0	1
RAND_157	-63.04	55	520	0	1	0	1
RAND_440	-47.6	-77	1000	0	0	0	0
RAND_1044	-7.4	-101	1000	0	0	0	0
RAND_1045	-6.9	-102	28	0	0	67	0
RAND_675	-11.4	-1000	1000	0	0	0	0
RAND_708	-17.3	-18	1000	-162	1	0	0
RAND_622	-16.9	-50	798	0	1	0	1
RAND_909	-56.71	17	0	-518	0	0	0
RAND_867	-54.3	-38	1000	0	0	0	0
RAND_875	-15.2	-69	299	0	1	0	1
RAND_929	-65.9	172	1000	0	0	0	0
RAND_212	-11.7	47	1000	0	0	445	1
RAND_1033	-22.7	-23	1000	-185	1	344	0
RAND_716	-52.4	167	1000	0	0	0	0
RAND_620	-17.1	67	1000	0	1	0	1
RAND_808	-15.9	18	1000	-64	0	0	1
RAND_449	-9.8	33	1000	0	0	0	0
RAND_943	-38.9	155	1000	0	1	0	1
RAND_1032	-21.9	-3	1000	0	1	0	1
RAND_168	-33.6	13	1000	0	1	0	1
RAND_380	-16	-1000	920	0	1	0	1
RAND_632	-48.3	112	1000	0	0	0	0
RAND_372	-15.9	-103	1000	0	1	0	1
RAND_186	-28.1	-1000	1000	0	1	0	1
RAND_610	-4.6	24	834	0	1	0	1
RAND_602	-31.2	-18	429	0	0	0	0
RAND_608	-36.4	-21	104	0	1	0	1
RAND_223	-11.5	-32	1000	-86	0	0	1
RAND_1063	-100.4	-33	1000	0	0	0	0
RAND_1036	-11.2	-24	1000	0	0	0	0
RAND_1061	-104.3	280	211	0	1	0	1
RAND_750	-30.5	-100	1000	0	1	0	1
RAND_950	-58.5	-80	453	0	0	0	0
RAND_497	-15.3	24	1000	0	1	0	1
RAND_598	-7.2	-47	1000	0	1	0	1
RAND_547	-14.3	-104	1000	0	0	0	0
RAND_736	-18.2	-24	1000	0	1	0	1
RAND_503	-31.7	101	0	-144	0	239	1
RAND_384	-18.1	-101	1000	0	0	0	0
RAND_579	-5.6	-1000	1000	0	0	0	0
RAND_201	-19.1	-1000	1000	0	0	0	0
RAND_637	-11.9	40	1000	0	0	0	0
RAND_294	-14.5	-21	1000	0	1	0	1
RAND_305	-5.4	-1000	1000	0	0	0	0
RAND_991	-30.8	95	1000	0	0	0	0
RAND_271	-23.9	20	1000	0	1	0	1
RAND_1076	-16.5	28	1000	0	1	0	1
RAND_898	-6.1	2	1000	0	1	0	1
RAND_835	-65	87	1000	0	1	0	1
RAND_344	-54.7	133	162	0	0	0	0
RAND_493	-12.1	-44	1000	0	0	0	0
RAND_158	-28.2	4	1000	0	1	0	1
RAND_245	-12.4	38	1000	0	0	0	0
RAND_774	-68.24	96	250	0	1	0	1
RAND_1098	-15.9	160	214	0	1	0	1
RAND_664	-22.5	82	1000	0	1	0	1
RAND_1094	-15.6	17	1000	0	1	0	1
RAND_1121	-14	-38	1000	0	1	0	1
RAND_73	-38.7	57	515	0	1	0	1
RAND_464	-15.77	52	509	0	1	0	1
RAND_1048	-14.8	-1000	1000	0	1	0	1
RAND_1118	-39.7	-93	1000	0	0	0	0
RAND_398	-14.6	-1000	1000	0	0	0	0
RAND_211	-17.6	21	1000	0	1	0	1
RAND_942	-80.9	77	1000	0	0	0	0
RAND_982	-20	-20	1000	0	0	0	0
RAND_343	-5.9	-17	1000	0	1	0	1
RAND_454	-19.4	-12	1000	0	1	0	1
RAND_256	-48.4	9	1000	0	1	0	1
RAND_74	-22.8	17	294	0	0	0	0
RAND_445	-75	13	262	0	1	0	1
RAND_907	-26.5	-48	1000	0	1	0	1
RAND_213	-10.2	-48	1000	-44	1	0	1
RAND_969	-62.9	-57	1000	0	0	0	0
RAND_236	-10.6	-1000	1000	0	1	0	1
RAND_578	-14.4	90	1000	0	0	0	0
RAND_414	-71.17	152	1000	0	0	0	0
RAND_1042	-72.2	243	1000	0	0	0	0
RAND_495	-38.3	-1000	1000	0	1	0	1
RAND_1097	-82.9	234	1000	0	1	0	1
RAND_668	-32.2	8	1000	0	0	124	1
RAND_754	-77	-37	1000	0	0	0	0
RAND_1100	-1.8	44	1000	0	1	0	1
RAND_758	-41.7	328	1000	-67	1	307	0
RAND_347	-2.2	32	1000	0	0	0	0
RAND_123	-16.09	5	1000	0	0	0	0
RAND_311	-40.7	3	551	0	1	0	1
RAND_265	-7.6	-84	1000	0	0	0	0
RAND_1129	-14.6	-90	984	-200	1	414	0
RAND_1003	-29.5	-44	660	-484	1	90	0
RAND_244	-11.9	-15	723	0	1	0	1
RAND_695	-8.9	-102	1000	0	0	0	0
RAND_793	-14.2	-80	1000	0	0	0	0
RAND_534	-15.1	-45	1000	-44	1	4	1
RAND_689	-29.7	-31	1000	0	0	0	0
RAND_386	-23.6	13	1000	0	1	0	1
RAND_198	-64	-42	1000	0	1	0	1
RAND_1040	-13.64	-1000	1000	0	1	0	1
RAND_591	-31.1	116	1000	0	0	0	0
RAND_733	-32.9	-97	1000	0	1	0	1
RAND_51	-41.4	-87	655	0	0	0	0
RAND_85	-21	62	1000	-397	1	0	1
RAND_282	-32.38	61	1000	0	0	0	0
RAND_596	-17.5	-1000	1000	0	1	0	1
RAND_1107	-51.3	-17	1000	0	1	0	1
RAND_54	-34.9	21	1000	0	0	0	0
RAND_849	-20.2	22	1000	0	1	0	1
RAND_113	-19.7	-81	1000	0	0	0	0
RAND_703	-48.3	244	1000	0	0	0	0
RAND_772	-30.7	75	1000	0	0	0	0
RAND_452	-21	-57	1000	0	1	0	1
RAND_841	-12.5	-56	1000	0	1	0	1
RAND_91	-16.77	-7	1000	0	0	0	0
RAND_99	-24.88	120	1000	0	0	0	0
RAND_657	-29.3	81	1000	0	1	0	1
RAND_743	-21.1	75	1000	0	0	0	0
RAND_698	-9	12	1000	0	0	0	0
RAND_580	-38.4	-77	1000	0	1	0	1
RAND_382	-20.9	49	1000	0	1	146	1
RAND_338	-32.6	12	0	-178	0	0	0
RAND_987	-13.6	-13	1000	0	1	0	1
RAND_26	-46.1	21	1000	0	1	0	1
RAND_842	-41.3	-10	1000	0	1	0	1
RAND_967	-85.8	121	1000	0	1	0	1
RAND_307	-42.57	68	1000	0	0	0	0
RAND_587	-29.6	15	1000	0	1	0	1
RAND_149	-19.04	-15	1000	0	1	0	1
RAND_735	-18.7	-9	526	0	1	0	1
RAND_813	-19.9	-1000	909	0	1	0	1
RAND_115	-8.3	-43	1000	0	1	0	1
RAND_800	0	-1000	1000	0	0	0	0
RAND_863	-10.27	50	1000	-297	1	0	1
RAND_302	-55.5	183	1000	-158	1	0	1
RAND_339	-15	32	1000	0	0	0	0
RAND_220	-11.7	53	1000	0	0	0	0
RAND_884	-11.2	-104	1000	0	1	110	1
RAND_957	-40	98	1000	0	0	0	0
RAND_805	-18.2	-71	997	0	0	0	0
RAND_318	-27.8	-94	1000	0	1	52	1
RAND_999	-1.4	-57	1000	0	0	0	0
RAND_264	-56	-8	1000	0	1	92	1
RAND_69	-17.8	-104	1000	0	1	0	1
RAND_354	-11.1	1	833	0	1	47	0
RAND_18	-22.3	-91	1000	0	0	0	0
RAND_1067	-13	51	730	0	1	0	1
RAND_617	-22.9	6	1000	0	0	132	0
RAND_525	-31.2	92	1000	0	0	10	0
RAND_623	-32.4	-32	1000	0	1	0	1
RAND_625	-59.17	103	0	0	1	15	0
RAND_135	-11.2	-25	390	0	1	0	1
RAND_511	-12.6	-89	1000	0	0	0	0
RAND_350	-30.8	69	0	0	1	7	0
RAND_883	-45.4	126	30	0	1	0	1
RAND_447	-14.5	37	1000	0	0	0	0
RAND_182	-13.6	27	1000	-312	1	65	1
RAND_12	-24.2	55	1000	-340	1	17	1
RAND_77	-33.2	97	1000	0	0	0	0
RAND_831	-19.3	34	1000	0	1	0	1
RAND_249	-18.4	60	1000	-54	0	0	1
RAND_167	-51.3	-79	0	-166	1	0	0
RAND_523	-13.5	20	1000	0	0	0	0
RAND_44	-95.7	173	1000	0	1	0	1
RAND_983	-6	6	629	0	0	0	0
RAND_443	-13.6	-56	1000	0	1	0	1
RAND_512	-61.3	42	526	0	1	0	1
RAND_1022	-55.6	167	1000	0	1	0	1
RAND_328	-10	-63	1000	0	1	0	1
RAND_33	-34.7	68	1000	0	0	0	0
RAND_95	1.91	-19	1000	0	1	0	1
RAND_404	-46.7	-59	1000	0	0	0	0
RAND_295	-7.8	-47	810	0	1	0	1
RAND_951	-5.5	9	1000	0	1	0	1
RAND_1087	-22.7	-53	1000	0	1	0	1
RAND_939	-5.5	-81	1000	0	1	0	1
RAND_667	-8.7	17	1000	0	0	0	0
RAND_980	-78.4	128	1000	0	1	0	0
RAND_226	-10.55	38	1000	0	0	0	0
RAND_874	-15.7	3	62	0	1	0	1
RAND_594	0.9	-12	891	0	0	0	0
RAND_998	-4.6	59	1000	-30	1	489	1
RAND_1070	-21.59	29	1000	0	0	0	0
RAND_269	-30.5	-57	1000	0	1	0	1
RAND_399	-81.6	-92	1000	0	0	0	0
RAND_333	0	-79	1000	0	1	0	1
RAND_645	-81.5	-17	1000	0	0	0	0
RAND_1006	-11.3	-2	1000	0	0	0	0
RAND_816	-88.3	102	1000	0	0	0	0
RAND_408	-18.1	-1000	1000	0	1	0	1
RAND_825	-15.2	-1000	205	0	1	0	1
RAND_1056	-45.5	107	0	0	1	24	1
RAND_229	-20.2	-1000	627	0	1	0	1
RAND_89	-43.5	-86	1000	0	1	0	1
RAND_878	-40	3	1000	0	0	0	0
RAND_475	-26.6	69	1000	0	0	0	0
RAND_492	-17.2	-62	1000	0	1	0	1
RAND_1065	-39.1	99	1000	0	0	0	0
RAND_306	-74.9	57	1000	0	1	0	0
RAND_317	-21.4	-99	1000	0	1	0	1
RAND_600	-2.9	31	966	-70	1	0	1
RAND_1	-4.2	0	803	-50	0	0	1
RAND_286	-30.2	213	344	0	0	83	1
RAND_190	-39.8	-1000	1000	0	1	0	1
RAND_147	-33.5	-1000	833	0	1	0	1
RAND_308	-11.3	53	611	0	0	0	0
RAND_746	-18.1	-63	478	0	0	0	0
RAND_114	-17.6	-52	1000	0	0	0	0
RAND_197	-24.4	-45	1000	0	1	0	1
RAND_784	-35.1	93	1000	0	1	0	1
RAND_468	-8.4	-18	1000	0	1	0	1
RAND_390	-32.2	111	1000	0	1	0	1
RAND_601	-14.5	31	1000	-1	1	1710	1
RAND_693	-14.6	41	1000	0	1	0	1
RAND_838	-17.7	18	1000	0	1	0	1
RAND_881	-54.9	154	1000	0	1	0	1
RAND_7	-86	208	918	0	1	0	1
RAND_460	-5.5	-103	303	0	0	0	0
RAND_169	-6.3	30	1000	0	1	0	1
RAND_173	-65.5	219	1000	0	1	0	1
RAND_358	-27.4	-61	1000	0	1	0	1
RAND_618	-27.7	-1000	1000	0	1	0	1
RAND_14	-19	49	981	0	0	0	0
RAND_748	-11.8	-36	352	0	1	0	1
RAND_210	-25.3	56	398	0	1	0	1
RAND_313	-37.4	-16	915	0	0	0	0
RAND_1077	-52.77	123	149	0	0	0	0
RAND_879	-31.9	-1000	1000	0	1	0	1
RAND_227	-25.4	-95	1000	0	0	0	0
RAND_366	-18.6	-26	1000	0	1	0	1
RAND_25	-65.7	-43	1000	-629	0	0	1
RAND_916	-22.2	-86	1000	0	0	0	0
RAND_109	-27.3	67	1000	0	0	0	0
RAND_848	-13.9	18	1000	0	1	0	1
RAND_11	-18.4	7	315	0	1	1	1
RAND_1073	-27.3	-4	1000	0	1	0	1
RAND_707	-17.9	-1000	1000	-129	1	49	1
RAND_65	-50.4	-90	1000	-142	1	0	1
RAND_636	-4.7	-90	1000	0	0	0	0
RAND_1095	-20.3	-1000	1000	0	1	0	1
RAND_181	-11.8	-78	1000	0	0	0	0
RAND_340	-24.1	29	762	0	0	0	0
RAND_1106	-37.7	-52	857	0	1	0	1
RAND_427	-14.8	-89	1000	0	1	0	1
RAND_964	-53	136	1000	0	0	0	0
RAND_958	-44.5	89	1000	0	0	20	0
RAND_1108	-20.1	74	1000	0	0	0	0
RAND_363	-21.5	15	1000	0	0	0	0
RAND_985	-31.2	162	1000	0	1	0	1
RAND_702	-2.4	-44	865	0	1	0	1
RAND_453	-21.6	-1000	449	0	1	0	1
RAND_528	-54.75	-18	1000	0	1	0	1
RAND_827	-10.1	28	1000	0	0	0	0
RAND_917	-44.27	-34	1000	-1948	0	4602	0
RAND_851	-55.9	53	1000	-2933	1	3488	1
RAND_78	-7	7	1000	0	0	0	0
RAND_762	-12.9	40	1000	0	1	0	1
RAND_348	-10.4	-84	1000	0	1	0	1
RAND_496	-73.2	285	1000	0	1	0	1
RAND_293	-54.2	25	277	0	1	0	1
RAND_566	-16.5	-1000	1000	0	0	0	0
RAND_1115	-21.3	7	1000	0	0	0	0
RAND_804	-52.7	-1000	1000	0	0	0	0
RAND_977	-45	-42	1000	0	1	0	1
RAND_82	-18.8	-102	1000	0	0	0	0
RAND_891	-20.3	24	11	0	1	0	1
RAND_738	-90.6	213	1000	0	1	0	1
RAND_670	-27.74	8	1000	0	0	0	0
RAND_303	-29.5	-16	1000	0	0	0	0
RAND_9	-4.1	-98	1000	0	1	10	1
RAND_679	-37.4	-49	1000	0	0	0	0
RAND_976	-21.7	-51	1000	0	1	0	1
RAND_1126	-33.4	-91	1000	0	0	0	0
RAND_1039	-8.1	37	1000	0	1	47	1
RAND_651	-58.89	239	1000	0	0	148	1
RAND_990	-100.01	355	0	0	1	342	1
RAND_900	-11.2	40	553	0	0	0	0
RAND_954	-3.3	-1000	1000	0	0	0	0
RAND_146	-11.2	4	1000	0	1	0	1
RAND_866	-94.4	-100	1000	0	0	0	0
RAND_584	-5.7	-8	1000	0	0	0	0
RAND_125	-27.7	-75	1000	-119	1	128	1
RAND_486	-29.8	-1000	1000	0	0	0	0
RAND_843	-12.5	-82	1000	0	1	0	1
RAND_792	-26.1	-80	1000	0	0	0	0
RAND_378	-39.6	68	1000	0	0	0	0
RAND_817	-29.5	52	1000	0	1	0	1
RAND_435	-88.9	167	1000	0	1	0	1
RAND_739	-27.5	-50	1000	0	0	0	0
RAND_895	-4.9	-20	448	0	0	0	0
RAND_357	-22.17	-1000	1000	0	1	0	1
RAND_432	-11.1	40	1000	0	0	0	0
RAND_361	-13.1	-1000	1000	0	0	0	0
RAND_905	-27.4	-61	1000	0	1	0	1
RAND_663	-24.7	5	1000	0	1	0	1
RAND_482	-49	111	1000	0	0	0	0
RAND_1091	-18.2	-9	1000	0	1	0	1
RAND_613	-48.2	25	1000	-65	1	0	0
RAND_17	-14.8	20	1000	0	0	0	0
RAND_635	-16.1	-74	1000	0	1	0	1
RAND_281	-18.6	60	1000	0	0	0	0
RAND_824	-26	-52	1000	0	0	0	0
RAND_994	-49	36	1000	0	1	0	1
RAND_585	-4.6	9	1000	0	0	0	0
RAND_428	-29.6	55	1000	0	1	0	1
RAND_1018	-24.4	-3	1000	0	0	0	0
RAND_538	-113.2	91	1000	0	0	0	0
RAND_837	-29.5	239	1000	0	0	0	0
RAND_877	-137.6	-2	1000	0	1	0	1
RAND_724	-37.99	277	916	0	0	0	0
RAND_611	-92.84	88	1000	0	0	0	0
RAND_76	-126.9	294	1000	0	1	0	1
RAND_1050	-25.1	-83	188	-232	0	0	0
RAND_607	-19.8	61	1000	0	1	0	1
RAND_498	-55.4	-52	1000	0	0	0	0
RAND_385	-82.3	82	0	0	1	0	0
RAND_729	-47.9	-90	1000	0	0	122	1
RAND_1016	-59.9	53	1000	0	1	0	1
RAND_1113	-86.9	162	113	0	1	0	1
RAND_1099	-20.8	-1000	1000	0	1	0	1
RAND_117	-25.3	-80	1000	0	1	0	1
RAND_678	-22.8	20	1000	0	1	0	1
RAND_1071	-38.9	122	1000	0	0	0	0
RAND_297	-14.6	-95	1000	0	1	0	1
RAND_1125	3	-102	268	0	1	0	1
RAND_500	-68.49	190	1000	0	0	0	0
RAND_21	-4.2	18	1000	0	1	0	1
RAND_1027	-4.7	21	1000	-111	0	0	1
RAND_649	-22.8	-72	1000	0	0	0	0
RAND_207	-11.07	43	658	0	1	40	0
RAND_415	-87.7	81	446	0	1	0	1
RAND_296	-14.07	-1000	477	0	1	0	1
RAND_240	-9.4	-2	846	-87	0	0	1
RAND_581	-13.1	-45	445	0	0	0	0
RAND_677	-28	-52	1000	0	0	0	0
RAND_86	-121.4	134	1000	0	1	44	1
RAND_425	-85.7	145	1000	0	0	0	0
RAND_633	-25	3	1000	-13	0	20	1
RAND_650	-27.3	72	1000	0	0	0	0
RAND_764	-98.04	162	1000	0	0	0	0
RAND_1019	-12.2	19	1000	-527	0	96	0
RAND_283	-16.2	19	0	0	1	183	0
RAND_573	-6.9	28	1000	0	1	0	1
RAND_814	-15.5	-11	1000	0	0	0	0
RAND_537	-12.4	-9	1000	0	0	0	0
RAND_418	-4.7	-53	475	0	0	0	0
RAND_510	-24.2	-5	922	-55	1	0	1
RAND_818	-4	-97	399	0	1	0	1
RAND_575	-22.3	-3	1000	0	0	0	0
RAND_565	0.2	-104	1000	0	0	0	0
RAND_424	-72.5	-5	1000	0	0	0	0
RAND_606	-5.8	-68	1000	0	0	0	0
RAND_904	-13.1	-71	1000	0	0	0	0
RAND_2	0.7	-1000	1000	0	0	0	0
RAND_225	-17.7	64	1000	0	1	0	1
RAND_289	-81.3	33	1000	0	0	0	0
RAND_465	-41.5	93	1000	0	0	0	0
RAND_1011	-19.8	-105	1000	0	0	0	0
RAND_699	-13.2	-60	481	0	0	0	0
RAND_68	-14.6	9	1000	0	0	0	0
RAND_191	-1.3	8	1000	0	1	0	1
RAND_494	-16.8	13	1000	0	1	93	1
RAND_141	-9.8	-79	1000	0	1	0	1
RAND_933	-12.5	-1000	109	0	1	0	1
RAND_568	-9.8	29	499	0	1	0	1
RAND_352	-36.1	111	1000	0	1	0	1
RAND_1093	-98.1	264	1000	0	0	0	0
RAND_852	-24.9	-81	1000	0	0	0	0
RAND_1079	-72.37	285	1000	-410	1	0	1
RAND_312	-91.8	118	1000	0	0	0	0
RAND_1001	-32.1	22	1000	0	1	0	1
RAND_685	-71.6	283	1000	0	0	0	1
RAND_984	-51.63	208	1000	0	0	0	0
RAND_1114	-38.2	82	1000	0	0	0	0
RAND_741	-54.26	-85	1000	0	1	0	1
RAND_200	-38.9	55	1000	-4356	0	1633	0
RAND_177	-71.5	-49	1000	0	1	0	1
RAND_531	-23.5	-82	1000	0	1	0	1
RAND_671	-62.8	38	900	0	0	0	0
RAND_471	-2.9	-1000	1000	0	1	0	1
RAND_410	-21.4	-65	1000	0	1	0	1
RAND_1089	-4.5	8	1000	0	0	0	0
RAND_92	-45.6	-19	1000	0	0	0	0
RAND_341	-6.3	-76	1000	0	1	0	1
RAND_476	-14.5	-76	1000	0	1	0	1
RAND_87	-33.3	-80	1000	0	1	0	1
RAND_846	-7.3	4	907	-387	1	0	1
RAND_104	-2.4	-2	968	-393	1	10	1
RAND_844	-37.4	-63	631	0	1	0	1
RAND_791	-1.4	-34	1000	0	1	0	1
RAND_277	-46.1	125	1000	0	0	0	0
RAND_815	-6	-26	1000	0	1	0	1
RAND_665	-24.2	7	1000	0	1	0	1
RAND_515	-48.9	-71	1000	0	0	0	0
RAND_621	-41.9	-17	1000	0	1	0	1
RAND_802	-17.5	-47	1000	0	1	0	1
RAND_745	-45.2	-28	1000	-3502	0	2148	1
RAND_1124	-28.6	-59	519	0	1	0	1
RAND_217	-13.8	-78	1000	0	0	0	0
RAND_768	-38.2	-105	1000	0	0	0	0
RAND_199	-87.5	205	1000	0	0	27	0
RAND_433	-32.2	57	0	0	1	0	1
RAND_767	-47.5	-1000	1000	0	1	0	1
RAND_1112	-11.6	32	1000	0	0	0	0
RAND_273	-19.8	19	1000	0	0	0	0
RAND_110	-14.8	-23	1000	0	0	0	0
RAND_36	-29.7	26	1000	0	1	0	1
RAND_680	-21.3	-1000	352	0	1	0	1
RAND_153	-0.6	21	1000	0	0	0	0
RAND_696	-20.1	-21	1000	0	0	0	0
RAND_1066	-22.5	-78	1000	0	1	83	1
RAND_381	-28.8	-89	1000	0	0	0	0
RAND_639	-19.31	30	1000	0	1	0	1
RAND_97	-16.4	94	1000	0	1	0	1
RAND_1105	-18.2	-31	1000	0	1	0	1
RAND_48	-57	17	1000	0	1	0	1
RAND_545	-32	-95	1000	0	1	0	1
RAND_779	-73.8	-102	1000	0	0	0	0
RAND_8	-11.1	-47	773	-139	1	56	1
RAND_417	-9	-58	1000	0	0	0	0
RAND_396	-22.2	-1000	1000	0	0	0	0
RAND_845	-54	11	1000	0	0	0	0
RAND_1084	-87.5	-102	1000	0	1	0	1
RAND_553	-54.8	89	1000	0	1	0	0
RAND_873	-20.6	-35	790	0	1	0	1
RAND_709	-20.6	23	1000	0	0	0	0
RAND_681	-23.8	-51	1000	-33	1	41	1
RAND_853	-101.29	144	1000	0	0	0	0
RAND_653	-21.1	-1000	933	0	0	0	0
RAND_61	-11.5	-35	1000	-76	0	32	1
RAND_641	-75	-25	1000	0	1	0	1
RAND_1009	-21.8	73	1000	-3749	0	1949	0
RAND_208	-5.4	-101	1000	0	0	0	0
RAND_820	-4.4	4	288	0	1	0	1
RAND_133	-13.6	-8	1000	0	0	0	0
RAND_261	-4.9	-51	110	0	0	0	0
RAND_52	-35.6	-24	1000	-47	0	70	1
RAND_646	-36.7	117	1000	0	0	0	0
RAND_542	-41.2	-9	0	-6057	0	0	0
RAND_34	-21.3	-61	1000	0	1	0	1
RAND_262	-12.4	-102	1000	0	0	0	0
RAND_582	-7.5	-9	1000	0	0	0	0
RAND_890	-37.9	-83	1000	0	0	0	0
RAND_811	-13.8	-1000	1000	0	1	0	1
RAND_965	-9.3	-93	1000	0	0	0	0
RAND_505	-23.2	110	1000	-316	0	118	1
RAND_258	-31.1	-74	1000	0	1	0	1
RAND_1122	-30.3	-89	1000	0	0	0	0
RAND_485	-18	-110	1000	0	0	0	0
RAND_284	-2.7	-47	1000	0	0	161	0
RAND_919	-18.4	-1000	1000	0	0	0	0
RAND_463	-18.6	-71	312	0	1	0	1
RAND_43	-15.1	-23	1000	0	1	0	1
RAND_13	-37.3	109	1000	0	0	0	0
RAND_1062	-3.1	-25	759	0	0	0	0
RAND_491	-26.2	-89	996	0	1	0	1
RAND_979	-54.5	-59	380	0	1	319	0
RAND_268	-14.4	41	1000	0	1	0	1
RAND_23	-8.4	57	1000	0	0	0	0
RAND_910	-17.6	-22	1000	0	0	0	0
RAND_659	-39.6	-89	1000	0	1	0	1
RAND_949	0	26	1000	-41	1	366	0
RAND_944	-7.09	56	1000	0	1	0	1
RAND_1096	-23.8	-1000	1000	0	0	0	0
RAND_187	-32.8	11	1000	-255	0	0	1
RAND_521	-6.3	13	1000	0	0	0	0
RAND_470	-26.4	3	32	-85	0	0	1
RAND_257	-14.6	6	1000	0	0	0	0
RAND_836	-1.1	-60	1000	-97	1	107	1
RAND_647	0.6	-101	1000	0	1	0	1
RAND_1069	-22.8	21	667	0	0	0	0
RAND_1082	-54.3	39	302	0	1	0	1
RAND_377	-62.2	3	205	0	1	0	1
RAND_174	-30.4	-50	1000	0	1	0	1
RAND_723	-10.5	-68	1000	0	1	0	1
RAND_444	-32.4	34	1000	0	1	0	1
RAND_682	-4.6	-51	1000	0	1	0	1
RAND_204	-22.1	-58	1000	0	1	0	1
RAND_634	-24	-1000	1000	0	0	0	0
RAND_193	-78.57	-88	1000	0	0	0	0
RAND_953	-9.8	-37	1000	0	0	0	0
RAND_64	-56.3	227	1000	-132	1	0	1
RAND_412	-32.3	80	133	0	1	0	1
RAND_224	-23.2	-1000	1000	0	0	0	0
RAND_803	-21.9	-1000	792	0	0	0	0
RAND_556	-4.9	-23	866	-126	1	0	1
RAND_747	-24.2	-14	0	0	0	0	1
RAND_457	-57.3	-89	1000	0	0	0	0
RAND_446	-16.1	37	1000	0	1	0	1
RAND_178	-26.7	12	227	0	1	0	1
RAND_1085	-10.5	-102	1000	-277	1	175	0
RAND_952	-40.8	93	1000	0	0	0	0
RAND_761	-16.7	7	1000	0	1	0	1
RAND_41	-4.2	-68	1000	0	0	0	0
RAND_694	-23.7	-15	1000	0	1	0	1
RAND_605	-17.3	51	1000	0	1	0	1
RAND_326	-11	-5	565	0	1	0	1
RAND_908	-13.1	-14	1000	0	0	0	0
RAND_290	-102.5	249	1000	0	0	0	0
RAND_683	-19.4	11	1000	-89	1	0	1
RAND_1103	-94	-95	407	0	1	0	1
RAND_514	-105.8	319	1000	0	0	0	0
RAND_96	-77.6	285	1000	0	0	0	0
RAND_742	-111.9	82	1000	0	1	0	1
RAND_557	-14.5	63	1000	0	0	0	0
RAND_687	-8.1	-1	1000	0	0	0	0
RAND_614	-1.5	53	1000	0	0	0	0
RAND_860	-10.1	-1000	1000	0	1	0	1
RAND_156	-26	-54	1000	0	1	0	1
RAND_325	-22.4	128	151	0	1	0	1
RAND_1031	-31.5	50	1000	-63	1	0	0
RAND_673	-19.4	-55	349	0	0	0	0
RAND_725	-34.2	-56	311	0	1	0	1
RAND_409	-7.7	-85	1000	0	1	0	1
RAND_812	-13.9	-21	1000	-6	1	132	0
RAND_1010	-28.9	-47	1000	-52	0	90	0
RAND_798	-42.6	234	1000	-99	1	0	1
RAND_1000	-58.6	291	1000	0	0	0	0
RAND_155	-23.8	49	1000	0	1	0	1
RAND_431	-36.4	69	0	0	1	0	1
RAND_973	-9	27	0	-17	0	0	1
RAND_655	-27.9	55	292	0	1	0	1
RAND_520	-11.9	-88	1000	0	0	0	0
RAND_304	-16.6	7	1000	0	0	0	0
RAND_589	-5.9	-34	1000	-358	0	0	0
RAND_995	-13	2	1000	0	0	0	0
RAND_143	-32.6	38	379	0	1	0	1
RAND_184	-11.7	-8	1000	0	0	0	0
RAND_773	-0.2	-104	191	0	0	0	0
RAND_966	-81	165	1000	0	0	0	0
RAND_797	-8.3	29	1000	0	1	0	1
RAND_856	-46.7	82	1000	0	0	0	0
RAND_1078	-13.6	47	1000	0	1	100	0
RAND_996	-41.7	-55	1000	0	1	0	1
RAND_469	-18.1	-88	1000	0	1	0	1
RAND_648	-16.5	-66	1000	0	1	0	1
RAND_624	-28.1	-75	1000	0	0	0	0
RAND_1086	-8.7	-25	1000	0	1	0	1
RAND_691	-33.1	64	1000	0	1	0	1
RAND_527	-78.5	-78	1000	0	0	0	0
RAND_839	-38.45	81	1000	0	0	0	0
RAND_397	-12.7	-105	1000	0	0	394	0
RAND_559	-21.9	-92	472	0	1	0	1
RAND_692	-24.4	-100	1000	0	1	0	1
RAND_903	-33.4	108	1000	0	1	0	1
RAND_162	-21.1	10	1000	0	0	0	0
RAND_603	-85.7	229	1000	0	0	0	0
RAND_16	-6.7	-33	1000	0	0	0	0
RAND_270	-108	-87	45	-86	0	0	1
RAND_477	-72.2	68	1000	-13	1	0	0
RAND_337	-12.8	-61	1000	0	0	0	0
RAND_826	-15.67	15	398	0	1	0	1
RAND_660	-10.1	-73	-1	-389	1	0	1
