# Supplementary material for: Prioritizing bona fide bacterial small RNAs with machine learning classifiers
Source: PeerJ. 2019 Jan 24;7:e6304. doi: 10.7717/peerj.6304 (PMC6348098; doi:10.7717/peerj.6304)
Supplement: File S1 [file peerj-07-6304-s002.gz › Code_Data/Feature_tables/S_enterica_Positive_data.tsv]

SS	Pos10wrtsRNAStart	DistTerm	Distance	sameStrand	DownDistance	sameDownStrand
STnc1010	-23.3	-3	0	-5	1	16	1
Stnc1020	-21.6	-15	0	-6	1	168	1
STnc470	-16.3	-55	1000	-103	0	34	1
SroA	-28.3	-14	1000	-40	1	50	1
SgrS	-71.6	-35	0	0	1	0	1
sRNA1	-16.9	-7	0	-24	1	53	1
IsrA	-96.7	-77	595	-63	1	285	1
STnc1060	-26.2	-14	122	-324	0	241	1
SraA	-12.5	-65	0	-28	0	104	0
STnc930	-29.2	-8	0	0	1	9	0
ChiX	-28.5	-15	845	-80	0	7	0
sRNA10	-14.2	-10	0	-73	1	64	1
SroC	-55.6	-18	0	-12	1	0	1
RybD	-29.5	3	0	0	1	1512	1
RybA	-14	-15	1000	-348	1	136	0
RybB	-22.7	-86	1000	0	0	78	1
STnc490	-36.1	55	70	-111	0	0	0
IsrB-2	-27.8	-21	1000	-32	1	3	1
IsrB-1	-39.5	-14	738	-33	0	1	0
STnc1080	-24	-35	1000	-19	0	6	0
STnc500	-14.2	41	1000	-82	1	124	1
STnc840	-31.6	26	0	-5	1	181	0
SraB	-27.8	-14	1000	-53	0	38	1
STnc850	-18.2	-63	0	0	1	21	0
STnc150	-16.2	-87	0	-33	0	260	0
IsrC	-82	-66	0	-168	0	35	0
STnc520	-37.4	-15	0	-929	0	225	1
STnc1210	-25.3	-35	1000	-120	1	162	1
IsrD	-15.3	-15	1000	-95	0	53	0
RyhB-2	-37.2	-103	845	-51	0	0	0
STnc1640	-39.4	-14	0	0	1	1	0
STnc540	-24.1	57	0	-50	1	61	1
RprA	-20.1	-59	0	-167	1	184	1
RydB	-33.5	-66	0	-172	1	24	0
STnc1220	3.5	-15	1000	0	0	0	0
STnc730	-15.8	-15	1000	-121	1	81	1
MgrR	-20.3	-40	0	-170	1	424	0
IsrF	-73.2	86	0	-229	1	246	1
STnc1110	-58.2	-43	1000	-87	0	30	0
RyjB	-42.1	-14	1000	0	0	42	0
RydC	-20.2	-13	0	-121	1	86	0
MicC	-30.9	-56	0	-29	0	346	0
STnc580	-22.7	-100	0	-270	1	97	1
STnc1270	-79.8	75	0	-7	0	31	0
STnc2040	-11.2	-5	0	-343	1	0	1
SraC	-97.6	64	0	-53	1	12	0
SdsR	-34.5	-93	0	-131	0	142	1
RyeF	-101	230	0	-157	0	0	1
DsrA	-27.1	-14	1000	-9	0	216	0
RseX	-17.6	40	1000	-256	0	301	1
STnc1290	-72.5	-14	0	0	1	0	1
STnc1300	-50.7	58	1000	0	0	0	0
STnc1650	-18.62	93	1000	0	0	19	0
STnc700	-66.3	-69	1000	-132	0	51	1
RyeC	-61.9	37	0	-64	1	241	1
STnc1150	-36.2	-10	227	-4	1	429	1
CyaR	-21.1	-76	0	-86	1	281	1
STnc740	-14.6	36	0	0	0	183	1
STnc1340	-9.9	-14	1000	-148	1	163	1
IsrG	-54.3	-73	1000	0	0	2	1
MicF	-18.4	-83	1000	-502	0	304	1
IsrH-1	-85.7	72	1000	-3	0	43	0
IsrH-2	-71.5	-99	1000	-3	0	214	0
RyfA	-129.9	-15	0	-272	1	5	0
GlmY	-63	-26	0	-48	1	408	1
STnc1380	-28.9	18	1000	-46	0	553	1
IsrI	-63.8	-14	0	-175	0	489	1
IsrJ	-13.8	-14	204	-803	0	37	1
STnc1160	-45.3	-5	930	-56	1	139	1
IsrK	-30.5	-14	0	-164	1	34	1
STnc1390	-24.4	-15	1000	-11	0	19	0
STnc1400	-44.6	-14	778	-160	0	36	0
STnc2090	-39.92	-86	0	0	1	207	1
sRNA3	-51.9	-14	0	-85	1	26	1
IsrL	-103.81	-13	1000	-2	0	0	0
IsrM	-24.8	-61	1000	-153	0	57	1
IsrN	-42.6	80	695	-6	0	0	0
MicA	-22.6	15	1000	-68	0	10	0
InvR	-15.8	-61	0	-92	1	254	1
CsrB	-92.1	-96	0	-42	1	209	1
GcvB	-44.9	-80	1000	-128	0	20	0
OmrA	-27.9	-89	1000	-91	1	417	0
OmrB	-27.8	-96	1000	-292	1	217	0
STnc290	-19.8	-13	0	-569	1	160	1
IsrO	-44.4	150	597	-47	0	19	1
SsrS	-119	201	789	0	1	143	1
RygC	-64.6	-15	0	-51	1	187	0
STnc750	-36.6	-14	0	-26	1	92	1
RygD	-52.9	-14	0	0	0	0	0
SraF	-84.6	-17	0	-65	1	22	1
ArcZ	-46.8	-24	1000	-118	0	0	0
STnc1590	-63	-13	1000	-25	0	0	0
RyhB-1	-26	-14	1000	-252	1	123	0
STnc770	-27.7	-14	1000	-95	1	60	1
STnc710	-26.4	-14	0	-237	1	162	1
STnc780	-49	-15	0	0	0	60	1
IstR-1,2	-47.4	-72	331	-206	1	553	0
STnc400	-12.3	-14	16	-92	1	161	1
GlmZ	-57.1	-65	0	-842	1	69	0
Spf	-32.6	12	0	-149	1	78	0
CsrC	-61.1	-107	1000	-306	0	68	1
STnc870	-17.4	-11	0	-7	1	85	1
IsrP	-19.3	-13	1000	-36	0	19	0
STnc1600	-13.4	-25	1000	-136	0	6	0
OxyS	-36.5	-57	13	-72	0	96	0
STnc1460	-90.3	-14	1000	-93	1	33	1
STnc2130	-27.6	29	0	0	1	124	1
STnc880	-26.4	18	0	-85	1	13	0
SraL	-32.1	-67	0	-32	0	122	0
STnc440	-13.8	-19	0	-116	1	99	0
STnc2160	-19.7	-94	0	-302	0	0	1
IsrQ	-21.3	120	1000	-152	0	0	1
STnc1470	-40.4	-99	126	0	0	159	0
