# Supplementary material for: Prioritizing bona fide bacterial small RNAs with machine learning classifiers
Source: PeerJ. 2019 Jan 24;7:e6304. doi: 10.7717/peerj.6304 (PMC6348098; doi:10.7717/peerj.6304)
Supplement: File S1 [file peerj-07-6304-s002.gz › Code_Data/Feature_tables/S_pyogenes_Negative_data.tsv]

SS	Pos10wrtsRNAStart	DistTerm	Distance	sameStrand	DownDistance	sameDownStrand
RAND_290	-6	-12	1000	0	1	0	1
RAND_226	0	-55	1000	-3530	1	10500	1
RAND_235	-3.3	-106	1000	-5513	0	8484	0
RAND_254	-5.1	-65	788	-10305	0	3698	0
RAND_263	0	-1000	1000	-12007	0	2022	0
RAND_269	-4.79	-64	1000	0	0	0	0
RAND_280	-8.5	-1000	835	0	1	0	1
RAND_285	0	-6	22	0	0	0	0
RAND_300	-1.2	-1000	657	0	1	0	1
RAND_317	-5.8	-20	452	0	0	0	0
RAND_320	0	-41	940	0	0	0	0
RAND_327	0	-1000	1000	0	0	0	0
RAND_340	-1.5	7	406	0	1	0	1
RAND_343	3.5	-12	156	0	0	0	0
RAND_350	-8.7	-103	1000	-1292	1	1828	1
RAND_367	0	-48	87	0	1	0	1
RAND_369	-11.3	62	190	0	0	0	0
RAND_378	-4.8	65	856	0	0	0	0
RAND_401	-15.6	52	0	-529	1	7023	1
RAND_410	-14.3	-84	1000	-2705	0	4825	0
RAND_417	-36.5	-83	1000	-5661	0	1840	0
RAND_419	-4	-1000	1000	-5753	0	1879	0
RAND_422	-11.4	-1000	1000	-6342	1	1262	1
RAND_430	-21.3	-105	257	0	0	0	0
RAND_7	-0.9	-90	283	0	0	0	0
RAND_25	-10.6	-67	459	0	0	0	0
RAND_29	-1.8	-60	697	-791	0	928	1
RAND_73	-9.5	-71	1000	-667	1	362	1
RAND_83	-18.2	-100	595	0	1	0	1
RAND_132	-1.6	-4	140	0	1	0	1
RAND_156	-11.5	-78	1000	0	0	0	0
RAND_166	-48.5	-71	1000	0	0	49	0
RAND_187	-21.3	-44	0	0	1	0	1
RAND_192	-12.4	-8	0	-46	1	7	1
RAND_194	-17.5	69	23	0	0	0	0
RAND_215	-21.54	-23	0	0	0	0	0
RAND_224	0	-18	265	0	1	0	1
RAND_225	0	-35	833	0	1	0	1
RAND_227	-17.1	39	1000	0	1	0	1
RAND_228	-7.1	-96	1000	0	1	0	1
RAND_229	-7.1	-57	596	0	0	0	0
RAND_230	0	-105	31	-118	0	263	0
RAND_231	5.7	-27	816	0	0	0	0
RAND_232	-3.2	-31	1000	0	0	0	0
RAND_233	-11.2	-38	200	0	0	0	0
RAND_234	-18.3	-87	501	0	0	0	0
RAND_236	-3	4	566	0	0	0	0
RAND_237	3.8	9	1000	0	0	0	0
RAND_238	0	-7	102	-357	0	25	0
RAND_239	-7.9	-7	1000	0	0	0	0
RAND_240	-4.6	-41	11	0	1	0	1
RAND_241	-32.7	280	1000	0	1	0	1
RAND_242	-10.2	-95	406	0	0	0	0
RAND_243	-2	-104	97	0	0	0	0
RAND_244	-23.8	-5	0	0	0	0	0
RAND_245	-28.9	146	846	0	1	0	1
RAND_246	-8.5	78	137	0	0	0	0
RAND_247	-18.4	61	1000	-1611	1	660	0
RAND_248	-8.6	-99	0	-2314	1	0	0
RAND_249	0	-22	569	0	0	0	0
RAND_250	-55.8	204	523	0	1	0	1
RAND_251	-19.95	-24	166	0	1	0	1
RAND_252	-15	-29	65	0	1	6317	1
RAND_253	0	-95	0	-941	0	5365	0
RAND_255	-7.5	-18	497	0	1	0	1
RAND_256	1.1	20	192	0	0	0	0
RAND_257	0	-9	449	0	0	0	0
RAND_258	0	-96	0	0	0	0	0
RAND_259	3.9	-74	944	-186	1	75	1
RAND_260	-7.1	-48	367	0	1	0	1
RAND_261	-6.2	-39	1000	0	0	0	0
RAND_262	-4.3	-63	1000	0	1	0	1
RAND_264	-17.6	111	1000	0	0	0	0
RAND_265	-4.2	-70	467	0	0	0	0
RAND_266	-10.5	-31	593	0	1	0	1
RAND_267	-6.5	40	271	0	0	0	0
RAND_268	-20	-46	641	0	0	0	0
RAND_270	-8.9	15	826	0	0	0	0
RAND_271	-7.5	-23	0	0	1	0	1
RAND_272	-9.61	-22	817	0	0	0	0
RAND_273	-13.3	-14	0	0	1	126	1
RAND_274	-5.2	-96	17	0	1	0	1
RAND_275	0	-70	447	0	0	0	0
RAND_276	0.7	-22	1000	0	0	0	0
RAND_277	-25.9	-51	1000	0	0	0	0
RAND_278	-13.3	-46	0	0	0	0	1
RAND_279	-6.87	42	1000	0	0	0	0
RAND_281	1.3	-3	398	0	1	0	1
RAND_282	-8.9	-25	699	0	0	0	0
RAND_283	-13.7	18	1000	0	1	0	1
RAND_284	0	-93	400	-20	1	210	0
RAND_286	-3.2	34	496	0	1	0	1
RAND_287	-12.5	-1000	1000	0	0	0	0
RAND_288	0	-1	455	-379	1	997	1
RAND_289	0.6	-56	1000	0	0	0	0
RAND_291	-40.7	-29	1000	0	0	0	0
RAND_292	13.7	-52	1000	0	1	0	1
RAND_293	0	-61	380	0	1	0	1
RAND_294	-6.3	-99	930	0	1	0	1
RAND_295	-5.9	-96	1000	0	1	0	1
RAND_296	3.8	-41	145	0	1	0	1
RAND_297	0	-26	81	0	0	0	0
RAND_298	-8.7	-63	172	0	1	0	1
RAND_299	0	-98	1000	0	1	0	1
RAND_301	-17	-38	842	0	0	0	0
RAND_302	0	-43	1000	0	1	0	1
RAND_303	-1.8	-33	844	0	1	0	1
RAND_304	-10.1	32	1000	0	0	0	0
RAND_305	-5.9	-79	61	0	1	0	1
RAND_306	0	5	843	-1174	1	2757	1
RAND_307	0	-22	486	0	0	0	0
RAND_308	-23.5	-95	340	0	1	0	1
RAND_309	-59.3	90	1000	0	1	0	1
RAND_310	0	-108	1000	0	0	0	0
RAND_311	-6.45	27	208	0	0	0	0
RAND_312	-4.27	-53	1000	-172	0	0	1
RAND_313	-10.5	8	166	-205	0	9	0
RAND_314	-24.3	-75	276	0	1	0	1
RAND_315	0	-36	1000	-127	0	88	0
RAND_316	-8.8	-68	872	0	0	0	0
RAND_318	0	-82	1000	0	0	0	0
RAND_319	-2.9	-92	496	0	1	0	1
RAND_321	-4.1	12	1000	0	0	0	0
RAND_322	-4.3	-90	889	-52	0	197	1
RAND_323	-10.9	61	939	-89	1	114	0
RAND_324	-6.9	-78	61	0	0	0	0
RAND_325	0	-86	1000	0	0	0	0
RAND_326	0	-62	836	-36	1	528	1
RAND_328	-42.9	217	249	0	1	0	1
RAND_329	-7.2	-25	479	0	1	0	1
RAND_330	-2.2	-17	1000	0	1	0	1
RAND_331	0	-82	1000	0	0	0	0
RAND_332	0	-87	1000	0	0	0	0
RAND_333	-2.37	35	1000	0	0	0	0
RAND_334	0	-32	1000	0	0	0	0
RAND_335	-5.9	-29	567	0	0	0	0
RAND_336	-13	-26	1000	0	1	0	1
RAND_337	-43.2	-63	904	0	0	0	0
RAND_338	-7	-89	1000	0	0	0	0
RAND_339	0	17	128	0	0	0	0
RAND_341	-10.6	139	941	0	1	0	1
RAND_342	-1.6	-93	238	0	0	0	0
RAND_344	0	-22	1000	0	0	0	0
RAND_345	-5.1	-47	887	0	0	0	0
RAND_346	-12.8	-21	0	0	0	0	0
RAND_347	0	-37	137	0	1	0	1
RAND_348	0	-106	1000	0	1	0	1
RAND_349	0	-17	961	0	1	0	1
RAND_351	0	-90	0	0	0	0	0
RAND_352	-3.9	11	1000	0	1	0	1
RAND_353	-12.3	-52	1000	0	0	0	0
RAND_354	-9.2	24	46	0	0	0	0
RAND_355	-4.4	-74	1000	0	0	0	0
RAND_356	0	-97	0	-195	0	142	0
RAND_357	-9.2	-88	932	0	1	0	1
RAND_358	-9.7	-101	382	0	1	0	1
RAND_359	-5.1	-24	1000	0	0	0	0
RAND_360	-17.7	24	312	0	0	0	0
RAND_361	-11.6	-12	1000	0	0	8	0
RAND_362	-14.4	49	604	0	0	0	0
RAND_363	0	-89	1000	0	0	0	0
RAND_364	-13.4	-14	708	0	0	0	0
RAND_365	-4.5	-9	1000	0	0	0	0
RAND_366	-11.9	12	0	0	0	0	0
RAND_368	0	-48	715	0	1	0	1
RAND_370	0	-96	899	0	1	0	1
RAND_371	0	-86	713	0	0	0	0
RAND_372	-6.1	12	0	0	1	0	1
RAND_373	-4.3	-67	177	0	0	0	0
RAND_374	-11.5	-99	253	0	1	0	1
RAND_375	-3	28	1000	0	1	0	1
RAND_376	2.5	-74	1000	0	1	0	1
RAND_377	0	-19	497	0	1	0	1
RAND_379	-19	-89	259	0	0	0	0
RAND_380	-27	-22	0	0	1	186	1
RAND_381	-26.08	-32	1000	0	1	0	1
RAND_382	-0.5	68	0	-51	1	0	1
RAND_383	-3.15	-72	259	0	0	0	0
RAND_384	-5.4	-11	759	-20	0	26	1
RAND_385	-11.5	84	1000	0	0	0	0
RAND_386	0.3	-41	1000	0	0	0	0
RAND_387	-3.71	8	0	0	1	0	1
RAND_388	-19.7	47	0	0	0	0	0
RAND_389	0	-77	216	0	1	0	1
RAND_390	0	-40	951	0	1	0	1
RAND_391	-33.84	303	1000	0	0	0	1
RAND_392	-17.97	82	805	0	0	0	0
RAND_393	-16.3	-83	617	0	0	183	0
RAND_394	0	-104	1000	0	1	0	1
RAND_395	-15.7	59	1000	0	0	0	0
RAND_396	-18.4	101	1000	0	0	0	0
RAND_397	-42.8	124	101	0	1	0	1
RAND_398	-18.9	30	450	0	1	0	1
RAND_399	-3.7	13	79	0	1	0	1
RAND_400	-2.5	25	1000	0	0	0	0
RAND_402	1.96	-108	366	0	0	0	0
RAND_403	-1.7	-68	1000	0	1	0	1
RAND_404	-27.9	65	109	0	1	0	1
RAND_405	0	-11	0	0	1	0	1
RAND_406	-36.1	-10	1000	0	0	0	0
RAND_407	-9.4	13	594	0	1	14	1
RAND_408	-7.3	-89	732	0	0	0	0
RAND_409	-24.1	10	1000	0	1	0	1
RAND_411	-56.6	14	1000	0	1	0	1
RAND_412	0	-45	1000	0	0	0	0
RAND_413	0	-60	1000	0	0	5	0
RAND_414	-11.1	-69	730	0	1	0	1
RAND_415	-19.4	-66	1000	0	0	0	0
RAND_416	-7.6	-28	913	0	1	0	1
RAND_418	-16.9	10	842	0	1	0	1
RAND_420	-6	-20	633	0	1	0	1
RAND_421	-2.5	-98	944	0	1	0	1
RAND_423	-10.5	-49	665	0	1	0	1
RAND_424	0	-101	455	0	1	0	1
RAND_425	-39.4	63	1000	0	0	0	0
RAND_426	-45.46	-9	806	0	1	0	1
RAND_427	-31.39	166	0	0	1	0	1
RAND_428	-41.1	199	501	0	1	0	1
RAND_429	0	-73	165	0	1	0	1
RAND_431	-15.4	-85	1000	-727	1	34	1
RAND_432	-5.3	-91	1000	0	0	0	0
RAND_433	0	-51	571	0	1	0	1
RAND_434	-13.2	-93	332	0	0	0	0
RAND_435	-14	-17	0	0	0	77	0
RAND_436	-0.9	-62	1000	0	1	0	1
RAND_437	-3.4	-68	90	0	1	0	1
RAND_438	0	39	85	0	0	0	0
RAND_439	-18.9	-32	1000	0	1	0	1
RAND_440	0	-27	1000	0	1	0	1
RAND_441	0	36	1000	0	0	0	0
RAND_442	-4.9	-98	1000	0	1	0	1
RAND_444	-27.4	-99	1000	0	1	0	1
RAND_445	-11	-109	1000	0	1	0	1
RAND_446	-51.1	126	578	0	1	0	1
RAND_447	-5.8	-92	137	0	1	0	1
RAND_448	0.2	-85	279	-320	0	555	0
RAND_449	-14.8	-99	896	0	1	0	1
RAND_450	-22.01	-92	115	0	1	0	1
RAND_451	0	-30	197	-460	0	223	0
RAND_452	0	-98	996	0	1	0	1
RAND_453	-21.9	-96	978	0	0	0	0
RAND_454	-2.6	1	654	-44	1	0	0
RAND_455	0	-50	23	0	1	0	1
RAND_456	-4.3	-77	891	0	0	0	0
RAND_457	0	-90	333	0	1	0	1
RAND_458	-3.5	-67	169	0	0	0	0
RAND_459	-7.7	15	0	0	1	0	1
RAND_460	-14.2	46	0	0	1	8	1
RAND_1	-5.5	-75	403	0	1	0	1
RAND_2	-12.9	-26	0	0	0	0	0
RAND_3	-16.6	25	531	0	1	0	1
RAND_4	-10.2	-58	0	0	1	0	1
RAND_5	-9.1	-2	391	0	0	0	0
RAND_6	0	-81	1000	0	0	0	0
RAND_8	-5.1	-64	0	0	1	0	1
RAND_9	0	-62	576	-89	0	0	0
RAND_10	0	-29	940	0	0	0	0
RAND_11	-14.6	51	723	0	1	0	1
RAND_12	-14.48	-16	1000	0	1	0	1
RAND_13	-22	-58	1000	-274	1	135	0
RAND_14	-15.3	37	410	0	0	0	0
RAND_15	0	-45	1000	0	1	0	1
RAND_16	0	-17	0	-184	0	45	1
RAND_17	0.9	-75	1000	0	1	22	1
RAND_18	4.33	18	1000	0	1	0	1
RAND_19	-14.99	-10	163	0	0	0	0
RAND_20	-8.8	0	223	0	1	0	1
RAND_21	-14.9	14	1000	0	0	0	0
RAND_22	-14.6	-36	1000	0	0	0	0
RAND_23	-13.28	127	673	0	0	0	0
RAND_24	0.72	-93	430	0	0	0	0
RAND_26	-10.4	6	1000	-1708	1	30	0
RAND_27	-1	-50	1000	0	1	0	1
RAND_28	-19.5	-70	0	0	0	0	0
RAND_30	0	-24	867	0	0	0	0
RAND_31	-29.3	74	352	0	1	0	1
RAND_32	-3.1	-37	967	0	0	0	0
RAND_33	0	-93	802	-125	1	219	1
RAND_34	-16.7	-97	127	0	1	0	1
RAND_35	-6.8	-93	806	0	1	0	1
RAND_36	-35.7	92	317	0	1	0	1
RAND_37	-14.4	-25	1000	0	0	0	0
RAND_38	-29.7	73	519	0	1	0	1
RAND_39	-3.1	-62	0	0	1	0	1
RAND_40	-6.73	24	179	0	0	0	0
RAND_41	-30.3	56	58	0	1	0	1
RAND_42	-13.2	40	1000	0	0	0	0
RAND_43	-32	-91	446	0	0	0	0
RAND_44	-16.2	23	1000	0	1	0	1
RAND_45	1.8	21	1000	0	0	0	0
RAND_46	-29	-91	1000	0	1	0	1
RAND_47	-3.2	-18	238	0	0	0	0
RAND_48	-9.8	-12	57	-923	0	0	1
RAND_49	-20	-40	0	0	1	0	1
RAND_50	-6.5	-95	472	0	1	0	1
RAND_51	-19.74	159	609	0	0	0	0
RAND_52	-2.8	-101	1000	0	1	0	1
RAND_53	-38.1	124	0	0	0	0	0
RAND_54	-8.6	19	925	0	0	0	0
RAND_55	-2.3	15	860	0	1	0	1
RAND_56	-10.3	-48	328	0	1	68	1
RAND_57	0	-95	148	0	1	138	0
RAND_58	-1.7	-106	506	0	1	0	1
RAND_59	-18.7	-75	511	0	1	0	1
RAND_60	-7	-45	206	0	0	0	0
RAND_61	-11.4	65	69	0	1	0	1
RAND_62	-11.8	-14	990	0	0	0	0
RAND_63	-25.5	128	782	0	0	0	0
RAND_64	-3.5	24	1000	0	0	0	0
RAND_65	0	0	1000	0	1	0	1
RAND_66	0	-61	1000	0	0	0	0
RAND_67	-16	-26	670	0	1	0	1
RAND_68	-20.6	24	389	0	1	0	1
RAND_69	-0.5	-72	1000	0	1	0	1
RAND_70	-6.4	-52	111	-26	0	0	0
RAND_71	-2.7	-58	224	0	1	0	1
RAND_72	0	-79	361	0	1	0	1
RAND_74	-2.6	85	1000	0	1	0	1
RAND_75	-11.2	-94	0	0	1	0	1
RAND_76	-23.1	-31	1000	0	0	0	0
RAND_77	0	-28	506	-5	0	0	0
RAND_78	-11.6	-27	816	0	1	0	1
RAND_79	0	-88	1000	0	0	0	0
RAND_80	0	-11	1000	-22	0	25	0
RAND_81	-21.4	68	0	0	0	0	1
RAND_82	-43.11	134	1000	0	0	0	0
RAND_84	-1.5	-35	1000	0	0	0	0
RAND_85	0	-90	861	0	0	0	0
RAND_86	-5.8	7	1000	0	1	52	1
RAND_87	-1.9	-4	486	0	1	0	1
RAND_88	-5.6	9	1000	0	0	0	0
RAND_89	-2.3	-24	1000	0	0	0	0
RAND_90	1.5	24	238	0	0	0	0
RAND_91	-21.1	177	733	0	1	0	1
RAND_92	-4.9	-35	802	0	1	0	1
RAND_93	-19.1	-82	477	0	1	0	1
RAND_94	-4.5	-51	869	0	1	0	1
RAND_95	-9	-28	343	0	0	0	0
RAND_96	-23.5	-57	0	-117	0	171	0
RAND_97	-19.7	-59	0	-119	0	166	0
RAND_98	3.4	12	106	-14	1	49	1
RAND_99	-4.8	-75	239	0	1	0	1
RAND_100	0	-49	753	0	0	0	0
RAND_101	-0.8	-92	715	-92	1	155	0
RAND_102	-0.9	-100	85	0	0	199	0
RAND_103	-0.8	57	744	-15	0	131	1
RAND_104	0	-100	1000	0	0	0	0
RAND_105	-19.8	-12	999	0	1	0	1
RAND_106	0	-29	1000	0	1	0	1
RAND_107	-13.3	-107	1000	0	0	0	0
RAND_108	0	-87	441	0	0	0	0
RAND_109	0	-28	151	0	1	0	1
RAND_110	-20.3	-47	1000	0	1	0	1
RAND_111	-14.6	-90	1000	0	0	0	0
RAND_112	-15.2	83	1000	0	1	0	1
RAND_113	-52.25	147	0	0	0	0	0
RAND_114	-6.9	-27	1000	0	1	0	1
RAND_115	0	1	1000	0	0	0	0
RAND_116	-5.1	42	406	0	1	0	1
RAND_117	-15.9	14	293	0	0	0	0
RAND_118	-8.7	-77	270	0	1	0	1
RAND_119	-3.4	-96	15	-137	0	0	1
RAND_120	-19.1	14	487	-12	0	27	1
RAND_121	-23.9	-31	532	0	0	0	0
RAND_122	-3.1	-104	415	0	1	0	1
RAND_123	0.3	-12	747	0	0	0	0
RAND_124	0	-41	1000	0	1	0	1
RAND_125	-5.3	-88	557	0	0	0	0
RAND_126	-8.6	-1	1000	0	0	0	0
RAND_127	-16.7	-8	1000	0	1	0	1
RAND_128	0	-88	1000	0	1	0	1
RAND_129	-8.9	77	250	0	1	0	1
RAND_130	-25.47	96	533	0	0	0	0
RAND_131	-5.6	-29	662	0	0	0	0
RAND_133	-22.3	147	1000	0	0	0	0
RAND_134	0	-84	1000	0	1	0	1
RAND_135	-5.4	-47	1000	0	1	0	1
RAND_136	-1	32	1000	0	1	0	1
RAND_137	-16.1	47	870	0	1	0	1
RAND_138	-18.4	-49	977	0	1	0	1
RAND_139	-11.4	53	1000	0	1	0	1
RAND_140	-6.64	54	485	0	1	0	1
RAND_141	0.9	-71	941	0	1	0	1
RAND_142	-26.6	75	76	0	1	0	1
RAND_143	0	-4	231	0	0	0	0
RAND_144	-0.6	-27	1000	0	1	0	1
RAND_145	-0.8	-103	20	0	1	0	1
RAND_146	-18.4	29	133	0	1	0	1
RAND_147	-10.2	-43	1000	0	1	0	1
RAND_148	-24.6	70	1000	0	0	0	0
RAND_149	-6.64	-94	190	0	1	0	1
RAND_150	0.76	-42	1000	0	1	0	1
RAND_151	0	-12	1000	0	0	0	0
RAND_152	-5.1	13	949	0	0	0	0
RAND_153	-9.8	-100	1000	0	1	0	1
RAND_154	-8.4	23	774	0	0	0	0
RAND_155	0	-8	1000	0	1	0	1
RAND_157	-11	11	213	0	0	0	0
RAND_158	-8.4	7	925	0	1	0	1
RAND_159	-45.5	168	562	-383	1	0	1
RAND_160	0	2	75	-1036	1	119	0
RAND_161	4.1	-33	0	-85	0	0	0
RAND_162	0	1	977	-3	0	0	0
RAND_163	-12.3	84	844	0	1	0	1
RAND_164	0	-98	280	-331	1	134	1
RAND_165	-5.74	-33	0	-253	0	0	0
RAND_167	-5.1	0	1000	0	0	0	0
RAND_168	0	-14	417	0	0	0	0
RAND_169	-11.7	-42	321	0	0	0	0
RAND_170	-2.5	0	0	0	1	0	1
RAND_171	-8.6	-78	1000	0	1	0	1
RAND_172	-22.4	-37	1000	0	0	0	0
RAND_173	-6.9	35	1000	0	1	0	1
RAND_174	-28.4	-17	1000	-90	0	262	0
RAND_175	-0.8	-98	759	0	0	0	0
RAND_176	-4.3	-14	1000	0	0	0	0
RAND_177	0	-48	1000	-74	0	23	0
RAND_178	-16.2	56	252	0	1	160	1
RAND_179	-12.1	70	373	0	0	0	0
RAND_180	-18.8	-4	134	0	1	0	1
RAND_181	-16.5	21	282	0	0	0	0
RAND_182	-10.1	-104	1000	0	0	0	0
RAND_183	1.4	-34	1000	0	0	0	0
RAND_184	-10.5	52	848	0	1	318	1
RAND_185	-4.1	26	1000	-488	0	239	0
RAND_186	-17.6	14	212	-508	1	159	1
RAND_188	-13.42	-84	277	0	1	0	1
RAND_189	-7.1	26	466	0	1	0	1
RAND_190	-3.1	-85	1000	-115	0	0	0
RAND_191	-23.2	-81	605	0	0	0	0
RAND_193	0	-75	311	0	1	0	1
RAND_195	-5.6	-74	127	0	1	0	1
RAND_196	-3.68	10	1000	0	0	0	0
RAND_197	-5.9	-3	1000	0	0	0	0
RAND_198	-3.5	-59	780	0	1	0	1
RAND_199	-9.5	20	119	0	1	0	1
RAND_200	-11.5	-42	74	0	1	0	1
RAND_201	-0.4	7	845	0	0	0	0
RAND_202	-13.4	-18	655	0	0	0	0
RAND_203	-23.6	73	147	0	0	0	0
RAND_204	-7.4	17	0	0	0	0	0
RAND_205	-4.28	-50	1000	0	1	0	1
RAND_206	-8.6	-74	789	-29	0	57	0
RAND_207	-6.8	-50	95	0	1	0	1
RAND_208	-10.9	-78	1000	-95	0	112	1
RAND_209	-8.8	17	1000	0	0	0	0
RAND_210	0	-17	29	-80	0	0	0
RAND_211	-40	159	1000	0	0	0	0
RAND_212	0	-27	363	0	0	276	0
RAND_213	-0.1	-24	111	-73	1	1044	1
RAND_214	-18.6	11	1000	0	0	0	0
RAND_216	0	-95	726	0	0	0	0
RAND_217	-6.7	-110	883	0	1	0	1
RAND_218	-18.3	-99	460	-137	0	131	1
RAND_219	-11.1	-61	1000	0	0	0	0
RAND_220	-20.7	-88	1000	0	0	0	0
RAND_221	-4.6	79	1000	0	1	0	1
RAND_222	-9.1	80	0	0	0	0	0
RAND_223	-22.8	-66	522	0	1	0	1
