# Supplementary material for: Prioritizing bona fide bacterial small RNAs with machine learning classifiers
Source: PeerJ. 2019 Jan 24;7:e6304. doi: 10.7717/peerj.6304 (PMC6348098; doi:10.7717/peerj.6304)
Supplement: File S1 [file peerj-07-6304-s002.gz › Code_Data/Feature_tables/S_pyogenes_Positive_data.tsv]

SS	Pos10wrtsRNAStart	DistTerm	Distance	sameStrand	DownDistance	sameDownStrand
Spy_sRNA93359	-25	-15	0	-38	1	132	1
Spy_sRNA190336	-26.8	-16	1000	-211	0	111	1
Spy_sRNA195261	-58	-13	0	-230	1	1312	0
Spy_sRNA318404	-34.2	-17	577	-55	1	22	1
Spy_sRNA392987	-17.6	-16	0	-879	1	485	1
Spy_sRNA477741	-15.8	3	274	-29	0	296	1
Spy_sRNA480642	-13.3	-12	1000	-36	1	24	0
Spy_sRNA480696	0	-22	298	-48	0	18	1
Spy_sRNA482963	-29.9	-55	0	-7	1	117	1
Spy_sRNA500055	-30	-19	0	-81	1	34	1
Spy_sRNA531081	-23.2	-18	0	-39	0	0	0
Spy_sRNA532788	-7.5	-10	0	-12	0	11	0
Spy_sRNA542268	0	-74	0	-202	0	62	0
Spy_sRNA544833	-12.5	-18	124	-60	1	167	1
Spy_sRNA680207	-9.9	-20	0	-253	1	73	1
Spy_sRNA694150	-7.6	-94	0	-425	1	402	1
Spy_sRNA728180	0	-18	248	0	0	0	0
Spy_sRNA779816	-28.2	-21	0	-42	0	121	0
Spy_sRNA792465	-7.6	-8	0	-379	0	25	0
Spy_sRNA800369	-26.3	-9	0	-6	0	55	0
Spy_sRNA924338	0	-104	1000	0	0	0	0
Spy_sRNA930739	-45.2	-19	1000	-119	1	17	1
Spy_sRNA1032107	0	-61	722	0	0	0	0
Spy_sRNA1046345	-57.2	-18	344	-222	0	59	1
Spy_sRNA1063616	0	-67	308	0	0	0	0
Spy_sRNA1065030	-83.64	-46	34	-97	0	297	1
Spy_sRNA1110925	-20.9	-9	0	-76	1	101	0
Spy_sRNA1126903	-58.4	-8	0	-107	1	155	1
Spy_sRNA1167444	-0.7	-101	178	0	0	0	0
Spy_sRNA1186876	4.81	-9	88	-144	0	40	1
Spy_sRNA1212757	-14.8	-19	0	-36	0	190	0
Spy_sRNA1221370	-36.8	-85	0	-8	0	32	0
Spy_sRNA1222613	-11.2	-25	0	-36	0	19	1
Spy_sRNA1260092	-31.8	-9	288	-35	1	60	0
Spy_sRNA1300419	-27.1	13	0	-200	1	158	0
Spy_sRNA1365555	-32	-44	276	-327	1	0	1
Spy_sRNA1571135	-10.8	-5	0	-139	1	62	1
Spy_sRNA1663522	-50.5	-23	93	-92	1	203	1
Spy_sRNA1718031	-10.6	-36	0	0	0	12	1
Spy_sRNA1721621	-23.3	-5	0	-68	0	1008	1
Spy_sRNA1755445	-25.2	-56	0	-15	0	664	0
Spy_sRNA1774740	0	-80	0	-146	0	1074	0
Spy_sRNA1775122	-26.7	-5	0	-408	1	731	1
Spy_sRNA1778807	-2.72	56	284	-29	0	132	0
Spy_sRNA1786666	-25	-24	0	-268	1	262	0
Spy_sRNA1842269	-10.7	-6	138	-209	1	126	0
