# Supplementary material for: Prioritizing bona fide bacterial small RNAs with machine learning classifiers
Source: PeerJ. 2019 Jan 24;7:e6304. doi: 10.7717/peerj.6304 (PMC6348098; doi:10.7717/peerj.6304)
Supplement: File S1 [file peerj-07-6304-s002.gz › Code_Data/Feature_tables/SLT2_Negatives.tsv]

SS	Pos10wrtsRNAStart	DistTerm	Distance	sameStrand	DownDistance	sameDownStrand
S_enterica_LT2_RAND_77	-92.1	258	970	0	1	0	1
S_enterica_LT2_RAND_225	-14.5	95	554	0	1	0	1
S_enterica_LT2_RAND_960	-19.1	-109	1000	-355	0	0	1
S_enterica_LT2_RAND_1057	-35	-6	1000	0	0	0	0
S_enterica_LT2_RAND_1097	-0.7	5	1000	0	0	0	0
S_enterica_LT2_RAND_1102	-27.3	-75	186	0	1	0	1
S_enterica_LT2_RAND_1114	-11.1	39	0	0	1	31	0
S_enterica_LT2_RAND_1154	-15.1	54	406	0	0	0	0
S_enterica_LT2_RAND_1484	-63.9	31	1000	0	1	39	1
S_enterica_LT2_RAND_1545	-18.05	79	1000	0	1	0	1
S_enterica_LT2_RAND_1600	-11.7	-20	1000	0	0	0	0
S_enterica_LT2_RAND_1616	-59.9	140	1000	0	1	13	1
S_enterica_LT2_RAND_1619	-48.8	-23	1000	0	0	0	0
S_enterica_LT2_RAND_1643	-24.2	6	1000	0	0	0	0
S_enterica_LT2_RAND_1665	-37.2	-1000	1000	0	1	0	1
S_enterica_LT2_RAND_1681	-28.1	-36	1000	0	1	0	1
S_enterica_LT2_RAND_1689	-24.3	-30	1000	0	1	0	1
S_enterica_LT2_RAND_1696	-97.4	-107	531	0	1	0	1
S_enterica_LT2_RAND_1702	-9.5	-79	1000	-119	1	125	1
S_enterica_LT2_RAND_1703	-4.6	-82	1000	-122	1	177	1
S_enterica_LT2_RAND_1715	-14.2	38	1000	0	1	0	1
S_enterica_LT2_RAND_1727	-69.2	126	1000	0	1	0	0
S_enterica_LT2_RAND_1741	-24.9	-80	1000	0	0	0	0
S_enterica_LT2_RAND_1745	-52.28	246	1000	0	1	0	1
S_enterica_LT2_RAND_1769	-146.6	322	1000	0	1	0	1
S_enterica_LT2_RAND_1770	-31.9	-1000	1000	0	1	12	1
S_enterica_LT2_RAND_1771	-7.1	3	1000	0	0	0	0
S_enterica_LT2_RAND_1784	-9.6	-88	1000	-112	1	57	1
S_enterica_LT2_RAND_1787	-12.8	-62	1000	0	0	0	0
S_enterica_LT2_RAND_1794	-89.1	359	672	0	1	0	1
S_enterica_LT2_RAND_1804	-42.6	68	1000	0	1	0	1
S_enterica_LT2_RAND_24	-19.4	41	1000	0	0	0	0
S_enterica_LT2_RAND_27	-83	214	1000	0	1	0	1
S_enterica_LT2_RAND_47	-242.8	620	1000	0	0	0	0
S_enterica_LT2_RAND_50	-63.8	-95	1000	0	0	0	0
S_enterica_LT2_RAND_51	-65.2	136	1000	0	0	0	0
S_enterica_LT2_RAND_57	-29	-49	1000	0	0	0	0
S_enterica_LT2_RAND_68	-48.5	-104	1000	0	0	0	0
S_enterica_LT2_RAND_124	-73.25	231	421	0	1	0	1
S_enterica_LT2_RAND_146	-27.6	-22	1000	0	0	0	0
S_enterica_LT2_RAND_148	-110.8	-37	1000	0	1	0	1
S_enterica_LT2_RAND_154	-17	-1000	1000	0	0	0	0
S_enterica_LT2_RAND_160	-10.6	70	1000	0	0	0	0
S_enterica_LT2_RAND_162	-5.3	-23	1000	0	1	0	1
S_enterica_LT2_RAND_169	-76.1	209	1000	0	0	0	0
S_enterica_LT2_RAND_191	-22	-28	1000	-22	1	0	1
S_enterica_LT2_RAND_193	-7.2	-1000	1000	0	0	0	0
S_enterica_LT2_RAND_204	-22.9	-61	1000	0	1	0	1
S_enterica_LT2_RAND_213	-13.7	-45	1000	0	0	0	0
S_enterica_LT2_RAND_222	-10.77	-93	1000	0	0	0	0
S_enterica_LT2_RAND_223	-19.6	50	1000	0	0	0	0
S_enterica_LT2_RAND_230	-10.4	-98	1000	0	0	0	0
S_enterica_LT2_RAND_231	-27.2	-56	1000	0	1	0	1
S_enterica_LT2_RAND_249	-33.8	-53	1000	0	0	0	0
S_enterica_LT2_RAND_263	-19	-4	1000	0	0	0	0
S_enterica_LT2_RAND_269	-23.3	-51	458	0	0	0	0
S_enterica_LT2_RAND_277	-37.2	47	1000	0	1	0	1
S_enterica_LT2_RAND_283	-169.4	230	1000	0	1	0	1
S_enterica_LT2_RAND_284	-24.5	-99	1000	0	1	0	1
S_enterica_LT2_RAND_289	-18.1	39	580	0	0	0	0
S_enterica_LT2_RAND_326	-37.5	105	0	0	1	105	1
S_enterica_LT2_RAND_327	-11.9	64	0	-17	1	169	1
S_enterica_LT2_RAND_332	-22.8	-39	1000	0	1	0	0
S_enterica_LT2_RAND_356	-138.12	2	0	0	0	0	1
S_enterica_LT2_RAND_363	-138.77	-29	0	0	1	0	1
S_enterica_LT2_RAND_393	-15.6	29	17	0	0	67	0
S_enterica_LT2_RAND_394	-27.9	-42	103	0	1	0	1
S_enterica_LT2_RAND_400	-54	-16	0	0	1	0	0
S_enterica_LT2_RAND_404	-18.5	17	1000	0	0	0	0
S_enterica_LT2_RAND_413	-35.4	-37	1000	0	1	0	1
S_enterica_LT2_RAND_421	-270.36	376	1000	0	1	0	0
S_enterica_LT2_RAND_425	-51.87	85	1000	0	0	0	0
S_enterica_LT2_RAND_439	-58.7	113	1000	0	1	0	1
S_enterica_LT2_RAND_461	-44.3	43	1000	0	0	0	0
S_enterica_LT2_RAND_467	-27.3	-45	1000	0	0	0	0
S_enterica_LT2_RAND_468	-20.9	-79	1000	0	0	0	0
S_enterica_LT2_RAND_489	-28.2	72	1000	0	1	60	1
S_enterica_LT2_RAND_491	-37.1	62	1000	0	1	10	1
S_enterica_LT2_RAND_497	-29.9	-1000	1000	0	1	0	1
S_enterica_LT2_RAND_520	-86.8	252	1000	0	0	0	0
S_enterica_LT2_RAND_541	-20.9	-1	1000	0	1	0	1
S_enterica_LT2_RAND_558	-121	20	1000	0	0	0	0
S_enterica_LT2_RAND_561	0	24	1000	0	0	94	1
S_enterica_LT2_RAND_571	-6.1	-41	1000	-74	1	0	0
S_enterica_LT2_RAND_587	1.4	40	1000	-114	0	0	0
S_enterica_LT2_RAND_593	-73.77	79	1000	0	1	0	1
S_enterica_LT2_RAND_611	6.7	-27	1000	0	0	0	0
S_enterica_LT2_RAND_616	-73	136	901	0	0	0	0
S_enterica_LT2_RAND_621	-65.6	176	238	0	0	0	0
S_enterica_LT2_RAND_626	-73.12	62	1000	-131	0	0	0
S_enterica_LT2_RAND_637	-6.4	25	967	-128	0	0	0
S_enterica_LT2_RAND_652	-35.4	-81	1000	0	1	0	1
S_enterica_LT2_RAND_661	-47.4	-46	1000	0	1	0	1
S_enterica_LT2_RAND_662	-74.5	83	777	0	1	0	1
S_enterica_LT2_RAND_674	-38.8	28	1000	0	1	0	1
S_enterica_LT2_RAND_677	-9.8	20	1000	0	0	0	0
S_enterica_LT2_RAND_713	-36.59	199	1000	0	1	0	1
S_enterica_LT2_RAND_725	-75.9	113	543	0	1	0	1
S_enterica_LT2_RAND_740	-16.6	-22	1000	0	0	0	0
S_enterica_LT2_RAND_763	-8.1	-75	1000	0	1	165	0
S_enterica_LT2_RAND_787	-21.09	-102	1000	-3966	1	2191	1
S_enterica_LT2_RAND_795	-42.2	150	1000	-5551	0	509	0
S_enterica_LT2_RAND_807	-18.9	18	1000	0	0	0	0
S_enterica_LT2_RAND_810	-28.6	-13	1000	0	1	0	1
S_enterica_LT2_RAND_814	-10.1	-28	1000	0	1	0	1
S_enterica_LT2_RAND_815	-11.9	25	888	0	1	0	1
S_enterica_LT2_RAND_939	-36.7	-1000	1000	0	1	0	1
S_enterica_LT2_RAND_952	-90.1	49	1000	0	1	0	1
S_enterica_LT2_RAND_966	-109.12	441	648	0	1	0	1
S_enterica_LT2_RAND_975	-29.7	115	0	-58	1	328	1
S_enterica_LT2_RAND_981	-7.6	-1000	978	-183	0	533	0
S_enterica_LT2_RAND_983	1	101	1000	-722	1	0	1
S_enterica_LT2_RAND_1009	-49.54	103	559	0	1	0	1
S_enterica_LT2_RAND_1023	-45	-28	566	0	0	0	0
S_enterica_LT2_RAND_1045	-28.2	106	1000	0	0	106	1
S_enterica_LT2_RAND_1046	-30.5	-42	1000	-88	0	0	1
S_enterica_LT2_RAND_1064	-25.4	43	1000	0	1	0	1
S_enterica_LT2_RAND_1066	-16.2	-60	1000	0	0	0	0
S_enterica_LT2_RAND_1067	-19	-33	1000	0	1	0	1
S_enterica_LT2_RAND_1069	-23.7	-16	1000	-392	1	840	1
S_enterica_LT2_RAND_1077	-48.4	40	1000	0	0	0	0
S_enterica_LT2_RAND_1089	-27.8	-31	1000	0	1	0	1
S_enterica_LT2_RAND_1103	-12.9	-76	1000	0	1	0	1
S_enterica_LT2_RAND_1124	-14	33	1000	0	1	0	1
S_enterica_LT2_RAND_1152	-44.5	56	1000	0	0	0	0
S_enterica_LT2_RAND_1161	-292.3	1029	1000	0	1	0	1
S_enterica_LT2_RAND_1164	-29.3	-22	1000	0	0	0	0
S_enterica_LT2_RAND_1166	-36.2	68	885	0	0	0	0
S_enterica_LT2_RAND_1169	-14.88	-23	354	0	0	0	0
S_enterica_LT2_RAND_1188	-41.3	82	1000	-21	1	210	1
S_enterica_LT2_RAND_1201	-13.4	-91	523	0	0	0	0
S_enterica_LT2_RAND_1203	-5.7	-1000	129	0	1	0	1
S_enterica_LT2_RAND_1206	-48.6	-37	1000	0	0	0	0
S_enterica_LT2_RAND_1214	-39.3	-7	1000	0	0	0	0
S_enterica_LT2_RAND_1219	-40.3	33	168	0	0	0	0
S_enterica_LT2_RAND_1224	-18.2	-1000	1000	0	0	0	0
S_enterica_LT2_RAND_1258	-36.4	-97	1000	0	1	0	1
S_enterica_LT2_RAND_1287	-29.5	-56	1000	0	0	0	0
S_enterica_LT2_RAND_1292	-6.3	13	723	0	0	0	0
S_enterica_LT2_RAND_1294	-78.9	78	79	-53	0	0	1
S_enterica_LT2_RAND_1295	-40.44	13	51	-118	0	0	1
S_enterica_LT2_RAND_1307	-51.1	124	1000	-222	1	0	0
S_enterica_LT2_RAND_1308	-129.48	-26	1000	0	1	0	1
S_enterica_LT2_RAND_1317	-19.7	-37	1000	0	1	0	1
S_enterica_LT2_RAND_1318	-32.5	-46	1000	0	1	0	1
S_enterica_LT2_RAND_1323	-11.4	-37	1000	0	1	0	1
S_enterica_LT2_RAND_1329	-32.4	-77	129	0	1	0	1
S_enterica_LT2_RAND_1330	-32.8	-27	1000	0	0	0	0
S_enterica_LT2_RAND_1334	-25.1	54	754	0	1	0	1
S_enterica_LT2_RAND_1356	4.4	-56	1000	0	0	0	0
S_enterica_LT2_RAND_1370	-44.3	46	714	0	1	0	0
S_enterica_LT2_RAND_1386	-57.8	-61	0	0	1	231	1
S_enterica_LT2_RAND_1387	-9.4	26	329	-184	1	2	1
S_enterica_LT2_RAND_1389	-37.2	33	0	-55	1	121	1
S_enterica_LT2_RAND_1397	-16.6	67	1000	0	1	0	1
S_enterica_LT2_RAND_1408	-27.1	-102	1000	0	1	233	1
S_enterica_LT2_RAND_1420	-10	10	1000	0	0	0	0
S_enterica_LT2_RAND_1433	-12.8	-41	1000	-19	1	49	1
S_enterica_LT2_RAND_1442	-129.6	273	1000	0	1	0	1
S_enterica_LT2_RAND_1446	-40.6	45	1000	0	0	0	0
S_enterica_LT2_RAND_1451	-194.2	403	1000	0	0	0	0
S_enterica_LT2_RAND_1476	-42.2	-62	1000	0	1	0	1
S_enterica_LT2_RAND_1493	-3.3	11	1000	0	0	0	0
S_enterica_LT2_RAND_1494	-34.8	-91	1000	0	1	0	1
S_enterica_LT2_RAND_1519	-14.1	57	479	-88	1	0	1
S_enterica_LT2_RAND_1521	-86.7	318	0	0	1	0	0
S_enterica_LT2_RAND_1549	-22.8	-82	301	0	1	0	1
S_enterica_LT2_RAND_1553	-13.6	-36	1000	0	0	0	0
S_enterica_LT2_RAND_1556	-16.4	-97	1000	0	0	0	0
S_enterica_LT2_RAND_1571	-96.47	-64	1000	0	1	0	1
S_enterica_LT2_RAND_1579	-40.5	12	1000	0	1	0	1
S_enterica_LT2_RAND_1592	-19.1	-36	1000	0	1	0	1
S_enterica_LT2_RAND_1599	-8.4	-52	1000	-95	1	0	0
S_enterica_LT2_RAND_1601	-13.6	-39	1000	-128	1	42	1
S_enterica_LT2_RAND_1602	-21.07	285	1000	0	1	0	1
S_enterica_LT2_RAND_1603	-24.2	78	1000	0	0	0	0
S_enterica_LT2_RAND_1604	-200.44	753	1000	0	0	0	0
S_enterica_LT2_RAND_1605	-142.24	359	1000	0	0	0	0
S_enterica_LT2_RAND_1606	-34.3	-28	1000	0	0	0	0
S_enterica_LT2_RAND_1607	-13.2	-5	61	-118	0	37	0
S_enterica_LT2_RAND_1608	-28.7	-95	1000	0	0	0	0
S_enterica_LT2_RAND_1609	-3.3	-70	923	0	1	0	1
S_enterica_LT2_RAND_1610	-6.6	-2	1000	0	0	0	0
S_enterica_LT2_RAND_1611	-44.6	-104	1000	0	0	0	0
S_enterica_LT2_RAND_1612	-61.1	-54	1000	0	0	0	0
S_enterica_LT2_RAND_1613	-28.1	-1000	1000	0	0	0	0
S_enterica_LT2_RAND_1614	-21.5	66	1000	0	1	80	1
S_enterica_LT2_RAND_1615	-21.1	-43	1000	0	0	0	0
S_enterica_LT2_RAND_1617	-71.4	33	1000	0	1	0	1
S_enterica_LT2_RAND_1618	-27.34	76	140	0	1	0	1
S_enterica_LT2_RAND_1620	-19.7	-92	1000	0	0	0	0
S_enterica_LT2_RAND_1621	-21.3	17	1000	0	0	43	1
S_enterica_LT2_RAND_1622	-40.1	-54	1000	0	0	0	0
S_enterica_LT2_RAND_1623	-45.52	26	1000	0	0	0	0
S_enterica_LT2_RAND_1624	-27.3	-91	1000	0	0	0	0
S_enterica_LT2_RAND_1625	-35.4	7	1000	0	0	0	0
S_enterica_LT2_RAND_1626	-20.5	-19	1000	0	1	0	1
S_enterica_LT2_RAND_1627	-22.1	-51	1000	0	0	0	0
S_enterica_LT2_RAND_1628	-78.2	43	1000	0	1	0	1
S_enterica_LT2_RAND_1629	-41.5	-101	1000	0	1	0	1
S_enterica_LT2_RAND_1630	-4.2	-56	1000	0	0	0	0
S_enterica_LT2_RAND_1631	-24.1	-103	1000	0	1	0	1
S_enterica_LT2_RAND_1632	-46.2	34	275	0	0	0	0
S_enterica_LT2_RAND_1633	-10.4	17	1000	0	0	0	0
S_enterica_LT2_RAND_1634	-35.4	110	1000	0	0	0	0
S_enterica_LT2_RAND_1635	-4.9	-92	1000	0	0	0	0
S_enterica_LT2_RAND_1636	-264.7	656	0	0	1	0	1
S_enterica_LT2_RAND_1637	-28.27	-78	1000	0	0	0	0
S_enterica_LT2_RAND_1638	-23.1	-1000	1000	0	1	0	1
S_enterica_LT2_RAND_1639	-36.9	32	1000	0	1	0	1
S_enterica_LT2_RAND_1640	-65.1	-1000	1000	0	0	0	0
S_enterica_LT2_RAND_1641	-44.4	-11	1000	0	0	0	0
S_enterica_LT2_RAND_1642	-55.1	191	1000	0	0	0	0
S_enterica_LT2_RAND_1644	-58.56	119	1000	-85	0	0	0
S_enterica_LT2_RAND_1645	-52.8	151	1000	-874	0	0	0
S_enterica_LT2_RAND_1646	-4.9	-66	1000	0	1	837	1
S_enterica_LT2_RAND_1647	-38	142	1000	0	0	0	0
S_enterica_LT2_RAND_1648	-55.5	-81	810	0	1	0	1
S_enterica_LT2_RAND_1649	-51.8	-77	1000	0	1	0	1
S_enterica_LT2_RAND_1650	-8.6	27	1000	0	1	0	1
S_enterica_LT2_RAND_1651	-86.2	381	63	0	1	0	1
S_enterica_LT2_RAND_1652	-15.4	4	93	0	1	0	1
S_enterica_LT2_RAND_1653	-8.4	-79	1000	0	1	0	1
S_enterica_LT2_RAND_1654	-0.7	25	1000	0	0	0	0
S_enterica_LT2_RAND_1655	-82.79	0	1000	0	1	121	1
S_enterica_LT2_RAND_1656	-10.4	-74	1000	0	0	0	0
S_enterica_LT2_RAND_1657	-20	-35	1000	0	0	0	0
S_enterica_LT2_RAND_1658	-18.3	-87	1000	0	0	0	0
S_enterica_LT2_RAND_1659	-49.9	-1000	1000	0	1	0	1
S_enterica_LT2_RAND_1660	-69.2	-94	1000	0	1	0	1
S_enterica_LT2_RAND_1661	-13	3	1000	0	1	0	1
S_enterica_LT2_RAND_1662	-90.3	111	1000	0	0	0	0
S_enterica_LT2_RAND_1663	-68.3	47	1000	0	1	0	1
S_enterica_LT2_RAND_1664	-21.6	-29	1000	0	1	0	1
S_enterica_LT2_RAND_1666	-32.2	-59	1000	0	0	0	0
S_enterica_LT2_RAND_1667	-3.42	40	1000	0	1	0	1
S_enterica_LT2_RAND_1668	-99.9	97	474	0	1	0	1
S_enterica_LT2_RAND_1669	-45.6	216	1000	0	1	0	1
S_enterica_LT2_RAND_1670	-236.6	364	658	0	1	0	1
S_enterica_LT2_RAND_1671	-115.8	-7	0	0	0	0	1
S_enterica_LT2_RAND_1672	-30.1	-62	785	0	1	0	1
S_enterica_LT2_RAND_1673	-65.05	169	1000	0	0	0	0
S_enterica_LT2_RAND_1674	-79.52	43	1000	0	0	0	0
S_enterica_LT2_RAND_1675	-49.2	-89	1000	0	0	0	0
S_enterica_LT2_RAND_1676	-44.4	-47	1000	0	1	0	1
S_enterica_LT2_RAND_1677	-7.9	-1000	1000	0	1	0	1
S_enterica_LT2_RAND_1678	-9	-64	1000	0	1	0	1
S_enterica_LT2_RAND_1679	-241.31	665	1000	0	1	0	0
S_enterica_LT2_RAND_1680	-31.4	98	1000	0	0	0	0
S_enterica_LT2_RAND_1682	-17.9	-1000	1000	0	1	0	1
S_enterica_LT2_RAND_1683	-69.4	-89	1000	0	1	0	1
S_enterica_LT2_RAND_1684	-12.1	-78	1000	0	1	0	1
S_enterica_LT2_RAND_1685	-31.6	-82	1000	0	0	0	0
S_enterica_LT2_RAND_1686	-44.4	45	1000	0	1	0	1
S_enterica_LT2_RAND_1687	-7.3	4	1000	0	0	0	0
S_enterica_LT2_RAND_1688	-12.7	-93	1000	0	1	0	1
S_enterica_LT2_RAND_1690	-50.8	262	915	0	1	0	1
S_enterica_LT2_RAND_1691	-7.3	-3	1000	0	0	0	0
S_enterica_LT2_RAND_1692	-17	158	1000	0	0	0	0
S_enterica_LT2_RAND_1693	-25.2	-35	1000	0	0	0	0
S_enterica_LT2_RAND_1694	-47.6	176	515	0	0	0	0
S_enterica_LT2_RAND_1695	-8.7	-19	1000	0	1	0	1
S_enterica_LT2_RAND_1697	-43.61	75	464	0	1	0	1
S_enterica_LT2_RAND_1698	-90.1	-86	1000	0	1	0	1
S_enterica_LT2_RAND_1699	-5.2	-95	1000	0	0	413	0
S_enterica_LT2_RAND_1700	-21.7	-14	0	0	0	0	0
S_enterica_LT2_RAND_1701	-103	297	1000	0	0	0	0
S_enterica_LT2_RAND_1704	-26.2	-3	1000	0	0	0	0
S_enterica_LT2_RAND_1705	-47.8	-1000	79	0	1	0	1
S_enterica_LT2_RAND_1706	-29.3	-1000	72	0	1	0	1
S_enterica_LT2_RAND_1707	-48.9	-22	0	0	0	0	0
S_enterica_LT2_RAND_1708	-28	-1000	1000	0	0	0	0
S_enterica_LT2_RAND_1709	-62.5	-44	1000	0	0	0	0
S_enterica_LT2_RAND_1710	-14.7	57	1000	0	1	0	1
S_enterica_LT2_RAND_1711	-36.8	-15	1000	0	0	0	0
S_enterica_LT2_RAND_1712	-54.4	259	1000	0	1	0	1
S_enterica_LT2_RAND_1713	-91.2	138	1000	0	0	0	0
S_enterica_LT2_RAND_1714	-37	-1000	1000	0	0	0	0
S_enterica_LT2_RAND_1716	-22	-1000	1000	0	0	0	0
S_enterica_LT2_RAND_1717	-14.8	26	1000	0	0	0	0
S_enterica_LT2_RAND_1718	-51.3	111	1000	0	1	0	1
S_enterica_LT2_RAND_1719	-57.4	186	1000	0	1	94	1
S_enterica_LT2_RAND_1720	-16.2	-79	1000	0	1	0	1
S_enterica_LT2_RAND_1721	-35.9	94	1000	-77	1	19	1
S_enterica_LT2_RAND_1722	-16.4	-79	1000	0	1	0	1
S_enterica_LT2_RAND_1723	-2.7	6	1000	0	0	0	0
S_enterica_LT2_RAND_1724	-28.7	-1000	1000	0	1	0	1
S_enterica_LT2_RAND_1725	-4.6	16	1000	0	1	0	1
S_enterica_LT2_RAND_1726	-109.1	280	1000	0	1	0	1
S_enterica_LT2_RAND_1728	-84.1	153	1000	0	1	0	1
S_enterica_LT2_RAND_1729	-22	-48	1000	0	0	0	0
S_enterica_LT2_RAND_1730	-44.8	125	140	-186	0	0	0
S_enterica_LT2_RAND_1731	-68.2	144	1000	0	1	0	1
S_enterica_LT2_RAND_1732	-52.3	88	1000	0	1	0	1
S_enterica_LT2_RAND_1733	-9.5	-78	1000	0	0	0	0
S_enterica_LT2_RAND_1734	-34	-1000	1000	0	0	0	0
S_enterica_LT2_RAND_1735	-76.1	-38	612	0	1	0	1
S_enterica_LT2_RAND_1736	-89.7	131	486	0	0	0	0
S_enterica_LT2_RAND_1737	-3.8	-73	1000	0	1	0	1
S_enterica_LT2_RAND_1738	-131.1	105	1000	0	1	0	1
S_enterica_LT2_RAND_1739	-6.3	-57	1000	0	1	0	1
S_enterica_LT2_RAND_1740	-14.3	-59	383	0	0	0	0
S_enterica_LT2_RAND_1742	-2.7	44	1000	0	0	0	0
S_enterica_LT2_RAND_1743	-37.05	-74	0	-77	0	0	0
S_enterica_LT2_RAND_1744	-63	-1000	1000	0	0	0	0
S_enterica_LT2_RAND_1746	-115.3	172	1000	0	1	0	1
S_enterica_LT2_RAND_1747	-22.2	-87	1000	0	0	0	0
S_enterica_LT2_RAND_1748	-17.5	-1000	1000	0	0	0	0
S_enterica_LT2_RAND_1749	-64.5	-82	1000	0	0	33	0
S_enterica_LT2_RAND_1750	-49.3	-95	1000	0	1	0	1
S_enterica_LT2_RAND_1751	-11.4	-81	1000	0	0	0	0
S_enterica_LT2_RAND_1752	-9.5	-88	1000	-1146	0	653	0
S_enterica_LT2_RAND_1753	-55.7	-85	1000	0	1	0	1
S_enterica_LT2_RAND_1754	-68.1	113	1000	0	0	0	1
S_enterica_LT2_RAND_1755	-85.8	119	1000	0	1	0	1
S_enterica_LT2_RAND_1756	-19.5	51	1000	0	0	0	0
S_enterica_LT2_RAND_1757	-3.9	-29	733	0	0	0	0
S_enterica_LT2_RAND_1758	-26.4	-5	1000	-22	0	169	1
S_enterica_LT2_RAND_1759	-123.61	13	1000	0	1	0	1
S_enterica_LT2_RAND_1760	-18.8	-41	1000	0	0	0	0
S_enterica_LT2_RAND_1761	-22.2	-54	1000	0	0	0	0
S_enterica_LT2_RAND_1762	-20.8	11	1000	0	1	0	1
S_enterica_LT2_RAND_1763	-116.8	87	9	0	1	0	1
S_enterica_LT2_RAND_1764	-10.3	1	1000	0	0	0	0
S_enterica_LT2_RAND_1765	-0.3	-42	1000	-77	1	16	0
S_enterica_LT2_RAND_1766	-17.3	51	1000	0	0	0	0
S_enterica_LT2_RAND_1767	-53.8	33	1000	0	1	0	0
S_enterica_LT2_RAND_1768	-74.3	248	0	0	1	8	0
S_enterica_LT2_RAND_1772	-20.7	44	1000	-169	1	0	1
S_enterica_LT2_RAND_1773	-68.7	79	1000	0	0	0	0
S_enterica_LT2_RAND_1774	-12.9	23	1000	0	1	0	1
S_enterica_LT2_RAND_1775	-38.2	-93	1000	0	0	0	0
S_enterica_LT2_RAND_1776	-6.4	-1000	1000	0	0	0	0
S_enterica_LT2_RAND_1777	-12.6	36	1000	0	1	0	1
S_enterica_LT2_RAND_1778	-11.4	-85	1000	-74	1	149	1
S_enterica_LT2_RAND_1779	0.22	13	1000	-9	0	287	0
S_enterica_LT2_RAND_1780	-32.5	72	1000	-304	1	0	1
S_enterica_LT2_RAND_1781	-25.2	-27	1000	0	1	0	1
S_enterica_LT2_RAND_1782	-17.3	26	1000	0	0	0	0
S_enterica_LT2_RAND_1783	-24.1	106	1000	0	1	0	1
S_enterica_LT2_RAND_1785	-59.6	244	1000	0	0	0	0
S_enterica_LT2_RAND_1786	-38.4	101	1000	0	0	0	0
S_enterica_LT2_RAND_1788	-14.3	-2	120	0	0	0	0
S_enterica_LT2_RAND_1789	-25.2	-33	1000	0	1	0	1
S_enterica_LT2_RAND_1790	-60.1	15	1000	0	1	0	1
S_enterica_LT2_RAND_1791	-70.7	110	1000	0	1	0	1
S_enterica_LT2_RAND_1792	-3.5	43	1000	-258	0	23	0
S_enterica_LT2_RAND_1793	-47.4	25	943	0	0	1071	0
S_enterica_LT2_RAND_1795	-24.4	-79	1000	0	1	0	1
S_enterica_LT2_RAND_1796	-10.3	-2	1000	0	0	0	0
S_enterica_LT2_RAND_1797	-206.1	434	0	0	0	0	1
S_enterica_LT2_RAND_1798	-59.5	130	1000	0	1	0	1
S_enterica_LT2_RAND_1799	-28.2	-1000	1000	0	1	0	1
S_enterica_LT2_RAND_1800	-22.7	-86	102	0	1	0	1
S_enterica_LT2_RAND_1801	-6.7	-76	987	0	0	0	0
S_enterica_LT2_RAND_1802	-85.4	160	1000	0	1	0	1
S_enterica_LT2_RAND_1803	-12.4	21	1000	0	0	0	0
S_enterica_LT2_RAND_1	-3.8	3	1000	-933	0	31	1
S_enterica_LT2_RAND_2	-43.5	150	1000	0	1	0	1
S_enterica_LT2_RAND_3	-30.4	-73	1000	0	1	0	1
S_enterica_LT2_RAND_4	-37.2	-2	1000	0	0	0	0
S_enterica_LT2_RAND_5	-12	-17	1000	0	0	0	0
S_enterica_LT2_RAND_6	-32.1	32	1000	0	0	0	0
S_enterica_LT2_RAND_7	-175.6	427	803	0	1	0	1
S_enterica_LT2_RAND_8	-51.28	245	1000	-2	0	21	1
S_enterica_LT2_RAND_9	-40.9	-51	461	-1134	1	730	0
S_enterica_LT2_RAND_10	-69.7	48	1000	0	1	0	1
S_enterica_LT2_RAND_11	-19.2	117	1000	0	0	0	0
S_enterica_LT2_RAND_12	-42.9	81	255	0	1	0	1
S_enterica_LT2_RAND_13	-51.5	-7	1000	0	1	0	1
S_enterica_LT2_RAND_14	-64.7	227	1000	0	1	0	1
S_enterica_LT2_RAND_15	-29.6	27	1000	0	1	0	1
S_enterica_LT2_RAND_16	-1.9	-35	1000	0	1	0	1
S_enterica_LT2_RAND_17	-74.7	63	0	-214	0	0	1
S_enterica_LT2_RAND_18	-23.7	-54	776	0	1	0	1
S_enterica_LT2_RAND_19	-24.7	108	1000	0	0	0	0
S_enterica_LT2_RAND_20	-52.7	142	649	0	0	0	0
S_enterica_LT2_RAND_21	-55	187	0	-48	1	0	1
S_enterica_LT2_RAND_22	-18.7	38	1000	-58	0	0	1
S_enterica_LT2_RAND_23	-23.8	14	1000	0	1	0	1
S_enterica_LT2_RAND_25	-73.76	139	1000	0	0	0	0
S_enterica_LT2_RAND_26	-47.2	-45	131	0	1	0	1
S_enterica_LT2_RAND_28	-44	80	1000	0	1	0	1
S_enterica_LT2_RAND_29	-31.2	6	1000	0	1	0	1
S_enterica_LT2_RAND_30	-36.5	-106	1000	0	1	0	1
S_enterica_LT2_RAND_31	-146.6	-103	1000	0	1	0	1
S_enterica_LT2_RAND_32	-21.6	-14	0	0	1	0	1
S_enterica_LT2_RAND_33	-24.5	-75	1000	0	1	0	1
S_enterica_LT2_RAND_34	-7.9	81	1000	0	0	0	0
S_enterica_LT2_RAND_35	-208.6	624	71	0	1	0	1
S_enterica_LT2_RAND_36	-43.1	196	1000	0	1	248	0
S_enterica_LT2_RAND_37	-5.4	32	265	0	1	0	1
S_enterica_LT2_RAND_38	-17.4	-20	1000	0	0	0	0
S_enterica_LT2_RAND_39	-35.1	83	1000	0	0	0	0
S_enterica_LT2_RAND_40	-26	-9	1000	0	1	0	1
S_enterica_LT2_RAND_41	-12.92	64	1000	-237	0	140	1
S_enterica_LT2_RAND_42	-7.6	-1000	1000	-6	0	0	0
S_enterica_LT2_RAND_43	-28	-72	1000	0	1	0	1
S_enterica_LT2_RAND_44	-73	25	0	0	1	27	1
S_enterica_LT2_RAND_45	-28.3	-1000	1000	0	1	0	1
S_enterica_LT2_RAND_46	-48.7	-104	397	-348	1	654	1
S_enterica_LT2_RAND_48	-11.4	24	1000	0	0	0	0
S_enterica_LT2_RAND_49	-18.8	69	41	-97	0	0	0
S_enterica_LT2_RAND_52	-11.42	-47	1000	0	1	0	1
S_enterica_LT2_RAND_53	-42	56	1000	0	1	0	1
S_enterica_LT2_RAND_54	-31.8	-33	1000	0	1	0	1
S_enterica_LT2_RAND_55	-6.8	-4	240	0	1	0	1
S_enterica_LT2_RAND_56	-25.2	7	1000	0	0	0	0
S_enterica_LT2_RAND_58	-40.3	84	1000	0	0	0	0
S_enterica_LT2_RAND_59	-40	117	305	0	1	0	0
S_enterica_LT2_RAND_60	-17.7	-26	16	-530	1	0	1
S_enterica_LT2_RAND_61	-14.1	-56	1000	0	1	0	1
S_enterica_LT2_RAND_62	-27.7	13	1000	-2	0	52	0
S_enterica_LT2_RAND_63	-14.2	5	1000	-95	0	0	0
S_enterica_LT2_RAND_64	-5.1	15	1000	0	0	0	0
S_enterica_LT2_RAND_65	-32.47	248	662	0	0	14	1
S_enterica_LT2_RAND_66	-136.52	385	1000	0	0	0	0
S_enterica_LT2_RAND_67	-31.1	-40	1000	-177	0	0	0
S_enterica_LT2_RAND_69	-53.6	20	1000	0	1	0	1
S_enterica_LT2_RAND_70	-161.4	29	398	-3	1	0	1
S_enterica_LT2_RAND_71	-27.6	-11	0	-580	0	0	0
S_enterica_LT2_RAND_72	-237.4	209	1000	0	0	0	1
S_enterica_LT2_RAND_73	-100.1	25	1000	0	1	0	1
S_enterica_LT2_RAND_74	-61.3	-1000	1000	0	1	0	1
S_enterica_LT2_RAND_75	-29.1	-74	0	0	1	59	1
S_enterica_LT2_RAND_76	-152.7	197	71	0	1	0	1
S_enterica_LT2_RAND_78	-30	80	447	0	1	0	1
S_enterica_LT2_RAND_79	-176.13	749	1000	-345	0	0	1
S_enterica_LT2_RAND_80	-8.7	-44	1000	-440	0	0	1
S_enterica_LT2_RAND_81	-1.2	-57	1000	0	1	0	1
S_enterica_LT2_RAND_82	-52	-82	865	0	0	0	0
S_enterica_LT2_RAND_83	-63.81	-22	1000	0	1	8	0
S_enterica_LT2_RAND_84	-9.5	-1000	1000	0	0	0	0
S_enterica_LT2_RAND_85	-9.6	48	1000	0	1	0	1
S_enterica_LT2_RAND_86	-9.4	-1000	246	0	0	0	1
S_enterica_LT2_RAND_87	-75.4	-28	185	0	1	0	1
S_enterica_LT2_RAND_88	-4.4	-33	76	-225	0	0	0
S_enterica_LT2_RAND_89	-18.1	-1	332	0	0	0	0
S_enterica_LT2_RAND_90	-51.3	119	1000	0	1	0	1
S_enterica_LT2_RAND_91	-39.24	152	1000	0	1	0	1
S_enterica_LT2_RAND_92	-32.8	52	1000	0	1	133	1
S_enterica_LT2_RAND_93	-49	43	1000	0	1	0	1
S_enterica_LT2_RAND_94	-33.6	-1000	1000	0	1	0	1
S_enterica_LT2_RAND_95	-20.3	-57	1000	0	1	0	1
S_enterica_LT2_RAND_96	-0.4	-33	1000	0	0	0	0
S_enterica_LT2_RAND_97	-14.9	-8	1000	0	0	0	0
S_enterica_LT2_RAND_98	-67	110	334	0	1	352	0
S_enterica_LT2_RAND_99	-144.04	340	1000	0	1	0	1
S_enterica_LT2_RAND_100	-20.7	-58	1000	0	1	0	1
S_enterica_LT2_RAND_101	-14.2	25	1000	0	0	238	0
S_enterica_LT2_RAND_102	-37.1	45	0	-8	0	0	1
S_enterica_LT2_RAND_103	-22.2	-77	1000	0	1	0	1
S_enterica_LT2_RAND_104	-135.9	243	1000	0	1	0	1
S_enterica_LT2_RAND_105	-222.8	12	0	0	0	0	1
S_enterica_LT2_RAND_106	-27.3	-74	553	0	0	0	0
S_enterica_LT2_RAND_107	-40.9	60	0	0	0	0	1
S_enterica_LT2_RAND_108	-108.4	302	1000	0	1	0	1
S_enterica_LT2_RAND_109	-25.4	-35	1000	0	0	0	0
S_enterica_LT2_RAND_110	-38.4	-52	1000	0	1	0	1
S_enterica_LT2_RAND_111	-7.6	49	1000	0	0	0	0
S_enterica_LT2_RAND_112	-34.1	58	1000	0	1	0	1
S_enterica_LT2_RAND_113	-9.8	-45	1000	0	1	0	1
S_enterica_LT2_RAND_114	-48	15	1000	0	1	0	1
S_enterica_LT2_RAND_115	-66.6	17	1000	0	0	0	0
S_enterica_LT2_RAND_116	-26	-62	1000	0	0	0	0
S_enterica_LT2_RAND_117	-35	-93	1000	0	0	0	0
S_enterica_LT2_RAND_118	-92.2	112	1000	0	0	0	0
S_enterica_LT2_RAND_119	-24.5	103	1000	-403	1	379	0
S_enterica_LT2_RAND_120	-70.4	-97	613	-766	1	0	0
S_enterica_LT2_RAND_121	-13.8	-52	1000	0	1	0	1
S_enterica_LT2_RAND_122	-32.7	-71	1000	0	0	0	0
S_enterica_LT2_RAND_123	-35.2	74	1000	0	1	0	1
S_enterica_LT2_RAND_125	-26.6	-100	765	-41	1	0	1
S_enterica_LT2_RAND_126	-28.2	-77	157	0	0	0	0
S_enterica_LT2_RAND_127	-78.3	-72	823	0	1	0	1
S_enterica_LT2_RAND_128	-76.68	178	1000	0	1	0	1
S_enterica_LT2_RAND_129	-34.9	-15	1000	0	0	0	0
S_enterica_LT2_RAND_130	-26.7	-100	1000	0	0	130	1
S_enterica_LT2_RAND_131	-16.1	-14	1000	-176	0	0	1
S_enterica_LT2_RAND_132	-67	-95	810	0	0	0	0
S_enterica_LT2_RAND_133	-28.5	-71	1000	0	0	0	0
S_enterica_LT2_RAND_134	-34.3	-80	576	0	1	0	1
S_enterica_LT2_RAND_135	-36.82	95	1000	0	1	0	1
S_enterica_LT2_RAND_136	-4.8	-73	1000	0	1	0	1
S_enterica_LT2_RAND_137	-90.1	295	1000	0	0	0	0
S_enterica_LT2_RAND_138	-71.9	131	611	0	1	0	1
S_enterica_LT2_RAND_139	-42.4	-45	1000	0	0	12	0
S_enterica_LT2_RAND_140	-59.4	234	1000	0	1	0	1
S_enterica_LT2_RAND_141	-31.55	-52	1000	0	0	0	0
S_enterica_LT2_RAND_142	-16.4	-76	1000	0	1	0	1
S_enterica_LT2_RAND_143	-73.21	52	867	0	1	0	1
S_enterica_LT2_RAND_144	-28.97	78	1000	0	1	0	1
S_enterica_LT2_RAND_145	-18.2	-59	1000	0	0	0	0
S_enterica_LT2_RAND_147	-16.5	-42	0	0	1	39	0
S_enterica_LT2_RAND_149	-24.4	-8	1000	0	0	0	0
S_enterica_LT2_RAND_150	-23.6	27	964	0	0	183	1
S_enterica_LT2_RAND_151	-1.3	17	1000	-44	1	143	0
S_enterica_LT2_RAND_152	-42.1	-91	651	-180	0	0	1
S_enterica_LT2_RAND_153	-46.2	-66	1000	0	0	0	0
S_enterica_LT2_RAND_155	-78.8	1	1000	0	1	0	1
S_enterica_LT2_RAND_156	-8.9	-10	822	0	1	0	1
S_enterica_LT2_RAND_157	-1.65	103	1000	0	0	0	0
S_enterica_LT2_RAND_158	-33.1	144	850	0	1	0	1
S_enterica_LT2_RAND_159	-7.1	-56	787	0	1	0	1
S_enterica_LT2_RAND_161	-42	25	1000	0	0	0	0
S_enterica_LT2_RAND_163	-14	103	1000	-269	1	0	1
S_enterica_LT2_RAND_164	-17.8	-30	1000	0	0	0	0
S_enterica_LT2_RAND_165	-55.07	14	1000	0	1	0	1
S_enterica_LT2_RAND_166	-14.74	-17	1000	0	0	0	0
S_enterica_LT2_RAND_167	-57.7	213	1000	0	1	0	1
S_enterica_LT2_RAND_168	-12.1	-40	1000	0	0	0	0
S_enterica_LT2_RAND_170	-102	176	684	0	1	0	1
S_enterica_LT2_RAND_171	-106.2	283	1000	0	1	0	1
S_enterica_LT2_RAND_172	-51.2	36	1000	0	0	0	0
S_enterica_LT2_RAND_173	-11.6	-41	1000	0	0	0	0
S_enterica_LT2_RAND_174	-17.7	-1000	1000	0	0	0	0
S_enterica_LT2_RAND_175	-33.8	-52	1000	0	1	0	1
S_enterica_LT2_RAND_176	0	28	0	-30	1	0	1
S_enterica_LT2_RAND_177	-5.4	71	1000	0	0	0	0
S_enterica_LT2_RAND_178	-39.48	164	1000	0	1	0	1
S_enterica_LT2_RAND_179	-16.6	25	1000	0	0	0	0
S_enterica_LT2_RAND_180	-8.2	25	1000	0	1	0	1
S_enterica_LT2_RAND_181	-13.2	5	1000	-21	0	0	0
S_enterica_LT2_RAND_182	-18.2	-88	1000	0	1	0	1
S_enterica_LT2_RAND_183	-12.5	38	1000	0	1	0	1
S_enterica_LT2_RAND_184	-32	83	1000	0	1	0	1
S_enterica_LT2_RAND_185	-47.7	152	1000	0	1	0	1
S_enterica_LT2_RAND_186	-39.2	25	1000	0	1	0	1
S_enterica_LT2_RAND_187	-26.14	-22	1000	0	0	0	0
S_enterica_LT2_RAND_188	-61.1	343	1000	0	0	0	0
S_enterica_LT2_RAND_189	-34	110	1000	0	0	0	0
S_enterica_LT2_RAND_190	-5.6	-74	1000	0	1	0	1
S_enterica_LT2_RAND_192	-33.3	-99	460	0	0	82	1
S_enterica_LT2_RAND_194	-12.1	30	411	0	0	0	0
S_enterica_LT2_RAND_195	-28.5	4	1000	0	0	0	0
S_enterica_LT2_RAND_196	-29.8	25	1000	0	0	62	1
S_enterica_LT2_RAND_197	-66.67	-1000	1000	0	1	0	1
S_enterica_LT2_RAND_198	-4	-1000	1000	0	1	0	1
S_enterica_LT2_RAND_199	-93.4	-58	1000	0	0	0	0
S_enterica_LT2_RAND_200	-21	41	1000	0	0	0	0
S_enterica_LT2_RAND_201	-42.64	70	1000	-182	1	68	1
S_enterica_LT2_RAND_202	-23.9	-1	1000	0	0	0	0
S_enterica_LT2_RAND_203	-21.5	-1000	1000	0	1	0	1
S_enterica_LT2_RAND_205	-161.21	315	1000	0	0	0	0
S_enterica_LT2_RAND_206	-4.7	-1000	1000	-611	0	50	0
S_enterica_LT2_RAND_207	-10.4	-19	1000	0	1	0	1
S_enterica_LT2_RAND_208	-63.5	155	1000	0	1	0	1
S_enterica_LT2_RAND_209	-6.3	27	1000	0	0	0	0
S_enterica_LT2_RAND_210	-5.6	-1000	1000	0	0	0	0
S_enterica_LT2_RAND_211	-22.2	67	1000	0	0	0	0
S_enterica_LT2_RAND_212	-11.6	-1000	1000	0	0	0	0
S_enterica_LT2_RAND_214	-15.2	-1000	1000	0	0	0	0
S_enterica_LT2_RAND_215	-35.39	-24	1000	0	0	0	0
S_enterica_LT2_RAND_216	-31.4	-56	1000	0	1	0	1
S_enterica_LT2_RAND_217	-50	19	376	0	1	0	1
S_enterica_LT2_RAND_218	-24.4	-95	758	0	1	0	1
S_enterica_LT2_RAND_219	-6.1	-35	1000	0	0	0	0
S_enterica_LT2_RAND_220	-10.9	-20	1000	0	1	0	1
S_enterica_LT2_RAND_221	-20.7	-99	1000	0	1	0	1
S_enterica_LT2_RAND_224	-100.2	250	1000	0	0	0	0
S_enterica_LT2_RAND_226	-57.45	-39	1000	0	0	0	0
S_enterica_LT2_RAND_227	-92.17	130	1000	0	1	0	1
S_enterica_LT2_RAND_228	-36.7	-97	240	0	1	0	1
S_enterica_LT2_RAND_229	-6.6	76	967	0	1	108	1
S_enterica_LT2_RAND_232	-25.8	6	1000	0	0	0	0
S_enterica_LT2_RAND_233	-1.7	-52	339	0	1	0	1
S_enterica_LT2_RAND_234	0	-9	622	0	1	0	1
S_enterica_LT2_RAND_235	-52.4	-47	0	0	0	0	1
S_enterica_LT2_RAND_236	-39.4	152	1000	0	0	0	0
S_enterica_LT2_RAND_237	-5.8	-5	614	0	1	0	1
S_enterica_LT2_RAND_238	-0.78	44	290	0	0	0	0
S_enterica_LT2_RAND_239	-49	-46	1000	0	0	0	0
S_enterica_LT2_RAND_240	-26.4	-42	521	0	1	0	1
S_enterica_LT2_RAND_241	-37.9	42	1000	0	0	0	0
S_enterica_LT2_RAND_242	-40.1	72	1000	0	0	0	1
S_enterica_LT2_RAND_243	-111.3	131	0	0	1	0	0
S_enterica_LT2_RAND_244	-125.52	614	460	0	1	987	0
S_enterica_LT2_RAND_245	-34.6	-81	1000	-200	0	1196	1
S_enterica_LT2_RAND_246	-63.9	-90	0	-960	1	282	0
S_enterica_LT2_RAND_247	-0.6	-25	1000	0	0	0	0
S_enterica_LT2_RAND_248	-99.87	286	988	0	1	0	1
S_enterica_LT2_RAND_250	-16.9	-22	1000	0	0	0	0
S_enterica_LT2_RAND_251	-14.2	-50	1000	0	0	0	0
S_enterica_LT2_RAND_252	-59.7	-96	1000	0	0	0	0
S_enterica_LT2_RAND_253	-274.04	926	1000	0	0	0	0
S_enterica_LT2_RAND_254	-54.8	-96	1000	0	0	0	0
S_enterica_LT2_RAND_255	-27	-60	174	0	1	0	1
S_enterica_LT2_RAND_256	-5.6	31	30	0	1	0	1
S_enterica_LT2_RAND_257	-47.8	38	902	-64	1	0	1
S_enterica_LT2_RAND_258	-5.9	-55	1000	0	0	0	0
S_enterica_LT2_RAND_259	-75	471	1000	0	1	0	1
S_enterica_LT2_RAND_260	-60.3	168	1000	0	0	19	0
S_enterica_LT2_RAND_261	-78	155	1000	0	1	0	1
S_enterica_LT2_RAND_262	-27.7	-103	1000	0	0	0	0
S_enterica_LT2_RAND_264	-48.59	106	1000	0	1	0	1
S_enterica_LT2_RAND_265	-12.6	-15	1000	0	1	0	1
S_enterica_LT2_RAND_266	-15.2	-1000	1000	0	0	0	0
S_enterica_LT2_RAND_267	-43.5	136	1000	0	0	0	0
S_enterica_LT2_RAND_268	-33	-56	1000	0	0	0	0
S_enterica_LT2_RAND_270	-45.7	-58	1000	0	1	0	1
S_enterica_LT2_RAND_271	-45.1	-23	1000	0	0	111	0
S_enterica_LT2_RAND_272	-18.1	27	1000	0	0	0	0
S_enterica_LT2_RAND_273	-10.5	-22	1000	-77	0	0	0
S_enterica_LT2_RAND_274	-98.4	-81	1000	0	1	0	0
S_enterica_LT2_RAND_275	-12	21	1000	0	1	0	1
S_enterica_LT2_RAND_276	-69.4	62	1000	0	1	0	1
S_enterica_LT2_RAND_278	-21.4	6	1000	0	1	0	1
S_enterica_LT2_RAND_279	-35.9	-18	1000	0	0	0	0
S_enterica_LT2_RAND_280	-81.4	186	55	0	1	0	1
S_enterica_LT2_RAND_281	-5.6	2	1000	0	0	0	0
S_enterica_LT2_RAND_282	-38.6	-1000	1000	0	0	0	0
S_enterica_LT2_RAND_285	-23.8	-83	1000	0	0	0	0
S_enterica_LT2_RAND_286	-11.87	-29	1000	0	0	0	0
S_enterica_LT2_RAND_287	-15.4	80	1000	0	1	0	1
S_enterica_LT2_RAND_288	-110.05	602	1000	0	1	0	1
S_enterica_LT2_RAND_290	-19.8	25	1000	0	1	0	1
S_enterica_LT2_RAND_291	-19.2	-76	1000	0	1	0	1
S_enterica_LT2_RAND_292	-2.4	-1000	1000	0	1	0	1
S_enterica_LT2_RAND_293	-10.8	-95	1000	0	1	0	1
S_enterica_LT2_RAND_294	-124.9	150	1000	0	0	0	0
S_enterica_LT2_RAND_295	-27.74	-76	325	0	1	0	1
S_enterica_LT2_RAND_296	-54.3	133	0	0	1	0	0
S_enterica_LT2_RAND_297	-40.1	91	1000	0	1	0	1
S_enterica_LT2_RAND_298	-42.5	-1000	1000	0	0	0	0
S_enterica_LT2_RAND_299	-15.8	78	1000	-368	1	0	1
S_enterica_LT2_RAND_300	-6.07	39	361	-416	0	0	0
S_enterica_LT2_RAND_301	-46.2	9	976	-10	0	27	1
S_enterica_LT2_RAND_302	-33.2	39	0	0	1	6	0
S_enterica_LT2_RAND_303	-29	27	0	-4	1	0	0
S_enterica_LT2_RAND_304	-25.38	100	1000	-59	0	30	1
S_enterica_LT2_RAND_305	-148.3	383	432	0	1	0	0
S_enterica_LT2_RAND_306	-14.8	75	1000	0	1	0	1
S_enterica_LT2_RAND_307	-45.8	63	1000	0	0	0	0
S_enterica_LT2_RAND_308	-9.8	-10	1000	-4	0	295	0
S_enterica_LT2_RAND_309	-34.6	-1000	1000	-68	1	0	1
S_enterica_LT2_RAND_310	-9.34	101	1000	-11	0	124	0
S_enterica_LT2_RAND_311	-85.5	204	1000	0	1	0	0
S_enterica_LT2_RAND_312	-94.4	-53	1000	0	1	0	1
S_enterica_LT2_RAND_313	-18.2	24	1000	0	0	0	0
S_enterica_LT2_RAND_314	-37	-40	1000	0	1	0	1
S_enterica_LT2_RAND_315	-49.6	-48	1000	0	1	0	1
S_enterica_LT2_RAND_316	-32.3	-86	1000	0	1	0	1
S_enterica_LT2_RAND_317	-18.72	-54	1000	0	1	442	1
S_enterica_LT2_RAND_318	-4.7	69	1000	0	1	0	0
S_enterica_LT2_RAND_319	-119	181	1000	0	0	0	0
S_enterica_LT2_RAND_320	-34	-74	1000	0	1	0	1
S_enterica_LT2_RAND_321	-18.6	-74	1000	0	1	0	1
S_enterica_LT2_RAND_322	-40	-27	294	0	1	0	1
S_enterica_LT2_RAND_323	-21.25	15	1000	0	0	0	0
S_enterica_LT2_RAND_324	-32.6	-96	1000	0	1	0	1
S_enterica_LT2_RAND_325	-40.4	-69	1000	0	0	0	0
S_enterica_LT2_RAND_328	-14.5	-55	1000	0	0	0	0
S_enterica_LT2_RAND_329	-48.4	107	0	0	1	0	1
S_enterica_LT2_RAND_330	-22.2	74	1000	0	1	0	1
S_enterica_LT2_RAND_331	-15.3	-1000	1000	0	0	0	0
S_enterica_LT2_RAND_333	-50.7	-45	1000	0	1	0	1
S_enterica_LT2_RAND_334	-101.15	278	1000	0	0	0	1
S_enterica_LT2_RAND_335	-225.4	54	288	0	1	0	1
S_enterica_LT2_RAND_336	-20.9	0	1000	0	0	0	0
S_enterica_LT2_RAND_337	-36.87	-42	0	-302	1	0	0
S_enterica_LT2_RAND_338	-26.5	-1000	1000	0	0	0	0
S_enterica_LT2_RAND_339	-17.4	63	1000	0	0	0	0
S_enterica_LT2_RAND_340	-63.5	-100	0	-127	0	0	0
S_enterica_LT2_RAND_341	-19	67	1000	0	0	0	0
S_enterica_LT2_RAND_342	-39.5	116	1000	0	0	0	0
S_enterica_LT2_RAND_343	-30.6	-48	1000	0	0	0	0
S_enterica_LT2_RAND_344	-25	-55	1000	0	0	0	0
S_enterica_LT2_RAND_345	-30.7	55	1000	0	0	0	0
S_enterica_LT2_RAND_346	-23.7	-82	1000	0	1	0	1
S_enterica_LT2_RAND_347	-29.6	-17	1000	0	0	0	0
S_enterica_LT2_RAND_348	-21.1	-1000	1000	0	0	0	0
S_enterica_LT2_RAND_349	-17.57	45	1000	0	1	0	1
S_enterica_LT2_RAND_350	-11.7	-76	1000	-180	0	0	1
S_enterica_LT2_RAND_351	-21.5	-1000	1000	0	0	0	0
S_enterica_LT2_RAND_352	-36	-26	1000	0	0	0	0
S_enterica_LT2_RAND_353	-8.9	30	1000	0	0	0	0
S_enterica_LT2_RAND_354	-109.8	145	1000	0	1	0	1
S_enterica_LT2_RAND_355	-36.2	-75	1000	0	1	159	1
S_enterica_LT2_RAND_357	-13.4	20	1000	0	1	0	1
S_enterica_LT2_RAND_358	-41.5	-37	1000	0	1	0	1
S_enterica_LT2_RAND_359	-9.29	-88	1000	0	1	0	1
S_enterica_LT2_RAND_360	-22.6	-1000	1000	0	1	0	1
S_enterica_LT2_RAND_361	-28.9	-42	886	0	1	0	1
S_enterica_LT2_RAND_362	-2	-57	993	0	0	0	0
S_enterica_LT2_RAND_364	-41.6	47	1000	0	1	0	1
S_enterica_LT2_RAND_365	-27.4	24	1000	0	0	0	0
S_enterica_LT2_RAND_366	-21.4	15	1000	0	0	0	0
S_enterica_LT2_RAND_367	-161.2	109	1000	0	0	0	0
S_enterica_LT2_RAND_368	-22.2	-10	994	0	1	0	1
S_enterica_LT2_RAND_369	-61.1	-7	345	0	1	0	1
S_enterica_LT2_RAND_370	-15.1	-82	54	0	0	103	0
S_enterica_LT2_RAND_371	-110.5	132	748	0	1	0	1
S_enterica_LT2_RAND_372	-0.8	-26	1000	0	0	0	0
S_enterica_LT2_RAND_373	-14.7	75	1000	0	0	0	1
S_enterica_LT2_RAND_374	-9.4	31	1000	0	1	0	1
S_enterica_LT2_RAND_375	-82.3	-54	1000	0	1	0	1
S_enterica_LT2_RAND_376	-30.6	-28	1000	0	1	0	1
S_enterica_LT2_RAND_377	-25.1	169	1000	0	1	0	0
S_enterica_LT2_RAND_378	-36.3	157	1000	0	0	0	0
S_enterica_LT2_RAND_379	-48.9	-66	1000	0	0	0	0
S_enterica_LT2_RAND_380	-4.1	21	155	0	0	0	0
S_enterica_LT2_RAND_381	-21.6	-25	1000	0	0	0	0
S_enterica_LT2_RAND_382	-35.58	106	490	0	0	0	0
S_enterica_LT2_RAND_383	-32.22	45	1000	0	0	0	0
S_enterica_LT2_RAND_384	-49.3	13	1000	0	0	0	0
S_enterica_LT2_RAND_385	-4.7	-67	748	0	0	0	0
S_enterica_LT2_RAND_386	-62	86	465	0	1	0	1
S_enterica_LT2_RAND_387	-12.4	-82	1000	0	0	0	0
S_enterica_LT2_RAND_388	-7.98	-78	1000	0	0	0	0
S_enterica_LT2_RAND_389	-83.08	148	629	0	1	0	1
S_enterica_LT2_RAND_390	-69.9	224	274	0	1	0	1
S_enterica_LT2_RAND_391	-46.7	-44	135	-8	1	1012	0
S_enterica_LT2_RAND_392	-2.3	-7	6	-334	0	806	1
S_enterica_LT2_RAND_395	-47.42	70	1000	0	1	0	1
S_enterica_LT2_RAND_396	-65.8	-82	1000	0	0	0	0
S_enterica_LT2_RAND_397	-41.8	-103	1000	0	0	100	1
S_enterica_LT2_RAND_398	-18.5	-51	1000	-56	0	38	0
S_enterica_LT2_RAND_399	-30.2	-1000	846	0	1	0	1
S_enterica_LT2_RAND_401	-70.6	193	65	0	1	0	1
S_enterica_LT2_RAND_402	-60	4	487	0	1	0	1
S_enterica_LT2_RAND_403	-36.5	-109	787	-306	0	0	1
S_enterica_LT2_RAND_405	-38.2	27	0	0	1	445	1
S_enterica_LT2_RAND_406	-50	-87	1000	0	1	0	1
S_enterica_LT2_RAND_407	-33.6	100	1000	0	0	176	1
S_enterica_LT2_RAND_408	-34.3	18	1000	0	1	0	1
S_enterica_LT2_RAND_409	-32	-54	1000	0	0	0	0
S_enterica_LT2_RAND_410	-4.9	-51	195	0	0	0	0
S_enterica_LT2_RAND_411	-17.1	-23	550	0	0	0	0
S_enterica_LT2_RAND_412	-34.9	40	1000	0	0	0	0
S_enterica_LT2_RAND_414	-71.3	-86	1000	0	1	0	1
S_enterica_LT2_RAND_415	-67.1	-49	842	0	1	470	0
S_enterica_LT2_RAND_416	-13.9	71	383	-139	0	0	1
S_enterica_LT2_RAND_417	-40.4	-69	260	0	0	0	0
S_enterica_LT2_RAND_418	-12.7	-1000	1000	0	0	0	0
S_enterica_LT2_RAND_419	-57.9	-63	1000	0	1	0	1
S_enterica_LT2_RAND_420	-42.6	-56	1000	0	1	0	1
S_enterica_LT2_RAND_422	-10.34	23	1000	0	0	0	0
S_enterica_LT2_RAND_423	-41.04	280	90	0	0	193	0
S_enterica_LT2_RAND_424	1.1	-35	517	0	0	0	0
S_enterica_LT2_RAND_426	-29.1	-40	1000	-233	1	0	1
S_enterica_LT2_RAND_427	-26	-64	1000	0	1	0	1
S_enterica_LT2_RAND_428	-32.6	-8	101	0	1	271	1
S_enterica_LT2_RAND_429	-139.01	142	288	0	0	0	0
S_enterica_LT2_RAND_430	-7.68	-104	588	0	0	0	0
S_enterica_LT2_RAND_431	-12.7	57	552	0	0	0	0
S_enterica_LT2_RAND_432	-12.9	0	852	0	1	0	1
S_enterica_LT2_RAND_433	-14	0	880	0	1	0	1
S_enterica_LT2_RAND_434	-75.4	-41	882	-288	0	0	1
S_enterica_LT2_RAND_435	-14.6	57	521	0	1	0	1
S_enterica_LT2_RAND_436	-10.1	-100	894	-218	1	988	1
S_enterica_LT2_RAND_437	-23.7	-89	1000	0	0	0	0
S_enterica_LT2_RAND_438	-28.9	120	1000	0	0	0	1
S_enterica_LT2_RAND_440	-21	-27	1000	0	0	0	0
S_enterica_LT2_RAND_441	-68.7	-29	1000	0	0	0	0
S_enterica_LT2_RAND_442	-83.3	112	1000	0	0	0	0
S_enterica_LT2_RAND_443	-149.2	26	1000	0	0	0	0
S_enterica_LT2_RAND_444	-7.4	44	1000	0	1	0	1
S_enterica_LT2_RAND_445	-334.1	801	1000	0	1	0	1
S_enterica_LT2_RAND_446	-69.19	295	1000	0	0	0	0
S_enterica_LT2_RAND_447	-18.34	-5	1000	0	1	0	1
S_enterica_LT2_RAND_448	-7.7	-65	182	0	0	0	0
S_enterica_LT2_RAND_449	-20.11	-1	450	0	1	0	1
S_enterica_LT2_RAND_450	-89.5	100	1000	0	1	0	1
S_enterica_LT2_RAND_451	-24.6	-1000	1000	0	1	0	1
S_enterica_LT2_RAND_452	-54.2	-1000	1000	0	0	0	0
S_enterica_LT2_RAND_453	-44.6	64	1000	0	1	0	1
S_enterica_LT2_RAND_454	-15	95	1000	0	1	0	1
S_enterica_LT2_RAND_455	-14.8	-41	1000	0	0	0	0
S_enterica_LT2_RAND_456	-78.67	-8	623	-52	1	0	1
S_enterica_LT2_RAND_457	-12.2	-29	1000	0	0	0	0
S_enterica_LT2_RAND_458	-21.4	23	1000	0	0	0	0
S_enterica_LT2_RAND_459	-19.3	34	1000	0	0	97	0
S_enterica_LT2_RAND_460	-71.39	161	1000	0	1	0	1
S_enterica_LT2_RAND_462	-86.4	133	1000	0	0	0	0
S_enterica_LT2_RAND_463	-26.3	43	1000	0	0	0	0
S_enterica_LT2_RAND_464	-23.1	-96	1000	-206	0	208	1
S_enterica_LT2_RAND_465	-8.1	111	340	0	1	0	1
S_enterica_LT2_RAND_466	-57.02	206	47	-218	1	0	1
S_enterica_LT2_RAND_469	-82.17	-52	1000	0	1	0	1
S_enterica_LT2_RAND_470	-41.9	40	1000	0	1	0	1
S_enterica_LT2_RAND_471	-81	247	1000	0	0	0	0
S_enterica_LT2_RAND_472	-33.5	-17	1000	0	1	0	1
S_enterica_LT2_RAND_473	-11.4	-1000	586	0	1	0	1
S_enterica_LT2_RAND_474	-17.77	-77	1000	-130	0	0	0
S_enterica_LT2_RAND_475	-11.2	11	1000	0	0	0	0
S_enterica_LT2_RAND_476	-40.2	34	1000	0	1	0	1
S_enterica_LT2_RAND_477	-21.8	-54	1000	0	0	0	0
S_enterica_LT2_RAND_478	5.26	-33	1000	0	0	14	0
S_enterica_LT2_RAND_479	-13.2	17	0	-15	0	0	0
S_enterica_LT2_RAND_480	-12.7	-1	1000	0	1	0	1
S_enterica_LT2_RAND_481	-88.5	-9	1000	0	0	0	0
S_enterica_LT2_RAND_482	-156.24	173	1000	0	1	0	1
S_enterica_LT2_RAND_483	-26.2	26	1000	0	0	0	0
S_enterica_LT2_RAND_484	-30.9	-41	1000	0	0	0	0
S_enterica_LT2_RAND_485	-17.9	-18	1000	0	0	0	0
S_enterica_LT2_RAND_486	-39.7	135	1000	0	0	0	0
S_enterica_LT2_RAND_487	-22.6	-48	939	0	1	0	1
S_enterica_LT2_RAND_488	-50.1	79	580	0	1	0	1
S_enterica_LT2_RAND_490	-63	293	1000	0	0	0	0
S_enterica_LT2_RAND_492	-1.9	-8	1000	0	1	0	1
S_enterica_LT2_RAND_493	-40	102	1000	0	1	0	1
S_enterica_LT2_RAND_494	-8.1	-46	1000	-395	1	0	1
S_enterica_LT2_RAND_495	-73.07	-65	1000	0	1	0	1
S_enterica_LT2_RAND_496	-15	-84	1000	0	1	0	1
S_enterica_LT2_RAND_498	-37.1	-44	0	-369	1	48	1
S_enterica_LT2_RAND_499	-4.8	-96	1000	0	1	0	1
S_enterica_LT2_RAND_500	-15.4	25	1000	0	0	0	0
S_enterica_LT2_RAND_501	-71.6	207	1000	0	1	0	1
S_enterica_LT2_RAND_502	-8.1	-36	189	-354	0	48	0
S_enterica_LT2_RAND_503	-257.74	467	0	0	1	0	0
S_enterica_LT2_RAND_504	-106.1	66	1000	0	1	0	1
S_enterica_LT2_RAND_505	-61.4	1	802	0	0	0	0
S_enterica_LT2_RAND_506	-52.8	87	0	0	0	197	1
S_enterica_LT2_RAND_507	-9.2	-91	1000	0	0	0	0
S_enterica_LT2_RAND_508	-21.6	-39	148	0	0	0	0
S_enterica_LT2_RAND_509	-48.84	-64	1000	0	1	0	1
S_enterica_LT2_RAND_510	-66.27	103	1000	0	1	0	1
S_enterica_LT2_RAND_511	-69.7	42	1000	0	1	0	1
S_enterica_LT2_RAND_512	-89.7	-44	1000	0	1	0	1
S_enterica_LT2_RAND_513	-16.1	-1000	1000	0	0	0	0
S_enterica_LT2_RAND_514	-78.1	294	1000	0	0	0	0
S_enterica_LT2_RAND_515	-13.2	-5	1000	0	1	0	1
S_enterica_LT2_RAND_516	-194.1	369	1000	0	1	0	1
S_enterica_LT2_RAND_517	-26.6	15	1000	0	0	48	0
S_enterica_LT2_RAND_518	-180.38	-16	1000	0	1	0	1
S_enterica_LT2_RAND_519	-6.34	108	1000	0	0	12	1
S_enterica_LT2_RAND_521	-23	-68	1000	0	1	0	1
S_enterica_LT2_RAND_522	-31.4	41	1000	0	0	0	0
S_enterica_LT2_RAND_523	-19.5	-35	1000	-51	1	20	1
S_enterica_LT2_RAND_524	-15.2	-21	1000	0	0	0	0
S_enterica_LT2_RAND_525	-17.5	-87	1000	0	0	0	0
S_enterica_LT2_RAND_526	-21.8	-31	1000	0	0	0	0
S_enterica_LT2_RAND_527	-177.1	192	1000	0	1	0	1
S_enterica_LT2_RAND_528	-5.3	5	1000	-254	0	0	1
S_enterica_LT2_RAND_529	-20.4	67	1000	0	1	0	1
S_enterica_LT2_RAND_530	-46	-1000	1000	0	0	0	0
S_enterica_LT2_RAND_531	-94.14	-27	1000	0	0	0	0
S_enterica_LT2_RAND_532	-11.3	15	1000	0	0	0	0
S_enterica_LT2_RAND_533	-148.84	-3	1000	0	0	0	1
S_enterica_LT2_RAND_534	-26.3	46	0	0	0	149	0
S_enterica_LT2_RAND_535	-17.3	-33	1000	0	1	0	1
S_enterica_LT2_RAND_536	-48	-98	1000	0	1	0	1
S_enterica_LT2_RAND_537	-22.8	-6	1000	0	1	0	1
S_enterica_LT2_RAND_538	-22.2	-1000	1000	0	1	0	1
S_enterica_LT2_RAND_539	-142.77	76	1000	0	1	0	0
S_enterica_LT2_RAND_540	-30.1	111	317	0	1	0	1
S_enterica_LT2_RAND_542	-46.1	84	1000	0	1	335	1
S_enterica_LT2_RAND_543	-40.4	162	1000	0	1	210	0
S_enterica_LT2_RAND_544	-9.64	-64	966	0	1	0	1
S_enterica_LT2_RAND_545	-51	41	1000	0	0	0	0
S_enterica_LT2_RAND_546	-52.5	-12	1000	0	0	0	0
S_enterica_LT2_RAND_547	-26	-85	1000	0	1	142	0
S_enterica_LT2_RAND_548	-1.9	79	1000	-191	0	346	1
S_enterica_LT2_RAND_549	-39.8	-50	1000	0	0	27	0
S_enterica_LT2_RAND_550	-26.9	-1000	1000	0	0	0	0
S_enterica_LT2_RAND_551	-101.6	-1000	1000	0	1	0	1
S_enterica_LT2_RAND_552	-36.8	32	1000	0	0	0	0
S_enterica_LT2_RAND_553	-30.5	-12	1000	0	0	0	0
S_enterica_LT2_RAND_554	-30.4	-96	190	0	1	0	1
S_enterica_LT2_RAND_555	-27	7	1000	0	1	0	1
S_enterica_LT2_RAND_556	-14.7	-77	1000	0	0	0	0
S_enterica_LT2_RAND_557	-4.78	-50	1000	0	0	0	0
S_enterica_LT2_RAND_559	-8.3	123	1000	0	0	0	0
S_enterica_LT2_RAND_560	-6.2	-73	1000	0	0	0	0
S_enterica_LT2_RAND_562	-19.4	29	1000	-106	0	0	1
S_enterica_LT2_RAND_563	-236.54	462	1000	0	1	0	1
S_enterica_LT2_RAND_564	-22.9	-30	1000	0	1	0	1
S_enterica_LT2_RAND_565	-1.7	-101	144	0	1	0	1
S_enterica_LT2_RAND_566	-14.1	-24	0	-86	1	0	0
S_enterica_LT2_RAND_567	-2.2	-1000	1000	0	0	0	0
S_enterica_LT2_RAND_568	-14.4	-12	1000	0	0	0	0
S_enterica_LT2_RAND_569	-22.3	-46	1000	-52	1	40	1
S_enterica_LT2_RAND_570	-11.4	15	1000	-22	0	150	1
S_enterica_LT2_RAND_572	-8.26	47	1000	0	1	0	1
S_enterica_LT2_RAND_573	-29.2	-96	1000	0	0	0	0
S_enterica_LT2_RAND_574	-84	-55	1000	0	1	0	1
S_enterica_LT2_RAND_575	-46.94	-46	1000	0	1	0	1
S_enterica_LT2_RAND_576	-10.1	57	1000	0	0	0	0
S_enterica_LT2_RAND_577	-37.4	-1000	261	0	0	0	0
S_enterica_LT2_RAND_578	-67.97	248	1000	0	0	0	0
S_enterica_LT2_RAND_579	-67.79	-1000	1000	0	0	0	0
S_enterica_LT2_RAND_580	-288.52	498	1000	0	1	0	1
S_enterica_LT2_RAND_581	-7.6	-94	1000	0	0	0	0
S_enterica_LT2_RAND_582	-172.6	383	1000	0	0	0	0
S_enterica_LT2_RAND_583	-77.9	-48	1000	0	1	0	1
S_enterica_LT2_RAND_584	-20.4	-104	1000	0	0	0	0
S_enterica_LT2_RAND_585	-25.4	-34	1000	0	0	0	0
S_enterica_LT2_RAND_586	-43.4	-32	41	0	1	0	1
S_enterica_LT2_RAND_588	-40.49	-11	1000	0	1	0	1
S_enterica_LT2_RAND_589	-55.3	89	1000	0	0	0	0
S_enterica_LT2_RAND_590	-50.6	239	1000	0	1	0	1
S_enterica_LT2_RAND_591	-11.3	-1	1000	-84	1	66	1
S_enterica_LT2_RAND_592	-20.7	1	1000	0	1	0	1
S_enterica_LT2_RAND_594	-7	-39	1000	0	1	0	1
S_enterica_LT2_RAND_595	-26.8	42	1000	0	0	0	0
S_enterica_LT2_RAND_596	-15.8	-77	1000	0	1	0	1
S_enterica_LT2_RAND_597	-79.6	-19	1000	0	0	0	0
S_enterica_LT2_RAND_598	-26.9	-14	1000	-100	0	0	1
S_enterica_LT2_RAND_599	-34.4	3	1000	0	0	0	0
S_enterica_LT2_RAND_600	-22.9	-1000	422	0	0	0	0
S_enterica_LT2_RAND_601	-26.6	5	0	-94	0	38	0
S_enterica_LT2_RAND_602	-79.7	25	1000	0	0	0	0
S_enterica_LT2_RAND_603	-22.3	-1000	1000	0	1	0	1
S_enterica_LT2_RAND_604	-26.6	-77	1000	0	0	0	0
S_enterica_LT2_RAND_605	-177.85	732	1000	0	0	0	1
S_enterica_LT2_RAND_606	-135.2	392	1000	0	0	0	0
S_enterica_LT2_RAND_607	-5.8	-16	1000	0	1	0	1
S_enterica_LT2_RAND_608	-17.7	57	1000	0	1	0	1
S_enterica_LT2_RAND_609	-64.5	172	1000	0	1	0	1
S_enterica_LT2_RAND_610	-59.3	21	1000	0	0	0	0
S_enterica_LT2_RAND_612	-47.2	38	1000	0	0	0	0
S_enterica_LT2_RAND_613	-112.2	-28	1000	0	0	0	0
S_enterica_LT2_RAND_614	-32	-1000	1000	0	1	0	1
S_enterica_LT2_RAND_615	-48.6	-89	351	0	1	0	1
S_enterica_LT2_RAND_617	-20.1	88	1000	0	1	55	0
S_enterica_LT2_RAND_618	-11.12	-90	1000	0	0	0	0
S_enterica_LT2_RAND_619	-5.1	4	1000	0	1	0	1
S_enterica_LT2_RAND_620	-31.1	-76	1000	0	1	0	1
S_enterica_LT2_RAND_622	-54.3	158	1000	0	0	0	0
S_enterica_LT2_RAND_623	-15.6	-34	161	0	1	0	1
S_enterica_LT2_RAND_624	-46.47	-26	521	0	1	0	1
S_enterica_LT2_RAND_625	-13.1	-75	944	-331	0	171	1
S_enterica_LT2_RAND_627	-31.9	-87	0	-10	1	0	0
S_enterica_LT2_RAND_628	-92.9	-1000	1000	0	0	0	0
S_enterica_LT2_RAND_629	-68.6	-87	1000	-705	0	0	0
S_enterica_LT2_RAND_630	-21.6	-8	1000	0	0	0	0
S_enterica_LT2_RAND_631	-44.1	179	1000	0	0	0	0
S_enterica_LT2_RAND_632	-38.3	-77	1000	0	1	0	1
S_enterica_LT2_RAND_633	-67.9	243	1000	0	0	0	0
S_enterica_LT2_RAND_634	-30.9	-27	1000	0	0	0	0
S_enterica_LT2_RAND_635	-28.7	-73	1000	0	1	0	1
S_enterica_LT2_RAND_636	-16.1	-62	1000	0	0	0	0
S_enterica_LT2_RAND_638	-54.4	48	1000	0	0	0	0
S_enterica_LT2_RAND_639	-269.34	307	1000	0	0	0	0
S_enterica_LT2_RAND_640	-107.9	-78	1000	0	0	0	0
S_enterica_LT2_RAND_641	-20.4	-99	1000	0	0	0	0
S_enterica_LT2_RAND_642	-3.4	-21	1000	0	0	0	0
S_enterica_LT2_RAND_643	-225.1	-43	1000	0	1	0	1
S_enterica_LT2_RAND_644	-107	96	1000	0	1	0	1
S_enterica_LT2_RAND_645	-10.7	-1000	1000	0	0	0	0
S_enterica_LT2_RAND_646	-27.9	64	1000	0	1	0	1
S_enterica_LT2_RAND_647	-16.8	-66	184	0	1	0	1
S_enterica_LT2_RAND_648	-301.86	54	1000	0	0	0	0
S_enterica_LT2_RAND_649	-21.9	-32	1000	0	1	0	1
S_enterica_LT2_RAND_650	-73.47	-1000	461	0	1	0	1
S_enterica_LT2_RAND_651	-12.6	-1000	596	0	0	0	0
S_enterica_LT2_RAND_653	-0.4	-30	7	-14	0	75	0
S_enterica_LT2_RAND_654	-14.8	11	0	-92	0	0	0
S_enterica_LT2_RAND_655	-39.2	87	1000	0	1	0	1
S_enterica_LT2_RAND_656	-27.8	11	1000	0	1	0	1
S_enterica_LT2_RAND_657	-35	-82	1000	0	0	0	0
S_enterica_LT2_RAND_658	-11.9	-34	1000	0	0	0	0
S_enterica_LT2_RAND_659	-82.1	210	1000	0	0	0	0
S_enterica_LT2_RAND_660	-168.2	291	1000	0	0	0	0
S_enterica_LT2_RAND_663	-44.8	56	1000	0	1	0	1
S_enterica_LT2_RAND_664	-13.4	-94	91	0	0	0	0
S_enterica_LT2_RAND_665	-48.7	107	868	0	1	0	1
S_enterica_LT2_RAND_666	-22	43	85	0	0	0	0
S_enterica_LT2_RAND_667	-50	53	777	0	0	0	0
S_enterica_LT2_RAND_668	-15.6	56	1000	0	0	0	0
S_enterica_LT2_RAND_669	-157.3	195	1000	0	0	0	0
S_enterica_LT2_RAND_670	-41.6	152	1000	0	1	0	1
S_enterica_LT2_RAND_671	-90.2	-99	1000	0	0	0	0
S_enterica_LT2_RAND_672	-40.3	-1000	1000	0	0	0	0
S_enterica_LT2_RAND_673	-13.4	54	213	0	1	0	1
S_enterica_LT2_RAND_675	-19.6	-50	1000	0	0	0	0
S_enterica_LT2_RAND_676	-51.87	95	1000	0	1	16	1
S_enterica_LT2_RAND_678	-76.3	-88	1000	0	1	0	1
S_enterica_LT2_RAND_679	-28.1	-27	1000	0	1	0	1
S_enterica_LT2_RAND_680	-19.4	-8	1000	0	0	0	0
S_enterica_LT2_RAND_681	-199.8	602	0	0	0	0	0
S_enterica_LT2_RAND_682	-19.4	49	1000	0	1	0	1
S_enterica_LT2_RAND_683	-109.8	20	1000	0	1	0	1
S_enterica_LT2_RAND_684	-19.7	31	1000	0	1	0	1
S_enterica_LT2_RAND_685	-321.32	1052	1000	0	0	0	0
S_enterica_LT2_RAND_686	-14.9	-91	1000	0	0	0	0
S_enterica_LT2_RAND_687	-6.2	102	1000	0	0	0	0
S_enterica_LT2_RAND_688	-24.2	-40	1000	0	1	0	1
S_enterica_LT2_RAND_689	-25.4	-99	1000	0	0	0	0
S_enterica_LT2_RAND_690	-19.2	73	1000	0	0	0	0
S_enterica_LT2_RAND_691	-64.94	167	1000	0	0	0	0
S_enterica_LT2_RAND_692	-27.9	-20	1000	0	1	0	1
S_enterica_LT2_RAND_693	-30.37	7	1000	0	0	0	0
S_enterica_LT2_RAND_694	-29.2	-31	1000	0	1	0	1
S_enterica_LT2_RAND_695	-13.47	-1000	1000	0	0	0	0
S_enterica_LT2_RAND_696	-18.3	-1000	1000	0	0	0	0
S_enterica_LT2_RAND_697	-14.2	-1000	56	0	1	0	1
S_enterica_LT2_RAND_698	0.5	26	1000	0	0	0	0
S_enterica_LT2_RAND_699	-47.6	-1000	1000	0	0	0	0
S_enterica_LT2_RAND_700	-20	-44	391	0	0	0	0
S_enterica_LT2_RAND_701	-52.6	130	1000	0	0	0	0
S_enterica_LT2_RAND_702	-18.1	33	476	0	1	0	1
S_enterica_LT2_RAND_703	-33.6	31	1000	0	0	0	0
S_enterica_LT2_RAND_704	-33.2	-31	1000	0	1	0	1
S_enterica_LT2_RAND_705	-19.9	186	1000	0	1	0	1
S_enterica_LT2_RAND_706	-58.7	83	0	-197	0	0	0
S_enterica_LT2_RAND_707	-14.3	-1000	1000	0	0	0	0
S_enterica_LT2_RAND_708	-36.3	20	1000	0	0	0	0
S_enterica_LT2_RAND_709	-13.1	9	1000	0	1	0	1
S_enterica_LT2_RAND_710	-144.3	305	0	0	1	0	1
S_enterica_LT2_RAND_711	-42.5	-4	1000	0	0	0	0
S_enterica_LT2_RAND_712	-13.9	-16	783	0	1	0	1
S_enterica_LT2_RAND_714	-238.6	512	1000	0	1	0	1
S_enterica_LT2_RAND_715	-80.5	8	1000	0	0	0	0
S_enterica_LT2_RAND_716	-5.8	-96	1000	0	0	0	0
S_enterica_LT2_RAND_717	-20.5	-1000	1000	0	1	0	1
S_enterica_LT2_RAND_718	-41.67	250	1000	0	1	0	1
S_enterica_LT2_RAND_719	-7.1	-42	926	0	1	0	1
S_enterica_LT2_RAND_720	-23.4	-92	1000	0	0	0	0
S_enterica_LT2_RAND_721	-17.3	43	1000	-56	0	89	1
S_enterica_LT2_RAND_722	-7	18	1000	0	1	0	1
S_enterica_LT2_RAND_723	-103.9	99	1000	0	1	0	1
S_enterica_LT2_RAND_724	-63.8	-108	1000	0	1	0	1
S_enterica_LT2_RAND_726	-14.1	-72	1000	-690	0	5078	0
S_enterica_LT2_RAND_727	-78.5	212	374	-4054	1	1476	1
S_enterica_LT2_RAND_728	-4	-35	1000	-5332	1	488	1
S_enterica_LT2_RAND_729	-14	-33	162	-5577	0	199	0
S_enterica_LT2_RAND_730	-13.5	82	1000	0	0	0	0
S_enterica_LT2_RAND_731	-19	-1000	1000	0	1	0	1
S_enterica_LT2_RAND_732	-10.9	-92	1000	0	1	0	1
S_enterica_LT2_RAND_733	-16.4	-41	142	0	0	0	0
S_enterica_LT2_RAND_734	-42.3	66	1000	-127	1	0	0
S_enterica_LT2_RAND_735	-40	-61	404	0	1	0	1
S_enterica_LT2_RAND_736	-77.8	183	0	0	0	131	0
S_enterica_LT2_RAND_737	-10.7	-48	1000	0	1	0	1
S_enterica_LT2_RAND_738	-29.7	-86	1000	0	1	0	1
S_enterica_LT2_RAND_739	-22.2	42	1000	0	1	0	1
S_enterica_LT2_RAND_741	-0.1	-21	1000	-722	1	11296	1
S_enterica_LT2_RAND_742	-15.5	47	1000	-7156	1	4886	1
S_enterica_LT2_RAND_743	-62.2	171	1000	-7651	0	4287	0
S_enterica_LT2_RAND_744	-28.9	25	1000	0	0	0	0
S_enterica_LT2_RAND_745	-18.7	11	1000	0	0	0	0
S_enterica_LT2_RAND_746	-63.8	39	698	0	1	0	1
S_enterica_LT2_RAND_747	-59.3	149	1000	0	0	0	0
S_enterica_LT2_RAND_748	-35.4	-78	1000	0	1	0	1
S_enterica_LT2_RAND_749	-21.8	-88	1000	0	0	0	0
S_enterica_LT2_RAND_750	-119.97	769	1000	0	1	0	1
S_enterica_LT2_RAND_751	-52.14	160	1000	0	0	0	0
S_enterica_LT2_RAND_752	-21.9	19	1000	0	1	0	1
S_enterica_LT2_RAND_753	-14	-1000	1000	0	0	0	0
S_enterica_LT2_RAND_754	-86.4	-1000	1000	0	1	0	1
S_enterica_LT2_RAND_755	-67.9	-30	0	0	0	0	0
S_enterica_LT2_RAND_756	-163.2	-92	680	0	1	0	1
S_enterica_LT2_RAND_757	-39.6	40	1000	0	0	126	0
S_enterica_LT2_RAND_758	-97.1	-70	1000	-77	0	0	1
S_enterica_LT2_RAND_759	-21.9	-66	1000	0	0	0	0
S_enterica_LT2_RAND_760	-9.7	-40	1000	0	0	0	0
S_enterica_LT2_RAND_761	-27.3	-1000	1000	0	1	0	1
S_enterica_LT2_RAND_762	-181.9	-18	551	0	0	204	0
S_enterica_LT2_RAND_764	-24.2	-40	1000	0	0	0	0
S_enterica_LT2_RAND_765	-40.2	-77	1000	0	1	0	1
S_enterica_LT2_RAND_766	-14	-1000	1000	0	0	0	0
S_enterica_LT2_RAND_767	-23.27	-69	1000	0	1	0	1
S_enterica_LT2_RAND_768	-34.8	-46	1000	0	1	0	1
S_enterica_LT2_RAND_769	-26.8	-82	1000	0	1	271	1
S_enterica_LT2_RAND_770	-22.6	-1000	1000	0	0	0	0
S_enterica_LT2_RAND_771	-32.2	127	1000	0	0	0	0
S_enterica_LT2_RAND_772	-24	-83	1000	0	1	0	1
S_enterica_LT2_RAND_773	-62.97	479	1000	0	1	0	1
S_enterica_LT2_RAND_774	-8.9	-91	1000	0	1	0	1
S_enterica_LT2_RAND_775	-8.1	-95	1000	0	0	0	0
S_enterica_LT2_RAND_776	-50.5	-89	1000	-111	0	0	1
S_enterica_LT2_RAND_777	-18.4	-39	1000	-468	0	1668	0
S_enterica_LT2_RAND_778	-36.32	67	321	-2131	0	0	0
S_enterica_LT2_RAND_779	-22.3	8	1000	0	1	0	1
S_enterica_LT2_RAND_780	-12.3	-36	1000	0	1	0	1
S_enterica_LT2_RAND_781	-71.8	-1	1000	-55	0	0	0
S_enterica_LT2_RAND_782	-27.2	-103	1000	0	1	0	1
S_enterica_LT2_RAND_783	-23.4	-2	705	0	1	0	1
S_enterica_LT2_RAND_784	-131.47	-88	963	0	1	0	1
S_enterica_LT2_RAND_785	-1.1	43	1000	0	0	0	0
S_enterica_LT2_RAND_786	-35.5	57	1000	0	1	0	1
S_enterica_LT2_RAND_788	-56.6	219	1000	-76	0	161	1
S_enterica_LT2_RAND_789	-90.57	85	1000	0	0	0	0
S_enterica_LT2_RAND_790	-175.6	-19	1000	-63	0	0	0
S_enterica_LT2_RAND_791	-152.3	271	1000	0	0	0	0
S_enterica_LT2_RAND_792	-104	145	1000	0	0	0	0
S_enterica_LT2_RAND_793	-40.7	165	1000	0	1	0	1
S_enterica_LT2_RAND_794	-299.8	392	1000	0	1	0	1
S_enterica_LT2_RAND_796	-39.1	-7	1000	0	0	0	0
S_enterica_LT2_RAND_797	-16.9	-1000	1000	0	0	0	0
S_enterica_LT2_RAND_798	-30	116	709	0	0	42	1
S_enterica_LT2_RAND_799	-28.8	110	549	0	0	0	0
S_enterica_LT2_RAND_800	-15.5	30	882	0	1	0	1
S_enterica_LT2_RAND_801	-15.7	-71	1000	0	1	0	1
S_enterica_LT2_RAND_802	-42.4	-16	1000	0	1	0	1
S_enterica_LT2_RAND_803	-5.7	-27	1000	0	1	0	1
S_enterica_LT2_RAND_804	-42.7	-26	1000	0	1	0	1
S_enterica_LT2_RAND_805	-252.1	718	794	0	1	0	1
S_enterica_LT2_RAND_806	-13.4	-84	1000	0	0	0	0
S_enterica_LT2_RAND_808	-29.1	108	1000	0	0	0	0
S_enterica_LT2_RAND_809	-70.9	-58	1000	0	1	0	1
S_enterica_LT2_RAND_811	-70.9	52	583	0	0	0	0
S_enterica_LT2_RAND_812	-4	-9	1000	-102	1	313	1
S_enterica_LT2_RAND_813	-60	162	1000	0	1	0	1
S_enterica_LT2_RAND_816	-15	-33	1000	0	1	0	1
S_enterica_LT2_RAND_817	-43.5	90	1000	0	1	0	1
S_enterica_LT2_RAND_818	-33.7	-86	1000	0	0	0	0
S_enterica_LT2_RAND_819	-84.92	241	1000	0	0	0	0
S_enterica_LT2_RAND_820	-45.5	-36	1000	0	1	0	1
S_enterica_LT2_RAND_821	-178.47	432	1000	0	1	0	1
S_enterica_LT2_RAND_822	-39.4	-24	1000	0	0	0	0
S_enterica_LT2_RAND_823	-34.57	9	1000	0	1	0	1
S_enterica_LT2_RAND_824	-13.4	67	1000	0	1	0	1
S_enterica_LT2_RAND_825	-22.1	28	1000	-252	1	0	1
S_enterica_LT2_RAND_826	-32.9	-51	1000	0	0	0	0
S_enterica_LT2_RAND_827	-12.4	-32	1000	-134	1	66	0
S_enterica_LT2_RAND_828	-57.6	-7	839	0	1	0	1
S_enterica_LT2_RAND_829	-3	-51	957	0	0	0	0
S_enterica_LT2_RAND_830	0.36	-5	1000	0	0	0	0
S_enterica_LT2_RAND_831	-3	-4	1000	0	0	0	0
S_enterica_LT2_RAND_832	-43	-57	1000	0	1	0	1
S_enterica_LT2_RAND_833	-12.2	79	1000	0	0	0	0
S_enterica_LT2_RAND_834	-36	62	1000	0	1	0	1
S_enterica_LT2_RAND_835	-13.54	-1	1000	0	0	0	0
S_enterica_LT2_RAND_836	-61.6	-40	1000	0	1	0	1
S_enterica_LT2_RAND_837	-25.7	15	1000	0	0	0	0
S_enterica_LT2_RAND_838	-111.16	193	1000	0	0	0	0
S_enterica_LT2_RAND_839	-9.9	17	1000	0	0	0	0
S_enterica_LT2_RAND_840	-26.9	96	1000	0	0	308	1
S_enterica_LT2_RAND_841	-28.4	-64	1000	0	0	0	0
S_enterica_LT2_RAND_842	-55.44	141	1000	0	0	0	0
S_enterica_LT2_RAND_843	-11.8	-99	1000	0	1	0	1
S_enterica_LT2_RAND_844	-50.3	-35	1000	0	0	0	0
S_enterica_LT2_RAND_845	-63.17	225	1000	0	0	20	1
S_enterica_LT2_RAND_846	-101.4	222	1000	0	1	0	1
S_enterica_LT2_RAND_847	-3.5	-12	1000	0	0	0	0
S_enterica_LT2_RAND_848	-7.6	-100	1000	0	0	0	0
S_enterica_LT2_RAND_849	-80.9	62	1000	0	0	0	0
S_enterica_LT2_RAND_850	-13.2	34	1000	0	0	0	0
S_enterica_LT2_RAND_851	-36.7	-47	1000	0	0	0	0
S_enterica_LT2_RAND_852	-55.6	104	1000	0	1	0	1
S_enterica_LT2_RAND_853	-13.6	57	284	-6	0	0	0
S_enterica_LT2_RAND_854	-56.1	-88	0	0	0	0	0
S_enterica_LT2_RAND_855	-99.9	-89	1000	0	0	0	0
S_enterica_LT2_RAND_856	-14.7	7	1000	0	1	0	1
S_enterica_LT2_RAND_857	-6.1	-98	1000	0	1	0	1
S_enterica_LT2_RAND_858	-68	219	1000	0	0	0	0
S_enterica_LT2_RAND_859	-13.3	-75	412	0	1	0	1
S_enterica_LT2_RAND_860	-20.7	44	186	0	1	0	1
S_enterica_LT2_RAND_861	-85.12	334	1000	0	0	0	0
S_enterica_LT2_RAND_862	-10.6	-47	1000	-59	0	0	1
S_enterica_LT2_RAND_863	-22.3	-1000	1000	-1023	1	1287	1
S_enterica_LT2_RAND_864	-37.3	60	1000	-1658	0	588	0
S_enterica_LT2_RAND_865	-36.3	42	507	0	0	0	0
S_enterica_LT2_RAND_866	-215	-39	0	0	0	0	0
S_enterica_LT2_RAND_867	-98.6	-88	852	0	0	0	0
S_enterica_LT2_RAND_868	-18.8	-101	1000	0	0	0	0
S_enterica_LT2_RAND_869	-49.1	158	1000	0	0	0	0
S_enterica_LT2_RAND_870	-105.2	282	1000	0	0	0	0
S_enterica_LT2_RAND_871	-6.8	-60	1000	0	0	0	0
S_enterica_LT2_RAND_872	-24.6	-10	0	-30	1	0	1
S_enterica_LT2_RAND_873	-30	-1000	1000	0	0	0	0
S_enterica_LT2_RAND_874	-10.6	34	1000	0	0	0	0
S_enterica_LT2_RAND_875	-9.2	-24	1000	0	1	0	1
S_enterica_LT2_RAND_876	-178.8	296	1000	-185	0	0	0
S_enterica_LT2_RAND_877	-11.3	29	1000	-367	0	152	0
S_enterica_LT2_RAND_878	-0.7	-91	1000	0	0	0	0
S_enterica_LT2_RAND_879	-20.3	84	1000	-759	0	941	1
S_enterica_LT2_RAND_880	-43.9	-57	1000	0	1	0	1
S_enterica_LT2_RAND_881	-22.9	-1000	1000	0	1	0	1
S_enterica_LT2_RAND_882	-48.9	69	1000	-44	1	0	1
S_enterica_LT2_RAND_883	-13.1	-90	1000	0	0	0	0
S_enterica_LT2_RAND_884	-23.4	56	1000	0	1	233	1
S_enterica_LT2_RAND_885	-61	131	1000	0	0	0	0
S_enterica_LT2_RAND_886	-14.6	-94	1000	0	0	0	0
S_enterica_LT2_RAND_887	-68.2	-101	1000	0	1	0	1
S_enterica_LT2_RAND_888	-103	90	1000	0	0	0	0
S_enterica_LT2_RAND_889	-27.8	-90	1000	0	0	0	0
S_enterica_LT2_RAND_890	-26.2	-46	1000	0	0	0	0
S_enterica_LT2_RAND_891	-34.9	10	1000	0	0	0	0
S_enterica_LT2_RAND_892	-0.7	17	1000	0	1	0	1
S_enterica_LT2_RAND_893	-9.5	-48	1000	0	1	0	1
S_enterica_LT2_RAND_894	-2.1	4	1000	0	1	0	1
S_enterica_LT2_RAND_895	-29	-66	1000	0	0	0	0
S_enterica_LT2_RAND_896	-33.05	166	1000	-167	0	0	0
S_enterica_LT2_RAND_897	-38.9	-89	1000	0	1	0	1
S_enterica_LT2_RAND_898	-10.8	-110	1000	0	1	0	1
S_enterica_LT2_RAND_899	-2	-1	1000	0	0	0	0
S_enterica_LT2_RAND_900	-28	-45	1000	0	1	0	1
S_enterica_LT2_RAND_901	-18.8	-67	1000	-146	0	0	0
S_enterica_LT2_RAND_902	-15.5	-1000	994	0	0	0	0
S_enterica_LT2_RAND_903	-61.5	98	0	0	1	0	0
S_enterica_LT2_RAND_904	-20.2	-82	1000	0	1	0	1
S_enterica_LT2_RAND_905	-24.5	46	1000	0	0	517	0
S_enterica_LT2_RAND_906	-56.7	-67	1000	0	0	0	0
S_enterica_LT2_RAND_907	-17.7	-28	1000	-338	1	277	1
S_enterica_LT2_RAND_908	-89.6	-57	1000	-259	0	0	1
S_enterica_LT2_RAND_909	-14.8	-86	393	0	1	0	1
S_enterica_LT2_RAND_910	-21.2	-31	351	0	1	0	1
S_enterica_LT2_RAND_911	-33.3	-30	786	0	1	0	1
S_enterica_LT2_RAND_912	-72.5	-68	1000	0	0	0	0
S_enterica_LT2_RAND_913	-61.6	186	0	0	0	0	1
S_enterica_LT2_RAND_914	-66.8	263	1000	0	0	0	0
S_enterica_LT2_RAND_915	0.56	-99	1000	0	0	0	0
S_enterica_LT2_RAND_916	-8.3	-14	1000	0	0	0	0
S_enterica_LT2_RAND_917	-17.7	46	1000	0	0	130	0
S_enterica_LT2_RAND_918	-25.5	-77	1000	0	0	0	0
S_enterica_LT2_RAND_919	-9.5	-29	1000	0	0	0	0
S_enterica_LT2_RAND_920	-9.9	-76	1000	0	1	137	1
S_enterica_LT2_RAND_921	-156	330	1000	0	0	0	0
S_enterica_LT2_RAND_922	-24.5	-1000	1000	0	0	0	0
S_enterica_LT2_RAND_923	-32.2	-84	1000	-276	0	0	0
S_enterica_LT2_RAND_924	-18.4	-89	1000	0	0	0	0
S_enterica_LT2_RAND_925	-49.81	53	935	-46	0	0	1
S_enterica_LT2_RAND_926	-50.8	135	1000	0	0	0	0
S_enterica_LT2_RAND_927	-163.59	196	1000	0	0	0	1
S_enterica_LT2_RAND_928	-15.1	33	1000	0	1	0	1
S_enterica_LT2_RAND_929	-35	-21	1000	0	0	0	0
S_enterica_LT2_RAND_930	-35.6	-72	1000	0	0	0	0
S_enterica_LT2_RAND_931	-87.9	55	1000	0	1	0	1
S_enterica_LT2_RAND_932	-16	78	1000	0	1	0	1
S_enterica_LT2_RAND_933	-1.2	75	1000	0	0	0	0
S_enterica_LT2_RAND_934	-31.4	-83	1000	0	1	0	1
S_enterica_LT2_RAND_935	1.7	-33	1000	0	0	0	0
S_enterica_LT2_RAND_936	-37.3	-22	1000	0	0	0	0
S_enterica_LT2_RAND_937	-139.14	256	1000	0	0	0	0
S_enterica_LT2_RAND_938	-27.8	50	1000	0	0	0	0
S_enterica_LT2_RAND_940	-47.2	60	1000	0	0	0	0
S_enterica_LT2_RAND_941	-32.3	54	1000	0	0	103	1
S_enterica_LT2_RAND_942	-9.9	-90	1000	0	0	0	0
S_enterica_LT2_RAND_943	-10.5	-79	864	0	1	0	1
S_enterica_LT2_RAND_944	-48.6	285	1000	0	0	0	0
S_enterica_LT2_RAND_945	-29.85	-2	1000	-6	1	296	1
S_enterica_LT2_RAND_946	-23.4	-30	1000	0	1	0	1
S_enterica_LT2_RAND_947	-33.9	-45	1000	0	0	0	0
S_enterica_LT2_RAND_948	-6.4	-39	1000	0	1	0	1
S_enterica_LT2_RAND_949	-91.8	290	1000	-5	1	0	1
S_enterica_LT2_RAND_950	-19.5	-87	1000	-212	0	16	0
S_enterica_LT2_RAND_951	-29.9	-58	1000	0	0	0	0
S_enterica_LT2_RAND_953	-20.8	86	1000	-69	1	0	1
S_enterica_LT2_RAND_954	-49.8	-80	1000	0	1	0	1
S_enterica_LT2_RAND_955	-9.9	-94	1000	0	1	0	1
S_enterica_LT2_RAND_956	-38.7	-1000	1000	0	0	0	0
S_enterica_LT2_RAND_957	-21.8	47	1000	0	0	0	0
S_enterica_LT2_RAND_958	-8.4	-82	1000	-442	1	0	0
S_enterica_LT2_RAND_959	-6.6	-6	685	0	0	0	0
S_enterica_LT2_RAND_961	-64.5	-37	1000	0	1	51	1
S_enterica_LT2_RAND_962	-218.73	331	1000	0	0	0	1
S_enterica_LT2_RAND_963	-20.3	-87	1000	0	1	0	1
S_enterica_LT2_RAND_964	-93.8	-1000	1000	0	1	0	1
S_enterica_LT2_RAND_965	-35.6	-8	500	0	0	0	0
S_enterica_LT2_RAND_967	-25	-1000	627	0	1	0	1
S_enterica_LT2_RAND_968	-8.2	-41	1000	0	0	0	0
S_enterica_LT2_RAND_969	-12.1	-48	1000	0	1	0	1
S_enterica_LT2_RAND_970	-26.1	-81	806	0	1	0	1
S_enterica_LT2_RAND_971	-57.2	148	769	0	1	0	1
S_enterica_LT2_RAND_972	-73.94	-10	0	-22	1	0	0
S_enterica_LT2_RAND_973	-30.1	64	1000	0	0	0	0
S_enterica_LT2_RAND_974	-19.1	34	1000	0	0	0	0
S_enterica_LT2_RAND_976	-95.9	350	1000	0	0	98	1
S_enterica_LT2_RAND_977	-26.18	-53	361	0	1	0	1
S_enterica_LT2_RAND_978	-162.7	284	842	0	1	0	0
S_enterica_LT2_RAND_979	-43.6	-23	150	0	1	0	1
S_enterica_LT2_RAND_980	-38.2	22	1000	0	1	0	1
S_enterica_LT2_RAND_982	-19.1	-6	1000	0	0	0	0
S_enterica_LT2_RAND_984	-88	319	725	0	0	0	0
S_enterica_LT2_RAND_985	-28.3	-1000	1000	0	0	0	0
S_enterica_LT2_RAND_986	-193.02	50	1000	0	1	0	1
S_enterica_LT2_RAND_987	-26.7	135	1000	0	0	0	0
S_enterica_LT2_RAND_988	-18.8	-62	1000	0	0	26	0
S_enterica_LT2_RAND_989	-43.1	-74	1000	0	0	0	0
S_enterica_LT2_RAND_990	-36.8	24	1000	0	0	0	0
S_enterica_LT2_RAND_991	-7.1	-55	0	0	0	166	0
S_enterica_LT2_RAND_992	-11.4	-1000	876	0	0	0	0
S_enterica_LT2_RAND_993	-47.2	134	1000	0	1	0	1
S_enterica_LT2_RAND_994	-46	-34	1000	0	1	0	1
S_enterica_LT2_RAND_995	-117.3	52	1000	0	0	0	0
S_enterica_LT2_RAND_996	-19.4	78	1000	0	1	0	1
S_enterica_LT2_RAND_997	-6	-95	1000	0	0	0	0
S_enterica_LT2_RAND_998	-277	628	1000	0	1	0	0
S_enterica_LT2_RAND_999	-24.3	38	1000	0	0	32	1
S_enterica_LT2_RAND_1000	-23	-1000	1000	0	0	0	0
S_enterica_LT2_RAND_1001	-31.7	-55	1000	0	1	0	1
S_enterica_LT2_RAND_1002	-3	-100	980	0	0	0	0
S_enterica_LT2_RAND_1003	-48.3	-40	161	0	0	0	0
S_enterica_LT2_RAND_1004	-20.5	-91	1000	0	1	0	1
S_enterica_LT2_RAND_1005	-13	39	1000	-55	0	0	0
S_enterica_LT2_RAND_1006	-45.4	29	1000	0	1	0	1
S_enterica_LT2_RAND_1007	-41.6	9	48	0	0	0	0
S_enterica_LT2_RAND_1008	-75.9	-33	1000	0	0	0	0
S_enterica_LT2_RAND_1010	-9.6	30	951	0	0	0	0
S_enterica_LT2_RAND_1011	-52.1	290	1000	0	1	0	1
S_enterica_LT2_RAND_1012	-22.9	-18	606	0	1	0	1
S_enterica_LT2_RAND_1013	-52.4	77	1000	-45	0	0	1
S_enterica_LT2_RAND_1014	-25.2	-14	1000	0	1	0	1
S_enterica_LT2_RAND_1015	-12.9	38	1000	0	0	0	0
S_enterica_LT2_RAND_1016	-7.5	85	1000	0	1	0	1
S_enterica_LT2_RAND_1017	-40	29	1000	0	0	0	0
S_enterica_LT2_RAND_1018	-56.4	-39	1000	0	1	0	1
S_enterica_LT2_RAND_1019	-38.9	-12	1000	-2	1	429	0
S_enterica_LT2_RAND_1020	-107.6	294	1000	0	1	0	1
S_enterica_LT2_RAND_1021	-39.4	127	1000	0	1	0	1
S_enterica_LT2_RAND_1022	-85.5	149	1000	0	0	0	0
S_enterica_LT2_RAND_1024	-36.64	112	1000	0	1	0	1
S_enterica_LT2_RAND_1025	-13.6	32	1000	0	1	0	1
S_enterica_LT2_RAND_1026	-170.7	-70	7	0	1	0	1
S_enterica_LT2_RAND_1027	-40.5	118	1000	0	0	0	0
S_enterica_LT2_RAND_1028	-6.9	-71	1000	0	1	0	1
S_enterica_LT2_RAND_1029	-30.47	-31	1000	0	0	0	0
S_enterica_LT2_RAND_1030	-319.32	782	1000	0	1	0	1
S_enterica_LT2_RAND_1031	-19.6	-50	1000	0	1	0	1
S_enterica_LT2_RAND_1032	-85.2	-10	1000	0	1	0	1
S_enterica_LT2_RAND_1033	-3.7	-16	362	0	1	0	1
S_enterica_LT2_RAND_1034	-56.8	68	1000	0	0	0	0
S_enterica_LT2_RAND_1035	-10.72	-13	1000	0	1	0	1
S_enterica_LT2_RAND_1036	-6.6	-19	1000	0	1	0	1
S_enterica_LT2_RAND_1037	-16.2	54	467	0	0	0	0
S_enterica_LT2_RAND_1038	-30.6	100	452	-38	0	0	1
S_enterica_LT2_RAND_1039	-32.6	-36	1000	-97	0	0	0
S_enterica_LT2_RAND_1040	-200.7	207	1000	0	0	0	0
S_enterica_LT2_RAND_1041	-237.01	650	1000	0	0	0	0
S_enterica_LT2_RAND_1042	-16.2	-1000	1000	0	0	0	0
S_enterica_LT2_RAND_1043	-48.1	-39	1000	0	1	0	1
S_enterica_LT2_RAND_1044	-36.5	-1000	1000	0	0	0	0
S_enterica_LT2_RAND_1047	-27.5	85	1000	0	0	0	0
S_enterica_LT2_RAND_1048	-94.1	-14	441	0	1	0	1
S_enterica_LT2_RAND_1049	-63	18	1000	-58	1	137	1
S_enterica_LT2_RAND_1050	-269.99	171	606	-334	1	0	1
S_enterica_LT2_RAND_1051	-109	595	1000	0	1	0	1
S_enterica_LT2_RAND_1052	-29.7	-101	1000	0	1	0	1
S_enterica_LT2_RAND_1053	-28	-42	1000	0	1	0	1
S_enterica_LT2_RAND_1054	-65.7	262	0	0	0	0	0
S_enterica_LT2_RAND_1055	-21.3	13	1000	-2209	1	4327	1
S_enterica_LT2_RAND_1056	-20.6	-52	1000	-3484	1	3023	1
S_enterica_LT2_RAND_1058	-32	-44	1000	0	1	0	1
S_enterica_LT2_RAND_1059	-8.9	-88	1000	0	0	0	0
S_enterica_LT2_RAND_1060	-23.4	-95	1000	0	1	0	1
S_enterica_LT2_RAND_1061	-90.3	126	1000	0	0	0	0
S_enterica_LT2_RAND_1062	-39.4	-33	1000	0	0	0	0
S_enterica_LT2_RAND_1063	-12.4	50	21	0	0	0	0
S_enterica_LT2_RAND_1065	-7.2	30	1000	0	0	0	0
S_enterica_LT2_RAND_1068	-22	-102	1000	0	0	0	0
S_enterica_LT2_RAND_1070	-6.8	37	687	0	0	0	0
S_enterica_LT2_RAND_1071	-8.4	-14	0	-115	1	30	0
S_enterica_LT2_RAND_1072	-21.6	-48	1000	0	1	0	1
S_enterica_LT2_RAND_1073	-50.6	-98	1000	0	1	0	1
S_enterica_LT2_RAND_1074	0	8	1000	0	0	0	0
S_enterica_LT2_RAND_1075	-30.7	71	188	0	1	0	1
S_enterica_LT2_RAND_1076	-46.5	65	1000	0	1	0	1
S_enterica_LT2_RAND_1078	-18	-56	1000	0	1	0	1
S_enterica_LT2_RAND_1079	-57.2	-54	182	0	0	0	0
S_enterica_LT2_RAND_1080	-30.1	0	1000	0	0	0	0
S_enterica_LT2_RAND_1081	-4.67	-44	1000	-213	1	15	1
S_enterica_LT2_RAND_1082	-25.6	-1000	1000	0	1	0	1
S_enterica_LT2_RAND_1083	-39.1	-102	1000	0	0	0	0
S_enterica_LT2_RAND_1084	-46.6	-30	1000	0	1	0	1
S_enterica_LT2_RAND_1085	-56.2	237	0	0	1	0	1
S_enterica_LT2_RAND_1086	-81	166	639	0	1	0	1
S_enterica_LT2_RAND_1087	-34.7	-85	1000	0	0	0	0
S_enterica_LT2_RAND_1088	-20.2	-1000	0	0	1	0	1
S_enterica_LT2_RAND_1090	-53.5	71	213	0	1	0	1
S_enterica_LT2_RAND_1091	-2.8	-61	1000	-148	0	10	1
S_enterica_LT2_RAND_1092	-88.12	213	1000	-77	1	0	0
S_enterica_LT2_RAND_1093	-31.8	42	361	0	1	0	1
S_enterica_LT2_RAND_1094	-53.9	-101	1000	0	0	0	0
S_enterica_LT2_RAND_1095	-89.8	-14	1000	0	0	0	0
S_enterica_LT2_RAND_1096	-7.1	-86	1000	0	0	8	1
S_enterica_LT2_RAND_1098	-21.5	75	1000	0	0	0	0
S_enterica_LT2_RAND_1099	-38.5	-88	1000	0	1	0	1
S_enterica_LT2_RAND_1100	-17.9	-74	1000	0	0	0	0
S_enterica_LT2_RAND_1101	-14.9	89	1000	0	0	0	0
S_enterica_LT2_RAND_1104	-32	-7	1000	0	0	54	0
S_enterica_LT2_RAND_1105	-10.28	-7	1000	0	0	0	0
S_enterica_LT2_RAND_1106	-7.4	6	1000	0	0	0	0
S_enterica_LT2_RAND_1107	-96.21	225	1000	0	0	0	0
S_enterica_LT2_RAND_1108	-44.41	137	1000	0	0	0	0
S_enterica_LT2_RAND_1109	-5.9	-37	1000	0	1	0	1
S_enterica_LT2_RAND_1110	-94.4	202	1000	0	1	0	0
S_enterica_LT2_RAND_1111	-14.7	-76	1000	0	0	0	0
S_enterica_LT2_RAND_1112	-4.3	-1000	1000	0	0	0	0
S_enterica_LT2_RAND_1113	-92.1	-72	183	0	0	0	0
S_enterica_LT2_RAND_1115	-16.4	13	1000	0	0	0	0
S_enterica_LT2_RAND_1116	-15.9	-17	1000	0	1	0	1
S_enterica_LT2_RAND_1117	-60.7	66	1000	0	1	0	1
S_enterica_LT2_RAND_1118	-28.7	79	67	0	1	0	1
S_enterica_LT2_RAND_1119	-34.8	-1000	572	0	0	0	0
S_enterica_LT2_RAND_1120	-15	-65	306	0	1	0	1
S_enterica_LT2_RAND_1121	-20.1	57	954	0	1	0	1
S_enterica_LT2_RAND_1122	-85.54	242	1000	0	0	0	0
S_enterica_LT2_RAND_1123	-42.3	20	1000	0	0	0	0
S_enterica_LT2_RAND_1125	-26.1	-39	1000	0	1	0	1
S_enterica_LT2_RAND_1126	-7.2	-101	1000	0	0	0	0
S_enterica_LT2_RAND_1127	-0.6	-57	1000	0	1	0	1
S_enterica_LT2_RAND_1128	-15.7	-87	1000	0	1	0	1
S_enterica_LT2_RAND_1129	-68.5	195	453	0	1	0	1
S_enterica_LT2_RAND_1130	-47.2	83	0	0	0	0	1
S_enterica_LT2_RAND_1131	-11	89	1000	0	0	0	0
S_enterica_LT2_RAND_1132	-58.79	200	1000	0	0	0	0
S_enterica_LT2_RAND_1133	-17.4	23	1000	0	0	0	0
S_enterica_LT2_RAND_1134	-17.6	-1000	1000	0	1	0	1
S_enterica_LT2_RAND_1135	-39.9	-81	1000	0	1	0	1
S_enterica_LT2_RAND_1136	-51	-1000	1000	0	1	0	1
S_enterica_LT2_RAND_1137	-143.7	-68	1000	0	1	0	1
S_enterica_LT2_RAND_1138	-138.5	156	1000	0	1	0	1
S_enterica_LT2_RAND_1139	-20.9	41	1000	0	0	0	0
S_enterica_LT2_RAND_1140	-35.51	-90	1000	0	0	0	0
S_enterica_LT2_RAND_1141	-23.9	-84	1000	0	0	0	0
S_enterica_LT2_RAND_1142	-32.1	68	722	0	1	0	1
S_enterica_LT2_RAND_1143	-32.5	100	488	0	1	0	1
S_enterica_LT2_RAND_1144	-77.7	27	506	0	1	0	1
S_enterica_LT2_RAND_1145	-14.8	53	1000	0	0	0	0
S_enterica_LT2_RAND_1146	-44.1	-79	749	0	0	0	0
S_enterica_LT2_RAND_1147	-25.5	-32	518	0	0	0	0
S_enterica_LT2_RAND_1148	-232.3	343	1000	0	0	0	0
S_enterica_LT2_RAND_1149	-18.1	-21	1000	0	0	0	0
S_enterica_LT2_RAND_1150	-40.6	-89	1000	-42	1	0	1
S_enterica_LT2_RAND_1151	-126.1	332	1000	0	0	0	0
S_enterica_LT2_RAND_1153	-15.4	-57	1000	0	1	0	1
S_enterica_LT2_RAND_1155	-126.4	-100	1000	0	1	0	1
S_enterica_LT2_RAND_1156	-17.7	-25	382	0	0	0	0
S_enterica_LT2_RAND_1157	-54.1	80	758	0	1	0	1
S_enterica_LT2_RAND_1158	-28.1	-46	985	0	0	0	0
S_enterica_LT2_RAND_1159	-29	19	1000	0	1	0	1
S_enterica_LT2_RAND_1160	-20.5	96	906	0	0	0	0
S_enterica_LT2_RAND_1162	-20.1	-103	612	0	0	0	0
S_enterica_LT2_RAND_1163	-24.7	7	53	-378	1	1	1
S_enterica_LT2_RAND_1165	-39	-10	28	-6	1	60	1
S_enterica_LT2_RAND_1167	-28.65	-48	1000	0	1	0	1
S_enterica_LT2_RAND_1168	-264.7	-84	0	0	0	0	0
S_enterica_LT2_RAND_1170	-1.6	-57	1000	0	0	0	0
S_enterica_LT2_RAND_1171	-37.1	69	1000	0	0	0	0
S_enterica_LT2_RAND_1172	-40.2	133	75	0	1	0	1
S_enterica_LT2_RAND_1173	2.7	-9	1000	0	0	13	0
S_enterica_LT2_RAND_1174	-52.8	-91	1000	0	0	0	0
S_enterica_LT2_RAND_1175	-104.1	-1000	1000	0	1	0	1
S_enterica_LT2_RAND_1176	-19.3	-56	1000	0	1	0	1
S_enterica_LT2_RAND_1177	-19.7	21	1000	0	0	0	0
S_enterica_LT2_RAND_1178	-42.6	63	1000	0	0	0	0
S_enterica_LT2_RAND_1179	-72.4	81	1000	0	0	0	0
S_enterica_LT2_RAND_1180	-49.9	-23	900	-139	0	0	1
S_enterica_LT2_RAND_1181	-35.7	52	0	-88	0	51	1
S_enterica_LT2_RAND_1182	-169.2	98	1000	0	0	0	0
S_enterica_LT2_RAND_1183	-37.7	-95	1000	0	0	0	0
S_enterica_LT2_RAND_1184	-73.8	251	1000	0	1	0	0
S_enterica_LT2_RAND_1185	-12	82	1000	0	0	0	0
S_enterica_LT2_RAND_1186	-11.9	18	1000	0	0	0	0
S_enterica_LT2_RAND_1187	-5.6	-4	1000	-141	0	71	1
S_enterica_LT2_RAND_1189	-11.2	-57	1000	0	0	0	0
S_enterica_LT2_RAND_1190	-10.18	-3	0	0	0	31	1
S_enterica_LT2_RAND_1191	-9.2	120	1000	0	0	27	0
S_enterica_LT2_RAND_1192	-8.6	27	1000	0	1	59	1
S_enterica_LT2_RAND_1193	-18.8	161	1000	0	0	0	0
S_enterica_LT2_RAND_1194	-65.1	228	1000	0	1	0	1
S_enterica_LT2_RAND_1195	-21.49	7	1000	0	1	0	1
S_enterica_LT2_RAND_1196	-37.5	124	1000	0	0	0	0
S_enterica_LT2_RAND_1197	-29.8	64	1000	0	0	0	0
S_enterica_LT2_RAND_1198	-49.11	157	1000	0	1	0	1
S_enterica_LT2_RAND_1199	-62.2	40	1000	0	1	0	1
S_enterica_LT2_RAND_1200	-27.5	20	1000	0	1	0	1
S_enterica_LT2_RAND_1202	-42.5	-48	244	0	0	0	0
S_enterica_LT2_RAND_1204	-28.87	30	1000	0	1	0	1
S_enterica_LT2_RAND_1205	-16.5	-17	1000	0	1	0	1
S_enterica_LT2_RAND_1207	-21.4	-92	1000	0	0	0	0
S_enterica_LT2_RAND_1208	-82.44	-19	1000	0	0	0	0
S_enterica_LT2_RAND_1209	-60.2	-42	1000	0	1	0	1
S_enterica_LT2_RAND_1210	-88.7	166	1000	0	0	0	0
S_enterica_LT2_RAND_1211	-27.5	-65	1000	0	0	0	0
S_enterica_LT2_RAND_1212	-25.82	265	1000	-361	0	0	0
S_enterica_LT2_RAND_1213	-15.7	85	1000	0	0	0	0
S_enterica_LT2_RAND_1215	-275.5	212	1000	0	1	0	1
S_enterica_LT2_RAND_1216	-11.8	20	1000	0	1	0	1
S_enterica_LT2_RAND_1217	-19.17	-89	1000	0	0	0	0
S_enterica_LT2_RAND_1218	-80.6	5	522	-378	0	0	1
S_enterica_LT2_RAND_1220	-140.6	-71	1000	0	1	0	1
S_enterica_LT2_RAND_1221	-94.8	-8	1000	0	1	0	1
S_enterica_LT2_RAND_1222	-11.8	-83	1000	0	0	0	0
S_enterica_LT2_RAND_1223	-33	-29	1000	-95	1	0	1
S_enterica_LT2_RAND_1225	-20	16	1000	0	0	0	0
S_enterica_LT2_RAND_1226	-94.8	539	1000	0	0	0	0
S_enterica_LT2_RAND_1227	-45.3	28	1000	0	0	0	0
S_enterica_LT2_RAND_1228	-36.3	68	1000	0	1	0	1
S_enterica_LT2_RAND_1229	-44.1	-40	1000	0	0	0	0
S_enterica_LT2_RAND_1230	-19.9	-79	1000	0	1	0	1
S_enterica_LT2_RAND_1231	-152.3	278	0	0	1	0	1
S_enterica_LT2_RAND_1232	-186.8	-89	0	0	1	0	0
S_enterica_LT2_RAND_1233	-15	-57	1000	0	1	0	1
S_enterica_LT2_RAND_1234	-10.9	34	1000	0	0	0	0
S_enterica_LT2_RAND_1235	-14.2	-88	706	0	1	0	1
S_enterica_LT2_RAND_1236	-64.97	-1000	1000	0	0	0	0
S_enterica_LT2_RAND_1237	-50	4	1000	0	1	0	1
S_enterica_LT2_RAND_1238	-51.6	221	1000	0	1	0	1
S_enterica_LT2_RAND_1239	-14.1	-1000	1000	0	0	0	0
S_enterica_LT2_RAND_1240	-65.64	174	1000	0	0	0	0
S_enterica_LT2_RAND_1241	-48.3	-23	1000	0	0	0	0
S_enterica_LT2_RAND_1242	-6.7	-1000	1000	0	1	0	1
S_enterica_LT2_RAND_1243	-122.4	27	1000	0	1	36	0
S_enterica_LT2_RAND_1244	-12.6	-1000	1000	0	0	0	0
S_enterica_LT2_RAND_1245	-40.8	61	500	0	0	0	0
S_enterica_LT2_RAND_1246	-38.9	-1000	439	0	1	0	1
S_enterica_LT2_RAND_1247	-37.6	41	695	0	1	0	1
S_enterica_LT2_RAND_1248	-13.4	29	1000	0	0	456	1
S_enterica_LT2_RAND_1249	-74.8	172	1000	0	0	236	1
S_enterica_LT2_RAND_1250	3.3	-99	984	0	1	0	1
S_enterica_LT2_RAND_1251	-136.4	-96	1000	0	0	134	0
S_enterica_LT2_RAND_1252	-92.12	123	1000	0	0	0	0
S_enterica_LT2_RAND_1253	-52.2	51	1000	0	0	0	0
S_enterica_LT2_RAND_1254	-17	-64	575	0	1	0	1
S_enterica_LT2_RAND_1255	-9.5	-27	1000	0	1	0	1
S_enterica_LT2_RAND_1256	-98.1	43	1000	0	0	0	0
S_enterica_LT2_RAND_1257	-36.34	157	1000	0	0	0	0
S_enterica_LT2_RAND_1259	-19.1	-1000	1000	0	0	0	0
S_enterica_LT2_RAND_1260	-17	-30	1000	0	0	0	0
S_enterica_LT2_RAND_1261	-74.8	212	1000	0	0	0	0
S_enterica_LT2_RAND_1262	-17.9	-81	0	0	1	129	1
S_enterica_LT2_RAND_1263	-24.1	-1000	1000	0	0	0	0
S_enterica_LT2_RAND_1264	-36.9	-60	1000	0	1	0	1
S_enterica_LT2_RAND_1265	-27.8	-52	1000	0	0	0	0
S_enterica_LT2_RAND_1266	-35.8	198	1000	0	0	0	0
S_enterica_LT2_RAND_1267	-35.6	178	1000	0	0	0	0
S_enterica_LT2_RAND_1268	-12.3	-98	1000	0	0	0	0
S_enterica_LT2_RAND_1269	-34.1	-12	1000	-13	0	0	0
S_enterica_LT2_RAND_1270	-41.4	169	1000	0	0	0	0
S_enterica_LT2_RAND_1271	-48.64	-4	1000	0	1	0	1
S_enterica_LT2_RAND_1272	-48.9	24	1000	0	0	0	0
S_enterica_LT2_RAND_1273	-47.3	13	1000	-2429	0	3270	0
S_enterica_LT2_RAND_1274	-16.8	5	717	-5006	0	811	0
S_enterica_LT2_RAND_1275	-40.1	-7	500	0	0	0	0
S_enterica_LT2_RAND_1276	-104.1	5	0	0	1	0	1
S_enterica_LT2_RAND_1277	-10.7	-107	1000	0	0	0	0
S_enterica_LT2_RAND_1278	-45.7	38	1000	0	0	0	0
S_enterica_LT2_RAND_1279	-29.3	-19	273	-67	0	113	1
S_enterica_LT2_RAND_1280	-16	-3	1000	0	0	0	0
S_enterica_LT2_RAND_1281	-43.9	160	1000	0	0	0	0
S_enterica_LT2_RAND_1282	-40.7	-43	1000	0	0	0	0
S_enterica_LT2_RAND_1283	-7.4	-35	1000	0	0	0	0
S_enterica_LT2_RAND_1284	-72.1	-1	1000	0	0	0	0
S_enterica_LT2_RAND_1285	-40.75	85	189	0	1	0	1
S_enterica_LT2_RAND_1286	-9.1	-89	1000	0	0	0	0
S_enterica_LT2_RAND_1288	-21.5	-83	1000	0	1	0	1
S_enterica_LT2_RAND_1289	-30.9	52	1000	0	0	0	0
S_enterica_LT2_RAND_1290	-26.2	-95	1000	0	1	0	1
S_enterica_LT2_RAND_1291	-26.1	-1000	1000	0	0	0	0
S_enterica_LT2_RAND_1293	-82.1	294	1000	0	0	0	0
S_enterica_LT2_RAND_1296	-10.8	174	0	-23	1	0	0
S_enterica_LT2_RAND_1297	-30.89	-74	1000	0	0	0	0
S_enterica_LT2_RAND_1298	-35.4	91	321	0	1	0	1
S_enterica_LT2_RAND_1299	-69.5	149	1000	0	1	1	1
S_enterica_LT2_RAND_1300	-176.2	131	1000	0	1	0	1
S_enterica_LT2_RAND_1301	-3.3	-90	1000	0	0	0	0
S_enterica_LT2_RAND_1302	-91.7	153	1000	0	1	0	1
S_enterica_LT2_RAND_1303	-29.5	-1000	1000	0	0	0	0
S_enterica_LT2_RAND_1304	-63	-49	1000	0	1	0	1
S_enterica_LT2_RAND_1305	-62	-64	473	0	1	0	1
S_enterica_LT2_RAND_1306	-92.9	188	1000	0	1	0	1
S_enterica_LT2_RAND_1309	-19.4	24	1000	0	0	0	0
S_enterica_LT2_RAND_1310	-14.6	-51	969	0	1	0	1
S_enterica_LT2_RAND_1311	-62.1	-11	0	0	0	214	0
S_enterica_LT2_RAND_1312	-5.75	-4	448	0	0	0	0
S_enterica_LT2_RAND_1313	-28	15	293	0	1	0	1
S_enterica_LT2_RAND_1314	-12.9	-35	238	-420	0	5525	1
S_enterica_LT2_RAND_1315	-14.7	-103	1000	-1667	0	4281	1
S_enterica_LT2_RAND_1316	-29.9	-96	1000	0	1	0	1
S_enterica_LT2_RAND_1319	-32.5	92	1000	0	1	0	1
S_enterica_LT2_RAND_1320	-18.5	15	1000	0	0	0	0
S_enterica_LT2_RAND_1321	-35.5	-95	406	0	0	0	0
S_enterica_LT2_RAND_1322	-97.5	241	681	0	1	0	1
S_enterica_LT2_RAND_1324	-8.7	30	1000	0	0	91	0
S_enterica_LT2_RAND_1325	-8.3	44	1000	0	0	0	0
S_enterica_LT2_RAND_1326	-18.31	-83	1000	0	0	0	0
S_enterica_LT2_RAND_1327	-45.7	-103	1000	0	0	0	0
S_enterica_LT2_RAND_1328	-35.9	16	1000	0	1	0	1
S_enterica_LT2_RAND_1331	-44.9	181	893	0	0	0	0
S_enterica_LT2_RAND_1332	-66.7	115	1000	0	0	0	0
S_enterica_LT2_RAND_1333	-17.42	-4	1000	0	0	0	0
S_enterica_LT2_RAND_1335	-13.5	-94	1000	0	0	0	0
S_enterica_LT2_RAND_1336	-87.6	102	1000	0	0	0	0
S_enterica_LT2_RAND_1337	-7.2	-102	475	0	1	0	1
S_enterica_LT2_RAND_1338	-34.3	-1000	782	0	1	0	1
S_enterica_LT2_RAND_1339	-32.7	-58	209	0	1	0	1
S_enterica_LT2_RAND_1340	-20.2	-1000	1000	0	0	0	0
S_enterica_LT2_RAND_1341	-49.3	156	1000	0	0	0	0
S_enterica_LT2_RAND_1342	-17.6	-30	1000	0	1	0	1
S_enterica_LT2_RAND_1343	-29.2	21	1000	0	0	0	0
S_enterica_LT2_RAND_1344	-39.9	79	1000	0	0	0	0
S_enterica_LT2_RAND_1345	-9.7	-52	1000	0	1	0	1
S_enterica_LT2_RAND_1346	-57.4	108	1000	0	1	0	1
S_enterica_LT2_RAND_1347	-2.5	-62	1000	0	0	0	0
S_enterica_LT2_RAND_1348	-23.1	76	1000	0	0	0	0
S_enterica_LT2_RAND_1349	-29.2	-33	1000	0	0	0	0
S_enterica_LT2_RAND_1350	-16.56	107	1000	0	0	203	1
S_enterica_LT2_RAND_1351	-46.37	19	1000	0	1	0	1
S_enterica_LT2_RAND_1352	-41.6	-57	1000	-30	0	0	1
S_enterica_LT2_RAND_1353	-5.7	10	1000	0	0	0	0
S_enterica_LT2_RAND_1354	-20.4	-89	1000	0	0	0	0
S_enterica_LT2_RAND_1355	-44.97	-6	1000	0	0	0	0
S_enterica_LT2_RAND_1357	-25.4	-75	25	0	0	0	0
S_enterica_LT2_RAND_1358	-95.3	205	428	0	1	0	1
S_enterica_LT2_RAND_1359	-78.2	74	1000	0	0	0	0
S_enterica_LT2_RAND_1360	-79.3	-92	1000	0	1	0	1
S_enterica_LT2_RAND_1361	-26.1	10	1000	0	0	0	0
S_enterica_LT2_RAND_1362	-6.1	16	1000	0	1	139	0
S_enterica_LT2_RAND_1363	-9.3	-1000	947	0	1	0	1
S_enterica_LT2_RAND_1364	-52.77	206	1000	0	1	0	1
S_enterica_LT2_RAND_1365	-7.8	-1000	1000	0	1	0	1
S_enterica_LT2_RAND_1366	-15.7	10	1000	0	0	0	0
S_enterica_LT2_RAND_1367	-25.5	-80	1000	0	1	0	1
S_enterica_LT2_RAND_1368	-42	96	1000	0	0	0	0
S_enterica_LT2_RAND_1369	-24.6	18	1000	0	0	0	0
S_enterica_LT2_RAND_1371	-46.1	22	1000	0	1	0	1
S_enterica_LT2_RAND_1372	-41.4	-12	1000	0	1	217	1
S_enterica_LT2_RAND_1373	4.3	-43	1000	-197	1	89	1
S_enterica_LT2_RAND_1374	-23.3	-37	1000	0	1	0	1
S_enterica_LT2_RAND_1375	-19.5	-55	336	0	1	0	1
S_enterica_LT2_RAND_1376	-7.8	-74	1000	0	1	0	1
S_enterica_LT2_RAND_1377	-23.7	-17	0	0	1	0	0
S_enterica_LT2_RAND_1378	-5.9	3	1000	0	0	0	0
S_enterica_LT2_RAND_1379	-21.9	-15	1000	0	1	0	1
S_enterica_LT2_RAND_1380	-8.8	14	1000	-4183	1	1663	1
S_enterica_LT2_RAND_1381	-35.6	13	1000	0	1	0	1
S_enterica_LT2_RAND_1382	-19.5	66	104	0	1	0	1
S_enterica_LT2_RAND_1383	-15.9	63	1000	0	0	0	0
S_enterica_LT2_RAND_1384	-15.6	-1	835	0	1	0	1
S_enterica_LT2_RAND_1385	-35.6	-46	1000	0	1	0	1
S_enterica_LT2_RAND_1388	-26.8	-101	298	0	1	0	1
S_enterica_LT2_RAND_1390	-9.9	-84	1000	0	0	0	0
S_enterica_LT2_RAND_1391	-41.4	76	1000	0	0	0	0
S_enterica_LT2_RAND_1392	-137.1	-49	1000	0	1	0	1
S_enterica_LT2_RAND_1393	-29.3	-1000	1000	0	0	0	0
S_enterica_LT2_RAND_1394	-42.8	62	1000	0	0	0	0
S_enterica_LT2_RAND_1395	-47.24	-15	1000	0	0	0	0
S_enterica_LT2_RAND_1396	-34.34	5	1000	0	1	0	1
S_enterica_LT2_RAND_1398	-301.49	582	0	0	1	0	0
S_enterica_LT2_RAND_1399	-29.3	-30	1000	0	1	0	1
S_enterica_LT2_RAND_1400	-85.7	25	0	-5863	1	0	1
S_enterica_LT2_RAND_1401	-3.5	53	1000	0	0	0	0
S_enterica_LT2_RAND_1402	-14.3	-1000	1000	0	1	0	1
S_enterica_LT2_RAND_1403	-82.3	95	1000	0	1	0	1
S_enterica_LT2_RAND_1404	-23.8	5	1000	0	1	0	1
S_enterica_LT2_RAND_1405	-36.3	-34	1000	0	0	0	0
S_enterica_LT2_RAND_1406	-22.3	-42	1000	0	1	0	1
S_enterica_LT2_RAND_1407	-12.2	8	1000	0	1	0	1
S_enterica_LT2_RAND_1409	-4.8	-41	1000	0	1	0	1
S_enterica_LT2_RAND_1410	-2.6	1	1000	0	1	0	1
S_enterica_LT2_RAND_1411	-9	-101	1000	0	0	0	0
S_enterica_LT2_RAND_1412	-21.1	-46	1000	-215	1	0	1
S_enterica_LT2_RAND_1413	-48.9	49	1000	0	1	0	1
S_enterica_LT2_RAND_1414	-322.1	811	1000	0	1	0	1
S_enterica_LT2_RAND_1415	-32.1	117	1000	0	0	0	0
S_enterica_LT2_RAND_1416	-18.5	-1000	1000	0	0	0	0
S_enterica_LT2_RAND_1417	-23.7	17	1000	0	0	0	0
S_enterica_LT2_RAND_1418	-151.2	70	1000	0	0	0	0
S_enterica_LT2_RAND_1419	-22.3	-96	60	-389	0	84	0
S_enterica_LT2_RAND_1421	-11.5	-47	46	0	0	82	0
S_enterica_LT2_RAND_1422	-31.3	-99	1000	-43	1	4	0
S_enterica_LT2_RAND_1423	-31	3	1000	-211	0	0	1
S_enterica_LT2_RAND_1424	-25.8	-1000	1000	0	1	0	1
S_enterica_LT2_RAND_1425	-25.1	-103	1000	0	0	0	0
S_enterica_LT2_RAND_1426	-89.2	-59	990	0	1	0	1
S_enterica_LT2_RAND_1427	-39	-14	1000	0	1	0	1
S_enterica_LT2_RAND_1428	-101.1	43	1000	0	0	0	0
S_enterica_LT2_RAND_1429	-21	121	1000	0	1	0	1
S_enterica_LT2_RAND_1430	-28.6	-22	669	0	1	0	1
S_enterica_LT2_RAND_1431	-46.4	-18	0	0	0	97	0
S_enterica_LT2_RAND_1432	-59	-84	1000	0	0	0	0
S_enterica_LT2_RAND_1434	-36.8	-56	1000	-52	1	0	0
S_enterica_LT2_RAND_1435	-20.2	14	0	-29	1	0	1
S_enterica_LT2_RAND_1436	-48.1	148	0	0	0	0	0
S_enterica_LT2_RAND_1437	-13.5	-4	1000	0	0	0	0
S_enterica_LT2_RAND_1438	-3.4	-96	1000	0	0	0	0
S_enterica_LT2_RAND_1439	-54.5	-61	1000	0	0	0	0
S_enterica_LT2_RAND_1440	-88	-73	1000	0	0	0	0
S_enterica_LT2_RAND_1441	-33.92	-67	1000	0	0	0	0
S_enterica_LT2_RAND_1443	-37.5	177	1000	0	1	0	1
S_enterica_LT2_RAND_1444	-2.3	-56	1000	0	1	0	1
S_enterica_LT2_RAND_1445	-13.2	27	1000	0	0	0	0
S_enterica_LT2_RAND_1447	-56	137	1000	0	1	0	1
S_enterica_LT2_RAND_1448	-33.4	52	1000	0	1	0	1
S_enterica_LT2_RAND_1449	-270.69	-13	1000	0	1	0	1
S_enterica_LT2_RAND_1450	-25.77	155	1000	0	1	0	1
S_enterica_LT2_RAND_1452	-2.6	32	1000	0	1	0	1
S_enterica_LT2_RAND_1453	3.1	-49	1000	0	0	0	0
S_enterica_LT2_RAND_1454	-10.1	-9	390	0	1	0	1
S_enterica_LT2_RAND_1455	-11.7	-26	866	-374	1	25	0
S_enterica_LT2_RAND_1456	0	55	1000	0	1	0	1
S_enterica_LT2_RAND_1457	1.7	14	1000	0	1	0	1
S_enterica_LT2_RAND_1458	-11.1	-85	1000	-104	1	94	1
S_enterica_LT2_RAND_1459	-45.8	-11	1000	0	1	0	1
S_enterica_LT2_RAND_1460	-20	-92	1000	0	1	0	1
S_enterica_LT2_RAND_1461	-41.5	-55	1000	0	1	135	1
S_enterica_LT2_RAND_1462	-40.1	12	1000	0	1	0	1
S_enterica_LT2_RAND_1463	-48.8	100	1000	0	0	0	0
S_enterica_LT2_RAND_1464	-63.38	127	1000	0	1	0	1
S_enterica_LT2_RAND_1465	-31.6	67	1000	0	0	0	0
S_enterica_LT2_RAND_1466	-24.4	156	1000	0	1	322	1
S_enterica_LT2_RAND_1467	-20.1	47	0	0	0	77	0
S_enterica_LT2_RAND_1468	-26.2	90	1000	-393	0	0	1
S_enterica_LT2_RAND_1469	-10.6	-98	1000	0	1	0	1
S_enterica_LT2_RAND_1470	-120	426	1000	0	0	0	0
S_enterica_LT2_RAND_1471	-22.5	-72	1000	0	0	71	1
S_enterica_LT2_RAND_1472	-7.11	-2	866	0	1	0	1
S_enterica_LT2_RAND_1473	-33	-59	0	-155	0	17	0
S_enterica_LT2_RAND_1474	-76.5	205	1000	0	0	0	0
S_enterica_LT2_RAND_1475	-11.1	74	1000	0	1	0	1
S_enterica_LT2_RAND_1477	-85.8	26	799	0	1	0	0
S_enterica_LT2_RAND_1478	-17.4	30	133	0	1	0	1
S_enterica_LT2_RAND_1479	-96.2	239	0	-174	1	0	0
S_enterica_LT2_RAND_1480	-13.4	33	626	0	0	0	0
S_enterica_LT2_RAND_1481	-88.54	3	400	0	0	0	0
S_enterica_LT2_RAND_1482	-80.85	92	0	0	1	24	0
S_enterica_LT2_RAND_1483	-10.3	0	1000	0	0	0	0
S_enterica_LT2_RAND_1485	-35.7	-21	518	0	1	0	1
S_enterica_LT2_RAND_1486	-18.6	-58	31	0	1	0	1
S_enterica_LT2_RAND_1487	-24.7	-105	482	0	0	0	0
S_enterica_LT2_RAND_1488	-7.2	-36	1000	0	1	0	1
S_enterica_LT2_RAND_1489	-71	-85	1000	0	0	0	0
S_enterica_LT2_RAND_1490	-4	-1000	1000	0	1	0	1
S_enterica_LT2_RAND_1491	-34.1	11	1000	0	1	0	1
S_enterica_LT2_RAND_1492	-58.2	180	1000	0	1	0	1
S_enterica_LT2_RAND_1495	-2.4	-21	1000	0	0	21	0
S_enterica_LT2_RAND_1496	-26.8	-100	1000	-82	1	0	1
S_enterica_LT2_RAND_1497	-17.1	28	1000	0	1	0	1
S_enterica_LT2_RAND_1498	-14.3	-55	1000	0	0	0	0
S_enterica_LT2_RAND_1499	-52.2	121	1000	0	1	0	1
S_enterica_LT2_RAND_1500	-29.2	-95	576	0	0	0	0
S_enterica_LT2_RAND_1501	-12.3	77	1000	0	0	142	1
S_enterica_LT2_RAND_1502	-22.4	-53	1000	0	1	0	1
S_enterica_LT2_RAND_1503	-22	-69	1000	0	0	0	0
S_enterica_LT2_RAND_1504	-89.2	65	1000	0	0	0	0
S_enterica_LT2_RAND_1505	-12.5	-76	1000	-174	1	36	1
S_enterica_LT2_RAND_1506	-20.3	33	1000	0	0	0	0
S_enterica_LT2_RAND_1507	-29.5	-20	1000	0	0	0	0
S_enterica_LT2_RAND_1508	-18.5	-19	1000	-132	0	0	0
S_enterica_LT2_RAND_1509	-78.27	230	1000	0	0	0	0
S_enterica_LT2_RAND_1510	-16	31	1000	0	1	0	1
S_enterica_LT2_RAND_1511	-12.6	-5	1000	0	0	0	0
S_enterica_LT2_RAND_1512	-74.7	167	1000	0	1	0	1
S_enterica_LT2_RAND_1513	-27.94	186	1000	0	0	0	0
S_enterica_LT2_RAND_1514	-26.5	47	1000	0	0	0	0
S_enterica_LT2_RAND_1515	-60.3	-1000	38	0	1	0	1
S_enterica_LT2_RAND_1516	-22.7	-68	1000	-215	1	162	1
S_enterica_LT2_RAND_1517	-21	-83	623	0	1	0	1
S_enterica_LT2_RAND_1518	-41.1	121	707	0	1	0	1
S_enterica_LT2_RAND_1520	-13.1	51	1000	0	1	0	1
S_enterica_LT2_RAND_1522	-160.3	104	1000	0	1	0	1
S_enterica_LT2_RAND_1523	-21.8	-98	1000	0	1	0	1
S_enterica_LT2_RAND_1524	-57.2	13	1000	0	0	0	0
S_enterica_LT2_RAND_1525	-27.44	143	374	0	1	0	1
S_enterica_LT2_RAND_1526	-21.5	63	384	0	1	0	1
S_enterica_LT2_RAND_1527	-27.3	49	767	0	0	0	0
S_enterica_LT2_RAND_1528	-56.9	136	91	0	1	0	1
S_enterica_LT2_RAND_1529	-160.62	271	1000	0	1	0	1
S_enterica_LT2_RAND_1530	-11.2	9	1000	0	1	0	1
S_enterica_LT2_RAND_1531	-33	5	1000	0	0	0	0
S_enterica_LT2_RAND_1532	-35.6	-65	1000	0	1	0	1
S_enterica_LT2_RAND_1533	-59.9	13	1000	0	1	0	1
S_enterica_LT2_RAND_1534	-44.87	-1000	1000	0	0	0	0
S_enterica_LT2_RAND_1535	-18.6	-49	1000	0	0	0	0
S_enterica_LT2_RAND_1536	-15.7	-61	1000	-238	0	68	0
S_enterica_LT2_RAND_1537	-25.5	96	1000	0	1	0	1
S_enterica_LT2_RAND_1538	-17	-90	1000	0	1	0	1
S_enterica_LT2_RAND_1539	-13.1	21	1000	0	1	0	1
S_enterica_LT2_RAND_1540	-64.94	69	304	0	0	0	0
S_enterica_LT2_RAND_1541	0	29	1000	0	0	114	0
S_enterica_LT2_RAND_1542	-16.6	-1000	215	0	1	0	1
S_enterica_LT2_RAND_1543	-14.3	46	1000	-101	0	434	1
S_enterica_LT2_RAND_1544	-108.2	-14	1000	0	1	4	0
S_enterica_LT2_RAND_1546	-18.3	-24	1000	0	0	0	0
S_enterica_LT2_RAND_1547	-32.5	-87	1000	0	0	0	0
S_enterica_LT2_RAND_1548	-18.3	-1000	1000	0	0	0	0
S_enterica_LT2_RAND_1550	-165.8	624	0	0	1	0	0
S_enterica_LT2_RAND_1551	-114.23	-67	1000	0	1	0	1
S_enterica_LT2_RAND_1552	-38.8	-87	1000	0	0	0	1
S_enterica_LT2_RAND_1554	-39	57	1000	0	0	0	0
S_enterica_LT2_RAND_1555	-15.8	-20	1000	0	0	0	0
S_enterica_LT2_RAND_1557	-35.3	94	1000	0	0	0	0
S_enterica_LT2_RAND_1558	-15.4	-20	1000	0	1	0	1
S_enterica_LT2_RAND_1559	-9.2	24	344	0	0	0	0
S_enterica_LT2_RAND_1560	-14.3	-76	1000	-399	1	163	0
S_enterica_LT2_RAND_1561	-19.2	-80	1000	-696	0	0	1
S_enterica_LT2_RAND_1562	-26	10	1000	0	1	0	1
S_enterica_LT2_RAND_1563	-29.6	-43	1000	0	0	0	0
S_enterica_LT2_RAND_1564	-18.2	30	1000	0	0	0	0
S_enterica_LT2_RAND_1565	-83.08	175	1000	0	1	0	1
S_enterica_LT2_RAND_1566	-13.87	27	204	0	0	0	0
S_enterica_LT2_RAND_1567	-3.1	-74	1000	0	0	0	0
S_enterica_LT2_RAND_1568	-146.6	129	1000	0	0	0	0
S_enterica_LT2_RAND_1569	-49	-33	1000	0	0	0	0
S_enterica_LT2_RAND_1570	-26.6	-44	1000	0	0	0	0
S_enterica_LT2_RAND_1572	-117.45	28	1000	0	0	0	0
S_enterica_LT2_RAND_1573	-136.7	390	70	0	1	0	1
S_enterica_LT2_RAND_1574	-88.3	-1000	1000	0	0	0	0
S_enterica_LT2_RAND_1575	-33	97	1000	0	0	0	0
S_enterica_LT2_RAND_1576	-16.2	20	1000	0	1	0	1
S_enterica_LT2_RAND_1577	-64.4	-34	1000	0	1	0	1
S_enterica_LT2_RAND_1578	-16.6	-40	1000	0	1	34	1
S_enterica_LT2_RAND_1580	-7.4	-29	1000	0	1	0	1
S_enterica_LT2_RAND_1581	-14	42	1000	-408	1	62	0
S_enterica_LT2_RAND_1582	-11.5	22	1000	0	0	0	0
S_enterica_LT2_RAND_1583	-45.4	-50	1000	-71	1	0	1
S_enterica_LT2_RAND_1584	-4	-94	751	0	1	0	1
S_enterica_LT2_RAND_1585	-12.1	-55	1000	0	0	0	0
S_enterica_LT2_RAND_1586	-9.5	-85	1000	0	1	0	0
S_enterica_LT2_RAND_1587	-42.5	21	1000	0	1	0	1
S_enterica_LT2_RAND_1588	-9.3	21	1000	0	0	0	0
S_enterica_LT2_RAND_1589	-105	0	1000	0	1	0	1
S_enterica_LT2_RAND_1590	-70.7	89	1000	0	0	0	0
S_enterica_LT2_RAND_1591	-95.9	6	1000	0	0	0	0
S_enterica_LT2_RAND_1593	-21.3	96	1000	0	1	0	1
S_enterica_LT2_RAND_1594	-59.4	232	1000	0	1	0	1
S_enterica_LT2_RAND_1595	-60.9	-68	1000	0	0	0	0
S_enterica_LT2_RAND_1596	-28.3	83	1000	0	1	221	1
S_enterica_LT2_RAND_1597	-40	-22	-1	-258	0	0	0
S_enterica_LT2_RAND_1598	-9	79	-1	0	0	0	0
