# Supplementary material for: Prioritizing bona fide bacterial small RNAs with machine learning classifiers
Source: PeerJ. 2019 Jan 24;7:e6304. doi: 10.7717/peerj.6304 (PMC6348098; doi:10.7717/peerj.6304)
Supplement: File S1 [file peerj-07-6304-s002.gz › Code_Data/Feature_tables/SLT2_Positives.tsv]

SS	Pos10wrtsRNAStart	DistTerm	Distance	sameStrand	DownDistance	sameDownStrand
Thr_leader	-48.3	-56	0	0	1	14	1
STnc10	-8.8	-14	1000	-24	0	0	0
STnc20	-37.35	119	0	-98	0	20	0
STnc30	-26.3	-15	0	-47	1	17	1
STnc470	-41.74	-23	1000	-2	0	1	1
TPP	-26.2	-48	1000	-23	0	47	0
sgrS	-73.4	-36	112	-53	0	245	0
Leu_leader	-49.4	77	0	-22	0	0	0
STnc40	-26	-15	0	-71	1	0	1
STnc50	-17.7	-14	0	-28	0	175	0
STnc60	-39.6	70	0	-346	0	370	0
t44	-26.3	-59	929	-316	0	17	1
PK-G12rRNA	-26.5	-45	1000	-4893	1	1250	1
RtT	-45.4	-61	138	-5844	1	282	1
isrA	-96.7	-77	1000	-63	1	279	1
SRP_bact	-35.9	-45	1000	-72	0	51	0
DnaX	-19.2	-1000	1000	0	1	0	1
sroB	-20.7	-56	841	-111	0	2	0
STnc480	-16	15	0	0	0	4	1
STnc70	-56.3	-42	847	-136	0	45	1
sroC	-59.4	-45	0	0	0	0	0
RtT_2	-38.7	-88	530	-195	1	1275	1
RtT_3	-37.5	-76	116	-605	1	861	1
RtT_4	-35.1	-51	0	-889	1	596	1
RtT_5	-37.2	44	0	-1199	1	287	1
MOCO_RNA_motif	-42.7	-97	1000	-252	0	0	1
STnc650	-60.17	138	542	0	0	0	1
rybB	-22.7	-89	1000	0	0	80	1
STnc80	-43.31	265	0	-848	0	14	0
STnc90	-19.3	1	0	-63	1	14	0
STnc100	-43.14	-12	1000	-235	0	603	1
STnc110	-46.65	27	0	-354	1	43	1
isrG_2	-79.71	-1000	1000	0	1	0	1
STnc120	-28.9	111	1000	-155	1	579	0
STnc490k	-70.2	71	0	0	0	0	0
STnc130	-28.4	-28	0	-12	0	37	0
isrB-1	-33.7	-17	743	-29	0	5	0
STnc660	-44.2	250	0	0	1	0	1
STnc140	-26.4	1	0	-99	0	188	0
isrG_3	-94	-1000	1000	0	1	0	1
isrI_2	6.53	-67	1000	-126	0	0	1
STnc670	-132.78	281	0	-13	1	0	1
STnc500	-57.2	228	961	-5	1	0	1
RtT_6	-49.3	95	1000	-164	1	719	1
RtT_7	-49.3	-89	1000	-532	1	351	1
rne5	-82.1	289	1000	-36	0	202	1
sraB	-31.9	32	1000	0	0	0	1
STnc680	-63.8	161	1000	-12	1	0	1
STnc150	-39.42	-14	0	-25	0	151	0
isrC	-78.7	-77	0	-174	0	24	0
STnc510	-68.64	145	558	-4	0	0	1
STnc520	-188.74	648	0	-12	0	0	1
STnc720	-114.26	2	1000	-7	0	0	1
STnc160-isrD	-15.3	-11	1000	-100	0	33	0
ryhB-2	-11.1	11	856	-62	0	133	0
STnc530	-51.49	568	0	0	1	0	1
LR-PK1	-91.07	282	0	0	1	0	1
STnc540	-69.3	153	0	-11	1	0	1
RprA	-21.9	-32	0	-178	0	174	0
rydB_2	-29.8	-76	0	-182	1	13	0
STnc730	-54.2	-100	1000	0	0	0	0
STnc550	-106.9	182	0	0	0	0	0
STnc560	-149.5	428	0	-9	1	0	0
STnc170	-34.3	64	1000	0	0	287	0
isrF	-64.7	93	0	-1052	0	238	1
rydC	-17.8	-20	0	-128	1	79	0
MicC	-27.6	-14	0	-29	1	325	1
STnc580	-68.4	241	0	-8	1	0	1
C0343	-27.1	-77	125	-80	0	334	0
STnc180	-37.1	-37	0	-134	1	625	1
Trp_leader	-28.1	-34	0	0	1	7	1
RtT_8	-33.9	73	221	-295	1	897	0
RtT_9	-39.2	-38	0	-583	1	604	0
RtT_10	-43.9	-38	103	-757	1	430	0
RtT_11	-38.6	-1000	0	-931	1	255	0
RtT_12	-35	-38	0	-1106	1	81	0
sroD	-20	-30	0	-22	0	0	0
yybP-ykoY	-41.5	-79	1000	-189	1	21	1
STnc190	-26.6	99	0	-63	1	16	0
ryeB-SraC-RyeA	-33.4	-90	0	-135	0	0	1
STnc200	-13	-11	0	-57	1	66	1
STnc210	-32.3	-18	1000	-44	0	6	0
STnc490k_2	-27.3	74	551	-8	1	45	1
dsrA	-27.1	-9	401	-14	0	201	0
rseX	-17.6	36	1000	-248	0	292	1
STnc220	-13.5	-13	0	-229	0	154	1
STnc690	-47.2	-104	0	-1149	1	0	1
Cobalamin	-40.2	1	1000	-94	0	323	0
STnc230	-18.2	-18	0	-51	0	72	0
STnc240	-18.3	-44	0	-139	1	59	1
STnc700-His_leader	-88.96	278	1000	0	0	0	1
ryeC-QUAD	-57.5	70	2	-31	1	251	1
cyaR-RYEE	-21.1	-79	0	-89	1	278	1
TPP_2	-14.2	24	600	-22	0	265	1
STnc740	-36.6	152	0	-4	1	0	0
isrG	-51.5	-75	1000	-16	0	0	1
micF	-18.4	-85	1000	-164	0	286	1
isrH-1	-80.8	73	1000	-5	0	33	0
STnc250	-32.5	-102	0	-31	1	440	1
sroE	-32.3	-19	0	-5	0	0	0
ryfA	-129.9	-15	0	-272	1	4	0
glmY-SraJ-GlmY-tke1	-63.2	-27	0	-48	1	408	1
rncO	-45.1	-56	68	0	0	118	0
isrG_4	-117.5	176	767	0	0	0	0
isrI	-63.8	-17	0	-173	0	491	1
isrJ	-13.8	-14	202	-801	0	36	1
isrK	-21.6	-17	0	-155	1	36	1
isrB-2	-37.3	-16	789	0	0	23	0
PK-G12rRNA_2	-26.6	-48	837	-1027	1	4741	1
isrL	-111.41	-17	1000	-12087	0	0	0
tmRNA	-71.57	-18	0	-69	1	123	0
isrM	-20.6	-58	1000	-150	0	95	1
isrN	-39.6	83	699	-3	0	3	0
STnc260	-27	88	0	-141	0	27	0
micA-SraD	-22.6	18	1000	-54	0	13	0
RtT_13	-32.9	-45	1000	-231	0	1055	0
RtT_14	-52.8	-4	1000	-495	0	751	0
STnc590	-4.82	28	1000	0	1	8	1
STnc600	-116.43	41	0	0	1	0	1
invR	-23.3	-55	0	-86	1	250	1
csrB	-88.6	-103	0	-24	1	215	1
gcvB	-53.5	-75	1000	-11	0	20	0
SraE-omrA-omrB	-27.9	-95	1000	-74	1	411	0
STnc280	-19.3	-45	1000	-298	0	42	0
STnc290	-19.8	-20	0	-127	1	166	1
isrO	-41.16	155	604	-42	0	13	1
ssrS-6S	-63.4	-18	795	-37	1	62	1
rygC-QUAD	-44.6	26	10	-10	1	220	0
STnc750	-30.7	135	0	0	0	7	0
STnc300	-19.2	58	1000	-216	1	125	0
FMN	-55.8	7	443	-86	0	73	1
rygD-QUAD	-43.2	14	0	-222	0	92	1
sraF-yybP-ykoY	-84.6	-11	0	-59	1	11	1
STnc310	-30.5	-21	0	-16	0	168	0
STnc320	-21.4	-8	0	-198	0	56	0
RNaseP_bact_a	-89.1	-32	1000	-1377	0	40	0
SraG	-42.6	-95	0	-39	0	25	0
S15	-14.6	-48	1000	0	0	99	0
STnc610	-87.3	-31	1000	-25	1	286	0
STnc330	-17	-21	604	-73	1	88	0
sraH	-39.2	-18	1000	-96	0	0	0
SSU_rRNA_5	-130.3	427	245	-5602	1	498	1
Alpha_RBS	-15.9	-93	16	0	0	75	0
STnc340	-32.5	-22	668	-125	1	44	0
STnc760	-52.63	105	0	0	1	4	1
ryhB-1	-16.4	-26	1000	-230	1	121	0
STnc770	-52.9	238	1000	0	0	13	0
STnc350	-18.3	-79	0	-73	0	179	0
STnc360	-24.7	-3	1000	-157	0	305	1
STnc710	-198.2	233	0	0	1	13	1
RtT_15	-43.3	-1000	19	0	1	215	0
STnc780	-51.7	220	0	0	1	13	0
STnc370	-9.5	30	0	-528	0	24	0
STnc380	-33.6	8	0	-5	0	175	0
STnc390	-16.4	-24	0	-183	1	241	1
istR	-47.4	-84	322	-95	1	198	0
STnc400-msr	-79.8	-2	0	-1556	1	51	1
STnc410	-31.8	-2	0	0	0	26	0
SSU_rRNA_5_2	-132.9	408	209	-480	1	4870	1
glmZ-glmY	-43.1	-56	0	-833	1	81	0
STnc790	-77	63	0	0	1	14	0
Spf-Spot42	-24.6	24	0	0	1	0	1
csrC	-36.9	-95	0	0	1	80	1
STnc800	-78.6	47	0	0	0	14	0
STnc420	-17.8	-43	0	-47	0	250	1
isrP	-12.92	-22	691	-18	1	31	1
oxyS	-20.3	-69	0	-59	0	35	0
Cobalamin_2	-41.6	13	1000	0	0	65	1
P26	-22	-98	0	0	1	255	1
TPP_3	-46.1	154	1000	-63	0	65	0
STnc430	-21.5	-29	0	-73	0	198	0
STnc810	-50.6	48	0	0	1	16	0
STnc620	-110.89	485	0	0	1	9	1
sraL	-22.9	-83	0	-17	0	129	0
STnc630	-41.3	91	39	0	1	17	0
STnc440	-9.25	-4	0	-101	1	149	1
STnc490k_3	-29.19	-94	559	-191	1	20	1
mini-ykkC	-9.3	-11	978	-172	0	26	1
STnc450	-12.5	-14	1000	-35	1	83	1
Mg_sensor	-20.6	-10	1000	-83	0	100	1
STnc460	-19.6	-4	1000	0	0	133	0
isrQ	-24.24	25	1000	-134	0	414	1
