# Supplementary material for: Prioritizing bona fide bacterial small RNAs with machine learning classifiers
Source: PeerJ. 2019 Jan 24;7:e6304. doi: 10.7717/peerj.6304 (PMC6348098; doi:10.7717/peerj.6304)
Supplement: File S1 [file peerj-07-6304-s002.gz › Code_Data/BED_files/SLT2 Data/S_enterica_LT2_RAND.bed]

NC_003197.2	1005210	1005325	S_enterica_LT2_RAND_1	116	+
NC_003197.2	1005989	1006202	S_enterica_LT2_RAND_2	214	+
NC_003197.2	1005995	1006125	S_enterica_LT2_RAND_3	131	+
NC_003197.2	1008045	1008146	S_enterica_LT2_RAND_4	102	+
NC_003197.2	1008894	1008963	S_enterica_LT2_RAND_5	70	+
NC_003197.2	1019077	1019200	S_enterica_LT2_RAND_6	124	-
NC_003197.2	1020135	1020945	S_enterica_LT2_RAND_7	811	+
NC_003197.2	1022041	1022329	S_enterica_LT2_RAND_8	289	+
NC_003197.2	1026760	1026952	S_enterica_LT2_RAND_9	193	+
NC_003197.2	1042540	1042901	S_enterica_LT2_RAND_10	362	+
NC_003197.2	1044282	1044443	S_enterica_LT2_RAND_11	162	-
NC_003197.2	1044682	1044858	S_enterica_LT2_RAND_12	177	+
NC_003197.2	1045521	1045721	S_enterica_LT2_RAND_13	201	+
NC_003197.2	1045528	1045806	S_enterica_LT2_RAND_14	279	+
NC_003197.2	1046734	1046882	S_enterica_LT2_RAND_15	149	+
NC_003197.2	1051500	1051561	S_enterica_LT2_RAND_16	62	+
NC_003197.2	1052611	1052893	S_enterica_LT2_RAND_17	283	-
NC_003197.2	1054111	1054262	S_enterica_LT2_RAND_18	152	+
NC_003197.2	1055797	1055949	S_enterica_LT2_RAND_19	153	+
NC_003197.2	1057739	1057982	S_enterica_LT2_RAND_20	244	+
NC_003197.2	1058521	1058803	S_enterica_LT2_RAND_21	283	-
NC_003197.2	1060520	1060593	S_enterica_LT2_RAND_22	74	+
NC_003197.2	1060997	1061132	S_enterica_LT2_RAND_23	136	+
NC_003197.2	106104	106195	S_enterica_LT2_RAND_24	92	+
NC_003197.2	1061488	1061973	S_enterica_LT2_RAND_25	486	-
NC_003197.2	1062258	1062453	S_enterica_LT2_RAND_26	196	+
NC_003197.2	106581	106926	S_enterica_LT2_RAND_27	346	-
NC_003197.2	1070720	1070895	S_enterica_LT2_RAND_28	176	+
NC_003197.2	1072090	1072235	S_enterica_LT2_RAND_29	146	+
NC_003197.2	1072202	1072314	S_enterica_LT2_RAND_30	113	+
NC_003197.2	1073224	1073914	S_enterica_LT2_RAND_31	691	+
NC_003197.2	1079295	1079389	S_enterica_LT2_RAND_32	95	+
NC_003197.2	1080803	1080897	S_enterica_LT2_RAND_33	95	+
NC_003197.2	1081414	1081543	S_enterica_LT2_RAND_34	130	-
NC_003197.2	1087603	1088283	S_enterica_LT2_RAND_35	681	+
NC_003197.2	1093270	1093602	S_enterica_LT2_RAND_36	333	-
NC_003197.2	1096438	1096531	S_enterica_LT2_RAND_37	94	+
NC_003197.2	1103028	1103126	S_enterica_LT2_RAND_38	99	+
NC_003197.2	1103519	1103694	S_enterica_LT2_RAND_39	176	+
NC_003197.2	1108034	1108119	S_enterica_LT2_RAND_40	86	+
NC_003197.2	1114692	1114837	S_enterica_LT2_RAND_41	146	+
NC_003197.2	1115670	1115746	S_enterica_LT2_RAND_42	77	-
NC_003197.2	1120687	1120852	S_enterica_LT2_RAND_43	166	+
NC_003197.2	1122546	1122807	S_enterica_LT2_RAND_44	262	+
NC_003197.2	1133643	1133778	S_enterica_LT2_RAND_45	136	+
NC_003197.2	1135574	1135799	S_enterica_LT2_RAND_46	226	+
NC_003197.2	113576	114615	S_enterica_LT2_RAND_47	1040	+
NC_003197.2	1142273	1142346	S_enterica_LT2_RAND_48	74	+
NC_003197.2	1146837	1146982	S_enterica_LT2_RAND_49	146	-
NC_003197.2	114694	114917	S_enterica_LT2_RAND_50	224	+
NC_003197.2	115027	115240	S_enterica_LT2_RAND_51	214	+
NC_003197.2	1150908	1151015	S_enterica_LT2_RAND_52	108	+
NC_003197.2	1152110	1152277	S_enterica_LT2_RAND_53	168	+
NC_003197.2	1153686	1153785	S_enterica_LT2_RAND_54	100	+
NC_003197.2	1158079	1158138	S_enterica_LT2_RAND_55	60	-
NC_003197.2	1158124	1158231	S_enterica_LT2_RAND_56	108	+
NC_003197.2	115948	116078	S_enterica_LT2_RAND_57	131	+
NC_003197.2	1173086	1173300	S_enterica_LT2_RAND_58	215	-
NC_003197.2	1173718	1173910	S_enterica_LT2_RAND_59	193	+
NC_003197.2	1175444	1175572	S_enterica_LT2_RAND_60	129	-
NC_003197.2	1179540	1179622	S_enterica_LT2_RAND_61	83	-
NC_003197.2	1182101	1182216	S_enterica_LT2_RAND_62	116	+
NC_003197.2	1182194	1182279	S_enterica_LT2_RAND_63	86	+
NC_003197.2	1182477	1182538	S_enterica_LT2_RAND_64	62	+
NC_003197.2	1184128	1184415	S_enterica_LT2_RAND_65	288	+
NC_003197.2	1186828	1187518	S_enterica_LT2_RAND_66	691	+
NC_003197.2	1187459	1187603	S_enterica_LT2_RAND_67	145	+
NC_003197.2	119145	119343	S_enterica_LT2_RAND_68	199	+
NC_003197.2	1195558	1195751	S_enterica_LT2_RAND_69	194	+
NC_003197.2	1196308	1196880	S_enterica_LT2_RAND_70	573	+
NC_003197.2	1198619	1198684	S_enterica_LT2_RAND_71	66	+
NC_003197.2	1199898	1200708	S_enterica_LT2_RAND_72	811	+
NC_003197.2	1201019	1201300	S_enterica_LT2_RAND_73	282	+
NC_003197.2	1201171	1201366	S_enterica_LT2_RAND_74	196	+
NC_003197.2	1206289	1206424	S_enterica_LT2_RAND_75	136	+
NC_003197.2	1207638	1208169	S_enterica_LT2_RAND_76	532	-
NC_003197.2	12138	12560	S_enterica_LT2_RAND_77	423	+
NC_003197.2	1214604	1214727	S_enterica_LT2_RAND_78	124	+
NC_003197.2	1219293	1220332	S_enterica_LT2_RAND_79	1040	+
NC_003197.2	1219388	1219519	S_enterica_LT2_RAND_80	132	+
NC_003197.2	1223334	1223416	S_enterica_LT2_RAND_81	83	+
NC_003197.2	1234425	1234708	S_enterica_LT2_RAND_82	284	-
NC_003197.2	1234695	1234973	S_enterica_LT2_RAND_83	279	+
NC_003197.2	1234778	1234828	S_enterica_LT2_RAND_84	51	-
NC_003197.2	1235224	1235317	S_enterica_LT2_RAND_85	94	-
NC_003197.2	1240771	1240826	S_enterica_LT2_RAND_86	56	-
NC_003197.2	1244337	1244615	S_enterica_LT2_RAND_87	279	+
NC_003197.2	1246228	1246310	S_enterica_LT2_RAND_88	83	+
NC_003197.2	1249818	1249927	S_enterica_LT2_RAND_89	110	+
NC_003197.2	1252677	1253005	S_enterica_LT2_RAND_90	329	+
NC_003197.2	1253072	1253362	S_enterica_LT2_RAND_91	291	+
NC_003197.2	1254676	1254809	S_enterica_LT2_RAND_92	134	+
NC_003197.2	1255923	1256121	S_enterica_LT2_RAND_93	199	+
NC_003197.2	1261332	1261431	S_enterica_LT2_RAND_94	100	+
NC_003197.2	1263588	1263662	S_enterica_LT2_RAND_95	75	+
NC_003197.2	1264562	1264622	S_enterica_LT2_RAND_96	61	-
NC_003197.2	1272627	1272701	S_enterica_LT2_RAND_97	75	-
NC_003197.2	1273788	1274129	S_enterica_LT2_RAND_98	342	+
NC_003197.2	1276557	1277088	S_enterica_LT2_RAND_99	532	+
NC_003197.2	1276955	1277056	S_enterica_LT2_RAND_100	102	+
NC_003197.2	1285997	1286104	S_enterica_LT2_RAND_101	108	-
NC_003197.2	1287799	1287957	S_enterica_LT2_RAND_102	159	-
NC_003197.2	1292357	1292561	S_enterica_LT2_RAND_103	205	+
NC_003197.2	1292684	1293150	S_enterica_LT2_RAND_104	467	+
NC_003197.2	1296097	1297332	S_enterica_LT2_RAND_105	1236	-
NC_003197.2	1297048	1297172	S_enterica_LT2_RAND_106	125	+
NC_003197.2	1297648	1297776	S_enterica_LT2_RAND_107	129	-
NC_003197.2	1300185	1300530	S_enterica_LT2_RAND_108	346	-
NC_003197.2	1306453	1306576	S_enterica_LT2_RAND_109	124	-
NC_003197.2	1307236	1307384	S_enterica_LT2_RAND_110	149	+
NC_003197.2	1311385	1311475	S_enterica_LT2_RAND_111	91	+
NC_003197.2	1312326	1312433	S_enterica_LT2_RAND_112	108	-
NC_003197.2	1313454	1313515	S_enterica_LT2_RAND_113	62	+
NC_003197.2	1317828	1318160	S_enterica_LT2_RAND_114	333	-
NC_003197.2	1317864	1318198	S_enterica_LT2_RAND_115	335	+
NC_003197.2	1320264	1320428	S_enterica_LT2_RAND_116	165	+
NC_003197.2	1320676	1320868	S_enterica_LT2_RAND_117	193	+
NC_003197.2	1321985	1322451	S_enterica_LT2_RAND_118	467	+
NC_003197.2	1327599	1327800	S_enterica_LT2_RAND_119	202	+
NC_003197.2	1327962	1328384	S_enterica_LT2_RAND_120	423	+
NC_003197.2	1341315	1341385	S_enterica_LT2_RAND_121	71	+
NC_003197.2	1342070	1342177	S_enterica_LT2_RAND_122	108	-
NC_003197.2	1342679	1342846	S_enterica_LT2_RAND_123	168	+
NC_003197.2	134725	135099	S_enterica_LT2_RAND_124	375	+
NC_003197.2	1348152	1348286	S_enterica_LT2_RAND_125	135	+
NC_003197.2	1351409	1351543	S_enterica_LT2_RAND_126	135	-
NC_003197.2	1352235	1352576	S_enterica_LT2_RAND_127	342	+
NC_003197.2	1353901	1354271	S_enterica_LT2_RAND_128	371	+
NC_003197.2	1355405	1355628	S_enterica_LT2_RAND_129	224	+
NC_003197.2	1357355	1357462	S_enterica_LT2_RAND_130	108	+
NC_003197.2	1357573	1357671	S_enterica_LT2_RAND_131	99	+
NC_003197.2	1359369	1359567	S_enterica_LT2_RAND_132	199	+
NC_003197.2	1360630	1360761	S_enterica_LT2_RAND_133	132	+
NC_003197.2	1364215	1364379	S_enterica_LT2_RAND_134	165	+
NC_003197.2	1365317	1365481	S_enterica_LT2_RAND_135	165	+
NC_003197.2	1368184	1368270	S_enterica_LT2_RAND_136	87	-
NC_003197.2	1369159	1369517	S_enterica_LT2_RAND_137	359	+
NC_003197.2	1371399	1371688	S_enterica_LT2_RAND_138	290	-
NC_003197.2	1371630	1371777	S_enterica_LT2_RAND_139	148	+
NC_003197.2	1375149	1375442	S_enterica_LT2_RAND_140	294	+
NC_003197.2	1376195	1376342	S_enterica_LT2_RAND_141	148	-
NC_003197.2	1381163	1381239	S_enterica_LT2_RAND_142	77	-
NC_003197.2	1387913	1388186	S_enterica_LT2_RAND_143	274	+
NC_003197.2	1395369	1395607	S_enterica_LT2_RAND_144	239	+
NC_003197.2	1397563	1397657	S_enterica_LT2_RAND_145	95	+
NC_003197.2	139987	140094	S_enterica_LT2_RAND_146	108	-
NC_003197.2	1399945	1400027	S_enterica_LT2_RAND_147	83	+
NC_003197.2	140519	140853	S_enterica_LT2_RAND_148	335	+
NC_003197.2	1405295	1405425	S_enterica_LT2_RAND_149	131	+
NC_003197.2	1405997	1406104	S_enterica_LT2_RAND_150	108	+
NC_003197.2	1406068	1406144	S_enterica_LT2_RAND_151	77	-
NC_003197.2	1406204	1406417	S_enterica_LT2_RAND_152	214	+
NC_003197.2	1406618	1406808	S_enterica_LT2_RAND_153	191	-
NC_003197.2	140675	140761	S_enterica_LT2_RAND_154	87	-
NC_003197.2	1412863	1413285	S_enterica_LT2_RAND_155	423	+
NC_003197.2	1413768	1413862	S_enterica_LT2_RAND_156	95	+
NC_003197.2	1417872	1418033	S_enterica_LT2_RAND_157	162	-
NC_003197.2	1424324	1424511	S_enterica_LT2_RAND_158	188	+
NC_003197.2	1426198	1426257	S_enterica_LT2_RAND_159	60	-
NC_003197.2	143602	143742	S_enterica_LT2_RAND_160	141	-
NC_003197.2	1438916	1439210	S_enterica_LT2_RAND_161	295	+
NC_003197.2	143948	143992	S_enterica_LT2_RAND_162	45	+
NC_003197.2	1442863	1443008	S_enterica_LT2_RAND_163	146	-
NC_003197.2	1445841	1445933	S_enterica_LT2_RAND_164	93	+
NC_003197.2	1447389	1447667	S_enterica_LT2_RAND_165	279	+
NC_003197.2	1452660	1452818	S_enterica_LT2_RAND_166	159	-
NC_003197.2	1452737	1453041	S_enterica_LT2_RAND_167	305	+
NC_003197.2	1455386	1455464	S_enterica_LT2_RAND_168	79	-
NC_003197.2	145548	145837	S_enterica_LT2_RAND_169	290	-
NC_003197.2	1456896	1457190	S_enterica_LT2_RAND_170	295	+
NC_003197.2	1467320	1467851	S_enterica_LT2_RAND_171	532	-
NC_003197.2	1467634	1467826	S_enterica_LT2_RAND_172	193	+
NC_003197.2	1467711	1467793	S_enterica_LT2_RAND_173	83	+
NC_003197.2	1471689	1471748	S_enterica_LT2_RAND_174	60	-
NC_003197.2	1472349	1472493	S_enterica_LT2_RAND_175	145	+
NC_003197.2	1473742	1473812	S_enterica_LT2_RAND_176	71	+
NC_003197.2	1478654	1478806	S_enterica_LT2_RAND_177	153	+
NC_003197.2	1484574	1484779	S_enterica_LT2_RAND_178	206	+
NC_003197.2	1484886	1484988	S_enterica_LT2_RAND_179	103	-
NC_003197.2	1488356	1488446	S_enterica_LT2_RAND_180	91	+
NC_003197.2	1489763	1489841	S_enterica_LT2_RAND_181	79	-
NC_003197.2	1491202	1491275	S_enterica_LT2_RAND_182	74	+
NC_003197.2	1491485	1491616	S_enterica_LT2_RAND_183	132	+
NC_003197.2	1492781	1492925	S_enterica_LT2_RAND_184	145	+
NC_003197.2	1494906	1495117	S_enterica_LT2_RAND_185	212	+
NC_003197.2	1495869	1496044	S_enterica_LT2_RAND_186	176	+
NC_003197.2	1496438	1496572	S_enterica_LT2_RAND_187	135	-
NC_003197.2	1499502	1499952	S_enterica_LT2_RAND_188	451	-
NC_003197.2	1499726	1499940	S_enterica_LT2_RAND_189	215	-
NC_003197.2	1500671	1500755	S_enterica_LT2_RAND_190	85	+
NC_003197.2	151045	151169	S_enterica_LT2_RAND_191	125	+
NC_003197.2	1510885	1511172	S_enterica_LT2_RAND_192	288	+
NC_003197.2	151185	151233	S_enterica_LT2_RAND_193	49	-
NC_003197.2	1511918	1511997	S_enterica_LT2_RAND_194	80	+
NC_003197.2	1517272	1517420	S_enterica_LT2_RAND_195	149	+
NC_003197.2	1520732	1521025	S_enterica_LT2_RAND_196	294	+
NC_003197.2	1521991	1522196	S_enterica_LT2_RAND_197	206	+
NC_003197.2	1522048	1522092	S_enterica_LT2_RAND_198	45	+
NC_003197.2	1526531	1526865	S_enterica_LT2_RAND_199	335	+
NC_003197.2	1527434	1527541	S_enterica_LT2_RAND_200	108	+
NC_003197.2	1528136	1528480	S_enterica_LT2_RAND_201	345	-
NC_003197.2	1528668	1528843	S_enterica_LT2_RAND_202	176	+
NC_003197.2	1531833	1531907	S_enterica_LT2_RAND_203	75	-
NC_003197.2	153296	153378	S_enterica_LT2_RAND_204	83	+
NC_003197.2	1535339	1536428	S_enterica_LT2_RAND_205	1090	+
NC_003197.2	1539098	1539142	S_enterica_LT2_RAND_206	45	+
NC_003197.2	1539959	1540015	S_enterica_LT2_RAND_207	57	-
NC_003197.2	1543213	1543491	S_enterica_LT2_RAND_208	279	+
NC_003197.2	1543712	1543794	S_enterica_LT2_RAND_209	83	-
NC_003197.2	1543995	1544043	S_enterica_LT2_RAND_210	49	-
NC_003197.2	1546620	1546764	S_enterica_LT2_RAND_211	145	+
NC_003197.2	1548332	1548386	S_enterica_LT2_RAND_212	55	+
NC_003197.2	155089	155156	S_enterica_LT2_RAND_213	68	-
NC_003197.2	1553662	1553744	S_enterica_LT2_RAND_214	83	+
NC_003197.2	1554297	1554498	S_enterica_LT2_RAND_215	202	+
NC_003197.2	1556772	1557033	S_enterica_LT2_RAND_216	262	+
NC_003197.2	1558132	1558257	S_enterica_LT2_RAND_217	126	+
NC_003197.2	1559407	1559514	S_enterica_LT2_RAND_218	108	-
NC_003197.2	1560330	1560416	S_enterica_LT2_RAND_219	87	-
NC_003197.2	1561084	1561143	S_enterica_LT2_RAND_220	60	-
NC_003197.2	1563089	1563167	S_enterica_LT2_RAND_221	79	-
NC_003197.2	156712	156806	S_enterica_LT2_RAND_222	95	-
NC_003197.2	156826	156984	S_enterica_LT2_RAND_223	159	-
NC_003197.2	1569108	1569466	S_enterica_LT2_RAND_224	359	+
NC_003197.2	15699	15897	S_enterica_LT2_RAND_225	199	+
NC_003197.2	1578930	1579173	S_enterica_LT2_RAND_226	244	+
NC_003197.2	1579112	1579562	S_enterica_LT2_RAND_227	451	-
NC_003197.2	1587113	1587300	S_enterica_LT2_RAND_228	188	+
NC_003197.2	1588528	1588687	S_enterica_LT2_RAND_229	160	-
NC_003197.2	159193	159286	S_enterica_LT2_RAND_230	94	-
NC_003197.2	159344	159477	S_enterica_LT2_RAND_231	134	+
NC_003197.2	1594960	1595040	S_enterica_LT2_RAND_232	81	+
NC_003197.2	1597174	1597238	S_enterica_LT2_RAND_233	65	-
NC_003197.2	1597457	1597512	S_enterica_LT2_RAND_234	56	-
NC_003197.2	1598804	1599015	S_enterica_LT2_RAND_235	212	-
NC_003197.2	1605393	1605616	S_enterica_LT2_RAND_236	224	+
NC_003197.2	1606935	1607014	S_enterica_LT2_RAND_237	80	+
NC_003197.2	1611246	1611345	S_enterica_LT2_RAND_238	100	+
NC_003197.2	1614592	1614784	S_enterica_LT2_RAND_239	193	+
NC_003197.2	1616576	1616750	S_enterica_LT2_RAND_240	175	+
NC_003197.2	1623472	1623619	S_enterica_LT2_RAND_241	148	+
NC_003197.2	1624084	1624249	S_enterica_LT2_RAND_242	166	+
NC_003197.2	1625832	1626512	S_enterica_LT2_RAND_243	681	+
NC_003197.2	1628721	1629411	S_enterica_LT2_RAND_244	691	+
NC_003197.2	1629019	1629202	S_enterica_LT2_RAND_245	184	-
NC_003197.2	1629779	1630116	S_enterica_LT2_RAND_246	338	+
NC_003197.2	1631394	1631458	S_enterica_LT2_RAND_247	65	+
NC_003197.2	1634492	1635023	S_enterica_LT2_RAND_248	532	+
NC_003197.2	163592	163739	S_enterica_LT2_RAND_249	148	+
NC_003197.2	1637970	1638115	S_enterica_LT2_RAND_250	146	+
NC_003197.2	1639051	1639147	S_enterica_LT2_RAND_251	97	+
NC_003197.2	1639097	1639308	S_enterica_LT2_RAND_252	212	+
NC_003197.2	1639304	1640393	S_enterica_LT2_RAND_253	1090	+
NC_003197.2	1640326	1640604	S_enterica_LT2_RAND_254	279	+
NC_003197.2	1645338	1645480	S_enterica_LT2_RAND_255	143	+
NC_003197.2	1645476	1645624	S_enterica_LT2_RAND_256	149	+
NC_003197.2	1647564	1647934	S_enterica_LT2_RAND_257	371	+
NC_003197.2	1650033	1650102	S_enterica_LT2_RAND_258	70	+
NC_003197.2	1653936	1654508	S_enterica_LT2_RAND_259	573	+
NC_003197.2	1658722	1659172	S_enterica_LT2_RAND_260	451	-
NC_003197.2	1660528	1660889	S_enterica_LT2_RAND_261	362	+
NC_003197.2	1660921	1660999	S_enterica_LT2_RAND_262	79	-
NC_003197.2	166208	166293	S_enterica_LT2_RAND_263	86	+
NC_003197.2	1667571	1667905	S_enterica_LT2_RAND_264	335	+
NC_003197.2	1668469	1668563	S_enterica_LT2_RAND_265	95	-
NC_003197.2	1671956	1672063	S_enterica_LT2_RAND_266	108	-
NC_003197.2	1673287	1673491	S_enterica_LT2_RAND_267	205	+
NC_003197.2	1677591	1677722	S_enterica_LT2_RAND_268	132	+
NC_003197.2	167822	167883	S_enterica_LT2_RAND_269	62	+
NC_003197.2	1679049	1679173	S_enterica_LT2_RAND_270	125	+
NC_003197.2	1686522	1686717	S_enterica_LT2_RAND_271	196	+
NC_003197.2	1687994	1688074	S_enterica_LT2_RAND_272	81	+
NC_003197.2	1689888	1689975	S_enterica_LT2_RAND_273	88	+
NC_003197.2	1693416	1693720	S_enterica_LT2_RAND_274	305	+
NC_003197.2	1694317	1694376	S_enterica_LT2_RAND_275	60	-
NC_003197.2	1696693	1696974	S_enterica_LT2_RAND_276	282	+
NC_003197.2	169911	170112	S_enterica_LT2_RAND_277	202	+
NC_003197.2	1700786	1700906	S_enterica_LT2_RAND_278	121	+
NC_003197.2	1704871	1704983	S_enterica_LT2_RAND_279	113	-
NC_003197.2	1707402	1707754	S_enterica_LT2_RAND_280	353	+
NC_003197.2	1708233	1708287	S_enterica_LT2_RAND_281	55	+
NC_003197.2	1710162	1710287	S_enterica_LT2_RAND_282	126	+
NC_003197.2	171146	171631	S_enterica_LT2_RAND_283	486	-
NC_003197.2	171560	171641	S_enterica_LT2_RAND_284	82	-
NC_003197.2	1718460	1718625	S_enterica_LT2_RAND_285	166	+
NC_003197.2	1718844	1718959	S_enterica_LT2_RAND_286	116	+
NC_003197.2	1722248	1722372	S_enterica_LT2_RAND_287	125	+
NC_003197.2	1725682	1726362	S_enterica_LT2_RAND_288	681	+
NC_003197.2	172665	172759	S_enterica_LT2_RAND_289	95	+
NC_003197.2	1727308	1727456	S_enterica_LT2_RAND_290	149	+
NC_003197.2	1727884	1728008	S_enterica_LT2_RAND_291	125	+
NC_003197.2	1732268	1732316	S_enterica_LT2_RAND_292	49	-
NC_003197.2	1733087	1733137	S_enterica_LT2_RAND_293	51	-
NC_003197.2	1733808	1734230	S_enterica_LT2_RAND_294	423	+
NC_003197.2	1735583	1735718	S_enterica_LT2_RAND_295	136	+
NC_003197.2	1735897	1736097	S_enterica_LT2_RAND_296	201	+
NC_003197.2	1738889	1739034	S_enterica_LT2_RAND_297	146	-
NC_003197.2	1739078	1739212	S_enterica_LT2_RAND_298	135	+
NC_003197.2	1746010	1746213	S_enterica_LT2_RAND_299	204	+
NC_003197.2	1746058	1746186	S_enterica_LT2_RAND_300	129	-
NC_003197.2	1746973	1747263	S_enterica_LT2_RAND_301	291	+
NC_003197.2	1748192	1748276	S_enterica_LT2_RAND_302	85	+
NC_003197.2	1748241	1748335	S_enterica_LT2_RAND_303	95	+
NC_003197.2	1753471	1753619	S_enterica_LT2_RAND_304	149	+
NC_003197.2	1758272	1758911	S_enterica_LT2_RAND_305	640	-
NC_003197.2	1759014	1759123	S_enterica_LT2_RAND_306	110	+
NC_003197.2	1761550	1761742	S_enterica_LT2_RAND_307	193	+
NC_003197.2	1765250	1765343	S_enterica_LT2_RAND_308	94	-
NC_003197.2	1767282	1767394	S_enterica_LT2_RAND_309	113	-
NC_003197.2	1769682	1769817	S_enterica_LT2_RAND_310	136	+
NC_003197.2	1771754	1772082	S_enterica_LT2_RAND_311	329	+
NC_003197.2	1780016	1780305	S_enterica_LT2_RAND_312	290	-
NC_003197.2	1780995	1781196	S_enterica_LT2_RAND_313	202	+
NC_003197.2	1783288	1783499	S_enterica_LT2_RAND_314	212	+
NC_003197.2	1787263	1787467	S_enterica_LT2_RAND_315	205	+
NC_003197.2	1788236	1788441	S_enterica_LT2_RAND_316	206	+
NC_003197.2	1789550	1789709	S_enterica_LT2_RAND_317	160	-
NC_003197.2	1791462	1791623	S_enterica_LT2_RAND_318	162	-
NC_003197.2	1793221	1793706	S_enterica_LT2_RAND_319	486	-
NC_003197.2	1794370	1794563	S_enterica_LT2_RAND_320	194	+
NC_003197.2	1806804	1806882	S_enterica_LT2_RAND_321	79	-
NC_003197.2	1813363	1813585	S_enterica_LT2_RAND_322	223	-
NC_003197.2	1815040	1815230	S_enterica_LT2_RAND_323	191	-
NC_003197.2	1817834	1817910	S_enterica_LT2_RAND_324	77	-
NC_003197.2	1822496	1822643	S_enterica_LT2_RAND_325	148	-
NC_003197.2	182406	182609	S_enterica_LT2_RAND_326	204	+
NC_003197.2	182447	182545	S_enterica_LT2_RAND_327	99	+
NC_003197.2	1824760	1824820	S_enterica_LT2_RAND_328	61	-
NC_003197.2	1825653	1825858	S_enterica_LT2_RAND_329	206	+
NC_003197.2	1826420	1826543	S_enterica_LT2_RAND_330	124	+
NC_003197.2	1827585	1827652	S_enterica_LT2_RAND_331	68	-
NC_003197.2	183003	183068	S_enterica_LT2_RAND_332	66	+
NC_003197.2	1830831	1831026	S_enterica_LT2_RAND_333	196	+
NC_003197.2	1831029	1831479	S_enterica_LT2_RAND_334	451	-
NC_003197.2	1834263	1835302	S_enterica_LT2_RAND_335	1040	+
NC_003197.2	1837135	1837277	S_enterica_LT2_RAND_336	143	+
NC_003197.2	1841916	1842116	S_enterica_LT2_RAND_337	201	+
NC_003197.2	1844872	1844948	S_enterica_LT2_RAND_338	77	-
NC_003197.2	1853860	1854024	S_enterica_LT2_RAND_339	165	+
NC_003197.2	1855381	1855604	S_enterica_LT2_RAND_340	224	+
NC_003197.2	1856823	1856953	S_enterica_LT2_RAND_341	131	+
NC_003197.2	1858635	1858827	S_enterica_LT2_RAND_342	193	+
NC_003197.2	1859261	1859394	S_enterica_LT2_RAND_343	134	+
NC_003197.2	1860583	1860657	S_enterica_LT2_RAND_344	75	+
NC_003197.2	1860938	1861068	S_enterica_LT2_RAND_345	131	+
NC_003197.2	1862083	1862139	S_enterica_LT2_RAND_346	57	-
NC_003197.2	1863070	1863275	S_enterica_LT2_RAND_347	206	+
NC_003197.2	1864572	1864654	S_enterica_LT2_RAND_348	83	-
NC_003197.2	1865053	1865183	S_enterica_LT2_RAND_349	131	+
NC_003197.2	1869168	1869298	S_enterica_LT2_RAND_350	131	+
NC_003197.2	1870083	1870177	S_enterica_LT2_RAND_351	95	-
NC_003197.2	1872098	1872272	S_enterica_LT2_RAND_352	175	+
NC_003197.2	1873283	1873413	S_enterica_LT2_RAND_353	131	+
NC_003197.2	1876238	1876572	S_enterica_LT2_RAND_354	335	+
NC_003197.2	1877398	1877528	S_enterica_LT2_RAND_355	131	+
NC_003197.2	188037	188568	S_enterica_LT2_RAND_356	532	-
NC_003197.2	1881513	1881643	S_enterica_LT2_RAND_357	131	+
NC_003197.2	1885628	1885758	S_enterica_LT2_RAND_358	131	+
NC_003197.2	1888475	1888626	S_enterica_LT2_RAND_359	152	+
NC_003197.2	1889743	1889873	S_enterica_LT2_RAND_360	131	+
NC_003197.2	1893858	1893988	S_enterica_LT2_RAND_361	131	+
NC_003197.2	1894211	1894271	S_enterica_LT2_RAND_362	61	-
NC_003197.2	189438	190128	S_enterica_LT2_RAND_363	691	+
NC_003197.2	1900487	1900692	S_enterica_LT2_RAND_364	206	+
NC_003197.2	1901954	1902152	S_enterica_LT2_RAND_365	199	+
NC_003197.2	1903074	1903161	S_enterica_LT2_RAND_366	88	+
NC_003197.2	1903184	1903994	S_enterica_LT2_RAND_367	811	+
NC_003197.2	1907926	1908051	S_enterica_LT2_RAND_368	126	+
NC_003197.2	1908508	1908700	S_enterica_LT2_RAND_369	193	+
NC_003197.2	1909640	1909822	S_enterica_LT2_RAND_370	183	+
NC_003197.2	1910639	1911089	S_enterica_LT2_RAND_371	451	-
NC_003197.2	1920541	1920589	S_enterica_LT2_RAND_372	49	-
NC_003197.2	1921018	1921193	S_enterica_LT2_RAND_373	176	+
NC_003197.2	1921884	1921957	S_enterica_LT2_RAND_374	74	+
NC_003197.2	1921969	1922242	S_enterica_LT2_RAND_375	274	+
NC_003197.2	1925753	1925854	S_enterica_LT2_RAND_376	102	+
NC_003197.2	1928221	1928435	S_enterica_LT2_RAND_377	215	-
NC_003197.2	1928433	1928644	S_enterica_LT2_RAND_378	212	-
NC_003197.2	1933893	1934171	S_enterica_LT2_RAND_379	279	+
NC_003197.2	1935178	1935239	S_enterica_LT2_RAND_380	62	+
NC_003197.2	1935578	1935671	S_enterica_LT2_RAND_381	94	+
NC_003197.2	1936847	1937125	S_enterica_LT2_RAND_382	279	+
NC_003197.2	1937904	1938109	S_enterica_LT2_RAND_383	206	+
NC_003197.2	1938113	1938356	S_enterica_LT2_RAND_384	244	+
NC_003197.2	1940285	1940354	S_enterica_LT2_RAND_385	70	+
NC_003197.2	1941587	1941834	S_enterica_LT2_RAND_386	248	-
NC_003197.2	1944118	1944183	S_enterica_LT2_RAND_387	66	+
NC_003197.2	1945657	1945735	S_enterica_LT2_RAND_388	79	-
NC_003197.2	1949384	1949745	S_enterica_LT2_RAND_389	362	+
NC_003197.2	1952209	1952553	S_enterica_LT2_RAND_390	345	-
NC_003197.2	1953817	1953992	S_enterica_LT2_RAND_391	176	+
NC_003197.2	1954143	1954198	S_enterica_LT2_RAND_392	56	-
NC_003197.2	195799	195916	S_enterica_LT2_RAND_393	118	+
NC_003197.2	196060	196167	S_enterica_LT2_RAND_394	108	-
NC_003197.2	1963805	1964150	S_enterica_LT2_RAND_395	346	-
NC_003197.2	1965623	1965917	S_enterica_LT2_RAND_396	295	+
NC_003197.2	1969744	1969939	S_enterica_LT2_RAND_397	196	+
NC_003197.2	1973921	1974028	S_enterica_LT2_RAND_398	108	+
NC_003197.2	1975899	1975987	S_enterica_LT2_RAND_399	89	+
NC_003197.2	198139	198238	S_enterica_LT2_RAND_400	100	+
NC_003197.2	1983603	1983897	S_enterica_LT2_RAND_401	295	+
NC_003197.2	1985546	1985890	S_enterica_LT2_RAND_402	345	-
NC_003197.2	1990998	1991259	S_enterica_LT2_RAND_403	262	+
NC_003197.2	199156	199229	S_enterica_LT2_RAND_404	74	+
NC_003197.2	1991829	1992166	S_enterica_LT2_RAND_405	338	+
NC_003197.2	1993700	1993922	S_enterica_LT2_RAND_406	223	-
NC_003197.2	1996879	1997013	S_enterica_LT2_RAND_407	135	+
NC_003197.2	1997903	1998079	S_enterica_LT2_RAND_408	177	+
NC_003197.2	2001298	2001428	S_enterica_LT2_RAND_409	131	+
NC_003197.2	2004573	2004640	S_enterica_LT2_RAND_410	68	-
NC_003197.2	2004928	2005035	S_enterica_LT2_RAND_411	108	-
NC_003197.2	2005426	2005549	S_enterica_LT2_RAND_412	124	-
NC_003197.2	201871	202082	S_enterica_LT2_RAND_413	212	-
NC_003197.2	2019927	2020289	S_enterica_LT2_RAND_414	363	-
NC_003197.2	2026465	2026747	S_enterica_LT2_RAND_415	283	-
NC_003197.2	2028703	2028823	S_enterica_LT2_RAND_416	121	+
NC_003197.2	2029484	2029624	S_enterica_LT2_RAND_417	141	-
NC_003197.2	2031041	2031170	S_enterica_LT2_RAND_418	130	-
NC_003197.2	2033133	2033465	S_enterica_LT2_RAND_419	333	-
NC_003197.2	2036561	2036808	S_enterica_LT2_RAND_420	248	-
NC_003197.2	203770	204809	S_enterica_LT2_RAND_421	1040	+
NC_003197.2	2041952	2042050	S_enterica_LT2_RAND_422	99	+
NC_003197.2	2045165	2045539	S_enterica_LT2_RAND_423	375	+
NC_003197.2	2047002	2047084	S_enterica_LT2_RAND_424	83	+
NC_003197.2	204744	205025	S_enterica_LT2_RAND_425	282	+
NC_003197.2	2055466	2055658	S_enterica_LT2_RAND_426	193	+
NC_003197.2	2061050	2061174	S_enterica_LT2_RAND_427	125	+
NC_003197.2	2067975	2068126	S_enterica_LT2_RAND_428	152	+
NC_003197.2	2070614	2071304	S_enterica_LT2_RAND_429	691	+
NC_003197.2	2070860	2071004	S_enterica_LT2_RAND_430	145	+
NC_003197.2	2070917	2071040	S_enterica_LT2_RAND_431	124	+
NC_003197.2	2072462	2072521	S_enterica_LT2_RAND_432	60	-
NC_003197.2	2077782	2077899	S_enterica_LT2_RAND_433	118	+
NC_003197.2	2082154	2082447	S_enterica_LT2_RAND_434	294	+
NC_003197.2	2082714	2082808	S_enterica_LT2_RAND_435	95	+
NC_003197.2	2083362	2083461	S_enterica_LT2_RAND_436	100	+
NC_003197.2	2088939	2089041	S_enterica_LT2_RAND_437	103	-
NC_003197.2	2092886	2093044	S_enterica_LT2_RAND_438	159	-
NC_003197.2	209671	209952	S_enterica_LT2_RAND_439	282	+
NC_003197.2	2096916	2096986	S_enterica_LT2_RAND_440	71	+
NC_003197.2	2100121	2100364	S_enterica_LT2_RAND_441	244	+
NC_003197.2	2103795	2104033	S_enterica_LT2_RAND_442	239	+
NC_003197.2	2104906	2105437	S_enterica_LT2_RAND_443	532	+
NC_003197.2	2104946	2105032	S_enterica_LT2_RAND_444	87	-
NC_003197.2	2109407	2110642	S_enterica_LT2_RAND_445	1236	-
NC_003197.2	2112297	2112634	S_enterica_LT2_RAND_446	338	+
NC_003197.2	2114601	2114729	S_enterica_LT2_RAND_447	129	-
NC_003197.2	2115112	2115229	S_enterica_LT2_RAND_448	118	+
NC_003197.2	2115892	2116004	S_enterica_LT2_RAND_449	113	-
NC_003197.2	2122820	2123107	S_enterica_LT2_RAND_450	288	+
NC_003197.2	2124020	2124105	S_enterica_LT2_RAND_451	86	+
NC_003197.2	2126230	2126389	S_enterica_LT2_RAND_452	160	-
NC_003197.2	2127253	2127446	S_enterica_LT2_RAND_453	194	+
NC_003197.2	2130004	2130138	S_enterica_LT2_RAND_454	135	+
NC_003197.2	2132214	2132348	S_enterica_LT2_RAND_455	135	-
NC_003197.2	2132702	2132980	S_enterica_LT2_RAND_456	279	+
NC_003197.2	2133812	2133904	S_enterica_LT2_RAND_457	93	+
NC_003197.2	2135483	2135624	S_enterica_LT2_RAND_458	142	+
NC_003197.2	2135794	2135925	S_enterica_LT2_RAND_459	132	+
NC_003197.2	2136678	2137023	S_enterica_LT2_RAND_460	346	-
NC_003197.2	213796	213978	S_enterica_LT2_RAND_461	183	+
NC_003197.2	2139702	2140043	S_enterica_LT2_RAND_462	342	+
NC_003197.2	2139792	2139959	S_enterica_LT2_RAND_463	168	+
NC_003197.2	2141161	2141348	S_enterica_LT2_RAND_464	188	+
NC_003197.2	2143426	2143602	S_enterica_LT2_RAND_465	177	+
NC_003197.2	2147412	2147659	S_enterica_LT2_RAND_466	248	-
NC_003197.2	214788	214930	S_enterica_LT2_RAND_467	143	+
NC_003197.2	215061	215186	S_enterica_LT2_RAND_468	126	+
NC_003197.2	2150830	2151108	S_enterica_LT2_RAND_469	279	+
NC_003197.2	2151424	2151533	S_enterica_LT2_RAND_470	110	+
NC_003197.2	2151764	2152126	S_enterica_LT2_RAND_471	363	-
NC_003197.2	2151885	2152080	S_enterica_LT2_RAND_472	196	+
NC_003197.2	2156074	2156164	S_enterica_LT2_RAND_473	91	+
NC_003197.2	2157951	2158133	S_enterica_LT2_RAND_474	183	+
NC_003197.2	2164698	2164794	S_enterica_LT2_RAND_475	97	+
NC_003197.2	2165545	2165828	S_enterica_LT2_RAND_476	284	-
NC_003197.2	2166732	2166937	S_enterica_LT2_RAND_477	206	+
NC_003197.2	2169873	2169982	S_enterica_LT2_RAND_478	110	+
NC_003197.2	2176565	2176653	S_enterica_LT2_RAND_479	89	+
NC_003197.2	2177766	2177895	S_enterica_LT2_RAND_480	130	-
NC_003197.2	2192367	2192648	S_enterica_LT2_RAND_481	282	+
NC_003197.2	2192816	2193301	S_enterica_LT2_RAND_482	486	-
NC_003197.2	2193790	2193910	S_enterica_LT2_RAND_483	121	+
NC_003197.2	2194441	2194636	S_enterica_LT2_RAND_484	196	+
NC_003197.2	2194663	2194764	S_enterica_LT2_RAND_485	102	+
NC_003197.2	2202424	2202616	S_enterica_LT2_RAND_486	193	+
NC_003197.2	2203850	2203995	S_enterica_LT2_RAND_487	146	+
NC_003197.2	2204149	2204354	S_enterica_LT2_RAND_488	206	+
NC_003197.2	220744	220851	S_enterica_LT2_RAND_489	108	+
NC_003197.2	2207751	2208103	S_enterica_LT2_RAND_490	353	+
NC_003197.2	220776	220901	S_enterica_LT2_RAND_491	126	+
NC_003197.2	2211098	2211142	S_enterica_LT2_RAND_492	45	+
NC_003197.2	2211138	2211280	S_enterica_LT2_RAND_493	143	+
NC_003197.2	2214235	2214300	S_enterica_LT2_RAND_494	66	+
NC_003197.2	2218149	2218490	S_enterica_LT2_RAND_495	342	+
NC_003197.2	2219800	2219873	S_enterica_LT2_RAND_496	74	+
NC_003197.2	222493	222688	S_enterica_LT2_RAND_497	196	+
NC_003197.2	2225625	2225790	S_enterica_LT2_RAND_498	166	+
NC_003197.2	2228148	2228192	S_enterica_LT2_RAND_499	45	+
NC_003197.2	2228744	2228826	S_enterica_LT2_RAND_500	83	-
NC_003197.2	2228772	2229062	S_enterica_LT2_RAND_501	291	+
NC_003197.2	2231396	2231446	S_enterica_LT2_RAND_502	51	-
NC_003197.2	2234816	2235855	S_enterica_LT2_RAND_503	1040	+
NC_003197.2	2237940	2238362	S_enterica_LT2_RAND_504	423	+
NC_003197.2	2241566	2241771	S_enterica_LT2_RAND_505	206	+
NC_003197.2	2242386	2242633	S_enterica_LT2_RAND_506	248	-
NC_003197.2	2244860	2245001	S_enterica_LT2_RAND_507	142	+
NC_003197.2	2246788	2246918	S_enterica_LT2_RAND_508	131	+
NC_003197.2	2254861	2255075	S_enterica_LT2_RAND_509	215	-
NC_003197.2	2257691	2258023	S_enterica_LT2_RAND_510	333	-
NC_003197.2	2258062	2258273	S_enterica_LT2_RAND_511	212	-
NC_003197.2	2258263	2258510	S_enterica_LT2_RAND_512	248	-
NC_003197.2	2259139	2259213	S_enterica_LT2_RAND_513	75	+
NC_003197.2	2259804	2260162	S_enterica_LT2_RAND_514	359	+
NC_003197.2	2261205	2261269	S_enterica_LT2_RAND_515	65	-
NC_003197.2	2263911	2264591	S_enterica_LT2_RAND_516	681	+
NC_003197.2	2266465	2266588	S_enterica_LT2_RAND_517	124	+
NC_003197.2	2268855	2269494	S_enterica_LT2_RAND_518	640	-
NC_003197.2	2276717	2276861	S_enterica_LT2_RAND_519	145	+
NC_003197.2	227678	227967	S_enterica_LT2_RAND_520	290	-
NC_003197.2	2278154	2278252	S_enterica_LT2_RAND_521	99	+
NC_003197.2	2279781	2279875	S_enterica_LT2_RAND_522	95	-
NC_003197.2	2281236	2281359	S_enterica_LT2_RAND_523	124	+
NC_003197.2	2281543	2281619	S_enterica_LT2_RAND_524	77	-
NC_003197.2	2281786	2281860	S_enterica_LT2_RAND_525	75	-
NC_003197.2	2287069	2287204	S_enterica_LT2_RAND_526	136	+
NC_003197.2	2288691	2289330	S_enterica_LT2_RAND_527	640	-
NC_003197.2	2291379	2291461	S_enterica_LT2_RAND_528	83	+
NC_003197.2	2295342	2295472	S_enterica_LT2_RAND_529	131	+
NC_003197.2	2297166	2297379	S_enterica_LT2_RAND_530	214	+
NC_003197.2	2305290	2305660	S_enterica_LT2_RAND_531	371	+
NC_003197.2	2305701	2305795	S_enterica_LT2_RAND_532	95	+
NC_003197.2	2308527	2309166	S_enterica_LT2_RAND_533	640	-
NC_003197.2	2311255	2311348	S_enterica_LT2_RAND_534	94	-
NC_003197.2	2318481	2318561	S_enterica_LT2_RAND_535	81	+
NC_003197.2	2320001	2320166	S_enterica_LT2_RAND_536	166	+
NC_003197.2	2325116	2325195	S_enterica_LT2_RAND_537	80	+
NC_003197.2	2328225	2328303	S_enterica_LT2_RAND_538	79	-
NC_003197.2	2328363	2329002	S_enterica_LT2_RAND_539	640	-
NC_003197.2	2330361	2330528	S_enterica_LT2_RAND_540	168	+
NC_003197.2	233129	233246	S_enterica_LT2_RAND_541	118	+
NC_003197.2	2331511	2331789	S_enterica_LT2_RAND_542	279	+
NC_003197.2	2337360	2337607	S_enterica_LT2_RAND_543	248	-
NC_003197.2	2340147	2340292	S_enterica_LT2_RAND_544	146	-
NC_003197.2	2342113	2342278	S_enterica_LT2_RAND_545	166	+
NC_003197.2	2342403	2342567	S_enterica_LT2_RAND_546	165	+
NC_003197.2	2345133	2345266	S_enterica_LT2_RAND_547	134	+
NC_003197.2	2346167	2346342	S_enterica_LT2_RAND_548	176	+
NC_003197.2	2352213	2352361	S_enterica_LT2_RAND_549	149	+
NC_003197.2	2352566	2352639	S_enterica_LT2_RAND_550	74	+
NC_003197.2	2353237	2353484	S_enterica_LT2_RAND_551	248	-
NC_003197.2	2354237	2354378	S_enterica_LT2_RAND_552	142	+
NC_003197.2	2356620	2356740	S_enterica_LT2_RAND_553	121	+
NC_003197.2	2365609	2365749	S_enterica_LT2_RAND_554	141	-
NC_003197.2	2369487	2369618	S_enterica_LT2_RAND_555	132	+
NC_003197.2	2372403	2372467	S_enterica_LT2_RAND_556	65	+
NC_003197.2	2377231	2377319	S_enterica_LT2_RAND_557	89	+
NC_003197.2	237867	238187	S_enterica_LT2_RAND_558	321	+
NC_003197.2	2378966	2379141	S_enterica_LT2_RAND_559	176	+
NC_003197.2	2380722	2380786	S_enterica_LT2_RAND_560	65	-
NC_003197.2	238504	238568	S_enterica_LT2_RAND_561	65	+
NC_003197.2	2386482	2386597	S_enterica_LT2_RAND_562	116	+
NC_003197.2	2392369	2393195	S_enterica_LT2_RAND_563	827	+
NC_003197.2	2392446	2392537	S_enterica_LT2_RAND_564	92	+
NC_003197.2	2395555	2395680	S_enterica_LT2_RAND_565	126	+
NC_003197.2	2395832	2395984	S_enterica_LT2_RAND_566	153	+
NC_003197.2	2397146	2397238	S_enterica_LT2_RAND_567	93	+
NC_003197.2	2399884	2399954	S_enterica_LT2_RAND_568	71	+
NC_003197.2	2400277	2400424	S_enterica_LT2_RAND_569	148	-
NC_003197.2	2403701	2403792	S_enterica_LT2_RAND_570	92	+
NC_003197.2	240582	240676	S_enterica_LT2_RAND_571	95	+
NC_003197.2	2406053	2406177	S_enterica_LT2_RAND_572	125	+
NC_003197.2	2406304	2406487	S_enterica_LT2_RAND_573	184	-
NC_003197.2	2409501	2409789	S_enterica_LT2_RAND_574	289	+
NC_003197.2	2410633	2410764	S_enterica_LT2_RAND_575	132	+
NC_003197.2	2414956	2415047	S_enterica_LT2_RAND_576	92	+
NC_003197.2	2418226	2418437	S_enterica_LT2_RAND_577	212	+
NC_003197.2	2424842	2425146	S_enterica_LT2_RAND_578	305	+
NC_003197.2	2425224	2425485	S_enterica_LT2_RAND_579	262	+
NC_003197.2	2431970	2433205	S_enterica_LT2_RAND_580	1236	-
NC_003197.2	2435409	2435502	S_enterica_LT2_RAND_581	94	+
NC_003197.2	2435751	2436323	S_enterica_LT2_RAND_582	573	+
NC_003197.2	2436194	2436477	S_enterica_LT2_RAND_583	284	-
NC_003197.2	2438701	2438813	S_enterica_LT2_RAND_584	113	+
NC_003197.2	2442920	2443060	S_enterica_LT2_RAND_585	141	-
NC_003197.2	2443051	2443175	S_enterica_LT2_RAND_586	125	+
NC_003197.2	244476	244552	S_enterica_LT2_RAND_587	77	-
NC_003197.2	2445052	2445235	S_enterica_LT2_RAND_588	184	-
NC_003197.2	2448211	2448458	S_enterica_LT2_RAND_589	248	-
NC_003197.2	2449577	2449864	S_enterica_LT2_RAND_590	288	+
NC_003197.2	2451444	2451498	S_enterica_LT2_RAND_591	55	+
NC_003197.2	2451907	2452006	S_enterica_LT2_RAND_592	100	+
NC_003197.2	245436	245723	S_enterica_LT2_RAND_593	288	+
NC_003197.2	2454409	2454469	S_enterica_LT2_RAND_594	61	-
NC_003197.2	2456025	2456298	S_enterica_LT2_RAND_595	274	+
NC_003197.2	2457578	2457652	S_enterica_LT2_RAND_596	75	+
NC_003197.2	2459304	2459547	S_enterica_LT2_RAND_597	244	+
NC_003197.2	2460377	2460553	S_enterica_LT2_RAND_598	177	+
NC_003197.2	2463722	2463874	S_enterica_LT2_RAND_599	153	+
NC_003197.2	2464814	2464921	S_enterica_LT2_RAND_600	108	+
NC_003197.2	2466396	2466543	S_enterica_LT2_RAND_601	148	+
NC_003197.2	2469922	2470388	S_enterica_LT2_RAND_602	467	+
NC_003197.2	2481395	2481489	S_enterica_LT2_RAND_603	95	-
NC_003197.2	2482366	2482478	S_enterica_LT2_RAND_604	113	+
NC_003197.2	2486036	2487125	S_enterica_LT2_RAND_605	1090	+
NC_003197.2	2486921	2487452	S_enterica_LT2_RAND_606	532	-
NC_003197.2	2488058	2488114	S_enterica_LT2_RAND_607	57	-
NC_003197.2	2488080	2488187	S_enterica_LT2_RAND_608	108	-
NC_003197.2	2491602	2491890	S_enterica_LT2_RAND_609	289	+
NC_003197.2	2492330	2492624	S_enterica_LT2_RAND_610	295	+
NC_003197.2	249505	249593	S_enterica_LT2_RAND_611	89	+
NC_003197.2	2496147	2496345	S_enterica_LT2_RAND_612	199	+
NC_003197.2	2499223	2499689	S_enterica_LT2_RAND_613	467	+
NC_003197.2	2501028	2501151	S_enterica_LT2_RAND_614	124	-
NC_003197.2	2515009	2515134	S_enterica_LT2_RAND_615	126	+
NC_003197.2	251615	251935	S_enterica_LT2_RAND_616	321	+
NC_003197.2	2518875	2519065	S_enterica_LT2_RAND_617	191	-
NC_003197.2	2521707	2521827	S_enterica_LT2_RAND_618	121	+
NC_003197.2	2521722	2521772	S_enterica_LT2_RAND_619	51	-
NC_003197.2	2522291	2522390	S_enterica_LT2_RAND_620	100	+
NC_003197.2	252305	252598	S_enterica_LT2_RAND_621	294	+
NC_003197.2	2523122	2523404	S_enterica_LT2_RAND_622	283	-
NC_003197.2	2523860	2523920	S_enterica_LT2_RAND_623	61	-
NC_003197.2	2525801	2526004	S_enterica_LT2_RAND_624	204	+
NC_003197.2	2529076	2529169	S_enterica_LT2_RAND_625	94	+
NC_003197.2	252955	253233	S_enterica_LT2_RAND_626	279	+
NC_003197.2	2530117	2530261	S_enterica_LT2_RAND_627	145	+
NC_003197.2	2530320	2530598	S_enterica_LT2_RAND_628	279	+
NC_003197.2	2532292	2532492	S_enterica_LT2_RAND_629	201	+
NC_003197.2	2541488	2541619	S_enterica_LT2_RAND_630	132	+
NC_003197.2	2543185	2543432	S_enterica_LT2_RAND_631	248	-
NC_003197.2	2544964	2545168	S_enterica_LT2_RAND_632	205	+
NC_003197.2	2546243	2546526	S_enterica_LT2_RAND_633	284	-
NC_003197.2	2563011	2563139	S_enterica_LT2_RAND_634	129	-
NC_003197.2	2563373	2563488	S_enterica_LT2_RAND_635	116	+
NC_003197.2	2570738	2570868	S_enterica_LT2_RAND_636	131	+
NC_003197.2	257129	257193	S_enterica_LT2_RAND_637	65	-
NC_003197.2	2571720	2571884	S_enterica_LT2_RAND_638	165	+
NC_003197.2	2573694	2574504	S_enterica_LT2_RAND_639	811	+
NC_003197.2	2575320	2575851	S_enterica_LT2_RAND_640	532	+
NC_003197.2	2577897	2577985	S_enterica_LT2_RAND_641	89	+
NC_003197.2	2581424	2581493	S_enterica_LT2_RAND_642	70	+
NC_003197.2	2582547	2583373	S_enterica_LT2_RAND_643	827	+
NC_003197.2	2582663	2583015	S_enterica_LT2_RAND_644	353	+
NC_003197.2	2583840	2583899	S_enterica_LT2_RAND_645	60	-
NC_003197.2	2583956	2584100	S_enterica_LT2_RAND_646	145	+
NC_003197.2	2585264	2585337	S_enterica_LT2_RAND_647	74	+
NC_003197.2	2590001	2591090	S_enterica_LT2_RAND_648	1090	+
NC_003197.2	2594370	2594462	S_enterica_LT2_RAND_649	93	+
NC_003197.2	2596116	2596339	S_enterica_LT2_RAND_650	224	+
NC_003197.2	2611345	2611399	S_enterica_LT2_RAND_651	55	+
NC_003197.2	262111	262229	S_enterica_LT2_RAND_652	119	+
NC_003197.2	2622665	2622729	S_enterica_LT2_RAND_653	65	+
NC_003197.2	2622743	2622836	S_enterica_LT2_RAND_654	94	+
NC_003197.2	2626337	2626467	S_enterica_LT2_RAND_655	131	+
NC_003197.2	2636173	2636318	S_enterica_LT2_RAND_656	146	-
NC_003197.2	2643189	2643306	S_enterica_LT2_RAND_657	118	+
NC_003197.2	2643447	2643538	S_enterica_LT2_RAND_658	92	+
NC_003197.2	2643576	2643869	S_enterica_LT2_RAND_659	294	+
NC_003197.2	2643786	2644208	S_enterica_LT2_RAND_660	423	+
NC_003197.2	265049	265244	S_enterica_LT2_RAND_661	196	+
NC_003197.2	265363	265683	S_enterica_LT2_RAND_662	321	+
NC_003197.2	2654036	2654283	S_enterica_LT2_RAND_663	248	-
NC_003197.2	2654702	2654793	S_enterica_LT2_RAND_664	92	+
NC_003197.2	2655799	2655960	S_enterica_LT2_RAND_665	162	-
NC_003197.2	2655962	2656087	S_enterica_LT2_RAND_666	126	+
NC_003197.2	2658940	2659144	S_enterica_LT2_RAND_667	205	+
NC_003197.2	2662242	2662354	S_enterica_LT2_RAND_668	113	+
NC_003197.2	2662334	2663160	S_enterica_LT2_RAND_669	827	+
NC_003197.2	2664784	2665006	S_enterica_LT2_RAND_670	223	-
NC_003197.2	2665521	2665825	S_enterica_LT2_RAND_671	305	+
NC_003197.2	2669371	2669515	S_enterica_LT2_RAND_672	145	+
NC_003197.2	2674439	2674538	S_enterica_LT2_RAND_673	100	+
NC_003197.2	267453	267593	S_enterica_LT2_RAND_674	141	+
NC_003197.2	2681936	2682066	S_enterica_LT2_RAND_675	131	+
NC_003197.2	2683356	2683570	S_enterica_LT2_RAND_676	215	-
NC_003197.2	268438	268540	S_enterica_LT2_RAND_677	103	-
NC_003197.2	2688041	2688322	S_enterica_LT2_RAND_678	282	+
NC_003197.2	2688927	2689012	S_enterica_LT2_RAND_679	86	+
NC_003197.2	2690345	2690441	S_enterica_LT2_RAND_680	97	+
NC_003197.2	2692938	2693764	S_enterica_LT2_RAND_681	827	+
NC_003197.2	2692992	2693094	S_enterica_LT2_RAND_682	103	-
NC_003197.2	2695925	2696213	S_enterica_LT2_RAND_683	289	+
NC_003197.2	2698767	2698932	S_enterica_LT2_RAND_684	166	+
NC_003197.2	2700205	2701440	S_enterica_LT2_RAND_685	1236	-
NC_003197.2	2701334	2701436	S_enterica_LT2_RAND_686	103	-
NC_003197.2	2701734	2701874	S_enterica_LT2_RAND_687	141	-
NC_003197.2	2705417	2705524	S_enterica_LT2_RAND_688	108	-
NC_003197.2	2705907	2706019	S_enterica_LT2_RAND_689	113	+
NC_003197.2	2706510	2706633	S_enterica_LT2_RAND_690	124	+
NC_003197.2	2710571	2710861	S_enterica_LT2_RAND_691	291	+
NC_003197.2	2710793	2710871	S_enterica_LT2_RAND_692	79	-
NC_003197.2	2711985	2712186	S_enterica_LT2_RAND_693	202	+
NC_003197.2	2712687	2712794	S_enterica_LT2_RAND_694	108	+
NC_003197.2	2716410	2716503	S_enterica_LT2_RAND_695	94	+
NC_003197.2	2718214	2718290	S_enterica_LT2_RAND_696	77	-
NC_003197.2	2718238	2718385	S_enterica_LT2_RAND_697	148	+
NC_003197.2	2718823	2718907	S_enterica_LT2_RAND_698	85	+
NC_003197.2	2722839	2722990	S_enterica_LT2_RAND_699	152	+
NC_003197.2	2725245	2725341	S_enterica_LT2_RAND_700	97	+
NC_003197.2	2726065	2726258	S_enterica_LT2_RAND_701	194	+
NC_003197.2	2726239	2726320	S_enterica_LT2_RAND_702	82	-
NC_003197.2	2727128	2727273	S_enterica_LT2_RAND_703	146	+
NC_003197.2	2728987	2729348	S_enterica_LT2_RAND_704	362	+
NC_003197.2	2729129	2729407	S_enterica_LT2_RAND_705	279	+
NC_003197.2	2737301	2737539	S_enterica_LT2_RAND_706	239	+
NC_003197.2	2739104	2739169	S_enterica_LT2_RAND_707	66	+
NC_003197.2	2739240	2739333	S_enterica_LT2_RAND_708	94	+
NC_003197.2	2745252	2745328	S_enterica_LT2_RAND_709	77	-
NC_003197.2	2746603	2747134	S_enterica_LT2_RAND_710	532	-
NC_003197.2	2748494	2748652	S_enterica_LT2_RAND_711	159	-
NC_003197.2	2759737	2759815	S_enterica_LT2_RAND_712	79	-
NC_003197.2	276492	276765	S_enterica_LT2_RAND_713	274	+
NC_003197.2	2772725	2773551	S_enterica_LT2_RAND_714	827	+
NC_003197.2	2774348	2774710	S_enterica_LT2_RAND_715	363	-
NC_003197.2	2778563	2778651	S_enterica_LT2_RAND_716	89	+
NC_003197.2	2779045	2779185	S_enterica_LT2_RAND_717	141	-
NC_003197.2	2781578	2781906	S_enterica_LT2_RAND_718	329	+
NC_003197.2	2783248	2783321	S_enterica_LT2_RAND_719	74	+
NC_003197.2	2783841	2783919	S_enterica_LT2_RAND_720	79	-
NC_003197.2	2786362	2786510	S_enterica_LT2_RAND_721	149	+
NC_003197.2	2787839	2787925	S_enterica_LT2_RAND_722	87	-
NC_003197.2	2789159	2789452	S_enterica_LT2_RAND_723	294	+
NC_003197.2	2790338	2790551	S_enterica_LT2_RAND_724	214	+
NC_003197.2	279111	279431	S_enterica_LT2_RAND_725	321	+
NC_003197.2	2796934	2797041	S_enterica_LT2_RAND_726	108	+
NC_003197.2	2800298	2800643	S_enterica_LT2_RAND_727	346	-
NC_003197.2	2801576	2801631	S_enterica_LT2_RAND_728	56	-
NC_003197.2	2801821	2801920	S_enterica_LT2_RAND_729	100	+
NC_003197.2	2804115	2804290	S_enterica_LT2_RAND_730	176	+
NC_003197.2	2805375	2805449	S_enterica_LT2_RAND_731	75	-
NC_003197.2	2805852	2805933	S_enterica_LT2_RAND_732	82	-
NC_003197.2	2810077	2810170	S_enterica_LT2_RAND_733	94	+
NC_003197.2	2814845	2815048	S_enterica_LT2_RAND_734	204	+
NC_003197.2	2815238	2815367	S_enterica_LT2_RAND_735	130	-
NC_003197.2	2816700	2817074	S_enterica_LT2_RAND_736	375	+
NC_003197.2	2818218	2818296	S_enterica_LT2_RAND_737	79	-
NC_003197.2	2818400	2818476	S_enterica_LT2_RAND_738	77	-
NC_003197.2	2823792	2823882	S_enterica_LT2_RAND_739	91	+
NC_003197.2	282746	282816	S_enterica_LT2_RAND_740	71	+
NC_003197.2	2827690	2827821	S_enterica_LT2_RAND_741	132	+
NC_003197.2	2834124	2834231	S_enterica_LT2_RAND_742	108	+
NC_003197.2	2834619	2834830	S_enterica_LT2_RAND_743	212	-
NC_003197.2	2841281	2841374	S_enterica_LT2_RAND_744	94	-
NC_003197.2	2841708	2841794	S_enterica_LT2_RAND_745	87	-
NC_003197.2	2845121	2845343	S_enterica_LT2_RAND_746	223	-
NC_003197.2	2846104	2846327	S_enterica_LT2_RAND_747	224	+
NC_003197.2	2846578	2846725	S_enterica_LT2_RAND_748	148	-
NC_003197.2	2849624	2849744	S_enterica_LT2_RAND_749	121	+
NC_003197.2	2852512	2853338	S_enterica_LT2_RAND_750	827	+
NC_003197.2	2854271	2854549	S_enterica_LT2_RAND_751	279	+
NC_003197.2	2855305	2855412	S_enterica_LT2_RAND_752	108	-
NC_003197.2	2856134	2856208	S_enterica_LT2_RAND_753	75	+
NC_003197.2	2856851	2857195	S_enterica_LT2_RAND_754	345	-
NC_003197.2	2857998	2858185	S_enterica_LT2_RAND_755	188	+
NC_003197.2	2858782	2859421	S_enterica_LT2_RAND_756	640	-
NC_003197.2	2859450	2859711	S_enterica_LT2_RAND_757	262	+
NC_003197.2	2863978	2864336	S_enterica_LT2_RAND_758	359	+
NC_003197.2	2871676	2871745	S_enterica_LT2_RAND_759	70	+
NC_003197.2	2875228	2875372	S_enterica_LT2_RAND_760	145	+
NC_003197.2	2878552	2878686	S_enterica_LT2_RAND_761	135	+
NC_003197.2	2878618	2879257	S_enterica_LT2_RAND_762	640	-
NC_003197.2	288009	288065	S_enterica_LT2_RAND_763	57	-
NC_003197.2	2885465	2885546	S_enterica_LT2_RAND_764	82	-
NC_003197.2	2890006	2890141	S_enterica_LT2_RAND_765	136	+
NC_003197.2	2891093	2891187	S_enterica_LT2_RAND_766	95	-
NC_003197.2	2891164	2891288	S_enterica_LT2_RAND_767	125	+
NC_003197.2	2891345	2891475	S_enterica_LT2_RAND_768	131	+
NC_003197.2	2892017	2892142	S_enterica_LT2_RAND_769	126	+
NC_003197.2	2894688	2894818	S_enterica_LT2_RAND_770	131	+
NC_003197.2	2894819	2894993	S_enterica_LT2_RAND_771	175	+
NC_003197.2	2897732	2897857	S_enterica_LT2_RAND_772	126	+
NC_003197.2	2901990	2902670	S_enterica_LT2_RAND_773	681	+
NC_003197.2	2902339	2902490	S_enterica_LT2_RAND_774	152	+
NC_003197.2	2905620	2905698	S_enterica_LT2_RAND_775	79	-
NC_003197.2	2906185	2906547	S_enterica_LT2_RAND_776	363	-
NC_003197.2	2910880	2910959	S_enterica_LT2_RAND_777	80	+
NC_003197.2	2912543	2912877	S_enterica_LT2_RAND_778	335	+
NC_003197.2	2916617	2916699	S_enterica_LT2_RAND_779	83	+
NC_003197.2	2917198	2917242	S_enterica_LT2_RAND_780	45	+
NC_003197.2	2917550	2917815	S_enterica_LT2_RAND_781	266	-
NC_003197.2	2921427	2921521	S_enterica_LT2_RAND_782	95	+
NC_003197.2	2922753	2922860	S_enterica_LT2_RAND_783	108	+
NC_003197.2	2924549	2925034	S_enterica_LT2_RAND_784	486	-
NC_003197.2	2927230	2927353	S_enterica_LT2_RAND_785	124	+
NC_003197.2	2927297	2927487	S_enterica_LT2_RAND_786	191	-
NC_003197.2	292776	292869	S_enterica_LT2_RAND_787	94	+
NC_003197.2	2927938	2928216	S_enterica_LT2_RAND_788	279	+
NC_003197.2	2931368	2931834	S_enterica_LT2_RAND_789	467	+
NC_003197.2	2932299	2933125	S_enterica_LT2_RAND_790	827	+
NC_003197.2	2932884	2933319	S_enterica_LT2_RAND_791	436	+
NC_003197.2	2933255	2933786	S_enterica_LT2_RAND_792	532	+
NC_003197.2	2938683	2938884	S_enterica_LT2_RAND_793	202	+
NC_003197.2	2939980	2941019	S_enterica_LT2_RAND_794	1040	+
NC_003197.2	294361	294551	S_enterica_LT2_RAND_795	191	-
NC_003197.2	2950287	2950417	S_enterica_LT2_RAND_796	131	+
NC_003197.2	2950728	2950801	S_enterica_LT2_RAND_797	74	+
NC_003197.2	2950955	2951103	S_enterica_LT2_RAND_798	149	+
NC_003197.2	2953657	2953816	S_enterica_LT2_RAND_799	160	-
NC_003197.2	2954593	2954726	S_enterica_LT2_RAND_800	134	+
NC_003197.2	2957547	2957634	S_enterica_LT2_RAND_801	88	+
NC_003197.2	2958043	2958195	S_enterica_LT2_RAND_802	153	+
NC_003197.2	2959734	2959799	S_enterica_LT2_RAND_803	66	+
NC_003197.2	2962652	2962787	S_enterica_LT2_RAND_804	136	+
NC_003197.2	2962903	2963729	S_enterica_LT2_RAND_805	827	+
NC_003197.2	2966344	2966428	S_enterica_LT2_RAND_806	85	+
NC_003197.2	297217	297346	S_enterica_LT2_RAND_807	130	-
NC_003197.2	2972953	2973178	S_enterica_LT2_RAND_808	226	+
NC_003197.2	2972996	2973328	S_enterica_LT2_RAND_809	333	-
NC_003197.2	297312	297404	S_enterica_LT2_RAND_810	93	+
NC_003197.2	2975927	2976362	S_enterica_LT2_RAND_811	436	+
NC_003197.2	2976611	2976666	S_enterica_LT2_RAND_812	56	-
NC_003197.2	2980495	2980738	S_enterica_LT2_RAND_813	244	+
NC_003197.2	298799	298860	S_enterica_LT2_RAND_814	62	+
NC_003197.2	298891	298984	S_enterica_LT2_RAND_815	94	+
NC_003197.2	2990986	2991050	S_enterica_LT2_RAND_816	65	-
NC_003197.2	2994045	2994310	S_enterica_LT2_RAND_817	266	-
NC_003197.2	2996398	2996546	S_enterica_LT2_RAND_818	149	+
NC_003197.2	3000319	3000601	S_enterica_LT2_RAND_819	283	-
NC_003197.2	3001057	3001351	S_enterica_LT2_RAND_820	295	+
NC_003197.2	3003254	3003944	S_enterica_LT2_RAND_821	691	+
NC_003197.2	3005886	3006016	S_enterica_LT2_RAND_822	131	+
NC_003197.2	3009996	3010210	S_enterica_LT2_RAND_823	215	-
NC_003197.2	3011421	3011549	S_enterica_LT2_RAND_824	129	-
NC_003197.2	3013259	3013346	S_enterica_LT2_RAND_825	88	-
NC_003197.2	3014711	3014831	S_enterica_LT2_RAND_826	121	+
NC_003197.2	3017660	3017772	S_enterica_LT2_RAND_827	113	-
NC_003197.2	3017843	3018204	S_enterica_LT2_RAND_828	362	+
NC_003197.2	3020031	3020081	S_enterica_LT2_RAND_829	51	-
NC_003197.2	3023058	3023128	S_enterica_LT2_RAND_830	71	+
NC_003197.2	3024353	3024452	S_enterica_LT2_RAND_831	100	+
NC_003197.2	3025458	3025680	S_enterica_LT2_RAND_832	223	-
NC_003197.2	3027078	3027213	S_enterica_LT2_RAND_833	136	+
NC_003197.2	3032319	3032439	S_enterica_LT2_RAND_834	121	-
NC_003197.2	3034125	3034289	S_enterica_LT2_RAND_835	165	+
NC_003197.2	3038022	3038384	S_enterica_LT2_RAND_836	363	-
NC_003197.2	3039870	3040074	S_enterica_LT2_RAND_837	205	+
NC_003197.2	3042690	3043516	S_enterica_LT2_RAND_838	827	+
NC_003197.2	3043297	3043376	S_enterica_LT2_RAND_839	80	+
NC_003197.2	3048296	3048460	S_enterica_LT2_RAND_840	165	+
NC_003197.2	3053030	3053139	S_enterica_LT2_RAND_841	110	+
NC_003197.2	3053583	3053917	S_enterica_LT2_RAND_842	335	+
NC_003197.2	3057760	3057841	S_enterica_LT2_RAND_843	82	-
NC_003197.2	3058950	3059098	S_enterica_LT2_RAND_844	149	+
NC_003197.2	3061512	3061799	S_enterica_LT2_RAND_845	288	+
NC_003197.2	3062013	3062448	S_enterica_LT2_RAND_846	436	+
NC_003197.2	3064581	3064655	S_enterica_LT2_RAND_847	75	-
NC_003197.2	3065846	3065931	S_enterica_LT2_RAND_848	86	+
NC_003197.2	3066965	3067243	S_enterica_LT2_RAND_849	279	+
NC_003197.2	3070334	3070416	S_enterica_LT2_RAND_850	83	+
NC_003197.2	3070415	3070562	S_enterica_LT2_RAND_851	148	+
NC_003197.2	3070540	3070805	S_enterica_LT2_RAND_852	266	-
NC_003197.2	3071479	3071588	S_enterica_LT2_RAND_853	110	+
NC_003197.2	3072792	3072957	S_enterica_LT2_RAND_854	166	+
NC_003197.2	3083012	3083364	S_enterica_LT2_RAND_855	353	+
NC_003197.2	3083663	3083745	S_enterica_LT2_RAND_856	83	-
NC_003197.2	3084058	3084118	S_enterica_LT2_RAND_857	61	-
NC_003197.2	3085562	3085899	S_enterica_LT2_RAND_858	338	+
NC_003197.2	3087633	3087726	S_enterica_LT2_RAND_859	94	+
NC_003197.2	3087817	3087952	S_enterica_LT2_RAND_860	136	+
NC_003197.2	3089700	3090070	S_enterica_LT2_RAND_861	371	+
NC_003197.2	3093361	3093439	S_enterica_LT2_RAND_862	79	-
NC_003197.2	3095218	3095277	S_enterica_LT2_RAND_863	60	-
NC_003197.2	3095853	3095976	S_enterica_LT2_RAND_864	124	+
NC_003197.2	3096647	3096823	S_enterica_LT2_RAND_865	177	+
NC_003197.2	3097217	3098027	S_enterica_LT2_RAND_866	811	+
NC_003197.2	3097488	3097862	S_enterica_LT2_RAND_867	375	+
NC_003197.2	3100116	3100231	S_enterica_LT2_RAND_868	116	+
NC_003197.2	3103889	3104092	S_enterica_LT2_RAND_869	204	+
NC_003197.2	3105056	3105491	S_enterica_LT2_RAND_870	436	+
NC_003197.2	3108798	3108874	S_enterica_LT2_RAND_871	77	-
NC_003197.2	3110503	3110567	S_enterica_LT2_RAND_872	65	-
NC_003197.2	3112371	3112472	S_enterica_LT2_RAND_873	102	+
NC_003197.2	3113208	3113302	S_enterica_LT2_RAND_874	95	+
NC_003197.2	3114033	3114089	S_enterica_LT2_RAND_875	57	-
NC_003197.2	3116858	3117548	S_enterica_LT2_RAND_876	691	+
NC_003197.2	3117040	3117122	S_enterica_LT2_RAND_877	83	+
NC_003197.2	3118544	3118664	S_enterica_LT2_RAND_878	121	-
NC_003197.2	3127091	3127273	S_enterica_LT2_RAND_879	183	+
NC_003197.2	3129058	3129258	S_enterica_LT2_RAND_880	201	+
NC_003197.2	3129200	3129307	S_enterica_LT2_RAND_881	108	+
NC_003197.2	3130044	3130218	S_enterica_LT2_RAND_882	175	+
NC_003197.2	3137373	3137454	S_enterica_LT2_RAND_883	82	-
NC_003197.2	3137549	3137672	S_enterica_LT2_RAND_884	124	+
NC_003197.2	3141909	3142134	S_enterica_LT2_RAND_885	226	+
NC_003197.2	3146555	3146678	S_enterica_LT2_RAND_886	124	+
NC_003197.2	3147035	3147300	S_enterica_LT2_RAND_887	266	-
NC_003197.2	3148099	3148534	S_enterica_LT2_RAND_888	436	+
NC_003197.2	3148556	3148691	S_enterica_LT2_RAND_889	136	+
NC_003197.2	3150341	3150515	S_enterica_LT2_RAND_890	175	+
NC_003197.2	3150551	3150746	S_enterica_LT2_RAND_891	196	+
NC_003197.2	3153509	3153569	S_enterica_LT2_RAND_892	61	-
NC_003197.2	3154508	3154595	S_enterica_LT2_RAND_893	88	-
NC_003197.2	3154580	3154647	S_enterica_LT2_RAND_894	68	-
NC_003197.2	3155485	3155555	S_enterica_LT2_RAND_895	71	+
NC_003197.2	3164248	3164459	S_enterica_LT2_RAND_896	212	-
NC_003197.2	3169445	3169606	S_enterica_LT2_RAND_897	162	-
NC_003197.2	3170733	3170820	S_enterica_LT2_RAND_898	88	+
NC_003197.2	3171258	3171345	S_enterica_LT2_RAND_899	88	-
NC_003197.2	3171266	3171383	S_enterica_LT2_RAND_900	118	+
NC_003197.2	3177541	3177661	S_enterica_LT2_RAND_901	121	+
NC_003197.2	3181923	3181999	S_enterica_LT2_RAND_902	77	-
NC_003197.2	3183715	3183996	S_enterica_LT2_RAND_903	282	+
NC_003197.2	3184384	3184528	S_enterica_LT2_RAND_904	145	+
NC_003197.2	3185956	3186143	S_enterica_LT2_RAND_905	188	+
NC_003197.2	3188128	3188341	S_enterica_LT2_RAND_906	214	+
NC_003197.2	3193988	3194047	S_enterica_LT2_RAND_907	60	-
NC_003197.2	3197554	3197886	S_enterica_LT2_RAND_908	333	-
NC_003197.2	3198707	3198791	S_enterica_LT2_RAND_909	85	+
NC_003197.2	3198735	3198833	S_enterica_LT2_RAND_910	99	+
NC_003197.2	3200001	3200124	S_enterica_LT2_RAND_911	124	-
NC_003197.2	3204472	3204762	S_enterica_LT2_RAND_912	291	+
NC_003197.2	3205795	3206017	S_enterica_LT2_RAND_913	223	-
NC_003197.2	3206030	3206367	S_enterica_LT2_RAND_914	338	+
NC_003197.2	3206434	3206582	S_enterica_LT2_RAND_915	149	+
NC_003197.2	3207371	3207430	S_enterica_LT2_RAND_916	60	-
NC_003197.2	3208596	3208713	S_enterica_LT2_RAND_917	118	+
NC_003197.2	3213839	3213933	S_enterica_LT2_RAND_918	95	+
NC_003197.2	3213930	3214003	S_enterica_LT2_RAND_919	74	+
NC_003197.2	3214935	3215042	S_enterica_LT2_RAND_920	108	-
NC_003197.2	3217566	3218138	S_enterica_LT2_RAND_921	573	+
NC_003197.2	3218638	3218768	S_enterica_LT2_RAND_922	131	+
NC_003197.2	3222337	3222520	S_enterica_LT2_RAND_923	184	-
NC_003197.2	3224051	3224133	S_enterica_LT2_RAND_924	83	+
NC_003197.2	3225502	3225789	S_enterica_LT2_RAND_925	288	+
NC_003197.2	3227105	3227383	S_enterica_LT2_RAND_926	279	+
NC_003197.2	3232868	3233694	S_enterica_LT2_RAND_927	827	+
NC_003197.2	3255900	3255994	S_enterica_LT2_RAND_928	95	+
NC_003197.2	3260477	3260622	S_enterica_LT2_RAND_929	146	+
NC_003197.2	3261085	3261268	S_enterica_LT2_RAND_930	184	-
NC_003197.2	3262250	3262584	S_enterica_LT2_RAND_931	335	+
NC_003197.2	3263045	3263170	S_enterica_LT2_RAND_932	126	+
NC_003197.2	3267685	3267827	S_enterica_LT2_RAND_933	143	+
NC_003197.2	3269478	3269612	S_enterica_LT2_RAND_934	135	+
NC_003197.2	3273926	3274025	S_enterica_LT2_RAND_935	100	+
NC_003197.2	3274237	3274367	S_enterica_LT2_RAND_936	131	+
NC_003197.2	3276980	3277790	S_enterica_LT2_RAND_937	811	+
NC_003197.2	3277007	3277122	S_enterica_LT2_RAND_938	116	+
NC_003197.2	327895	328002	S_enterica_LT2_RAND_939	108	+
NC_003197.2	3285893	3286024	S_enterica_LT2_RAND_940	132	+
NC_003197.2	3290337	3290496	S_enterica_LT2_RAND_941	160	-
NC_003197.2	3290645	3290775	S_enterica_LT2_RAND_942	131	+
NC_003197.2	3292879	3293026	S_enterica_LT2_RAND_943	148	-
NC_003197.2	3300655	3300983	S_enterica_LT2_RAND_944	329	+
NC_003197.2	3301696	3302058	S_enterica_LT2_RAND_945	363	-
NC_003197.2	3305387	3305489	S_enterica_LT2_RAND_946	103	-
NC_003197.2	3310865	3311090	S_enterica_LT2_RAND_947	226	+
NC_003197.2	3313351	3313399	S_enterica_LT2_RAND_948	49	-
NC_003197.2	3314261	3314605	S_enterica_LT2_RAND_949	345	-
NC_003197.2	3316192	3316265	S_enterica_LT2_RAND_950	74	+
NC_003197.2	3320031	3320126	S_enterica_LT2_RAND_951	96	+
NC_003197.2	332112	332482	S_enterica_LT2_RAND_952	371	+
NC_003197.2	3322257	3322404	S_enterica_LT2_RAND_953	148	+
NC_003197.2	3324877	3325070	S_enterica_LT2_RAND_954	194	+
NC_003197.2	3329257	3329344	S_enterica_LT2_RAND_955	88	-
NC_003197.2	3329781	3329912	S_enterica_LT2_RAND_956	132	+
NC_003197.2	3329836	3329966	S_enterica_LT2_RAND_957	131	+
NC_003197.2	3331568	3331635	S_enterica_LT2_RAND_958	68	-
NC_003197.2	3333297	3333352	S_enterica_LT2_RAND_959	56	-
NC_003197.2	33354	33519	S_enterica_LT2_RAND_960	166	+
NC_003197.2	3335719	3335909	S_enterica_LT2_RAND_961	191	-
NC_003197.2	3340533	3341572	S_enterica_LT2_RAND_962	1040	+
NC_003197.2	3342628	3342748	S_enterica_LT2_RAND_963	121	+
NC_003197.2	3350581	3350874	S_enterica_LT2_RAND_964	294	+
NC_003197.2	3350616	3350736	S_enterica_LT2_RAND_965	121	-
NC_003197.2	335729	336260	S_enterica_LT2_RAND_966	532	+
NC_003197.2	3361417	3361499	S_enterica_LT2_RAND_967	83	+
NC_003197.2	3363674	3363738	S_enterica_LT2_RAND_968	65	+
NC_003197.2	3367806	3367884	S_enterica_LT2_RAND_969	79	-
NC_003197.2	3371307	3371400	S_enterica_LT2_RAND_970	94	-
NC_003197.2	3375402	3375584	S_enterica_LT2_RAND_971	183	+
NC_003197.2	3378276	3378650	S_enterica_LT2_RAND_972	375	+
NC_003197.2	3380900	3381052	S_enterica_LT2_RAND_973	153	+
NC_003197.2	3381281	3381382	S_enterica_LT2_RAND_974	102	+
NC_003197.2	338333	338507	S_enterica_LT2_RAND_975	175	+
NC_003197.2	3384126	3384698	S_enterica_LT2_RAND_976	573	+
NC_003197.2	3388720	3388878	S_enterica_LT2_RAND_977	159	-
NC_003197.2	3389201	3389840	S_enterica_LT2_RAND_978	640	-
NC_003197.2	3392933	3393136	S_enterica_LT2_RAND_979	204	+
NC_003197.2	3394194	3394319	S_enterica_LT2_RAND_980	126	+
NC_003197.2	339458	339506	S_enterica_LT2_RAND_981	49	-
NC_003197.2	3399196	3399272	S_enterica_LT2_RAND_982	77	-
NC_003197.2	339997	340145	S_enterica_LT2_RAND_983	149	+
NC_003197.2	3403669	3404200	S_enterica_LT2_RAND_984	532	+
NC_003197.2	3406251	3406341	S_enterica_LT2_RAND_985	91	+
NC_003197.2	3409037	3409676	S_enterica_LT2_RAND_986	640	-
NC_003197.2	3412046	3412233	S_enterica_LT2_RAND_987	188	+
NC_003197.2	3412289	3412454	S_enterica_LT2_RAND_988	166	+
NC_003197.2	3416470	3416618	S_enterica_LT2_RAND_989	149	+
NC_003197.2	3422946	3423091	S_enterica_LT2_RAND_990	146	-
NC_003197.2	3426565	3426658	S_enterica_LT2_RAND_991	94	-
NC_003197.2	3427552	3427600	S_enterica_LT2_RAND_992	49	-
NC_003197.2	3427652	3427819	S_enterica_LT2_RAND_993	168	+
NC_003197.2	3429446	3429611	S_enterica_LT2_RAND_994	166	+
NC_003197.2	3433533	3433895	S_enterica_LT2_RAND_995	363	-
NC_003197.2	3435590	3435723	S_enterica_LT2_RAND_996	134	+
NC_003197.2	3436157	3436213	S_enterica_LT2_RAND_997	57	-
NC_003197.2	3436733	3437822	S_enterica_LT2_RAND_998	1090	+
NC_003197.2	3436841	3436961	S_enterica_LT2_RAND_999	121	-
NC_003197.2	3439715	3439795	S_enterica_LT2_RAND_1000	81	+
NC_003197.2	3440465	3440598	S_enterica_LT2_RAND_1001	134	+
NC_003197.2	3445050	3445146	S_enterica_LT2_RAND_1002	97	+
NC_003197.2	3445727	3445965	S_enterica_LT2_RAND_1003	239	+
NC_003197.2	3447835	3447917	S_enterica_LT2_RAND_1004	83	-
NC_003197.2	3451967	3452066	S_enterica_LT2_RAND_1005	100	+
NC_003197.2	3452710	3452839	S_enterica_LT2_RAND_1006	130	-
NC_003197.2	3453280	3453378	S_enterica_LT2_RAND_1007	99	+
NC_003197.2	3453763	3454133	S_enterica_LT2_RAND_1008	371	+
NC_003197.2	346036	346274	S_enterica_LT2_RAND_1009	239	+
NC_003197.2	3460636	3460767	S_enterica_LT2_RAND_1010	132	+
NC_003197.2	3463918	3464263	S_enterica_LT2_RAND_1011	346	-
NC_003197.2	3475490	3475549	S_enterica_LT2_RAND_1012	60	-
NC_003197.2	3479821	3480046	S_enterica_LT2_RAND_1013	226	+
NC_003197.2	3482338	3482447	S_enterica_LT2_RAND_1014	110	+
NC_003197.2	3487256	3487343	S_enterica_LT2_RAND_1015	88	-
NC_003197.2	3487348	3487478	S_enterica_LT2_RAND_1016	131	+
NC_003197.2	3487377	3487500	S_enterica_LT2_RAND_1017	124	-
NC_003197.2	3488465	3488738	S_enterica_LT2_RAND_1018	274	+
NC_003197.2	3493877	3494088	S_enterica_LT2_RAND_1019	212	-
NC_003197.2	3496363	3496704	S_enterica_LT2_RAND_1020	342	+
NC_003197.2	3496530	3496694	S_enterica_LT2_RAND_1021	165	+
NC_003197.2	3496976	3497258	S_enterica_LT2_RAND_1022	283	-
NC_003197.2	350068	350346	S_enterica_LT2_RAND_1023	279	+
NC_003197.2	3501686	3501929	S_enterica_LT2_RAND_1024	244	+
NC_003197.2	3503115	3503238	S_enterica_LT2_RAND_1025	124	+
NC_003197.2	3506522	3507053	S_enterica_LT2_RAND_1026	532	-
NC_003197.2	3506665	3506830	S_enterica_LT2_RAND_1027	166	+
NC_003197.2	3508556	3508623	S_enterica_LT2_RAND_1028	68	-
NC_003197.2	3510701	3510865	S_enterica_LT2_RAND_1029	165	+
NC_003197.2	3513515	3514750	S_enterica_LT2_RAND_1030	1236	-
NC_003197.2	3513689	3513767	S_enterica_LT2_RAND_1031	79	-
NC_003197.2	3515749	3516053	S_enterica_LT2_RAND_1032	305	+
NC_003197.2	3518340	3518390	S_enterica_LT2_RAND_1033	51	-
NC_003197.2	3523626	3523904	S_enterica_LT2_RAND_1034	279	+
NC_003197.2	3524601	3524687	S_enterica_LT2_RAND_1035	87	-
NC_003197.2	3525902	3525952	S_enterica_LT2_RAND_1036	51	-
NC_003197.2	3526045	3526180	S_enterica_LT2_RAND_1037	136	+
NC_003197.2	3527764	3528058	S_enterica_LT2_RAND_1038	295	+
NC_003197.2	3535898	3536021	S_enterica_LT2_RAND_1039	124	+
NC_003197.2	3540069	3540749	S_enterica_LT2_RAND_1040	681	+
NC_003197.2	3540698	3541787	S_enterica_LT2_RAND_1041	1090	+
NC_003197.2	3542902	3542995	S_enterica_LT2_RAND_1042	94	+
NC_003197.2	3543035	3543196	S_enterica_LT2_RAND_1043	162	-
NC_003197.2	3545675	3545767	S_enterica_LT2_RAND_1044	93	+
NC_003197.2	354997	355164	S_enterica_LT2_RAND_1045	168	+
NC_003197.2	355145	355345	S_enterica_LT2_RAND_1046	201	+
NC_003197.2	3553581	3553739	S_enterica_LT2_RAND_1047	159	-
NC_003197.2	3553764	3554186	S_enterica_LT2_RAND_1048	423	+
NC_003197.2	3554674	3555032	S_enterica_LT2_RAND_1049	359	+
NC_003197.2	3554950	3555989	S_enterica_LT2_RAND_1050	1040	+
NC_003197.2	3558751	3559441	S_enterica_LT2_RAND_1051	691	+
NC_003197.2	3559121	3559297	S_enterica_LT2_RAND_1052	177	+
NC_003197.2	3562751	3562846	S_enterica_LT2_RAND_1053	96	+
NC_003197.2	3565370	3565732	S_enterica_LT2_RAND_1054	363	-
NC_003197.2	3568058	3568153	S_enterica_LT2_RAND_1055	96	+
NC_003197.2	3569333	3569457	S_enterica_LT2_RAND_1056	125	+
NC_003197.2	35701	35884	S_enterica_LT2_RAND_1057	184	-
NC_003197.2	3572586	3572737	S_enterica_LT2_RAND_1058	152	+
NC_003197.2	3573365	3573460	S_enterica_LT2_RAND_1059	96	+
NC_003197.2	3574565	3574672	S_enterica_LT2_RAND_1060	108	-
NC_003197.2	3574810	3575151	S_enterica_LT2_RAND_1061	342	+
NC_003197.2	3574969	3575093	S_enterica_LT2_RAND_1062	125	+
NC_003197.2	3578470	3578556	S_enterica_LT2_RAND_1063	87	-
NC_003197.2	358291	358414	S_enterica_LT2_RAND_1064	124	+
NC_003197.2	3583222	3583312	S_enterica_LT2_RAND_1065	91	+
NC_003197.2	358491	358619	S_enterica_LT2_RAND_1066	129	-
NC_003197.2	358699	358795	S_enterica_LT2_RAND_1067	97	+
NC_003197.2	3590373	3590467	S_enterica_LT2_RAND_1068	95	+
NC_003197.2	359247	359348	S_enterica_LT2_RAND_1069	102	+
NC_003197.2	3598691	3598826	S_enterica_LT2_RAND_1070	136	+
NC_003197.2	3606248	3606292	S_enterica_LT2_RAND_1071	45	+
NC_003197.2	3612839	3612964	S_enterica_LT2_RAND_1072	126	+
NC_003197.2	3613989	3614184	S_enterica_LT2_RAND_1073	196	+
NC_003197.2	3615825	3615873	S_enterica_LT2_RAND_1074	49	-
NC_003197.2	3615914	3616109	S_enterica_LT2_RAND_1075	196	+
NC_003197.2	3618221	3618388	S_enterica_LT2_RAND_1076	168	+
NC_003197.2	361830	362134	S_enterica_LT2_RAND_1077	305	+
NC_003197.2	3618594	3618670	S_enterica_LT2_RAND_1078	77	-
NC_003197.2	3620739	3621017	S_enterica_LT2_RAND_1079	279	+
NC_003197.2	3621292	3621436	S_enterica_LT2_RAND_1080	145	+
NC_003197.2	3629061	3629140	S_enterica_LT2_RAND_1081	80	+
NC_003197.2	3630753	3630838	S_enterica_LT2_RAND_1082	86	+
NC_003197.2	3631132	3631322	S_enterica_LT2_RAND_1083	191	-
NC_003197.2	3632925	3633123	S_enterica_LT2_RAND_1084	199	+
NC_003197.2	3635831	3636192	S_enterica_LT2_RAND_1085	362	+
NC_003197.2	3636791	3637136	S_enterica_LT2_RAND_1086	346	-
NC_003197.2	3641688	3641830	S_enterica_LT2_RAND_1087	143	+
NC_003197.2	3645632	3645708	S_enterica_LT2_RAND_1088	77	-
NC_003197.2	364682	364905	S_enterica_LT2_RAND_1089	224	+
NC_003197.2	3648777	3649002	S_enterica_LT2_RAND_1090	226	+
NC_003197.2	3650067	3650174	S_enterica_LT2_RAND_1091	108	+
NC_003197.2	3656282	3656767	S_enterica_LT2_RAND_1092	486	-
NC_003197.2	3657692	3657840	S_enterica_LT2_RAND_1093	149	+
NC_003197.2	3658470	3658665	S_enterica_LT2_RAND_1094	196	+
NC_003197.2	3659064	3659438	S_enterica_LT2_RAND_1095	375	+
NC_003197.2	3660404	3660538	S_enterica_LT2_RAND_1096	135	+
NC_003197.2	36652	36707	S_enterica_LT2_RAND_1097	56	-
NC_003197.2	3668913	3669033	S_enterica_LT2_RAND_1098	121	-
NC_003197.2	3670545	3670665	S_enterica_LT2_RAND_1099	121	+
NC_003197.2	3672489	3672569	S_enterica_LT2_RAND_1100	81	+
NC_003197.2	3674434	3674581	S_enterica_LT2_RAND_1101	148	+
NC_003197.2	36745	36876	S_enterica_LT2_RAND_1102	132	+
NC_003197.2	367755	367824	S_enterica_LT2_RAND_1103	70	+
NC_003197.2	3680136	3680297	S_enterica_LT2_RAND_1104	162	+
NC_003197.2	3681300	3681513	S_enterica_LT2_RAND_1105	214	+
NC_003197.2	3681656	3681729	S_enterica_LT2_RAND_1106	74	+
NC_003197.2	3681889	3682324	S_enterica_LT2_RAND_1107	436	+
NC_003197.2	3681977	3682180	S_enterica_LT2_RAND_1108	204	+
NC_003197.2	3685402	3685456	S_enterica_LT2_RAND_1109	55	+
NC_003197.2	3686271	3686561	S_enterica_LT2_RAND_1110	291	+
NC_003197.2	3689594	3689670	S_enterica_LT2_RAND_1111	77	-
NC_003197.2	3689983	3690038	S_enterica_LT2_RAND_1112	56	-
NC_003197.2	3697207	3697569	S_enterica_LT2_RAND_1113	363	-
NC_003197.2	36990	37072	S_enterica_LT2_RAND_1114	83	+
NC_003197.2	3704495	3704568	S_enterica_LT2_RAND_1115	74	+
NC_003197.2	3713707	3713767	S_enterica_LT2_RAND_1116	61	-
NC_003197.2	3714277	3714542	S_enterica_LT2_RAND_1117	266	-
NC_003197.2	3718174	3718315	S_enterica_LT2_RAND_1118	142	+
NC_003197.2	3718972	3719117	S_enterica_LT2_RAND_1119	146	-
NC_003197.2	3720767	3720831	S_enterica_LT2_RAND_1120	65	-
NC_003197.2	3721415	3721549	S_enterica_LT2_RAND_1121	135	-
NC_003197.2	3724932	3725367	S_enterica_LT2_RAND_1122	436	+
NC_003197.2	3736371	3736569	S_enterica_LT2_RAND_1123	199	+
NC_003197.2	374285	374359	S_enterica_LT2_RAND_1124	75	+
NC_003197.2	3742899	3742991	S_enterica_LT2_RAND_1125	93	+
NC_003197.2	3743609	3743668	S_enterica_LT2_RAND_1126	60	-
NC_003197.2	3745437	3745511	S_enterica_LT2_RAND_1127	75	+
NC_003197.2	3745766	3745873	S_enterica_LT2_RAND_1128	108	+
NC_003197.2	3747426	3747796	S_enterica_LT2_RAND_1129	371	+
NC_003197.2	3748012	3748295	S_enterica_LT2_RAND_1130	284	-
NC_003197.2	3752902	3753097	S_enterica_LT2_RAND_1131	196	+
NC_003197.2	3754623	3754981	S_enterica_LT2_RAND_1132	359	+
NC_003197.2	3754720	3754785	S_enterica_LT2_RAND_1133	66	+
NC_003197.2	3755138	3755258	S_enterica_LT2_RAND_1134	121	-
NC_003197.2	3758629	3758773	S_enterica_LT2_RAND_1135	145	+
NC_003197.2	3765131	3765345	S_enterica_LT2_RAND_1136	215	-
NC_003197.2	3766204	3766735	S_enterica_LT2_RAND_1137	532	-
NC_003197.2	3767975	3768410	S_enterica_LT2_RAND_1138	436	+
NC_003197.2	3768695	3768777	S_enterica_LT2_RAND_1139	83	-
NC_003197.2	3770406	3770684	S_enterica_LT2_RAND_1140	279	+
NC_003197.2	3771504	3771611	S_enterica_LT2_RAND_1141	108	+
NC_003197.2	3783543	3783666	S_enterica_LT2_RAND_1142	124	+
NC_003197.2	3783755	3783900	S_enterica_LT2_RAND_1143	146	+
NC_003197.2	3790772	3791037	S_enterica_LT2_RAND_1144	266	-
NC_003197.2	3793491	3793655	S_enterica_LT2_RAND_1145	165	+
NC_003197.2	3794593	3794757	S_enterica_LT2_RAND_1146	165	+
NC_003197.2	3794870	3794988	S_enterica_LT2_RAND_1147	119	+
NC_003197.2	3800503	3801313	S_enterica_LT2_RAND_1148	811	+
NC_003197.2	3803067	3803136	S_enterica_LT2_RAND_1149	70	+
NC_003197.2	3808866	3809127	S_enterica_LT2_RAND_1150	262	+
NC_003197.2	3811018	3811453	S_enterica_LT2_RAND_1151	436	+
NC_003197.2	381283	381447	S_enterica_LT2_RAND_1152	165	+
NC_003197.2	3814534	3814608	S_enterica_LT2_RAND_1153	75	-
NC_003197.2	38146	38294	S_enterica_LT2_RAND_1154	149	+
NC_003197.2	3814891	3815376	S_enterica_LT2_RAND_1155	486	-
NC_003197.2	3816085	3816180	S_enterica_LT2_RAND_1156	96	+
NC_003197.2	3819434	3819634	S_enterica_LT2_RAND_1157	201	+
NC_003197.2	3821392	3821487	S_enterica_LT2_RAND_1158	96	+
NC_003197.2	3823506	3823717	S_enterica_LT2_RAND_1159	212	-
NC_003197.2	3826357	3826502	S_enterica_LT2_RAND_1160	146	+
NC_003197.2	382736	383971	S_enterica_LT2_RAND_1161	1236	-
NC_003197.2	3827551	3827692	S_enterica_LT2_RAND_1162	142	+
NC_003197.2	3828374	3828502	S_enterica_LT2_RAND_1163	129	-
NC_003197.2	383091	383235	S_enterica_LT2_RAND_1164	145	+
NC_003197.2	3833485	3833627	S_enterica_LT2_RAND_1165	143	+
NC_003197.2	383349	383484	S_enterica_LT2_RAND_1166	136	+
NC_003197.2	3834502	3834663	S_enterica_LT2_RAND_1167	162	+
NC_003197.2	3836078	3837313	S_enterica_LT2_RAND_1168	1236	-
NC_003197.2	383864	384015	S_enterica_LT2_RAND_1169	152	+
NC_003197.2	3845303	3845357	S_enterica_LT2_RAND_1170	55	+
NC_003197.2	3851427	3851534	S_enterica_LT2_RAND_1171	108	-
NC_003197.2	3853795	3853977	S_enterica_LT2_RAND_1172	183	+
NC_003197.2	3857017	3857129	S_enterica_LT2_RAND_1173	113	-
NC_003197.2	3859277	3859566	S_enterica_LT2_RAND_1174	290	-
NC_003197.2	3861554	3861792	S_enterica_LT2_RAND_1175	239	+
NC_003197.2	3862492	3862616	S_enterica_LT2_RAND_1176	125	+
NC_003197.2	3865014	3865113	S_enterica_LT2_RAND_1177	100	+
NC_003197.2	3866444	3866578	S_enterica_LT2_RAND_1178	135	-
NC_003197.2	3867267	3867532	S_enterica_LT2_RAND_1179	266	-
NC_003197.2	3869673	3869874	S_enterica_LT2_RAND_1180	202	+
NC_003197.2	3870660	3870807	S_enterica_LT2_RAND_1181	148	-
NC_003197.2	3874083	3874614	S_enterica_LT2_RAND_1182	532	+
NC_003197.2	3876879	3877101	S_enterica_LT2_RAND_1183	223	-
NC_003197.2	3879062	3879350	S_enterica_LT2_RAND_1184	289	+
NC_003197.2	3890656	3890781	S_enterica_LT2_RAND_1185	126	+
NC_003197.2	3890896	3890995	S_enterica_LT2_RAND_1186	100	+
NC_003197.2	3891295	3891388	S_enterica_LT2_RAND_1187	94	+
NC_003197.2	390008	390173	S_enterica_LT2_RAND_1188	166	+
NC_003197.2	3907537	3907644	S_enterica_LT2_RAND_1189	108	-
NC_003197.2	3909440	3909542	S_enterica_LT2_RAND_1190	103	-
NC_003197.2	3911547	3911751	S_enterica_LT2_RAND_1191	205	+
NC_003197.2	3911590	3911719	S_enterica_LT2_RAND_1192	130	-
NC_003197.2	3912003	3912296	S_enterica_LT2_RAND_1193	294	+
NC_003197.2	3912859	3913191	S_enterica_LT2_RAND_1194	333	-
NC_003197.2	3916625	3916786	S_enterica_LT2_RAND_1195	162	-
NC_003197.2	3917540	3917714	S_enterica_LT2_RAND_1196	175	+
NC_003197.2	3919428	3919540	S_enterica_LT2_RAND_1197	113	-
NC_003197.2	3923689	3923882	S_enterica_LT2_RAND_1198	194	+
NC_003197.2	3924687	3925048	S_enterica_LT2_RAND_1199	362	+
NC_003197.2	3925453	3925653	S_enterica_LT2_RAND_1200	201	+
NC_003197.2	392558	392651	S_enterica_LT2_RAND_1201	94	+
NC_003197.2	3926276	3926423	S_enterica_LT2_RAND_1202	148	+
NC_003197.2	393338	393393	S_enterica_LT2_RAND_1203	56	-
NC_003197.2	3936928	3937069	S_enterica_LT2_RAND_1204	142	+
NC_003197.2	3936975	3937059	S_enterica_LT2_RAND_1205	85	+
NC_003197.2	393995	394156	S_enterica_LT2_RAND_1206	162	+
NC_003197.2	3940708	3940790	S_enterica_LT2_RAND_1207	83	+
NC_003197.2	3941407	3941696	S_enterica_LT2_RAND_1208	290	-
NC_003197.2	3943111	3943263	S_enterica_LT2_RAND_1209	153	+
NC_003197.2	3943762	3944027	S_enterica_LT2_RAND_1210	266	-
NC_003197.2	3944645	3944760	S_enterica_LT2_RAND_1211	116	+
NC_003197.2	3948671	3949023	S_enterica_LT2_RAND_1212	353	+
NC_003197.2	3950578	3950706	S_enterica_LT2_RAND_1213	129	-
NC_003197.2	395454	395618	S_enterica_LT2_RAND_1214	165	+
NC_003197.2	3955503	3956542	S_enterica_LT2_RAND_1215	1040	+
NC_003197.2	3956162	3956280	S_enterica_LT2_RAND_1216	119	+
NC_003197.2	3956591	3956684	S_enterica_LT2_RAND_1217	94	-
NC_003197.2	3959610	3960032	S_enterica_LT2_RAND_1218	423	+
NC_003197.2	396609	396810	S_enterica_LT2_RAND_1219	202	+
NC_003197.2	3968032	3968482	S_enterica_LT2_RAND_1220	451	-
NC_003197.2	3968263	3968545	S_enterica_LT2_RAND_1221	283	-
NC_003197.2	3970697	3970793	S_enterica_LT2_RAND_1222	97	+
NC_003197.2	3975943	3976066	S_enterica_LT2_RAND_1223	124	+
NC_003197.2	397673	397755	S_enterica_LT2_RAND_1224	83	+
NC_003197.2	3977789	3977920	S_enterica_LT2_RAND_1225	132	+
NC_003197.2	3980266	3981076	S_enterica_LT2_RAND_1226	811	+
NC_003197.2	3981421	3981644	S_enterica_LT2_RAND_1227	224	+
NC_003197.2	3987210	3987330	S_enterica_LT2_RAND_1228	121	-
NC_003197.2	3988868	3989029	S_enterica_LT2_RAND_1229	162	+
NC_003197.2	3993152	3993246	S_enterica_LT2_RAND_1230	95	-
NC_003197.2	3999381	3999953	S_enterica_LT2_RAND_1231	573	+
NC_003197.2	4000644	4001334	S_enterica_LT2_RAND_1232	691	+
NC_003197.2	4003562	4003631	S_enterica_LT2_RAND_1233	70	+
NC_003197.2	4006233	4006325	S_enterica_LT2_RAND_1234	93	+
NC_003197.2	4011728	4011787	S_enterica_LT2_RAND_1235	60	-
NC_003197.2	4014969	4015180	S_enterica_LT2_RAND_1236	212	+
NC_003197.2	4018661	4018944	S_enterica_LT2_RAND_1237	284	-
NC_003197.2	4020257	4020522	S_enterica_LT2_RAND_1238	266	-
NC_003197.2	4021346	4021440	S_enterica_LT2_RAND_1239	95	+
NC_003197.2	4022521	4022794	S_enterica_LT2_RAND_1240	274	+
NC_003197.2	4022877	4023120	S_enterica_LT2_RAND_1241	244	+
NC_003197.2	4024837	4024902	S_enterica_LT2_RAND_1242	66	+
NC_003197.2	4025886	4026417	S_enterica_LT2_RAND_1243	532	-
NC_003197.2	4030079	4030180	S_enterica_LT2_RAND_1244	102	+
NC_003197.2	4038370	4038553	S_enterica_LT2_RAND_1245	184	-
NC_003197.2	4039298	4039445	S_enterica_LT2_RAND_1246	148	-
NC_003197.2	4039554	4039744	S_enterica_LT2_RAND_1247	191	-
NC_003197.2	4045050	4045183	S_enterica_LT2_RAND_1248	134	+
NC_003197.2	4045083	4045403	S_enterica_LT2_RAND_1249	321	+
NC_003197.2	4047120	4047193	S_enterica_LT2_RAND_1250	74	+
NC_003197.2	4047642	4048092	S_enterica_LT2_RAND_1251	451	-
NC_003197.2	4055877	4056362	S_enterica_LT2_RAND_1252	486	-
NC_003197.2	4057216	4057438	S_enterica_LT2_RAND_1253	223	-
NC_003197.2	4058315	4058444	S_enterica_LT2_RAND_1254	130	-
NC_003197.2	4062132	4062188	S_enterica_LT2_RAND_1255	57	-
NC_003197.2	4062149	4062477	S_enterica_LT2_RAND_1256	329	+
NC_003197.2	4065830	4066103	S_enterica_LT2_RAND_1257	274	+
NC_003197.2	406585	406727	S_enterica_LT2_RAND_1258	143	+
NC_003197.2	4069419	4069514	S_enterica_LT2_RAND_1259	96	+
NC_003197.2	4070202	4070282	S_enterica_LT2_RAND_1260	81	+
NC_003197.2	4070846	4071127	S_enterica_LT2_RAND_1261	282	+
NC_003197.2	4073435	4073555	S_enterica_LT2_RAND_1262	121	-
NC_003197.2	4074726	4074821	S_enterica_LT2_RAND_1263	96	+
NC_003197.2	4077118	4077301	S_enterica_LT2_RAND_1264	184	-
NC_003197.2	4079090	4079303	S_enterica_LT2_RAND_1265	214	+
NC_003197.2	4079233	4079471	S_enterica_LT2_RAND_1266	239	+
NC_003197.2	4081515	4081728	S_enterica_LT2_RAND_1267	214	+
NC_003197.2	4081627	4081697	S_enterica_LT2_RAND_1268	71	+
NC_003197.2	4081832	4081917	S_enterica_LT2_RAND_1269	86	+
NC_003197.2	4083385	4083673	S_enterica_LT2_RAND_1270	289	+
NC_003197.2	4096371	4096572	S_enterica_LT2_RAND_1271	202	+
NC_003197.2	4096752	4097017	S_enterica_LT2_RAND_1272	266	-
NC_003197.2	4102106	4102288	S_enterica_LT2_RAND_1273	183	+
NC_003197.2	4104683	4104747	S_enterica_LT2_RAND_1274	65	+
NC_003197.2	4108206	4108371	S_enterica_LT2_RAND_1275	166	+
NC_003197.2	4108606	4109072	S_enterica_LT2_RAND_1276	467	+
NC_003197.2	4112296	4112374	S_enterica_LT2_RAND_1277	79	-
NC_003197.2	4117764	4117923	S_enterica_LT2_RAND_1278	160	-
NC_003197.2	4119316	4119414	S_enterica_LT2_RAND_1279	99	+
NC_003197.2	4121977	4122071	S_enterica_LT2_RAND_1280	95	+
NC_003197.2	4123833	4124028	S_enterica_LT2_RAND_1281	196	+
NC_003197.2	4124325	4124443	S_enterica_LT2_RAND_1282	119	+
NC_003197.2	4124837	4124944	S_enterica_LT2_RAND_1283	108	-
NC_003197.2	4128710	4128993	S_enterica_LT2_RAND_1284	284	-
NC_003197.2	4128883	4129070	S_enterica_LT2_RAND_1285	188	+
NC_003197.2	4132867	4132949	S_enterica_LT2_RAND_1286	83	-
NC_003197.2	413397	413504	S_enterica_LT2_RAND_1287	108	-
NC_003197.2	4135177	4135250	S_enterica_LT2_RAND_1288	74	+
NC_003197.2	4143234	4143395	S_enterica_LT2_RAND_1289	162	+
NC_003197.2	4145799	4145946	S_enterica_LT2_RAND_1290	148	-
NC_003197.2	4146673	4146751	S_enterica_LT2_RAND_1291	79	-
NC_003197.2	415173	415243	S_enterica_LT2_RAND_1292	71	+
NC_003197.2	4152229	4152573	S_enterica_LT2_RAND_1293	345	-
NC_003197.2	415513	415887	S_enterica_LT2_RAND_1294	375	+
NC_003197.2	415578	415915	S_enterica_LT2_RAND_1295	338	+
NC_003197.2	4159160	4159371	S_enterica_LT2_RAND_1296	212	+
NC_003197.2	4160125	4160290	S_enterica_LT2_RAND_1297	166	+
NC_003197.2	4162084	4162219	S_enterica_LT2_RAND_1298	136	+
NC_003197.2	4164194	4164481	S_enterica_LT2_RAND_1299	288	+
NC_003197.2	4165941	4166513	S_enterica_LT2_RAND_1300	573	+
NC_003197.2	4167816	4167883	S_enterica_LT2_RAND_1301	68	-
NC_003197.2	4168070	4168360	S_enterica_LT2_RAND_1302	291	+
NC_003197.2	4169338	4169422	S_enterica_LT2_RAND_1303	85	+
NC_003197.2	4171224	4171514	S_enterica_LT2_RAND_1304	291	+
NC_003197.2	4173062	4173236	S_enterica_LT2_RAND_1305	175	+
NC_003197.2	4179295	4179632	S_enterica_LT2_RAND_1306	338	+
NC_003197.2	417951	418165	S_enterica_LT2_RAND_1307	215	-
NC_003197.2	417984	418406	S_enterica_LT2_RAND_1308	423	+
NC_003197.2	4181050	4181128	S_enterica_LT2_RAND_1309	79	-
NC_003197.2	4183098	4183176	S_enterica_LT2_RAND_1310	79	-
NC_003197.2	4185566	4185910	S_enterica_LT2_RAND_1311	345	-
NC_003197.2	4186350	4186473	S_enterica_LT2_RAND_1312	124	-
NC_003197.2	4195391	4195567	S_enterica_LT2_RAND_1313	177	+
NC_003197.2	4196113	4196172	S_enterica_LT2_RAND_1314	60	-
NC_003197.2	4197360	4197416	S_enterica_LT2_RAND_1315	57	-
NC_003197.2	4203602	4203701	S_enterica_LT2_RAND_1316	100	+
NC_003197.2	420671	420770	S_enterica_LT2_RAND_1317	100	+
NC_003197.2	420680	420884	S_enterica_LT2_RAND_1318	205	+
NC_003197.2	4207488	4207630	S_enterica_LT2_RAND_1319	143	+
NC_003197.2	4214054	4214124	S_enterica_LT2_RAND_1320	71	+
NC_003197.2	4214928	4215027	S_enterica_LT2_RAND_1321	100	+
NC_003197.2	4219949	4220399	S_enterica_LT2_RAND_1322	451	-
NC_003197.2	422229	422316	S_enterica_LT2_RAND_1323	88	+
NC_003197.2	4224765	4224932	S_enterica_LT2_RAND_1324	168	+
NC_003197.2	4225206	4225293	S_enterica_LT2_RAND_1325	88	+
NC_003197.2	4227450	4227601	S_enterica_LT2_RAND_1326	152	+
NC_003197.2	4231409	4231632	S_enterica_LT2_RAND_1327	224	+
NC_003197.2	4231421	4231568	S_enterica_LT2_RAND_1328	148	-
NC_003197.2	423403	423521	S_enterica_LT2_RAND_1329	119	+
NC_003197.2	423468	423549	S_enterica_LT2_RAND_1330	82	-
NC_003197.2	4237553	4237775	S_enterica_LT2_RAND_1331	223	-
NC_003197.2	4243092	4243353	S_enterica_LT2_RAND_1332	262	+
NC_003197.2	4243587	4243727	S_enterica_LT2_RAND_1333	141	+
NC_003197.2	424421	424580	S_enterica_LT2_RAND_1334	160	-
NC_003197.2	4244493	4244617	S_enterica_LT2_RAND_1335	125	+
NC_003197.2	4247175	4247479	S_enterica_LT2_RAND_1336	305	+
NC_003197.2	4250940	4251030	S_enterica_LT2_RAND_1337	91	+
NC_003197.2	4252300	4252447	S_enterica_LT2_RAND_1338	148	-
NC_003197.2	4253138	4253262	S_enterica_LT2_RAND_1339	125	+
NC_003197.2	4256434	4256582	S_enterica_LT2_RAND_1340	149	+
NC_003197.2	4256572	4256765	S_enterica_LT2_RAND_1341	194	+
NC_003197.2	4261363	4261449	S_enterica_LT2_RAND_1342	87	-
NC_003197.2	4267167	4267274	S_enterica_LT2_RAND_1343	108	-
NC_003197.2	4267894	4268183	S_enterica_LT2_RAND_1344	290	-
NC_003197.2	4272571	4272632	S_enterica_LT2_RAND_1345	62	+
NC_003197.2	4278956	4279154	S_enterica_LT2_RAND_1346	199	+
NC_003197.2	4279847	4279906	S_enterica_LT2_RAND_1347	60	-
NC_003197.2	4280932	4281096	S_enterica_LT2_RAND_1348	165	+
NC_003197.2	4282034	4282198	S_enterica_LT2_RAND_1349	165	+
NC_003197.2	4283136	4283300	S_enterica_LT2_RAND_1350	165	+
NC_003197.2	4287708	4287996	S_enterica_LT2_RAND_1351	289	+
NC_003197.2	4290215	4290376	S_enterica_LT2_RAND_1352	162	-
NC_003197.2	4295298	4295342	S_enterica_LT2_RAND_1353	45	+
NC_003197.2	4295947	4296059	S_enterica_LT2_RAND_1354	113	+
NC_003197.2	4297600	4297761	S_enterica_LT2_RAND_1355	162	+
NC_003197.2	429776	429837	S_enterica_LT2_RAND_1356	62	+
NC_003197.2	4298989	4299090	S_enterica_LT2_RAND_1357	102	+
NC_003197.2	4299559	4300009	S_enterica_LT2_RAND_1358	451	-
NC_003197.2	4299763	4300100	S_enterica_LT2_RAND_1359	338	+
NC_003197.2	4300411	4300756	S_enterica_LT2_RAND_1360	346	-
NC_003197.2	4304291	4304379	S_enterica_LT2_RAND_1361	89	+
NC_003197.2	4305507	4305627	S_enterica_LT2_RAND_1362	121	-
NC_003197.2	4306975	4307025	S_enterica_LT2_RAND_1363	51	-
NC_003197.2	4310479	4310807	S_enterica_LT2_RAND_1364	329	+
NC_003197.2	4312348	4312392	S_enterica_LT2_RAND_1365	45	+
NC_003197.2	4316961	4317108	S_enterica_LT2_RAND_1366	148	-
NC_003197.2	4317446	4317541	S_enterica_LT2_RAND_1367	96	+
NC_003197.2	4320230	4320375	S_enterica_LT2_RAND_1368	146	-
NC_003197.2	4322753	4322848	S_enterica_LT2_RAND_1369	96	+
NC_003197.2	432598	432793	S_enterica_LT2_RAND_1370	196	+
NC_003197.2	4328707	4328847	S_enterica_LT2_RAND_1371	141	+
NC_003197.2	4337922	4338069	S_enterica_LT2_RAND_1372	148	-
NC_003197.2	4338123	4338197	S_enterica_LT2_RAND_1373	75	-
NC_003197.2	4339612	4339724	S_enterica_LT2_RAND_1374	113	+
NC_003197.2	4342432	4342506	S_enterica_LT2_RAND_1375	75	+
NC_003197.2	4344804	4344871	S_enterica_LT2_RAND_1376	68	-
NC_003197.2	4346564	4346657	S_enterica_LT2_RAND_1377	94	+
NC_003197.2	4347242	4347321	S_enterica_LT2_RAND_1378	80	+
NC_003197.2	4349635	4349780	S_enterica_LT2_RAND_1379	146	+
NC_003197.2	4354945	4355009	S_enterica_LT2_RAND_1380	65	+
NC_003197.2	4357140	4357284	S_enterica_LT2_RAND_1381	145	+
NC_003197.2	4358801	4358948	S_enterica_LT2_RAND_1382	148	-
NC_003197.2	4359428	4359551	S_enterica_LT2_RAND_1383	124	+
NC_003197.2	4360875	4361000	S_enterica_LT2_RAND_1384	126	+
NC_003197.2	4365968	4366120	S_enterica_LT2_RAND_1385	153	+
NC_003197.2	436685	436861	S_enterica_LT2_RAND_1386	177	+
NC_003197.2	436992	437090	S_enterica_LT2_RAND_1387	99	+
NC_003197.2	4373861	4373959	S_enterica_LT2_RAND_1388	99	+
NC_003197.2	437420	437585	S_enterica_LT2_RAND_1389	166	+
NC_003197.2	4377395	4377525	S_enterica_LT2_RAND_1390	131	+
NC_003197.2	4378796	4378936	S_enterica_LT2_RAND_1391	141	+
NC_003197.2	4379169	4379619	S_enterica_LT2_RAND_1392	451	-
NC_003197.2	4379312	4379447	S_enterica_LT2_RAND_1393	136	+
NC_003197.2	4379784	4379915	S_enterica_LT2_RAND_1394	132	+
NC_003197.2	4382060	4382303	S_enterica_LT2_RAND_1395	244	+
NC_003197.2	4383944	4384053	S_enterica_LT2_RAND_1396	110	+
NC_003197.2	438628	438751	S_enterica_LT2_RAND_1397	124	+
NC_003197.2	4387430	4388519	S_enterica_LT2_RAND_1398	1090	+
NC_003197.2	4391732	4391852	S_enterica_LT2_RAND_1399	121	-
NC_003197.2	4400063	4400274	S_enterica_LT2_RAND_1400	212	-
NC_003197.2	4402850	4402944	S_enterica_LT2_RAND_1401	95	-
NC_003197.2	4403548	4403609	S_enterica_LT2_RAND_1402	62	+
NC_003197.2	4405152	4405522	S_enterica_LT2_RAND_1403	371	+
NC_003197.2	4406453	4406657	S_enterica_LT2_RAND_1404	205	+
NC_003197.2	4406950	4407101	S_enterica_LT2_RAND_1405	152	+
NC_003197.2	4409878	4409989	S_enterica_LT2_RAND_1406	112	+
NC_003197.2	4412584	4412657	S_enterica_LT2_RAND_1407	74	+
NC_003197.2	441482	441613	S_enterica_LT2_RAND_1408	132	+
NC_003197.2	4415334	4415501	S_enterica_LT2_RAND_1409	168	+
NC_003197.2	4415988	4416111	S_enterica_LT2_RAND_1410	124	+
NC_003197.2	4416859	4416943	S_enterica_LT2_RAND_1411	85	+
NC_003197.2	4417890	4418112	S_enterica_LT2_RAND_1412	223	-
NC_003197.2	4423544	4423691	S_enterica_LT2_RAND_1413	148	-
NC_003197.2	4426876	4428111	S_enterica_LT2_RAND_1414	1236	-
NC_003197.2	4428584	4428758	S_enterica_LT2_RAND_1415	175	+
NC_003197.2	4428613	4428667	S_enterica_LT2_RAND_1416	55	+
NC_003197.2	4429086	4429180	S_enterica_LT2_RAND_1417	95	+
NC_003197.2	4430599	4430973	S_enterica_LT2_RAND_1418	375	+
NC_003197.2	4433289	4433371	S_enterica_LT2_RAND_1419	83	+
NC_003197.2	443415	443556	S_enterica_LT2_RAND_1420	142	+
NC_003197.2	4435992	4436123	S_enterica_LT2_RAND_1421	132	+
NC_003197.2	4438392	4438479	S_enterica_LT2_RAND_1422	88	+
NC_003197.2	4440051	4440186	S_enterica_LT2_RAND_1423	136	+
NC_003197.2	4443492	4443603	S_enterica_LT2_RAND_1424	112	+
NC_003197.2	4444423	4444570	S_enterica_LT2_RAND_1425	148	-
NC_003197.2	4445319	4445677	S_enterica_LT2_RAND_1426	359	+
NC_003197.2	4447976	4448166	S_enterica_LT2_RAND_1427	191	-
NC_003197.2	4449020	4449372	S_enterica_LT2_RAND_1428	353	+
NC_003197.2	4451966	4452127	S_enterica_LT2_RAND_1429	162	+
NC_003197.2	4453780	4453898	S_enterica_LT2_RAND_1430	119	+
NC_003197.2	4454444	4454603	S_enterica_LT2_RAND_1431	160	-
NC_003197.2	4456841	4457028	S_enterica_LT2_RAND_1432	188	+
NC_003197.2	446143	446193	S_enterica_LT2_RAND_1433	51	-
NC_003197.2	4461768	4461971	S_enterica_LT2_RAND_1434	204	+
NC_003197.2	4463916	4464056	S_enterica_LT2_RAND_1435	141	+
NC_003197.2	4464920	4465202	S_enterica_LT2_RAND_1436	283	-
NC_003197.2	4466622	4466700	S_enterica_LT2_RAND_1437	79	-
NC_003197.2	4470739	4470815	S_enterica_LT2_RAND_1438	77	-
NC_003197.2	4473425	4473718	S_enterica_LT2_RAND_1439	294	+
NC_003197.2	4473847	4474125	S_enterica_LT2_RAND_1440	279	+
NC_003197.2	4475524	4475672	S_enterica_LT2_RAND_1441	149	+
NC_003197.2	447719	448250	S_enterica_LT2_RAND_1442	532	-
NC_003197.2	4479305	4479518	S_enterica_LT2_RAND_1443	214	+
NC_003197.2	4481388	4481503	S_enterica_LT2_RAND_1444	116	+
NC_003197.2	4486617	4486710	S_enterica_LT2_RAND_1445	94	-
NC_003197.2	448755	448955	S_enterica_LT2_RAND_1446	201	+
NC_003197.2	4487854	4488158	S_enterica_LT2_RAND_1447	305	+
NC_003197.2	4490951	4491238	S_enterica_LT2_RAND_1448	288	+
NC_003197.2	4491395	4492484	S_enterica_LT2_RAND_1449	1090	+
NC_003197.2	4495060	4495298	S_enterica_LT2_RAND_1450	239	+
NC_003197.2	449524	450204	S_enterica_LT2_RAND_1451	681	+
NC_003197.2	4496344	4496440	S_enterica_LT2_RAND_1452	97	+
NC_003197.2	4497039	4497121	S_enterica_LT2_RAND_1453	83	-
NC_003197.2	4500790	4500925	S_enterica_LT2_RAND_1454	136	+
NC_003197.2	4502220	4502354	S_enterica_LT2_RAND_1455	135	-
NC_003197.2	4502767	4502854	S_enterica_LT2_RAND_1456	88	+
NC_003197.2	4504315	4504379	S_enterica_LT2_RAND_1457	65	-
NC_003197.2	4504957	4505045	S_enterica_LT2_RAND_1458	89	+
NC_003197.2	4510639	4510770	S_enterica_LT2_RAND_1459	132	+
NC_003197.2	4510720	4510831	S_enterica_LT2_RAND_1460	112	+
NC_003197.2	4513493	4513595	S_enterica_LT2_RAND_1461	103	-
NC_003197.2	4516779	4516944	S_enterica_LT2_RAND_1462	166	+
NC_003197.2	4520266	4520480	S_enterica_LT2_RAND_1463	215	-
NC_003197.2	4521475	4521670	S_enterica_LT2_RAND_1464	196	+
NC_003197.2	4521835	4521937	S_enterica_LT2_RAND_1465	103	-
NC_003197.2	4522501	4522694	S_enterica_LT2_RAND_1466	194	+
NC_003197.2	4525172	4525289	S_enterica_LT2_RAND_1467	118	+
NC_003197.2	4530922	4531055	S_enterica_LT2_RAND_1468	134	+
NC_003197.2	4537416	4537471	S_enterica_LT2_RAND_1469	56	-
NC_003197.2	4540751	4541217	S_enterica_LT2_RAND_1470	467	+
NC_003197.2	4542077	4542211	S_enterica_LT2_RAND_1471	135	+
NC_003197.2	4544334	4544445	S_enterica_LT2_RAND_1472	112	+
NC_003197.2	4549036	4549176	S_enterica_LT2_RAND_1473	141	+
NC_003197.2	4549578	4549898	S_enterica_LT2_RAND_1474	321	+
NC_003197.2	4550924	4551071	S_enterica_LT2_RAND_1475	148	-
NC_003197.2	455445	455589	S_enterica_LT2_RAND_1476	145	+
NC_003197.2	4563326	4563646	S_enterica_LT2_RAND_1477	321	+
NC_003197.2	4565666	4565744	S_enterica_LT2_RAND_1478	79	-
NC_003197.2	4566520	4566801	S_enterica_LT2_RAND_1479	282	+
NC_003197.2	4568779	4568886	S_enterica_LT2_RAND_1480	108	+
NC_003197.2	4570052	4570518	S_enterica_LT2_RAND_1481	467	+
NC_003197.2	4577074	4577394	S_enterica_LT2_RAND_1482	321	+
NC_003197.2	4577948	4578059	S_enterica_LT2_RAND_1483	112	+
NC_003197.2	45801	46044	S_enterica_LT2_RAND_1484	244	+
NC_003197.2	4586450	4586601	S_enterica_LT2_RAND_1485	152	+
NC_003197.2	4587006	4587088	S_enterica_LT2_RAND_1486	83	+
NC_003197.2	4587616	4587756	S_enterica_LT2_RAND_1487	141	-
NC_003197.2	4588514	4588568	S_enterica_LT2_RAND_1488	55	+
NC_003197.2	4590822	4591142	S_enterica_LT2_RAND_1489	321	+
NC_003197.2	4597329	4597403	S_enterica_LT2_RAND_1490	75	-
NC_003197.2	4599125	4599265	S_enterica_LT2_RAND_1491	141	+
NC_003197.2	4599886	4600159	S_enterica_LT2_RAND_1492	274	+
NC_003197.2	460189	460248	S_enterica_LT2_RAND_1493	60	-
NC_003197.2	460302	460427	S_enterica_LT2_RAND_1494	126	+
NC_003197.2	4604464	4604558	S_enterica_LT2_RAND_1495	95	-
NC_003197.2	4606332	4606493	S_enterica_LT2_RAND_1496	162	+
NC_003197.2	4611562	4611673	S_enterica_LT2_RAND_1497	112	+
NC_003197.2	4612505	4612583	S_enterica_LT2_RAND_1498	79	-
NC_003197.2	4615829	4616029	S_enterica_LT2_RAND_1499	201	+
NC_003197.2	4616256	4616401	S_enterica_LT2_RAND_1500	146	-
NC_003197.2	4621943	4622061	S_enterica_LT2_RAND_1501	119	+
NC_003197.2	4626494	4626618	S_enterica_LT2_RAND_1502	125	+
NC_003197.2	4626797	4626904	S_enterica_LT2_RAND_1503	108	-
NC_003197.2	4628164	4628496	S_enterica_LT2_RAND_1504	333	-
NC_003197.2	4634740	4634814	S_enterica_LT2_RAND_1505	75	+
NC_003197.2	4639856	4639979	S_enterica_LT2_RAND_1506	124	+
NC_003197.2	4642531	4642630	S_enterica_LT2_RAND_1507	100	+
NC_003197.2	4645176	4645287	S_enterica_LT2_RAND_1508	112	+
NC_003197.2	4645268	4645626	S_enterica_LT2_RAND_1509	359	+
NC_003197.2	4646739	4646824	S_enterica_LT2_RAND_1510	86	+
NC_003197.2	4647249	4647383	S_enterica_LT2_RAND_1511	135	-
NC_003197.2	4648262	4648596	S_enterica_LT2_RAND_1512	335	+
NC_003197.2	4653023	4653313	S_enterica_LT2_RAND_1513	291	+
NC_003197.2	4657425	4657572	S_enterica_LT2_RAND_1514	148	-
NC_003197.2	4657865	4658041	S_enterica_LT2_RAND_1515	177	+
NC_003197.2	4658279	4658394	S_enterica_LT2_RAND_1516	116	+
NC_003197.2	4658628	4658772	S_enterica_LT2_RAND_1517	145	+
NC_003197.2	4663805	4663966	S_enterica_LT2_RAND_1518	162	-
NC_003197.2	466479	466613	S_enterica_LT2_RAND_1519	135	+
NC_003197.2	4664927	4665067	S_enterica_LT2_RAND_1520	141	-
NC_003197.2	466831	467183	S_enterica_LT2_RAND_1521	353	+
NC_003197.2	4668895	4669575	S_enterica_LT2_RAND_1522	681	+
NC_003197.2	4675832	4675914	S_enterica_LT2_RAND_1523	83	+
NC_003197.2	4676511	4676800	S_enterica_LT2_RAND_1524	290	-
NC_003197.2	4677318	4677579	S_enterica_LT2_RAND_1525	262	+
NC_003197.2	4678790	4678901	S_enterica_LT2_RAND_1526	112	+
NC_003197.2	4681952	4682075	S_enterica_LT2_RAND_1527	124	-
NC_003197.2	4682931	4683118	S_enterica_LT2_RAND_1528	188	+
NC_003197.2	4683552	4684362	S_enterica_LT2_RAND_1529	811	+
NC_003197.2	4684245	4684385	S_enterica_LT2_RAND_1530	141	+
NC_003197.2	4684554	4684712	S_enterica_LT2_RAND_1531	159	-
NC_003197.2	4685560	4685708	S_enterica_LT2_RAND_1532	149	+
NC_003197.2	4686541	4686819	S_enterica_LT2_RAND_1533	279	+
NC_003197.2	4693329	4693494	S_enterica_LT2_RAND_1534	166	+
NC_003197.2	4694204	4694296	S_enterica_LT2_RAND_1535	93	+
NC_003197.2	4694957	4695050	S_enterica_LT2_RAND_1536	94	+
NC_003197.2	4695787	4695916	S_enterica_LT2_RAND_1537	130	-
NC_003197.2	4700689	4700769	S_enterica_LT2_RAND_1538	81	+
NC_003197.2	4701298	4701389	S_enterica_LT2_RAND_1539	92	+
NC_003197.2	4704290	4704651	S_enterica_LT2_RAND_1540	362	+
NC_003197.2	4705623	4705711	S_enterica_LT2_RAND_1541	89	+
NC_003197.2	4707491	4707550	S_enterica_LT2_RAND_1542	60	-
NC_003197.2	4710669	4710794	S_enterica_LT2_RAND_1543	126	+
NC_003197.2	4711387	4711761	S_enterica_LT2_RAND_1544	375	+
NC_003197.2	47124	47264	S_enterica_LT2_RAND_1545	141	+
NC_003197.2	4712404	4712515	S_enterica_LT2_RAND_1546	112	+
NC_003197.2	4712467	4712611	S_enterica_LT2_RAND_1547	145	+
NC_003197.2	4712553	4712644	S_enterica_LT2_RAND_1548	92	+
NC_003197.2	471450	471653	S_enterica_LT2_RAND_1549	204	+
NC_003197.2	4716377	4717057	S_enterica_LT2_RAND_1550	681	+
NC_003197.2	4722765	4723296	S_enterica_LT2_RAND_1551	532	+
NC_003197.2	4729692	4729903	S_enterica_LT2_RAND_1552	212	-
NC_003197.2	473352	473430	S_enterica_LT2_RAND_1553	79	-
NC_003197.2	4738249	4738373	S_enterica_LT2_RAND_1554	125	+
NC_003197.2	4740723	4740805	S_enterica_LT2_RAND_1555	83	+
NC_003197.2	474275	474329	S_enterica_LT2_RAND_1556	55	+
NC_003197.2	4750812	4751015	S_enterica_LT2_RAND_1557	204	+
NC_003197.2	4756564	4756628	S_enterica_LT2_RAND_1558	65	+
NC_003197.2	4758785	4758897	S_enterica_LT2_RAND_1559	113	-
NC_003197.2	4763262	4763409	S_enterica_LT2_RAND_1560	148	-
NC_003197.2	4763559	4763653	S_enterica_LT2_RAND_1561	95	+
NC_003197.2	4767531	4767659	S_enterica_LT2_RAND_1562	129	-
NC_003197.2	4769365	4769505	S_enterica_LT2_RAND_1563	141	+
NC_003197.2	4770336	4770401	S_enterica_LT2_RAND_1564	66	+
NC_003197.2	4774577	4774918	S_enterica_LT2_RAND_1565	342	+
NC_003197.2	4776695	4776825	S_enterica_LT2_RAND_1566	131	+
NC_003197.2	4778048	4778121	S_enterica_LT2_RAND_1567	74	+
NC_003197.2	4781196	4781768	S_enterica_LT2_RAND_1568	573	+
NC_003197.2	4783224	4783428	S_enterica_LT2_RAND_1569	205	+
NC_003197.2	4783235	4783353	S_enterica_LT2_RAND_1570	119	+
NC_003197.2	478514	478872	S_enterica_LT2_RAND_1571	359	+
NC_003197.2	4785805	4786336	S_enterica_LT2_RAND_1572	532	-
NC_003197.2	4787610	4788095	S_enterica_LT2_RAND_1573	486	-
NC_003197.2	4789302	4789636	S_enterica_LT2_RAND_1574	335	+
NC_003197.2	4792278	4792412	S_enterica_LT2_RAND_1575	135	-
NC_003197.2	4793723	4793803	S_enterica_LT2_RAND_1576	81	+
NC_003197.2	4794098	4794309	S_enterica_LT2_RAND_1577	212	+
NC_003197.2	4794803	4794912	S_enterica_LT2_RAND_1578	110	+
NC_003197.2	479727	479867	S_enterica_LT2_RAND_1579	141	-
NC_003197.2	4805284	4805334	S_enterica_LT2_RAND_1580	51	-
NC_003197.2	4805979	4806065	S_enterica_LT2_RAND_1581	87	-
NC_003197.2	4806261	4806320	S_enterica_LT2_RAND_1582	60	-
NC_003197.2	4813884	4814162	S_enterica_LT2_RAND_1583	279	+
NC_003197.2	4820362	4820410	S_enterica_LT2_RAND_1584	49	-
NC_003197.2	4820572	4820671	S_enterica_LT2_RAND_1585	100	+
NC_003197.2	4821196	4821308	S_enterica_LT2_RAND_1586	113	-
NC_003197.2	4822935	4823117	S_enterica_LT2_RAND_1587	183	+
NC_003197.2	4823335	4823391	S_enterica_LT2_RAND_1588	57	-
NC_003197.2	4823932	4824284	S_enterica_LT2_RAND_1589	353	+
NC_003197.2	4829556	4829884	S_enterica_LT2_RAND_1590	329	+
NC_003197.2	4831531	4831892	S_enterica_LT2_RAND_1591	362	+
NC_003197.2	483593	483740	S_enterica_LT2_RAND_1592	148	-
NC_003197.2	4849415	4849573	S_enterica_LT2_RAND_1593	159	-
NC_003197.2	4852722	4853054	S_enterica_LT2_RAND_1594	333	-
NC_003197.2	4853024	4853365	S_enterica_LT2_RAND_1595	342	+
NC_003197.2	4854403	4854586	S_enterica_LT2_RAND_1596	184	-
NC_003197.2	4855384	4855577	S_enterica_LT2_RAND_1597	194	+
NC_003197.2	4856033	4856156	S_enterica_LT2_RAND_1598	124	+
NC_003197.2	486225	486318	S_enterica_LT2_RAND_1599	94	+
NC_003197.2	48839	48927	S_enterica_LT2_RAND_1600	89	+
NC_003197.2	489832	489906	S_enterica_LT2_RAND_1601	75	-
NC_003197.2	491183	491511	S_enterica_LT2_RAND_1602	329	+
NC_003197.2	493586	493738	S_enterica_LT2_RAND_1603	153	+
NC_003197.2	496612	497422	S_enterica_LT2_RAND_1604	811	+
NC_003197.2	497006	497686	S_enterica_LT2_RAND_1605	681	+
NC_003197.2	497604	497739	S_enterica_LT2_RAND_1606	136	+
NC_003197.2	503081	503162	S_enterica_LT2_RAND_1607	82	-
NC_003197.2	523475	523598	S_enterica_LT2_RAND_1608	124	-
NC_003197.2	527731	527779	S_enterica_LT2_RAND_1609	49	-
NC_003197.2	530040	530124	S_enterica_LT2_RAND_1610	85	+
NC_003197.2	531796	531961	S_enterica_LT2_RAND_1611	166	+
NC_003197.2	532532	532810	S_enterica_LT2_RAND_1612	279	+
NC_003197.2	533046	533170	S_enterica_LT2_RAND_1613	125	+
NC_003197.2	534342	534449	S_enterica_LT2_RAND_1614	108	+
NC_003197.2	534874	534950	S_enterica_LT2_RAND_1615	77	-
NC_003197.2	53547	53825	S_enterica_LT2_RAND_1616	279	+
NC_003197.2	536046	536383	S_enterica_LT2_RAND_1617	338	+
NC_003197.2	545566	545733	S_enterica_LT2_RAND_1618	168	+
NC_003197.2	54832	54977	S_enterica_LT2_RAND_1619	146	-
NC_003197.2	548361	548522	S_enterica_LT2_RAND_1620	162	+
NC_003197.2	548812	548957	S_enterica_LT2_RAND_1621	146	+
NC_003197.2	552792	552933	S_enterica_LT2_RAND_1622	142	+
NC_003197.2	554165	554454	S_enterica_LT2_RAND_1623	290	-
NC_003197.2	558968	559092	S_enterica_LT2_RAND_1624	125	+
NC_003197.2	564604	564728	S_enterica_LT2_RAND_1625	125	+
NC_003197.2	566760	566840	S_enterica_LT2_RAND_1626	81	+
NC_003197.2	570604	570738	S_enterica_LT2_RAND_1627	135	-
NC_003197.2	572193	572480	S_enterica_LT2_RAND_1628	288	+
NC_003197.2	572337	572468	S_enterica_LT2_RAND_1629	132	+
NC_003197.2	576159	576246	S_enterica_LT2_RAND_1630	88	-
NC_003197.2	579892	579985	S_enterica_LT2_RAND_1631	94	+
NC_003197.2	581324	581606	S_enterica_LT2_RAND_1632	283	-
NC_003197.2	582694	582775	S_enterica_LT2_RAND_1633	82	-
NC_003197.2	583078	583361	S_enterica_LT2_RAND_1634	284	-
NC_003197.2	583301	583379	S_enterica_LT2_RAND_1635	79	-
NC_003197.2	584642	585731	S_enterica_LT2_RAND_1636	1090	+
NC_003197.2	588948	589092	S_enterica_LT2_RAND_1637	145	+
NC_003197.2	591566	591684	S_enterica_LT2_RAND_1638	119	+
NC_003197.2	593855	594029	S_enterica_LT2_RAND_1639	175	+
NC_003197.2	596746	596939	S_enterica_LT2_RAND_1640	194	+
NC_003197.2	601255	601380	S_enterica_LT2_RAND_1641	126	+
NC_003197.2	602509	602813	S_enterica_LT2_RAND_1642	305	+
NC_003197.2	61208	61298	S_enterica_LT2_RAND_1643	91	+
NC_003197.2	613395	613683	S_enterica_LT2_RAND_1644	289	+
NC_003197.2	614670	614893	S_enterica_LT2_RAND_1645	224	+
NC_003197.2	617678	617756	S_enterica_LT2_RAND_1646	79	-
NC_003197.2	623307	623508	S_enterica_LT2_RAND_1647	202	+
NC_003197.2	623494	623838	S_enterica_LT2_RAND_1648	345	-
NC_003197.2	628706	628931	S_enterica_LT2_RAND_1649	226	+
NC_003197.2	629838	629911	S_enterica_LT2_RAND_1650	74	+
NC_003197.2	631331	632021	S_enterica_LT2_RAND_1651	691	+
NC_003197.2	632191	632349	S_enterica_LT2_RAND_1652	159	-
NC_003197.2	634913	634973	S_enterica_LT2_RAND_1653	61	-
NC_003197.2	635415	635502	S_enterica_LT2_RAND_1654	88	+
NC_003197.2	636565	636910	S_enterica_LT2_RAND_1655	346	-
NC_003197.2	640123	640187	S_enterica_LT2_RAND_1656	65	+
NC_003197.2	641169	641262	S_enterica_LT2_RAND_1657	94	+
NC_003197.2	643667	643757	S_enterica_LT2_RAND_1658	91	+
NC_003197.2	645571	645746	S_enterica_LT2_RAND_1659	176	+
NC_003197.2	647910	648188	S_enterica_LT2_RAND_1660	279	+
NC_003197.2	652055	652133	S_enterica_LT2_RAND_1661	79	-
NC_003197.2	656831	657175	S_enterica_LT2_RAND_1662	345	-
NC_003197.2	661730	661928	S_enterica_LT2_RAND_1663	199	+
NC_003197.2	662169	662310	S_enterica_LT2_RAND_1664	142	+
NC_003197.2	66291	66431	S_enterica_LT2_RAND_1665	141	-
NC_003197.2	670692	670853	S_enterica_LT2_RAND_1666	162	-
NC_003197.2	673559	673652	S_enterica_LT2_RAND_1667	94	+
NC_003197.2	678463	678821	S_enterica_LT2_RAND_1668	359	+
NC_003197.2	688320	688581	S_enterica_LT2_RAND_1669	262	+
NC_003197.2	688607	689696	S_enterica_LT2_RAND_1670	1090	+
NC_003197.2	690168	690512	S_enterica_LT2_RAND_1671	345	-
NC_003197.2	692189	692371	S_enterica_LT2_RAND_1672	183	+
NC_003197.2	696175	696545	S_enterica_LT2_RAND_1673	371	+
NC_003197.2	696301	696675	S_enterica_LT2_RAND_1674	375	+
NC_003197.2	702727	702888	S_enterica_LT2_RAND_1675	162	+
NC_003197.2	702783	702973	S_enterica_LT2_RAND_1676	191	-
NC_003197.2	704364	704424	S_enterica_LT2_RAND_1677	61	-
NC_003197.2	705198	705291	S_enterica_LT2_RAND_1678	94	-
NC_003197.2	705299	706534	S_enterica_LT2_RAND_1679	1236	-
NC_003197.2	705345	705626	S_enterica_LT2_RAND_1680	282	+
NC_003197.2	70729	70881	S_enterica_LT2_RAND_1681	153	+
NC_003197.2	707988	708066	S_enterica_LT2_RAND_1682	79	-
NC_003197.2	710577	710909	S_enterica_LT2_RAND_1683	333	-
NC_003197.2	714757	714856	S_enterica_LT2_RAND_1684	100	+
NC_003197.2	715633	715767	S_enterica_LT2_RAND_1685	135	-
NC_003197.2	715777	715988	S_enterica_LT2_RAND_1686	212	+
NC_003197.2	717238	717363	S_enterica_LT2_RAND_1687	126	+
NC_003197.2	718642	718711	S_enterica_LT2_RAND_1688	70	+
NC_003197.2	72034	72128	S_enterica_LT2_RAND_1689	95	+
NC_003197.2	721311	721615	S_enterica_LT2_RAND_1690	305	+
NC_003197.2	728926	729016	S_enterica_LT2_RAND_1691	91	+
NC_003197.2	730412	730607	S_enterica_LT2_RAND_1692	196	+
NC_003197.2	731115	731200	S_enterica_LT2_RAND_1693	86	+
NC_003197.2	733600	733928	S_enterica_LT2_RAND_1694	329	+
NC_003197.2	734158	734245	S_enterica_LT2_RAND_1695	88	-
NC_003197.2	74021	74362	S_enterica_LT2_RAND_1696	342	+
NC_003197.2	744591	744805	S_enterica_LT2_RAND_1697	215	-
NC_003197.2	745226	745504	S_enterica_LT2_RAND_1698	279	+
NC_003197.2	749038	749112	S_enterica_LT2_RAND_1699	75	-
NC_003197.2	750908	750995	S_enterica_LT2_RAND_1700	88	-
NC_003197.2	753684	754045	S_enterica_LT2_RAND_1701	362	+
NC_003197.2	75553	75687	S_enterica_LT2_RAND_1702	135	+
NC_003197.2	75556	75635	S_enterica_LT2_RAND_1703	80	+
NC_003197.2	761101	761260	S_enterica_LT2_RAND_1704	160	-
NC_003197.2	761185	761316	S_enterica_LT2_RAND_1705	132	+
NC_003197.2	761206	761323	S_enterica_LT2_RAND_1706	118	+
NC_003197.2	761863	762101	S_enterica_LT2_RAND_1707	239	+
NC_003197.2	764033	764198	S_enterica_LT2_RAND_1708	166	+
NC_003197.2	767611	767758	S_enterica_LT2_RAND_1709	148	+
NC_003197.2	768024	768118	S_enterica_LT2_RAND_1710	95	-
NC_003197.2	768804	768937	S_enterica_LT2_RAND_1711	134	+
NC_003197.2	770201	770546	S_enterica_LT2_RAND_1712	346	-
NC_003197.2	771273	771563	S_enterica_LT2_RAND_1713	291	+
NC_003197.2	771546	771687	S_enterica_LT2_RAND_1714	142	+
NC_003197.2	77503	77572	S_enterica_LT2_RAND_1715	70	+
NC_003197.2	776809	776882	S_enterica_LT2_RAND_1716	74	+
NC_003197.2	777561	777645	S_enterica_LT2_RAND_1717	85	+
NC_003197.2	780588	780730	S_enterica_LT2_RAND_1718	143	+
NC_003197.2	783606	783926	S_enterica_LT2_RAND_1719	321	+
NC_003197.2	793737	793816	S_enterica_LT2_RAND_1720	80	+
NC_003197.2	797662	797887	S_enterica_LT2_RAND_1721	226	+
NC_003197.2	798536	798653	S_enterica_LT2_RAND_1722	118	+
NC_003197.2	803103	803215	S_enterica_LT2_RAND_1723	113	-
NC_003197.2	804996	805108	S_enterica_LT2_RAND_1724	113	+
NC_003197.2	805121	805175	S_enterica_LT2_RAND_1725	55	+
NC_003197.2	806143	806674	S_enterica_LT2_RAND_1726	532	+
NC_003197.2	80839	81050	S_enterica_LT2_RAND_1727	212	+
NC_003197.2	810548	810821	S_enterica_LT2_RAND_1728	274	+
NC_003197.2	810851	810974	S_enterica_LT2_RAND_1729	124	-
NC_003197.2	812986	813169	S_enterica_LT2_RAND_1730	184	-
NC_003197.2	813727	814020	S_enterica_LT2_RAND_1731	294	+
NC_003197.2	813783	814008	S_enterica_LT2_RAND_1732	226	+
NC_003197.2	814349	814416	S_enterica_LT2_RAND_1733	68	-
NC_003197.2	815368	815450	S_enterica_LT2_RAND_1734	83	-
NC_003197.2	817718	818006	S_enterica_LT2_RAND_1735	289	+
NC_003197.2	820502	820987	S_enterica_LT2_RAND_1736	486	-
NC_003197.2	825272	825348	S_enterica_LT2_RAND_1737	77	-
NC_003197.2	832141	832493	S_enterica_LT2_RAND_1738	353	+
NC_003197.2	832998	833042	S_enterica_LT2_RAND_1739	45	+
NC_003197.2	834602	834683	S_enterica_LT2_RAND_1740	82	-
NC_003197.2	83594	83685	S_enterica_LT2_RAND_1741	92	+
NC_003197.2	838959	839068	S_enterica_LT2_RAND_1742	110	+
NC_003197.2	841743	842095	S_enterica_LT2_RAND_1743	353	+
NC_003197.2	843688	843852	S_enterica_LT2_RAND_1744	165	+
NC_003197.2	84667	84949	S_enterica_LT2_RAND_1745	283	-
NC_003197.2	846719	846997	S_enterica_LT2_RAND_1746	279	+
NC_003197.2	848601	848688	S_enterica_LT2_RAND_1747	88	+
NC_003197.2	848661	848773	S_enterica_LT2_RAND_1748	113	+
NC_003197.2	853727	854010	S_enterica_LT2_RAND_1749	284	-
NC_003197.2	853857	854130	S_enterica_LT2_RAND_1750	274	+
NC_003197.2	853871	853949	S_enterica_LT2_RAND_1751	79	-
NC_003197.2	855920	855998	S_enterica_LT2_RAND_1752	79	-
NC_003197.2	857859	858023	S_enterica_LT2_RAND_1753	165	+
NC_003197.2	859968	860179	S_enterica_LT2_RAND_1754	212	+
NC_003197.2	860539	861005	S_enterica_LT2_RAND_1755	467	+
NC_003197.2	865514	865626	S_enterica_LT2_RAND_1756	113	-
NC_003197.2	867393	867457	S_enterica_LT2_RAND_1757	65	-
NC_003197.2	870276	870463	S_enterica_LT2_RAND_1758	188	+
NC_003197.2	872121	872693	S_enterica_LT2_RAND_1759	573	+
NC_003197.2	872491	872593	S_enterica_LT2_RAND_1760	103	-
NC_003197.2	884346	884442	S_enterica_LT2_RAND_1761	97	+
NC_003197.2	888754	888833	S_enterica_LT2_RAND_1762	80	+
NC_003197.2	889840	890306	S_enterica_LT2_RAND_1763	467	+
NC_003197.2	889960	890019	S_enterica_LT2_RAND_1764	60	-
NC_003197.2	890385	890449	S_enterica_LT2_RAND_1765	65	+
NC_003197.2	892157	892244	S_enterica_LT2_RAND_1766	88	-
NC_003197.2	892353	892497	S_enterica_LT2_RAND_1767	145	+
NC_003197.2	899819	900107	S_enterica_LT2_RAND_1768	289	+
NC_003197.2	90306	90878	S_enterica_LT2_RAND_1769	573	+
NC_003197.2	90337	90438	S_enterica_LT2_RAND_1770	102	+
NC_003197.2	90784	90862	S_enterica_LT2_RAND_1771	79	-
NC_003197.2	908907	908994	S_enterica_LT2_RAND_1772	88	-
NC_003197.2	912209	912503	S_enterica_LT2_RAND_1773	295	+
NC_003197.2	913984	914040	S_enterica_LT2_RAND_1774	57	-
NC_003197.2	915047	915171	S_enterica_LT2_RAND_1775	125	+
NC_003197.2	917454	917530	S_enterica_LT2_RAND_1776	77	-
NC_003197.2	919246	919342	S_enterica_LT2_RAND_1777	97	+
NC_003197.2	928502	928567	S_enterica_LT2_RAND_1778	66	+
NC_003197.2	929894	930041	S_enterica_LT2_RAND_1779	148	-
NC_003197.2	930189	930483	S_enterica_LT2_RAND_1780	295	+
NC_003197.2	934689	934818	S_enterica_LT2_RAND_1781	130	-
NC_003197.2	934835	934970	S_enterica_LT2_RAND_1782	136	+
NC_003197.2	938739	938887	S_enterica_LT2_RAND_1783	149	+
NC_003197.2	93948	94066	S_enterica_LT2_RAND_1784	119	+
NC_003197.2	939935	940276	S_enterica_LT2_RAND_1785	342	+
NC_003197.2	940500	940682	S_enterica_LT2_RAND_1786	183	+
NC_003197.2	94849	94940	S_enterica_LT2_RAND_1787	92	+
NC_003197.2	952696	952803	S_enterica_LT2_RAND_1788	108	-
NC_003197.2	962123	962282	S_enterica_LT2_RAND_1789	160	-
NC_003197.2	962782	963071	S_enterica_LT2_RAND_1790	290	-
NC_003197.2	963776	964059	S_enterica_LT2_RAND_1791	284	-
NC_003197.2	964473	964553	S_enterica_LT2_RAND_1792	81	+
NC_003197.2	966618	966843	S_enterica_LT2_RAND_1793	226	+
NC_003197.2	97039	97461	S_enterica_LT2_RAND_1794	423	+
NC_003197.2	971280	971354	S_enterica_LT2_RAND_1795	75	+
NC_003197.2	971567	971626	S_enterica_LT2_RAND_1796	60	-
NC_003197.2	973534	974769	S_enterica_LT2_RAND_1797	1236	-
NC_003197.2	979542	979780	S_enterica_LT2_RAND_1798	239	+
NC_003197.2	980172	980266	S_enterica_LT2_RAND_1799	95	+
NC_003197.2	985283	985375	S_enterica_LT2_RAND_1800	93	+
NC_003197.2	986910	986974	S_enterica_LT2_RAND_1801	65	-
NC_003197.2	989838	990208	S_enterica_LT2_RAND_1802	371	+
NC_003197.2	991337	991404	S_enterica_LT2_RAND_1803	68	-
NC_003197.2	99307	99414	S_enterica_LT2_RAND_1804	108	+
