# Supplementary material for: Prioritizing bona fide bacterial small RNAs with machine learning classifiers
Source: PeerJ. 2019 Jan 24;7:e6304. doi: 10.7717/peerj.6304 (PMC6348098; doi:10.7717/peerj.6304)
Supplement: File S1 [file peerj-07-6304-s002.gz › Code_Data/BED_files/SLT2 Data/SLT2_sRNAs.bed]

NC_003197.2	3585700	3585811	Alpha_RBS	112	+	RFAM
NC_003197.2	1749734	1749808	C0343	75	+	RFAM
NC_003197.2	2113898	2114073	Cobalamin	176	+	RFAM
NC_003197.2	4347851	4348044	Cobalamin_2	194	+	RFAM
NC_003197.2	3116697	3117059	csrB	363	-	Papenfort
NC_003197.2	4210157	4210400	csrC	244	+	Sittka08
NC_003197.2	2231131	2231216	cyaR-RYEE	86	+	Papenfort
NC_003197.2	542168	542232	DnaX	65	+	RFAM
NC_003197.2	2068649	2068736	dsrA	88	-	Papenfort
NC_003197.2	3358610	3358808	FMN	199	+	RFAM
NC_003197.2	3135317	3135522	gcvB	206	+	Sittka08
NC_003197.2	2707664	2707847	glmY-SraJ-GlmY-tke1	184	-	Papenfort
NC_003197.2	4141650	4141854	glmZ-glmY	205	+	Sittka08
NC_003197.2	3044924	3045014	invR	91	+	Sittka08
NC_003197.2	339338	339760	isrA	423	+	Sittka08
NC_003197.2	1104179	1104266	isrB-1	88	+	Sittka08
NC_003197.2	2770872	2770965	isrB-2	94	-	Sittka08
NC_003197.2	1329145	1329432	isrC	288	+	Sittka08
NC_003197.2	1629871	1630160	isrF	290	-	Sittka08
NC_003197.2	2344732	2345013	isrG	282	+	Sittka08
NC_003197.2	999818	1000096	isrG_2	279	+	RFAM
NC_003197.2	1137224	1137502	isrG_3	279	+	RFAM
NC_003197.2	2736072	2736350	isrG_4	279	+	RFAM
NC_003197.2	2394303	2394753	isrH-1	451	-	Sittka08
NC_003197.2	2761329	2761576	isrI	248	-	Sittka08
NC_003197.2	1177445	1177543	isrI_2	99	+	RFAM
NC_003197.2	2761957	2762031	isrJ	75	-	Sittka08
NC_003197.2	2762791	2762867	isrK	77	-	Sittka08
NC_003197.2	2839055	2839399	isrL	345	-	Sittka08
NC_003197.2	2905050	2905378	isrM	329	+	Sittka08
NC_003197.2	2906925	2907067	isrN	143	+	Sittka08
NC_003197.2	3198380	3198580	isrO	201	+	Sittka08
NC_003197.2	4306719	4306866	isrP	148	-	Sittka08
NC_003197.2	4762997	4763158	isrQ	162	+	Sittka08
NC_003197.2	3998018	3998147	istR	130	-	Papenfort
NC_003197.2	133779	133926	Leu_leader	148	+	RFAM
NC_003197.2	1414437	1414778	LR-PK1	342	+	RFAM
NC_003197.2	4699479	4699591	Mg_sensor	113	+	RFAM
NC_003197.2	2966853	2966926	micA-SraD	74	+	Sittka08
NC_003197.2	1745671	1745789	MicC	119	+	RFAM
NC_003197.2	2366913	2367005	micF	93	+	Sittka08
NC_003197.2	4581434	4581478	mini-ykkC	45	+	RFAM
NC_003197.2	870506	870650	MOCO_RNA_motif	145	+	RFAM
NC_003197.2	4342866	4342986	oxyS	121	-	Papenfort
NC_003197.2	4365595	4365656	P26	62	+	RFAM
NC_003197.2	293703	293810	PK-G12rRNA	108	+	RFAM
NC_003197.2	2797271	2797378	PK-G12rRNA_2	108	-	RFAM
NC_003197.2	3414803	3415177	RNaseP_bact_a	375	+	RFAM
NC_003197.2	2725453	2725664	rncO	212	+	RFAM
NC_003197.2	1271582	1271919	rne5	338	+	RFAM
NC_003197.2	1444831	1444938	RprA	108	+	RFAM
NC_003197.2	2077175	2077269	rseX	95	+	Sittka08
NC_003197.2	294654	294778	RtT	125	+	RFAM
NC_003197.2	818810	818950	RtT_2	141	+	RFAM
NC_003197.2	819220	819364	RtT_3	145	+	RFAM
NC_003197.2	819504	819629	RtT_4	126	+	RFAM
NC_003197.2	819814	819938	RtT_5	125	+	RFAM
NC_003197.2	1224190	1224325	RtT_6	136	+	RFAM
NC_003197.2	1224558	1224693	RtT_7	136	+	RFAM
NC_003197.2	1852698	1852823	RtT_8	126	+	RFAM
NC_003197.2	1852986	1853116	RtT_9	131	+	RFAM
NC_003197.2	1853160	1853290	RtT_10	131	+	RFAM
NC_003197.2	1853334	1853465	RtT_11	132	+	RFAM
NC_003197.2	1853509	1853639	RtT_12	131	+	RFAM
NC_003197.2	2969799	2969900	RtT_13	102	+	RFAM
NC_003197.2	2970063	2970204	RtT_14	142	+	RFAM
NC_003197.2	3820240	3820373	RtT_15	134	+	RFAM
NC_003197.2	942554	942632	rybB	79	-	Papenfort
NC_003197.2	1450426	1450520	rydB_2	95	+	Papenfort
NC_003197.2	1729673	1729738	rydC	66	+	Sittka08
NC_003197.2	1968053	1968155	ryeB-SraC-RyeA	103	-	Sittka08
NC_003197.2	2213871	2214016	ryeC-QUAD	146	+	Sittka08
NC_003197.2	2674934	2675228	ryfA	295	+	Sittka08
NC_003197.2	3222913	3223065	rygC-QUAD	153	+	Sittka08
NC_003197.2	3362327	3362474	rygD-QUAD	148	-	Papenfort
NC_003197.2	3715401	3715495	ryhB-1	95	-	Papenfort
NC_003197.2	1352875	1352987	ryhB-2	113	-	Papenfort
NC_003197.2	3451837	3451952	S15	116	+	RFAM
NC_003197.2	128574	128812	sgrS	239	+	Sittka08
NC_003197.2	4209066	4209175	Spf-Spot42	110	+	Sittka08
NC_003197.2	1275071	1275236	sraB	166	+	Papenfort
NC_003197.2	3170122	3170208	SraE-omrA-omrB	87	-	Sittka08
NC_003197.2	3392069	3392261	sraF-yybP-ykoY	193	+	Sittka08
NC_003197.2	3451439	3451606	SraG	168	+	RFAM
NC_003197.2	3490383	3490500	sraH	118	+	Sittka08
NC_003197.2	4504870	4505010	sraL	141	-	Papenfort
NC_003197.2	556005	556085	sroB	81	+	Sittka08
NC_003197.2	728762	728913	sroC	152	+	Papenfort
NC_003197.2	1915175	1915263	sroD	89	+	RFAM
NC_003197.2	2656165	2656256	sroE	92	+	RFAM
NC_003197.2	524430	524529	SRP_bact	100	+	RFAM
NC_003197.2	3222098	3222280	ssrS-6S	183	+	Sittka08
NC_003197.2	3571451	3571982	SSU_rRNA_5	532	+	RFAM
NC_003197.2	4100157	4100688	SSU_rRNA_5_2	532	-	RFAM
NC_003197.2	46050	46114	STnc10	65	-	Pfeiffer
NC_003197.2	975011	975224	STnc100	214	+	Pfeiffer
NC_003197.2	976578	976765	STnc110	188	+	Pfeiffer
NC_003197.2	1004432	1004777	STnc120	346	-	Pfeiffer
NC_003197.2	1045098	1045232	STnc130	135	-	Pfeiffer
NC_003197.2	1113681	1113750	STnc140	70	+	Pfeiffer
NC_003197.2	1325649	1325914	STnc150	266	-	Pfeiffer
NC_003197.2	1345732	1345782	STnc160-isrD	51	-	RFAM
NC_003197.2	1605784	1606116	STnc170	333	-	Pfeiffer
NC_003197.2	1807565	1807776	STnc180	212	-	Pfeiffer
NC_003197.2	1937518	1937652	STnc190	135	+	Pfeiffer
NC_003197.2	51926	52260	STnc20	335	+	Pfeiffer
NC_003197.2	1979550	1979598	STnc200	49	-	Pfeiffer
NC_003197.2	2032404	2032580	STnc210	177	+	Pfeiffer
NC_003197.2	2078990	2079068	STnc220	79	-	Pfeiffer
NC_003197.2	2115370	2115452	STnc230	83	+	Pfeiffer
NC_003197.2	2147333	2147409	STnc240	77	-	Pfeiffer
NC_003197.2	2596789	2596882	STnc250	94	+	Pfeiffer
NC_003197.2	2966073	2966247	STnc260	175	+	Pfeiffer
NC_003197.2	3179540	3179622	STnc280	83	+	Pfeiffer
NC_003197.2	3194914	3194996	STnc290	83	-	Pfeiffer
NC_003197.2	58792	58923	STnc30	132	+	Pfeiffer
NC_003197.2	3283807	3283965	STnc300	159	-	Pfeiffer
NC_003197.2	3393267	3393327	STnc310	61	-	Pfeiffer
NC_003197.2	3404895	3404949	STnc320	55	+	Pfeiffer
NC_003197.2	3468497	3468553	STnc330	57	-	Pfeiffer
NC_003197.2	3635756	3635884	STnc340	129	-	Pfeiffer
NC_003197.2	3761373	3761440	STnc350	68	-	Pfeiffer
NC_003197.2	3780254	3780402	STnc360	149	+	Pfeiffer
NC_003197.2	3839688	3839758	STnc370	71	+	Pfeiffer
NC_003197.2	3885629	3885736	STnc380	108	-	Pfeiffer
NC_003197.2	3902594	3902653	STnc390	60	-	Pfeiffer
NC_003197.2	161464	161537	STnc40	74	+	Pfeiffer
NC_003197.2	4051145	4051340	STnc400-msr	196	+	Sittka08
NC_003197.2	4072507	4072730	STnc410	224	+	Pfeiffer
NC_003197.2	4251480	4251539	STnc420	60	-	Pfeiffer
NC_003197.2	4441898	4442059	STnc430	162	-	Pfeiffer
NC_003197.2	4559193	4559277	STnc440	85	+	Sittka08
NC_003197.2	4645079	4645134	STnc450	56	-	Pfeiffer
NC_003197.2	4758187	4758332	STnc460	146	-	Pfeiffer
NC_003197.2	94548	94770	STnc470	223	-	Sittka
NC_003197.2	587848	587926	STnc480	79	-	Sittka
NC_003197.2	1024975	1025165	STnc490k	191	-	Sittka08
NC_003197.2	2046203	2046326	STnc490k_2	124	-	RFAM
NC_003197.2	4559283	4559406	STnc490k_3	124	+	RFAM
NC_003197.2	182458	182539	STnc50	82	-	Pfeiffer
NC_003197.2	1216157	1216440	STnc500	284	-	Sittka08
NC_003197.2	1331440	1332250	STnc510	811	+	Sittka
NC_003197.2	1332809	1334044	STnc520	1236	-	Sittka08
NC_003197.2	1359779	1360418	STnc530	640	-	Sittka
NC_003197.2	1419369	1419570	STnc540	202	+	Sittka08
NC_003197.2	1508946	1509412	STnc550	467	+	Sittka
NC_003197.2	1593723	1594413	STnc560	691	+	Sittka08
NC_003197.2	1749662	1750147	STnc580	486	-	Sittka08
NC_003197.2	3010807	3010966	STnc590	160	-	Sittka
NC_003197.2	230063	230277	STnc60	215	-	Pfeiffer
NC_003197.2	3018766	3019855	STnc600	1090	+	Sittka
NC_003197.2	3458296	3458578	STnc610	283	-	Sittka
NC_003197.2	4476817	4477856	STnc620	1040	+	Sittka
NC_003197.2	4532473	4532638	STnc630	166	+	Sittka
NC_003197.2	899181	899533	STnc650	353	+	Sittka09
NC_003197.2	1109014	1109304	STnc660	291	+	Sittka09
NC_003197.2	1213489	1214315	STnc670	827	+	Sittka09
NC_003197.2	1286075	1286368	STnc680	294	+	Sittka09
NC_003197.2	2084293	2084457	STnc690	165	+	Sittka09
NC_003197.2	670157	670305	STnc70	149	+	Pfeiffer
NC_003197.2	2149256	2149614	STnc700-His_leader	359	+	Sittka09
NC_003197.2	3808100	3808672	STnc710	573	+	Sittka09
NC_003197.2	1338442	1339122	STnc720	681	+	Sittka09
NC_003197.2	1505384	1505672	STnc730	289	+	Sittka09
NC_003197.2	2242570	2242831	STnc740	262	+	Sittka09
NC_003197.2	3240440	3240643	STnc750	204	+	Sittka09
NC_003197.2	3663454	3663889	STnc760	436	+	Sittka09
NC_003197.2	3756764	3757068	STnc770	305	+	Sittka09
NC_003197.2	3837365	3837735	STnc780	371	+	Sittka09
NC_003197.2	4187941	4188136	STnc790	196	+	Sittka09
NC_003197.2	967580	967900	STnc80	321	+	Pfeiffer
NC_003197.2	4215325	4215598	STnc800	274	+	Sittka09
NC_003197.2	4446583	4446747	STnc810	165	+	Sittka09
NC_003197.2	974284	974363	STnc90	80	+	Pfeiffer
NC_003197.2	254175	254268	t44	94	+	RFAM
NC_003197.2	191	311	Thr_leader	121	+	RFAM
NC_003197.2	2843947	2844308	tmRNA	362	+	RFAM
NC_003197.2	126702	126801	TPP	100	+	RFAM
NC_003197.2	2241877	2241973	TPP_2	97	+	RFAM
NC_003197.2	4382473	4382698	TPP_3	226	+	RFAM
NC_003197.2	1818432	1818527	Trp_leader	96	+	RFAM
NC_003197.2	1931931	1932054	yybP-ykoY	124	+	RFAM
