# Supplementary material for: Prioritizing bona fide bacterial small RNAs with machine learning classifiers
Source: PeerJ. 2019 Jan 24;7:e6304. doi: 10.7717/peerj.6304 (PMC6348098; doi:10.7717/peerj.6304)
Supplement: File S1 [file peerj-07-6304-s002.gz › Code_Data/BED_files/Our Data/E_coli_RANDOM.bed]

NC_000913.3	1000527	1000632	RAND_1	.	+	Random sequence
NC_000913.3	100199	100270	RAND_2	.	+	Random sequence
NC_000913.3	1010438	1010517	RAND_3	.	-	Random sequence
NC_000913.3	1010687	1010759	RAND_4	.	+	Random sequence
NC_000913.3	1013104	1013143	RAND_5	.	+	Random sequence
NC_000913.3	1024654	1024759	RAND_6	.	+	Random sequence
NC_000913.3	1025847	1025971	RAND_7	.	+	Random sequence
NC_000913.3	1025867	1025914	RAND_8	.	-	Random sequence
NC_000913.3	1026496	1026582	RAND_9	.	-	Random sequence
NC_000913.3	1028786	1028929	RAND_10	.	+	Random sequence
NC_000913.3	1031277	1031361	RAND_11	.	-	Random sequence
NC_000913.3	1034411	1034485	RAND_12	.	-	Random sequence
NC_000913.3	1039061	1039227	RAND_13	.	-	Random sequence
NC_000913.3	1041185	1041393	RAND_14	.	+	Random sequence
NC_000913.3	1047436	1047680	RAND_15	.	+	Random sequence
NC_000913.3	1048246	1048429	RAND_16	.	-	Random sequence
NC_000913.3	1057215	1057382	RAND_17	.	-	Random sequence
NC_000913.3	1059296	1059401	RAND_18	.	+	Random sequence
NC_000913.3	1065019	1065085	RAND_19	.	-	Random sequence
NC_000913.3	1065262	1066715	RAND_20	.	+	Random sequence
NC_000913.3	1066442	1066561	RAND_21	.	+	Random sequence
NC_000913.3	1068336	1068460	RAND_22	.	+	Random sequence
NC_000913.3	1069288	1069340	RAND_23	.	+	Random sequence
NC_000913.3	1069919	1070109	RAND_24	.	+	Random sequence
NC_000913.3	1074755	1074898	RAND_25	.	+	Random sequence
NC_000913.3	1076382	1076440	RAND_26	.	-	Random sequence
NC_000913.3	1078035	1078074	RAND_27	.	+	Random sequence
NC_000913.3	107862	107959	RAND_28	.	-	Random sequence
NC_000913.3	1084326	1084373	RAND_29	.	+	Random sequence
NC_000913.3	1099172	1099264	RAND_30	.	-	Random sequence
NC_000913.3	1100660	1100779	RAND_31	.	+	Random sequence
NC_000913.3	1103006	1103150	RAND_32	.	+	Random sequence
NC_000913.3	110368	110444	RAND_33	.	+	Random sequence
NC_000913.3	1105378	1105517	RAND_34	.	-	Random sequence
NC_000913.3	1108670	1108747	RAND_35	.	+	Random sequence
NC_000913.3	111087	111161	RAND_36	.	+	Random sequence
NC_000913.3	1111936	1112010	RAND_37	.	+	Random sequence
NC_000913.3	1115457	1115842	RAND_38	.	+	Random sequence
NC_000913.3	1120028	1120187	RAND_39	.	-	Random sequence
NC_000913.3	1121172	1121416	RAND_40	.	+	Random sequence
NC_000913.3	1124484	1124739	RAND_41	.	+	Random sequence
NC_000913.3	112932	113089	RAND_42	.	+	Random sequence
NC_000913.3	1129919	1130159	RAND_43	.	-	Random sequence
NC_000913.3	1134878	1134997	RAND_44	.	+	Random sequence
NC_000913.3	1136758	1136893	RAND_45	.	+	Random sequence
NC_000913.3	1137020	1137399	RAND_46	.	+	Random sequence
NC_000913.3	1138578	1138617	RAND_47	.	+	Random sequence
NC_000913.3	1138743	1138822	RAND_48	.	-	Random sequence
NC_000913.3	1138875	1138961	RAND_49	.	-	Random sequence
NC_000913.3	1139761	1140001	RAND_50	.	-	Random sequence
NC_000913.3	1139991	1140133	RAND_51	.	-	Random sequence
NC_000913.3	1140702	1141070	RAND_52	.	-	Random sequence
NC_000913.3	1142490	1142650	RAND_53	.	-	Random sequence
NC_000913.3	1146877	1146985	RAND_54	.	+	Random sequence
NC_000913.3	1148507	1148562	RAND_55	.	+	Random sequence
NC_000913.3	1150062	1150256	RAND_56	.	-	Random sequence
NC_000913.3	1153149	1153336	RAND_57	.	+	Random sequence
NC_000913.3	1153677	1153928	RAND_58	.	+	Random sequence
NC_000913.3	1156153	1156313	RAND_59	.	-	Random sequence
NC_000913.3	1157086	1157243	RAND_60	.	-	Random sequence
NC_000913.3	1162621	1162713	RAND_61	.	+	Random sequence
NC_000913.3	1168483	1168622	RAND_62	.	-	Random sequence
NC_000913.3	1168933	1169053	RAND_63	.	+	Random sequence
NC_000913.3	117391	117458	RAND_64	.	+	Random sequence
NC_000913.3	1174133	1174251	RAND_65	.	+	Random sequence
NC_000913.3	118520	118585	RAND_66	.	+	Random sequence
NC_000913.3	1201361	1201445	RAND_67	.	-	Random sequence
NC_000913.3	1204908	1204979	RAND_68	.	+	Random sequence
NC_000913.3	1205869	1206029	RAND_69	.	-	Random sequence
NC_000913.3	1206219	1207672	RAND_70	.	+	Random sequence
NC_000913.3	1207258	1207341	RAND_71	.	+	Random sequence
NC_000913.3	1213567	1213634	RAND_72	.	+	Random sequence
NC_000913.3	1213645	1213839	RAND_73	.	-	Random sequence
NC_000913.3	1218151	1218237	RAND_74	.	+	Random sequence
NC_000913.3	1219624	1219732	RAND_75	.	+	Random sequence
NC_000913.3	1219649	1219811	RAND_76	.	-	Random sequence
NC_000913.3	1220241	1220345	RAND_77	.	+	Random sequence
NC_000913.3	1224852	1224963	RAND_78	.	+	Random sequence
NC_000913.3	1226748	1226840	RAND_79	.	-	Random sequence
NC_000913.3	1228363	1228453	RAND_80	.	+	Random sequence
NC_000913.3	1230815	1230981	RAND_81	.	-	Random sequence
NC_000913.3	1236333	1236387	RAND_82	.	+	Random sequence
NC_000913.3	1239928	1240177	RAND_83	.	-	Random sequence
NC_000913.3	1240581	1240667	RAND_84	.	+	Random sequence
NC_000913.3	1242882	1242973	RAND_85	.	-	Random sequence
NC_000913.3	1245745	1245971	RAND_86	.	+	Random sequence
NC_000913.3	1246577	1246745	RAND_87	.	+	Random sequence
NC_000913.3	1247724	1247911	RAND_88	.	-	Random sequence
NC_000913.3	1249535	1249726	RAND_89	.	+	Random sequence
NC_000913.3	1250208	1250326	RAND_90	.	+	Random sequence
NC_000913.3	1253032	1253116	RAND_91	.	-	Random sequence
NC_000913.3	1258978	1259102	RAND_92	.	+	Random sequence
NC_000913.3	12592	12751	RAND_93	.	-	Random sequence
NC_000913.3	1259998	1260056	RAND_94	.	-	Random sequence
NC_000913.3	1264086	1264221	RAND_95	.	+	Random sequence
NC_000913.3	1268542	1268724	RAND_96	.	+	Random sequence
NC_000913.3	127267	127359	RAND_97	.	+	Random sequence
NC_000913.3	1275022	1275061	RAND_98	.	+	Random sequence
NC_000913.3	1282798	1282981	RAND_99	.	-	Random sequence
NC_000913.3	128405	128481	RAND_100	.	+	Random sequence
NC_000913.3	1284903	1285006	RAND_101	.	-	Random sequence
NC_000913.3	128500	128749	RAND_102	.	-	Random sequence
NC_000913.3	128597	128837	RAND_103	.	-	Random sequence
NC_000913.3	1288525	1288776	RAND_104	.	+	Random sequence
NC_000913.3	1289528	1289602	RAND_105	.	-	Random sequence
NC_000913.3	1308882	1309039	RAND_106	.	-	Random sequence
NC_000913.3	1310898	1310945	RAND_107	.	+	Random sequence
NC_000913.3	1314982	1315106	RAND_108	.	+	Random sequence
NC_000913.3	1319646	1319720	RAND_109	.	-	Random sequence
NC_000913.3	1337392	1337463	RAND_110	.	+	Random sequence
NC_000913.3	1342410	1342484	RAND_111	.	+	Random sequence
NC_000913.3	1343240	1343489	RAND_112	.	-	Random sequence
NC_000913.3	1345574	1345718	RAND_113	.	+	Random sequence
NC_000913.3	1346676	1346762	RAND_114	.	-	Random sequence
NC_000913.3	1350423	1350515	RAND_115	.	+	Random sequence
NC_000913.3	1354455	1354567	RAND_116	.	+	Random sequence
NC_000913.3	1361374	1361561	RAND_117	.	+	Random sequence
NC_000913.3	1361483	1361645	RAND_118	.	-	Random sequence
NC_000913.3	1365968	1366057	RAND_119	.	+	Random sequence
NC_000913.3	1367201	1367298	RAND_120	.	-	Random sequence
NC_000913.3	1369771	1369848	RAND_121	.	+	Random sequence
NC_000913.3	1378812	1378870	RAND_122	.	-	Random sequence
NC_000913.3	1379913	1380017	RAND_123	.	+	Random sequence
NC_000913.3	1382394	1382477	RAND_124	.	+	Random sequence
NC_000913.3	1383262	1383341	RAND_125	.	+	Random sequence
NC_000913.3	138789	138983	RAND_126	.	+	Random sequence
NC_000913.3	1394543	1394654	RAND_127	.	+	Random sequence
NC_000913.3	1404130	1404324	RAND_128	.	+	Random sequence
NC_000913.3	1408622	1408741	RAND_129	.	+	Random sequence
NC_000913.3	1410920	1411445	RAND_130	.	-	Random sequence
NC_000913.3	1413452	1413507	RAND_131	.	+	Random sequence
NC_000913.3	1422064	1422204	RAND_132	.	+	Random sequence
NC_000913.3	1423360	1423450	RAND_133	.	+	Random sequence
NC_000913.3	1425840	1425908	RAND_134	.	-	Random sequence
NC_000913.3	1427090	1427142	RAND_135	.	+	Random sequence
NC_000913.3	1428418	1428529	RAND_136	.	+	Random sequence
NC_000913.3	142880	142951	RAND_137	.	+	Random sequence
NC_000913.3	142911	142977	RAND_138	.	+	Random sequence
NC_000913.3	1431686	1431856	RAND_139	.	-	Random sequence
NC_000913.3	1433011	1433083	RAND_140	.	+	Random sequence
NC_000913.3	1433446	1433537	RAND_141	.	-	Random sequence
NC_000913.3	1442620	1442696	RAND_142	.	+	Random sequence
NC_000913.3	1448123	1448191	RAND_143	.	-	Random sequence
NC_000913.3	1455105	1455188	RAND_144	.	+	Random sequence
NC_000913.3	145867	146011	RAND_145	.	-	Random sequence
NC_000913.3	1462372	1462483	RAND_146	.	+	Random sequence
NC_000913.3	146311	146408	RAND_147	.	-	Random sequence
NC_000913.3	1464298	1464418	RAND_148	.	+	Random sequence
NC_000913.3	1471284	1471492	RAND_149	.	+	Random sequence
NC_000913.3	1472009	1472048	RAND_150	.	+	Random sequence
NC_000913.3	1473698	1473865	RAND_151	.	-	Random sequence
NC_000913.3	1478990	1479079	RAND_152	.	-	Random sequence
NC_000913.3	1479236	1479293	RAND_153	.	+	Random sequence
NC_000913.3	1481365	1481448	RAND_154	.	+	Random sequence
NC_000913.3	1484959	1485167	RAND_155	.	-	Random sequence
NC_000913.3	1485922	1486014	RAND_156	.	+	Random sequence
NC_000913.3	148710	148776	RAND_157	.	-	Random sequence
NC_000913.3	148773	148946	RAND_158	.	+	Random sequence
NC_000913.3	1489088	1489200	RAND_159	.	+	Random sequence
NC_000913.3	1491794	1492002	RAND_161	.	-	Random sequence
NC_000913.3	1494564	1494643	RAND_162	.	-	Random sequence
NC_000913.3	1497610	1497714	RAND_163	.	+	Random sequence
NC_000913.3	1497626	1497684	RAND_164	.	-	Random sequence
NC_000913.3	1504381	1504452	RAND_165	.	+	Random sequence
NC_000913.3	1506430	1506612	RAND_166	.	+	Random sequence
NC_000913.3	1517177	1517553	RAND_167	.	-	Random sequence
NC_000913.3	1519531	1519670	RAND_168	.	-	Random sequence
NC_000913.3	1524883	1524963	RAND_169	.	-	Random sequence
NC_000913.3	1529338	1529415	RAND_170	.	+	Random sequence
NC_000913.3	1529525	1529611	RAND_171	.	-	Random sequence
NC_000913.3	1531088	1531258	RAND_172	.	-	Random sequence
NC_000913.3	15335	15556	RAND_173	.	+	Random sequence
NC_000913.3	1540807	1540886	RAND_174	.	+	Random sequence
NC_000913.3	1541586	1541745	RAND_175	.	-	Random sequence
NC_000913.3	1544643	1544717	RAND_176	.	+	Random sequence
NC_000913.3	1544900	1545008	RAND_177	.	+	Random sequence
NC_000913.3	1548012	1548179	RAND_178	.	-	Random sequence
NC_000913.3	1548113	1548237	RAND_179	.	+	Random sequence
NC_000913.3	1558616	1558720	RAND_180	.	+	Random sequence
NC_000913.3	1570344	1570436	RAND_181	.	-	Random sequence
NC_000913.3	1572196	1572631	RAND_182	.	-	Random sequence
NC_000913.3	1572305	1572391	RAND_183	.	+	Random sequence
NC_000913.3	1575923	1576080	RAND_184	.	-	Random sequence
NC_000913.3	1576101	1576241	RAND_185	.	+	Random sequence
NC_000913.3	1580653	1580700	RAND_186	.	+	Random sequence
NC_000913.3	1584791	1585017	RAND_187	.	+	Random sequence
NC_000913.3	1584983	1586436	RAND_188	.	+	Random sequence
NC_000913.3	1585127	1585182	RAND_189	.	+	Random sequence
NC_000913.3	1587866	1587947	RAND_190	.	-	Random sequence
NC_000913.3	1594354	1594654	RAND_191	.	-	Random sequence
NC_000913.3	159819	159898	RAND_192	.	-	Random sequence
NC_000913.3	1599730	1600092	RAND_193	.	+	Random sequence
NC_000913.3	1605510	1605678	RAND_194	.	+	Random sequence
NC_000913.3	1609615	1609691	RAND_195	.	+	Random sequence
NC_000913.3	1609808	1610057	RAND_196	.	-	Random sequence
NC_000913.3	1609974	1610118	RAND_197	.	-	Random sequence
NC_000913.3	1613813	1613897	RAND_198	.	-	Random sequence
NC_000913.3	1614221	1614313	RAND_199	.	-	Random sequence
NC_000913.3	1616843	1616946	RAND_200	.	-	Random sequence
NC_000913.3	1617792	1617985	RAND_201	.	-	Random sequence
NC_000913.3	1621282	1621345	RAND_202	.	+	Random sequence
NC_000913.3	1624871	1625062	RAND_203	.	+	Random sequence
NC_000913.3	1626279	1626342	RAND_204	.	-	Random sequence
NC_000913.3	1630872	1630949	RAND_205	.	+	Random sequence
NC_000913.3	1640422	1640662	RAND_206	.	-	Random sequence
NC_000913.3	1647526	1647600	RAND_207	.	-	Random sequence
NC_000913.3	1648656	1648765	RAND_208	.	-	Random sequence
NC_000913.3	1649939	1650132	RAND_209	.	-	Random sequence
NC_000913.3	1650373	1650481	RAND_210	.	+	Random sequence
NC_000913.3	1650514	1650718	RAND_211	.	+	Random sequence
NC_000913.3	1654594	1654714	RAND_212	.	+	Random sequence
NC_000913.3	1663992	1664152	RAND_213	.	-	Random sequence
NC_000913.3	1665484	1665568	RAND_214	.	-	Random sequence
NC_000913.3	1666918	1666984	RAND_215	.	-	Random sequence
NC_000913.3	167222	167285	RAND_216	.	-	Random sequence
NC_000913.3	1672913	1672996	RAND_217	.	+	Random sequence
NC_000913.3	1673780	1673858	RAND_218	.	+	Random sequence
NC_000913.3	169427	169482	RAND_219	.	+	Random sequence
NC_000913.3	1695994	1696312	RAND_220	.	-	Random sequence
NC_000913.3	1696920	1697025	RAND_221	.	+	Random sequence
NC_000913.3	169778	169946	RAND_222	.	+	Random sequence
NC_000913.3	1701456	1701548	RAND_223	.	+	Random sequence
NC_000913.3	1715179	1715427	RAND_224	.	+	Random sequence
NC_000913.3	1717261	1717444	RAND_225	.	-	Random sequence
NC_000913.3	1718000	1718083	RAND_226	.	+	Random sequence
NC_000913.3	1719148	1719251	RAND_227	.	+	Random sequence
NC_000913.3	1719244	1719334	RAND_228	.	+	Random sequence
NC_000913.3	1721047	1721152	RAND_229	.	+	Random sequence
NC_000913.3	172156	172235	RAND_230	.	-	Random sequence
NC_000913.3	17286	17494	RAND_231	.	-	Random sequence
NC_000913.3	1730138	1730278	RAND_232	.	+	Random sequence
NC_000913.3	1733878	1734196	RAND_233	.	-	Random sequence
NC_000913.3	1737901	1738079	RAND_234	.	+	Random sequence
NC_000913.3	1746694	1746786	RAND_235	.	+	Random sequence
NC_000913.3	1753655	1753726	RAND_236	.	+	Random sequence
NC_000913.3	1755689	1755794	RAND_237	.	+	Random sequence
NC_000913.3	1757645	1757749	RAND_238	.	+	Random sequence
NC_000913.3	1762323	1762409	RAND_239	.	-	Random sequence
NC_000913.3	1763693	1763855	RAND_240	.	-	Random sequence
NC_000913.3	1764154	1764243	RAND_241	.	-	Random sequence
NC_000913.3	1769788	1769923	RAND_242	.	+	Random sequence
NC_000913.3	177079	177252	RAND_243	.	+	Random sequence
NC_000913.3	1774650	1774820	RAND_244	.	-	Random sequence
NC_000913.3	1776883	1777043	RAND_245	.	-	Random sequence
NC_000913.3	1778311	1778560	RAND_246	.	-	Random sequence
NC_000913.3	178012	178174	RAND_247	.	-	Random sequence
NC_000913.3	1781616	1781683	RAND_248	.	-	Random sequence
NC_000913.3	1787287	1787376	RAND_249	.	-	Random sequence
NC_000913.3	1788968	1789268	RAND_250	.	-	Random sequence
NC_000913.3	1790439	1790516	RAND_251	.	+	Random sequence
NC_000913.3	1790704	1791022	RAND_252	.	-	Random sequence
NC_000913.3	1798301	1798443	RAND_253	.	-	Random sequence
NC_000913.3	1799198	1799279	RAND_254	.	-	Random sequence
NC_000913.3	1803133	1803187	RAND_255	.	+	Random sequence
NC_000913.3	1806231	1806374	RAND_256	.	+	Random sequence
NC_000913.3	1810420	1810509	RAND_257	.	-	Random sequence
NC_000913.3	1817987	1818084	RAND_258	.	-	Random sequence
NC_000913.3	1818708	1818763	RAND_259	.	+	Random sequence
NC_000913.3	182176	182247	RAND_260	.	+	Random sequence
NC_000913.3	1835481	1835721	RAND_261	.	-	Random sequence
NC_000913.3	1835568	1835652	RAND_262	.	-	Random sequence
NC_000913.3	183955	184073	RAND_263	.	+	Random sequence
NC_000913.3	1844121	1844192	RAND_264	.	+	Random sequence
NC_000913.3	1847530	1847848	RAND_265	.	-	Random sequence
NC_000913.3	1850408	1850455	RAND_266	.	+	Random sequence
NC_000913.3	1858928	1859179	RAND_267	.	+	Random sequence
NC_000913.3	1865845	1865980	RAND_268	.	+	Random sequence
NC_000913.3	187042	187342	RAND_269	.	-	Random sequence
NC_000913.3	1872557	1872692	RAND_270	.	+	Random sequence
NC_000913.3	1872626	1872698	RAND_271	.	+	Random sequence
NC_000913.3	1872663	1872820	RAND_272	.	+	Random sequence
NC_000913.3	1872843	1873091	RAND_273	.	+	Random sequence
NC_000913.3	1875342	1875446	RAND_274	.	+	Random sequence
NC_000913.3	1880941	1881244	RAND_275	.	+	Random sequence
NC_000913.3	189573	189636	RAND_276	.	+	Random sequence
NC_000913.3	1899729	1899978	RAND_277	.	-	Random sequence
NC_000913.3	190204	190287	RAND_278	.	+	Random sequence
NC_000913.3	1902295	1902382	RAND_279	.	-	Random sequence
NC_000913.3	1902323	1902409	RAND_280	.	+	Random sequence
NC_000913.3	1904966	1905020	RAND_281	.	+	Random sequence
NC_000913.3	1909490	1909598	RAND_282	.	+	Random sequence
NC_000913.3	191106	191498	RAND_283	.	-	Random sequence
NC_000913.3	1919595	1919739	RAND_284	.	-	Random sequence
NC_000913.3	1920078	1920161	RAND_285	.	+	Random sequence
NC_000913.3	1927611	1927805	RAND_286	.	-	Random sequence
NC_000913.3	1927971	1928220	RAND_287	.	-	Random sequence
NC_000913.3	1935533	1935630	RAND_288	.	-	Random sequence
NC_000913.3	1936557	1936609	RAND_289	.	+	Random sequence
NC_000913.3	1936932	1937122	RAND_290	.	+	Random sequence
NC_000913.3	1942699	1942765	RAND_291	.	+	Random sequence
NC_000913.3	194334	194859	RAND_292	.	-	Random sequence
NC_000913.3	1945580	1945647	RAND_293	.	+	Random sequence
NC_000913.3	1946483	1946550	RAND_294	.	-	Random sequence
NC_000913.3	1948783	1948886	RAND_295	.	-	Random sequence
NC_000913.3	1949499	1949659	RAND_296	.	-	Random sequence
NC_000913.3	1950006	1950083	RAND_297	.	+	Random sequence
NC_000913.3	1952300	1952365	RAND_298	.	+	Random sequence
NC_000913.3	1953895	1954004	RAND_299	.	-	Random sequence
NC_000913.3	1959177	1959262	RAND_300	.	-	Random sequence
NC_000913.3	1961489	1961552	RAND_301	.	+	Random sequence
NC_000913.3	1962558	1962621	RAND_302	.	-	Random sequence
NC_000913.3	1975137	1975299	RAND_303	.	-	Random sequence
NC_000913.3	1978461	1978572	RAND_304	.	+	Random sequence
NC_000913.3	1979345	1979480	RAND_305	.	+	Random sequence
NC_000913.3	198069	198182	RAND_306	.	+	Random sequence
NC_000913.3	1983582	1983882	RAND_307	.	-	Random sequence
NC_000913.3	1993776	1994027	RAND_308	.	+	Random sequence
NC_000913.3	1996431	1996599	RAND_309	.	+	Random sequence
NC_000913.3	1997371	1997428	RAND_310	.	+	Random sequence
NC_000913.3	199797	199984	RAND_311	.	-	Random sequence
NC_000913.3	2000270	2000464	RAND_312	.	+	Random sequence
NC_000913.3	2002210	2002602	RAND_313	.	-	Random sequence
NC_000913.3	2006464	2006899	RAND_314	.	-	Random sequence
NC_000913.3	2007525	2007590	RAND_315	.	+	Random sequence
NC_000913.3	2010530	2010611	RAND_316	.	-	Random sequence
NC_000913.3	2012661	2012717	RAND_317	.	-	Random sequence
NC_000913.3	2017463	2017606	RAND_318	.	+	Random sequence
NC_000913.3	202019	202071	RAND_319	.	+	Random sequence
NC_000913.3	202255	202341	RAND_320	.	+	Random sequence
NC_000913.3	2028110	2028178	RAND_321	.	-	Random sequence
NC_000913.3	202906	203096	RAND_322	.	+	Random sequence
NC_000913.3	2030507	2030755	RAND_323	.	+	Random sequence
NC_000913.3	2041516	2041608	RAND_324	.	-	Random sequence
NC_000913.3	2045107	2045227	RAND_325	.	+	Random sequence
NC_000913.3	2049303	2049389	RAND_326	.	-	Random sequence
NC_000913.3	2051540	2051617	RAND_327	.	+	Random sequence
NC_000913.3	2052467	2052545	RAND_328	.	+	Random sequence
NC_000913.3	2052520	2052663	RAND_329	.	+	Random sequence
NC_000913.3	205521	205725	RAND_330	.	+	Random sequence
NC_000913.3	2056445	2056521	RAND_331	.	+	Random sequence
NC_000913.3	2057915	2058024	RAND_332	.	-	Random sequence
NC_000913.3	2062750	2062815	RAND_333	.	+	Random sequence
NC_000913.3	2062905	2063109	RAND_334	.	+	Random sequence
NC_000913.3	2064363	2064523	RAND_335	.	-	Random sequence
NC_000913.3	2067801	2067994	RAND_336	.	-	Random sequence
NC_000913.3	2068224	2068407	RAND_337	.	-	Random sequence
NC_000913.3	2076980	2077027	RAND_339	.	+	Random sequence
NC_000913.3	2080134	2080338	RAND_340	.	+	Random sequence
NC_000913.3	2081122	2081230	RAND_341	.	+	Random sequence
NC_000913.3	2083410	2083549	RAND_342	.	-	Random sequence
NC_000913.3	2085393	2085485	RAND_343	.	-	Random sequence
NC_000913.3	2087577	2087720	RAND_344	.	+	Random sequence
NC_000913.3	2095584	2095673	RAND_345	.	-	Random sequence
NC_000913.3	209788	209875	RAND_346	.	-	Random sequence
NC_000913.3	2102822	2103184	RAND_347	.	+	Random sequence
NC_000913.3	2103784	2104163	RAND_348	.	+	Random sequence
NC_000913.3	2106582	2106958	RAND_349	.	-	Random sequence
NC_000913.3	2106994	2107072	RAND_350	.	+	Random sequence
NC_000913.3	2109430	2109477	RAND_351	.	-	Random sequence
NC_000913.3	2109867	2109958	RAND_352	.	-	Random sequence
NC_000913.3	2111350	2111417	RAND_353	.	-	Random sequence
NC_000913.3	2115399	2115502	RAND_354	.	+	Random sequence
NC_000913.3	2116024	2116409	RAND_355	.	+	Random sequence
NC_000913.3	2118088	2118164	RAND_356	.	+	Random sequence
NC_000913.3	2118717	2118806	RAND_357	.	-	Random sequence
NC_000913.3	2124344	2124869	RAND_358	.	-	Random sequence
NC_000913.3	2127188	2127414	RAND_359	.	+	Random sequence
NC_000913.3	2129270	2129362	RAND_360	.	-	Random sequence
NC_000913.3	2135209	2135417	RAND_361	.	+	Random sequence
NC_000913.3	2150925	2151165	RAND_362	.	-	Random sequence
NC_000913.3	2151890	2152415	RAND_363	.	-	Random sequence
NC_000913.3	2164311	2164429	RAND_364	.	+	Random sequence
NC_000913.3	2167785	2167859	RAND_365	.	+	Random sequence
NC_000913.3	2168105	2168184	RAND_366	.	-	Random sequence
NC_000913.3	2170328	2170631	RAND_367	.	+	Random sequence
NC_000913.3	2171694	2171802	RAND_368	.	+	Random sequence
NC_000913.3	2173510	2173828	RAND_369	.	-	Random sequence
NC_000913.3	2175727	2175917	RAND_370	.	+	Random sequence
NC_000913.3	2181170	2181282	RAND_371	.	+	Random sequence
NC_000913.3	2183028	2183084	RAND_372	.	-	Random sequence
NC_000913.3	2184462	2184509	RAND_373	.	-	Random sequence
NC_000913.3	2184507	2184715	RAND_374	.	-	Random sequence
NC_000913.3	2187693	2187801	RAND_375	.	+	Random sequence
NC_000913.3	2194058	2194200	RAND_376	.	-	Random sequence
NC_000913.3	2206169	2206254	RAND_377	.	-	Random sequence
NC_000913.3	2207101	2207477	RAND_378	.	-	Random sequence
NC_000913.3	2208683	2208770	RAND_379	.	-	Random sequence
NC_000913.3	2211107	2211184	RAND_380	.	+	Random sequence
NC_000913.3	2213529	2213648	RAND_381	.	+	Random sequence
NC_000913.3	2215145	2216598	RAND_382	.	+	Random sequence
NC_000913.3	2218837	2218994	RAND_383	.	+	Random sequence
NC_000913.3	2222540	2222679	RAND_384	.	-	Random sequence
NC_000913.3	2222818	2222857	RAND_385	.	+	Random sequence
NC_000913.3	2227639	2227883	RAND_386	.	+	Random sequence
NC_000913.3	2230336	2230654	RAND_387	.	-	Random sequence
NC_000913.3	2232743	2233178	RAND_388	.	-	Random sequence
NC_000913.3	2236979	2237139	RAND_389	.	-	Random sequence
NC_000913.3	2246913	2247100	RAND_390	.	-	Random sequence
NC_000913.3	2247747	2247866	RAND_391	.	+	Random sequence
NC_000913.3	2250825	2250996	RAND_392	.	+	Random sequence
NC_000913.3	2253653	2253831	RAND_393	.	+	Random sequence
NC_000913.3	2256477	2256563	RAND_394	.	+	Random sequence
NC_000913.3	2256950	2257030	RAND_395	.	-	Random sequence
NC_000913.3	2258762	2258836	RAND_396	.	+	Random sequence
NC_000913.3	2261689	2261800	RAND_397	.	+	Random sequence
NC_000913.3	2262583	2262672	RAND_398	.	+	Random sequence
NC_000913.3	2266449	2266496	RAND_399	.	-	Random sequence
NC_000913.3	2267123	2267175	RAND_400	.	+	Random sequence
NC_000913.3	2268220	2268538	RAND_401	.	-	Random sequence
NC_000913.3	2268817	2268883	RAND_402	.	-	Random sequence
NC_000913.3	2269766	2269870	RAND_403	.	+	Random sequence
NC_000913.3	2273853	2273939	RAND_404	.	-	Random sequence
NC_000913.3	2275089	2275474	RAND_405	.	+	Random sequence
NC_000913.3	2276122	2276282	RAND_406	.	-	Random sequence
NC_000913.3	2280386	2280462	RAND_407	.	+	Random sequence
NC_000913.3	2281965	2282084	RAND_408	.	+	Random sequence
NC_000913.3	2284090	2284233	RAND_409	.	+	Random sequence
NC_000913.3	2286966	2287070	RAND_410	.	+	Random sequence
NC_000913.3	2287393	2287785	RAND_411	.	-	Random sequence
NC_000913.3	229463	229548	RAND_412	.	-	Random sequence
NC_000913.3	2295651	2295838	RAND_413	.	-	Random sequence
NC_000913.3	2301375	2301619	RAND_414	.	+	Random sequence
NC_000913.3	2308940	2308994	RAND_415	.	+	Random sequence
NC_000913.3	2309743	2309810	RAND_416	.	+	Random sequence
NC_000913.3	2318920	2318983	RAND_417	.	-	Random sequence
NC_000913.3	2319163	2319367	RAND_418	.	+	Random sequence
NC_000913.3	2319994	2320068	RAND_419	.	+	Random sequence
NC_000913.3	2325046	2325364	RAND_420	.	-	Random sequence
NC_000913.3	2325826	2325930	RAND_421	.	+	Random sequence
NC_000913.3	2333799	2334191	RAND_422	.	-	Random sequence
NC_000913.3	2336142	2336382	RAND_423	.	-	Random sequence
NC_000913.3	2341932	2342043	RAND_424	.	+	Random sequence
NC_000913.3	2346735	2346782	RAND_425	.	+	Random sequence
NC_000913.3	2357168	2357281	RAND_426	.	+	Random sequence
NC_000913.3	2364745	2364821	RAND_427	.	+	Random sequence
NC_000913.3	2368288	2368396	RAND_428	.	+	Random sequence
NC_000913.3	2370962	2371132	RAND_429	.	-	Random sequence
NC_000913.3	2371891	2372270	RAND_430	.	+	Random sequence
NC_000913.3	2375111	2375355	RAND_431	.	+	Random sequence
NC_000913.3	237512	237904	RAND_432	.	-	Random sequence
NC_000913.3	2381858	2382025	RAND_433	.	-	Random sequence
NC_000913.3	2384230	2384309	RAND_434	.	+	Random sequence
NC_000913.3	238759	239008	RAND_435	.	-	Random sequence
NC_000913.3	2388689	2388846	RAND_436	.	+	Random sequence
NC_000913.3	2389680	2389798	RAND_437	.	+	Random sequence
NC_000913.3	2390924	2391286	RAND_438	.	+	Random sequence
NC_000913.3	2393313	2393418	RAND_439	.	+	Random sequence
NC_000913.3	2414617	2414708	RAND_440	.	-	Random sequence
NC_000913.3	2417440	2417545	RAND_441	.	+	Random sequence
NC_000913.3	2421267	2421646	RAND_442	.	+	Random sequence
NC_000913.3	2425934	2426024	RAND_443	.	+	Random sequence
NC_000913.3	2429124	2429268	RAND_444	.	-	Random sequence
NC_000913.3	2431154	2431232	RAND_445	.	+	Random sequence
NC_000913.3	2434015	2434154	RAND_446	.	-	Random sequence
NC_000913.3	2450058	2450583	RAND_447	.	-	Random sequence
NC_000913.3	2450288	2450482	RAND_448	.	+	Random sequence
NC_000913.3	2450667	2450772	RAND_449	.	-	Random sequence
NC_000913.3	2453546	2453631	RAND_450	.	-	Random sequence
NC_000913.3	2466234	2466460	RAND_451	.	+	Random sequence
NC_000913.3	2466310	2466483	RAND_452	.	+	Random sequence
NC_000913.3	2467929	2468012	RAND_453	.	+	Random sequence
NC_000913.3	2472208	2472285	RAND_454	.	+	Random sequence
NC_000913.3	2473320	2473409	RAND_455	.	+	Random sequence
NC_000913.3	2474020	2474246	RAND_456	.	+	Random sequence
NC_000913.3	2474868	2475303	RAND_457	.	-	Random sequence
NC_000913.3	2476618	2476708	RAND_458	.	+	Random sequence
NC_000913.3	2477409	2477580	RAND_459	.	+	Random sequence
NC_000913.3	2484988	2485154	RAND_460	.	-	Random sequence
NC_000913.3	248535	248722	RAND_461	.	-	Random sequence
NC_000913.3	2489740	2489948	RAND_462	.	-	Random sequence
NC_000913.3	2490917	2491077	RAND_463	.	-	Random sequence
NC_000913.3	2502435	2502686	RAND_464	.	+	Random sequence
NC_000913.3	2505	2616	RAND_465	.	+	Random sequence
NC_000913.3	2513432	2513498	RAND_466	.	+	Random sequence
NC_000913.3	2522486	2522646	RAND_467	.	-	Random sequence
NC_000913.3	2529826	2529993	RAND_468	.	-	Random sequence
NC_000913.3	2530768	2530888	RAND_469	.	+	Random sequence
NC_000913.3	253077	253220	RAND_470	.	-	Random sequence
NC_000913.3	2543908	2544016	RAND_471	.	+	Random sequence
NC_000913.3	2549140	2549322	RAND_472	.	+	Random sequence
NC_000913.3	2552292	2552363	RAND_473	.	+	Random sequence
NC_000913.3	2557178	2557291	RAND_474	.	+	Random sequence
NC_000913.3	2561349	2561425	RAND_475	.	+	Random sequence
NC_000913.3	2573108	2573316	RAND_476	.	+	Random sequence
NC_000913.3	2580025	2580101	RAND_477	.	+	Random sequence
NC_000913.3	2586977	2587345	RAND_478	.	-	Random sequence
NC_000913.3	2591020	2591075	RAND_479	.	+	Random sequence
NC_000913.3	2591128	2591271	RAND_480	.	-	Random sequence
NC_000913.3	2593909	2595362	RAND_481	.	+	Random sequence
NC_000913.3	2594870	2594937	RAND_482	.	-	Random sequence
NC_000913.3	2596410	2596604	RAND_483	.	+	Random sequence
NC_000913.3	2596845	2596956	RAND_484	.	+	Random sequence
NC_000913.3	2597782	2597894	RAND_485	.	+	Random sequence
NC_000913.3	260030	260148	RAND_486	.	+	Random sequence
NC_000913.3	2602536	2602623	RAND_487	.	-	Random sequence
NC_000913.3	260454	260517	RAND_488	.	+	Random sequence
NC_000913.3	2605181	2605272	RAND_489	.	-	Random sequence
NC_000913.3	2610631	2610717	RAND_490	.	+	Random sequence
NC_000913.3	2612674	2612922	RAND_491	.	+	Random sequence
NC_000913.3	2616014	2616263	RAND_492	.	-	Random sequence
NC_000913.3	2621100	2621268	RAND_493	.	+	Random sequence
NC_000913.3	2625160	2625271	RAND_494	.	+	Random sequence
NC_000913.3	2627506	2628031	RAND_495	.	-	Random sequence
NC_000913.3	2628745	2628888	RAND_496	.	-	Random sequence
NC_000913.3	264396	264488	RAND_497	.	+	Random sequence
NC_000913.3	2649751	2649893	RAND_498	.	-	Random sequence
NC_000913.3	2652179	2652265	RAND_499	.	-	Random sequence
NC_000913.3	2655052	2655577	RAND_500	.	-	Random sequence
NC_000913.3	2663353	2663434	RAND_501	.	-	Random sequence
NC_000913.3	2666362	2666505	RAND_502	.	-	Random sequence
NC_000913.3	2668700	2668891	RAND_503	.	+	Random sequence
NC_000913.3	2671615	2671705	RAND_504	.	+	Random sequence
NC_000913.3	2675282	2675345	RAND_505	.	-	Random sequence
NC_000913.3	2682246	2682309	RAND_506	.	+	Random sequence
NC_000913.3	268274	268366	RAND_507	.	+	Random sequence
NC_000913.3	2688568	2688741	RAND_508	.	+	Random sequence
NC_000913.3	269580	269683	RAND_509	.	-	Random sequence
NC_000913.3	270188	270242	RAND_511	.	+	Random sequence
NC_000913.3	27022	27182	RAND_512	.	-	Random sequence
NC_000913.3	2702282	2702658	RAND_513	.	-	Random sequence
NC_000913.3	2703558	2703662	RAND_514	.	+	Random sequence
NC_000913.3	2705712	2705872	RAND_515	.	-	Random sequence
NC_000913.3	2707025	2707274	RAND_516	.	-	Random sequence
NC_000913.3	2707629	2707823	RAND_517	.	-	Random sequence
NC_000913.3	2708059	2708168	RAND_518	.	-	Random sequence
NC_000913.3	2710635	2710727	RAND_519	.	+	Random sequence
NC_000913.3	2710773	2710862	RAND_520	.	+	Random sequence
NC_000913.3	2717886	2717965	RAND_521	.	+	Random sequence
NC_000913.3	272209	272298	RAND_522	.	+	Random sequence
NC_000913.3	2731523	2731826	RAND_523	.	+	Random sequence
NC_000913.3	2731873	2732099	RAND_524	.	+	Random sequence
NC_000913.3	2732415	2732527	RAND_525	.	+	Random sequence
NC_000913.3	2734494	2734886	RAND_526	.	-	Random sequence
NC_000913.3	2734565	2734637	RAND_527	.	+	Random sequence
NC_000913.3	2738336	2738383	RAND_528	.	-	Random sequence
NC_000913.3	2738745	2738889	RAND_529	.	-	Random sequence
NC_000913.3	2738750	2739129	RAND_530	.	+	Random sequence
NC_000913.3	2739006	2739077	RAND_531	.	+	Random sequence
NC_000913.3	2745957	2746014	RAND_532	.	+	Random sequence
NC_000913.3	2758141	2758389	RAND_533	.	+	Random sequence
NC_000913.3	2759737	2759804	RAND_534	.	-	Random sequence
NC_000913.3	2761949	2762092	RAND_535	.	+	Random sequence
NC_000913.3	2763702	2763873	RAND_536	.	+	Random sequence
NC_000913.3	2769405	2769583	RAND_537	.	+	Random sequence
NC_000913.3	2769531	2769586	RAND_538	.	+	Random sequence
NC_000913.3	2770338	2770586	RAND_539	.	+	Random sequence
NC_000913.3	2780441	2780552	RAND_540	.	+	Random sequence
NC_000913.3	2781365	2781445	RAND_541	.	-	Random sequence
NC_000913.3	2791208	2791287	RAND_542	.	-	Random sequence
NC_000913.3	2791420	2791477	RAND_543	.	+	Random sequence
NC_000913.3	2792356	2792543	RAND_544	.	-	Random sequence
NC_000913.3	2799037	2799145	RAND_545	.	+	Random sequence
NC_000913.3	2801769	2801963	RAND_546	.	-	Random sequence
NC_000913.3	2802562	2802880	RAND_547	.	-	Random sequence
NC_000913.3	2806575	2806943	RAND_548	.	-	Random sequence
NC_000913.3	2807993	2808153	RAND_549	.	-	Random sequence
NC_000913.3	2808254	2808397	RAND_550	.	+	Random sequence
NC_000913.3	2820618	2820812	RAND_551	.	+	Random sequence
NC_000913.3	2821255	2821359	RAND_552	.	+	Random sequence
NC_000913.3	2827728	2827817	RAND_553	.	-	Random sequence
NC_000913.3	2831074	2831182	RAND_554	.	+	Random sequence
NC_000913.3	284113	284300	RAND_555	.	+	Random sequence
NC_000913.3	2843062	2843109	RAND_556	.	+	Random sequence
NC_000913.3	2847650	2847792	RAND_557	.	-	Random sequence
NC_000913.3	2850105	2850161	RAND_558	.	-	Random sequence
NC_000913.3	286271	286411	RAND_559	.	+	Random sequence
NC_000913.3	2866866	2867001	RAND_560	.	+	Random sequence
NC_000913.3	2867653	2867719	RAND_561	.	+	Random sequence
NC_000913.3	2871111	2871165	RAND_562	.	+	Random sequence
NC_000913.3	2871245	2871427	RAND_563	.	+	Random sequence
NC_000913.3	2872017	2872161	RAND_564	.	-	Random sequence
NC_000913.3	2874685	2874766	RAND_565	.	-	Random sequence
NC_000913.3	2875431	2875510	RAND_566	.	+	Random sequence
NC_000913.3	2875528	2875777	RAND_567	.	-	Random sequence
NC_000913.3	2881638	2881941	RAND_568	.	+	Random sequence
NC_000913.3	2884861	2885116	RAND_569	.	+	Random sequence
NC_000913.3	2884906	2884989	RAND_570	.	+	Random sequence
NC_000913.3	2892432	2892517	RAND_571	.	-	Random sequence
NC_000913.3	2892795	2892887	RAND_572	.	+	Random sequence
NC_000913.3	2893989	2894081	RAND_573	.	-	Random sequence
NC_000913.3	2894016	2894378	RAND_574	.	+	Random sequence
NC_000913.3	2896247	2896382	RAND_575	.	+	Random sequence
NC_000913.3	2896816	2896921	RAND_576	.	-	Random sequence
NC_000913.3	2898709	2898775	RAND_577	.	-	Random sequence
NC_000913.3	2899188	2899291	RAND_578	.	+	Random sequence
NC_000913.3	2905972	2906154	RAND_579	.	+	Random sequence
NC_000913.3	2910826	2910999	RAND_580	.	+	Random sequence
NC_000913.3	2912238	2912316	RAND_581	.	+	Random sequence
NC_000913.3	2921510	2921599	RAND_582	.	+	Random sequence
NC_000913.3	2923830	2923906	RAND_583	.	+	Random sequence
NC_000913.3	2924604	2924671	RAND_584	.	-	Random sequence
NC_000913.3	2928002	2928250	RAND_585	.	+	Random sequence
NC_000913.3	2930191	2930361	RAND_586	.	-	Random sequence
NC_000913.3	2934356	2934543	RAND_587	.	+	Random sequence
NC_000913.3	293569	293729	RAND_588	.	-	Random sequence
NC_000913.3	293945	294056	RAND_589	.	+	Random sequence
NC_000913.3	2943136	2943210	RAND_590	.	+	Random sequence
NC_000913.3	2946039	2946222	RAND_591	.	-	Random sequence
NC_000913.3	2964043	2964098	RAND_592	.	+	Random sequence
NC_000913.3	2966121	2966201	RAND_593	.	-	Random sequence
NC_000913.3	2972673	2974126	RAND_594	.	+	Random sequence
NC_000913.3	2982798	2982864	RAND_595	.	+	Random sequence
NC_000913.3	298692	298870	RAND_596	.	+	Random sequence
NC_000913.3	2990286	2990457	RAND_597	.	+	Random sequence
NC_000913.3	2991537	2991696	RAND_598	.	-	Random sequence
NC_000913.3	3008590	3008756	RAND_599	.	-	Random sequence
NC_000913.3	3011561	3011624	RAND_600	.	-	Random sequence
NC_000913.3	3020194	3020365	RAND_601	.	+	Random sequence
NC_000913.3	3020623	3020790	RAND_602	.	-	Random sequence
NC_000913.3	3020910	3021213	RAND_603	.	+	Random sequence
NC_000913.3	3023713	3023921	RAND_604	.	+	Random sequence
NC_000913.3	3026173	3026541	RAND_605	.	-	Random sequence
NC_000913.3	3026651	3026842	RAND_606	.	+	Random sequence
NC_000913.3	3033936	3034028	RAND_607	.	+	Random sequence
NC_000913.3	3034476	3034531	RAND_608	.	+	Random sequence
NC_000913.3	3038479	3038550	RAND_609	.	+	Random sequence
NC_000913.3	3038633	3038704	RAND_610	.	+	Random sequence
NC_000913.3	3038877	3038974	RAND_611	.	-	Random sequence
NC_000913.3	3041756	3041823	RAND_612	.	+	Random sequence
NC_000913.3	3046428	3046622	RAND_613	.	+	Random sequence
NC_000913.3	3052962	3053043	RAND_614	.	-	Random sequence
NC_000913.3	3054622	3054779	RAND_615	.	+	Random sequence
NC_000913.3	3060763	3060866	RAND_616	.	+	Random sequence
NC_000913.3	3063821	3063909	RAND_617	.	+	Random sequence
NC_000913.3	3064727	3064783	RAND_618	.	-	Random sequence
NC_000913.3	3078094	3078237	RAND_619	.	+	Random sequence
NC_000913.3	3081314	3081385	RAND_620	.	+	Random sequence
NC_000913.3	3084165	3084231	RAND_621	.	+	Random sequence
NC_000913.3	3088202	3088385	RAND_622	.	-	Random sequence
NC_000913.3	3090825	3090901	RAND_623	.	+	Random sequence
NC_000913.3	3094469	3094845	RAND_624	.	-	Random sequence
NC_000913.3	3103475	3103635	RAND_625	.	-	Random sequence
NC_000913.3	3112455	3112535	RAND_626	.	-	Random sequence
NC_000913.3	3117738	3118123	RAND_627	.	+	Random sequence
NC_000913.3	3119053	3119137	RAND_628	.	-	Random sequence
NC_000913.3	3132247	3132336	RAND_629	.	+	Random sequence
NC_000913.3	3134392	3134444	RAND_630	.	+	Random sequence
NC_000913.3	3138510	3138596	RAND_631	.	-	Random sequence
NC_000913.3	3142581	3142768	RAND_632	.	+	Random sequence
NC_000913.3	3147029	3147108	RAND_633	.	-	Random sequence
NC_000913.3	3153927	3154001	RAND_634	.	-	Random sequence
NC_000913.3	3154549	3154617	RAND_635	.	-	Random sequence
NC_000913.3	3156423	3156520	RAND_636	.	-	Random sequence
NC_000913.3	3159956	3160030	RAND_637	.	+	Random sequence
NC_000913.3	316109	316251	RAND_638	.	-	Random sequence
NC_000913.3	3173753	3173923	RAND_639	.	-	Random sequence
NC_000913.3	3176531	3176621	RAND_640	.	+	Random sequence
NC_000913.3	318244	318291	RAND_641	.	+	Random sequence
NC_000913.3	3182453	3182661	RAND_642	.	-	Random sequence
NC_000913.3	3185126	3185192	RAND_643	.	-	Random sequence
NC_000913.3	3191465	3191600	RAND_644	.	+	Random sequence
NC_000913.3	3193113	3193306	RAND_645	.	-	Random sequence
NC_000913.3	3196280	3196580	RAND_646	.	-	Random sequence
NC_000913.3	319846	320008	RAND_647	.	-	Random sequence
NC_000913.3	320017	320103	RAND_648	.	-	Random sequence
NC_000913.3	3203688	3203881	RAND_649	.	-	Random sequence
NC_000913.3	3211239	3211322	RAND_650	.	+	Random sequence
NC_000913.3	3221892	3221977	RAND_651	.	-	Random sequence
NC_000913.3	3237033	3237241	RAND_652	.	+	Random sequence
NC_000913.3	3237660	3237864	RAND_653	.	+	Random sequence
NC_000913.3	3241910	3242053	RAND_655	.	+	Random sequence
NC_000913.3	3246694	3246803	RAND_656	.	-	Random sequence
NC_000913.3	325540	325632	RAND_657	.	-	Random sequence
NC_000913.3	32583	32753	RAND_658	.	-	Random sequence
NC_000913.3	3259611	3259685	RAND_659	.	+	Random sequence
NC_000913.3	3261823	3261931	RAND_660	.	+	Random sequence
NC_000913.3	3271739	3271843	RAND_661	.	+	Random sequence
NC_000913.3	3273155	3273325	RAND_662	.	-	Random sequence
NC_000913.3	3275085	3275139	RAND_663	.	+	Random sequence
NC_000913.3	3276967	3277110	RAND_664	.	+	Random sequence
NC_000913.3	3281602	3281693	RAND_665	.	-	Random sequence
NC_000913.3	3286113	3286256	RAND_666	.	+	Random sequence
NC_000913.3	3287753	3287824	RAND_667	.	+	Random sequence
NC_000913.3	3289066	3289158	RAND_668	.	+	Random sequence
NC_000913.3	3289864	3289976	RAND_669	.	+	Random sequence
NC_000913.3	329045	329157	RAND_670	.	+	Random sequence
NC_000913.3	3290925	3291003	RAND_671	.	+	Random sequence
NC_000913.3	3294840	3295027	RAND_672	.	-	Random sequence
NC_000913.3	330733	330877	RAND_673	.	-	Random sequence
NC_000913.3	3309191	3309263	RAND_674	.	+	Random sequence
NC_000913.3	3310960	3311126	RAND_675	.	-	Random sequence
NC_000913.3	3311982	3312056	RAND_676	.	+	Random sequence
NC_000913.3	3312024	3312167	RAND_677	.	+	Random sequence
NC_000913.3	3316258	3316326	RAND_678	.	-	Random sequence
NC_000913.3	3318270	3318430	RAND_679	.	-	Random sequence
NC_000913.3	332072	332448	RAND_680	.	-	Random sequence
NC_000913.3	3323557	3323806	RAND_681	.	-	Random sequence
NC_000913.3	3324876	3325033	RAND_682	.	-	Random sequence
NC_000913.3	3332108	3332252	RAND_683	.	-	Random sequence
NC_000913.3	3335838	3335921	RAND_684	.	+	Random sequence
NC_000913.3	3336491	3336595	RAND_685	.	+	Random sequence
NC_000913.3	3337066	3337121	RAND_686	.	+	Random sequence
NC_000913.3	3342965	3343070	RAND_687	.	-	Random sequence
NC_000913.3	3350012	3350059	RAND_688	.	-	Random sequence
NC_000913.3	3350806	3350993	RAND_689	.	+	Random sequence
NC_000913.3	3353691	3353795	RAND_690	.	+	Random sequence
NC_000913.3	3357122	3357177	RAND_691	.	+	Random sequence
NC_000913.3	3360616	3360735	RAND_692	.	+	Random sequence
NC_000913.3	3361930	3362087	RAND_693	.	-	Random sequence
NC_000913.3	3365407	3365446	RAND_694	.	+	Random sequence
NC_000913.3	3368476	3369001	RAND_695	.	-	Random sequence
NC_000913.3	3370954	3371122	RAND_696	.	+	Random sequence
NC_000913.3	3371308	3371394	RAND_697	.	-	Random sequence
NC_000913.3	3377310	3377454	RAND_698	.	+	Random sequence
NC_000913.3	3379858	3379976	RAND_699	.	+	Random sequence
NC_000913.3	3388426	3388544	RAND_700	.	+	Random sequence
NC_000913.3	3389871	3390042	RAND_701	.	+	Random sequence
NC_000913.3	3390894	3391194	RAND_702	.	-	Random sequence
NC_000913.3	3391155	3391294	RAND_703	.	-	Random sequence
NC_000913.3	3394834	3394953	RAND_704	.	+	Random sequence
NC_000913.3	3395648	3395731	RAND_705	.	+	Random sequence
NC_000913.3	3397108	3397470	RAND_706	.	+	Random sequence
NC_000913.3	3400796	3400953	RAND_707	.	+	Random sequence
NC_000913.3	3401987	3402178	RAND_708	.	+	Random sequence
NC_000913.3	3402871	3403306	RAND_709	.	-	Random sequence
NC_000913.3	3403003	3403066	RAND_710	.	+	Random sequence
NC_000913.3	3405211	3405346	RAND_711	.	+	Random sequence
NC_000913.3	3408124	3408191	RAND_712	.	-	Random sequence
NC_000913.3	3410494	3410633	RAND_713	.	-	Random sequence
NC_000913.3	3413095	3413254	RAND_714	.	-	Random sequence
NC_000913.3	3417726	3417783	RAND_715	.	+	Random sequence
NC_000913.3	3419405	3419705	RAND_716	.	-	Random sequence
NC_000913.3	3424497	3424609	RAND_717	.	+	Random sequence
NC_000913.3	3429052	3429171	RAND_718	.	+	Random sequence
NC_000913.3	3434721	3435106	RAND_719	.	+	Random sequence
NC_000913.3	3438386	3438452	RAND_720	.	+	Random sequence
NC_000913.3	3440385	3440524	RAND_721	.	-	Random sequence
NC_000913.3	3452054	3452121	RAND_722	.	+	Random sequence
NC_000913.3	3456603	3456742	RAND_723	.	-	Random sequence
NC_000913.3	3458404	3458487	RAND_724	.	+	Random sequence
NC_000913.3	346320	346503	RAND_725	.	-	Random sequence
NC_000913.3	3463344	3463431	RAND_726	.	-	Random sequence
NC_000913.3	3464818	3464896	RAND_727	.	+	Random sequence
NC_000913.3	347184	347319	RAND_728	.	+	Random sequence
NC_000913.3	3480898	3481283	RAND_729	.	+	Random sequence
NC_000913.3	3481807	3481881	RAND_730	.	-	Random sequence
NC_000913.3	3483102	3483237	RAND_731	.	+	Random sequence
NC_000913.3	3485252	3485324	RAND_732	.	+	Random sequence
NC_000913.3	3489087	3489466	RAND_733	.	+	Random sequence
NC_000913.3	3490085	3490159	RAND_734	.	+	Random sequence
NC_000913.3	3490725	3490783	RAND_735	.	-	Random sequence
NC_000913.3	3496446	3496640	RAND_736	.	+	Random sequence
NC_000913.3	3496977	3497069	RAND_737	.	-	Random sequence
NC_000913.3	3499843	3499908	RAND_738	.	+	Random sequence
NC_000913.3	3500608	3500674	RAND_739	.	-	Random sequence
NC_000913.3	3502714	3502880	RAND_740	.	-	Random sequence
NC_000913.3	3502850	3502929	RAND_741	.	-	Random sequence
NC_000913.3	3503694	3503887	RAND_742	.	-	Random sequence
NC_000913.3	3510169	3510417	RAND_743	.	+	Random sequence
NC_000913.3	3511925	3511999	RAND_744	.	-	Random sequence
NC_000913.3	351379	351518	RAND_745	.	-	Random sequence
NC_000913.3	3516054	3516178	RAND_746	.	+	Random sequence
NC_000913.3	3516250	3516423	RAND_747	.	+	Random sequence
NC_000913.3	351746	352181	RAND_748	.	-	Random sequence
NC_000913.3	3520038	3520177	RAND_749	.	-	Random sequence
NC_000913.3	3521150	3521255	RAND_750	.	-	Random sequence
NC_000913.3	3533065	3533225	RAND_751	.	-	Random sequence
NC_000913.3	3533671	3533815	RAND_752	.	+	Random sequence
NC_000913.3	3536256	3536395	RAND_753	.	-	Random sequence
NC_000913.3	3539999	3540378	RAND_754	.	+	Random sequence
NC_000913.3	3541305	3541425	RAND_755	.	+	Random sequence
NC_000913.3	3546811	3547001	RAND_756	.	+	Random sequence
NC_000913.3	3557433	3557525	RAND_757	.	+	Random sequence
NC_000913.3	3562394	3562433	RAND_758	.	+	Random sequence
NC_000913.3	3562607	3562693	RAND_759	.	-	Random sequence
NC_000913.3	3565096	3565193	RAND_760	.	-	Random sequence
NC_000913.3	3570648	3570805	RAND_761	.	+	Random sequence
NC_000913.3	3572991	3573058	RAND_762	.	-	Random sequence
NC_000913.3	3579318	3579512	RAND_763	.	-	Random sequence
NC_000913.3	3580238	3580294	RAND_764	.	-	Random sequence
NC_000913.3	3584225	3584543	RAND_765	.	-	Random sequence
NC_000913.3	3587226	3587297	RAND_766	.	+	Random sequence
NC_000913.3	3591917	3592074	RAND_767	.	-	Random sequence
NC_000913.3	3594802	3594889	RAND_768	.	-	Random sequence
NC_000913.3	3602835	3604288	RAND_769	.	+	Random sequence
NC_000913.3	3603936	3604010	RAND_770	.	+	Random sequence
NC_000913.3	3609539	3609597	RAND_771	.	-	Random sequence
NC_000913.3	3614755	3614822	RAND_772	.	+	Random sequence
NC_000913.3	3626606	3626711	RAND_773	.	-	Random sequence
NC_000913.3	3627325	3627364	RAND_774	.	+	Random sequence
NC_000913.3	362903	363008	RAND_775	.	+	Random sequence
NC_000913.3	3636184	3636292	RAND_776	.	+	Random sequence
NC_000913.3	3641539	3641625	RAND_777	.	-	Random sequence
NC_000913.3	3649952	3650035	RAND_778	.	+	Random sequence
NC_000913.3	3662417	3662556	RAND_779	.	-	Random sequence
NC_000913.3	3667833	3668081	RAND_780	.	+	Random sequence
NC_000913.3	3669612	3669690	RAND_781	.	+	Random sequence
NC_000913.3	3670958	3671207	RAND_782	.	-	Random sequence
NC_000913.3	3684158	3684276	RAND_783	.	+	Random sequence
NC_000913.3	3685210	3685572	RAND_784	.	+	Random sequence
NC_000913.3	3690830	3691012	RAND_785	.	+	Random sequence
NC_000913.3	3692572	3692680	RAND_786	.	+	Random sequence
NC_000913.3	3692862	3693040	RAND_787	.	+	Random sequence
NC_000913.3	369290	369395	RAND_788	.	-	Random sequence
NC_000913.3	369417	369509	RAND_789	.	-	Random sequence
NC_000913.3	3698188	3698268	RAND_790	.	-	Random sequence
NC_000913.3	3699176	3699285	RAND_791	.	-	Random sequence
NC_000913.3	3701589	3701673	RAND_792	.	-	Random sequence
NC_000913.3	3703818	3703960	RAND_793	.	-	Random sequence
NC_000913.3	371031	371204	RAND_794	.	+	Random sequence
NC_000913.3	3718854	3718933	RAND_795	.	+	Random sequence
NC_000913.3	3720559	3720633	RAND_796	.	+	Random sequence
NC_000913.3	3725040	3725284	RAND_797	.	+	Random sequence
NC_000913.3	3727946	3728136	RAND_798	.	+	Random sequence
NC_000913.3	3728353	3728411	RAND_799	.	-	Random sequence
NC_000913.3	3730145	3730200	RAND_800	.	+	Random sequence
NC_000913.3	3731318	3731429	RAND_801	.	+	Random sequence
NC_000913.3	3731601	3731721	RAND_802	.	+	Random sequence
NC_000913.3	3737858	3737925	RAND_803	.	-	Random sequence
NC_000913.3	3738119	3738306	RAND_804	.	+	Random sequence
NC_000913.3	3738508	3738681	RAND_805	.	+	Random sequence
NC_000913.3	3743210	3743273	RAND_806	.	+	Random sequence
NC_000913.3	3743713	3743870	RAND_807	.	-	Random sequence
NC_000913.3	3746195	3746251	RAND_808	.	-	Random sequence
NC_000913.3	3746927	3747131	RAND_809	.	+	Random sequence
NC_000913.3	375044	375295	RAND_810	.	+	Random sequence
NC_000913.3	375087	375308	RAND_811	.	+	Random sequence
NC_000913.3	3753260	3753344	RAND_812	.	-	Random sequence
NC_000913.3	3756819	3756887	RAND_813	.	-	Random sequence
NC_000913.3	3758716	3758967	RAND_814	.	+	Random sequence
NC_000913.3	3759938	3760129	RAND_815	.	+	Random sequence
NC_000913.3	3763536	3763649	RAND_816	.	+	Random sequence
NC_000913.3	3768284	3768347	RAND_817	.	+	Random sequence
NC_000913.3	377260	377468	RAND_818	.	+	Random sequence
NC_000913.3	3776050	3776212	RAND_819	.	-	Random sequence
NC_000913.3	3776239	3776383	RAND_820	.	+	Random sequence
NC_000913.3	3776916	3777007	RAND_821	.	-	Random sequence
NC_000913.3	3780767	3780924	RAND_822	.	-	Random sequence
NC_000913.3	3782666	3782758	RAND_823	.	-	Random sequence
NC_000913.3	378651	378725	RAND_824	.	-	Random sequence
NC_000913.3	3787025	3787091	RAND_825	.	-	Random sequence
NC_000913.3	3787157	3787243	RAND_826	.	-	Random sequence
NC_000913.3	3788376	3788450	RAND_827	.	+	Random sequence
NC_000913.3	3790153	3790293	RAND_828	.	+	Random sequence
NC_000913.3	3791433	3791572	RAND_829	.	-	Random sequence
NC_000913.3	3793734	3793800	RAND_830	.	+	Random sequence
NC_000913.3	3795974	3796223	RAND_831	.	-	Random sequence
NC_000913.3	3799147	3799258	RAND_832	.	+	Random sequence
NC_000913.3	3805189	3805313	RAND_833	.	+	Random sequence
NC_000913.3	3813149	3813284	RAND_834	.	+	Random sequence
NC_000913.3	3813738	3813895	RAND_835	.	-	Random sequence
NC_000913.3	381656	381956	RAND_836	.	-	Random sequence
NC_000913.3	3821902	3822061	RAND_837	.	-	Random sequence
NC_000913.3	3825497	3825745	RAND_838	.	+	Random sequence
NC_000913.3	3830704	3830847	RAND_839	.	-	Random sequence
NC_000913.3	3834410	3834484	RAND_840	.	+	Random sequence
NC_000913.3	3834653	3834812	RAND_841	.	-	Random sequence
NC_000913.3	3840283	3840470	RAND_842	.	-	Random sequence
NC_000913.3	3843505	3843583	RAND_843	.	+	Random sequence
NC_000913.3	3845955	3846031	RAND_844	.	+	Random sequence
NC_000913.3	3854469	3854636	RAND_845	.	-	Random sequence
NC_000913.3	3857482	3857861	RAND_846	.	+	Random sequence
NC_000913.3	3866008	3866121	RAND_847	.	+	Random sequence
NC_000913.3	3868321	3868464	RAND_848	.	-	Random sequence
NC_000913.3	3871086	3871225	RAND_849	.	-	Random sequence
NC_000913.3	3873892	3874031	RAND_850	.	-	Random sequence
NC_000913.3	3874337	3874423	RAND_851	.	-	Random sequence
NC_000913.3	3875166	3875374	RAND_852	.	-	Random sequence
NC_000913.3	3893564	3893815	RAND_853	.	+	Random sequence
NC_000913.3	3894172	3894275	RAND_854	.	+	Random sequence
NC_000913.3	3896101	3896148	RAND_855	.	-	Random sequence
NC_000913.3	3896530	3896595	RAND_856	.	+	Random sequence
NC_000913.3	3898388	3898496	RAND_857	.	+	Random sequence
NC_000913.3	3900958	3901166	RAND_858	.	+	Random sequence
NC_000913.3	3901717	3901859	RAND_859	.	-	Random sequence
NC_000913.3	3902213	3902268	RAND_860	.	+	Random sequence
NC_000913.3	3902748	3902919	RAND_861	.	+	Random sequence
NC_000913.3	3906390	3906473	RAND_862	.	+	Random sequence
NC_000913.3	3913955	3914137	RAND_863	.	+	Random sequence
NC_000913.3	3915238	3915349	RAND_864	.	+	Random sequence
NC_000913.3	3915930	3916033	RAND_865	.	-	Random sequence
NC_000913.3	3916074	3916161	RAND_866	.	-	Random sequence
NC_000913.3	3917884	3918046	RAND_867	.	-	Random sequence
NC_000913.3	3919870	3919960	RAND_868	.	+	Random sequence
NC_000913.3	3927264	3927399	RAND_869	.	+	Random sequence
NC_000913.3	3930981	3931073	RAND_870	.	+	Random sequence
NC_000913.3	3934473	3934593	RAND_871	.	+	Random sequence
NC_000913.3	3935883	3935968	RAND_872	.	-	Random sequence
NC_000913.3	3940493	3940701	RAND_873	.	-	Random sequence
NC_000913.3	3943718	3943772	RAND_874	.	+	Random sequence
NC_000913.3	3944190	3944330	RAND_875	.	+	Random sequence
NC_000913.3	3951755	3951820	RAND_876	.	+	Random sequence
NC_000913.3	3953703	3953896	RAND_877	.	-	Random sequence
NC_000913.3	3960766	3960939	RAND_878	.	+	Random sequence
NC_000913.3	396178	396270	RAND_879	.	+	Random sequence
NC_000913.3	3964248	3964456	RAND_880	.	-	Random sequence
NC_000913.3	3966017	3966200	RAND_881	.	-	Random sequence
NC_000913.3	3981599	3983052	RAND_882	.	+	Random sequence
NC_000913.3	3981946	3982058	RAND_883	.	+	Random sequence
NC_000913.3	3983935	3984018	RAND_884	.	+	Random sequence
NC_000913.3	398463	398521	RAND_885	.	-	Random sequence
NC_000913.3	3996175	3996478	RAND_886	.	+	Random sequence
NC_000913.3	4001661	4001713	RAND_887	.	+	Random sequence
NC_000913.3	4002411	4002637	RAND_888	.	+	Random sequence
NC_000913.3	4002437	4002604	RAND_889	.	-	Random sequence
NC_000913.3	4004415	4004524	RAND_890	.	-	Random sequence
NC_000913.3	4010197	4010423	RAND_891	.	+	Random sequence
NC_000913.3	4011600	4011849	RAND_892	.	-	Random sequence
NC_000913.3	4012678	4012735	RAND_893	.	+	Random sequence
NC_000913.3	4018807	4018951	RAND_894	.	+	Random sequence
NC_000913.3	4022300	4022600	RAND_895	.	-	Random sequence
NC_000913.3	4022855	4022960	RAND_896	.	+	Random sequence
NC_000913.3	4028412	4028663	RAND_897	.	+	Random sequence
NC_000913.3	402880	402943	RAND_898	.	-	Random sequence
NC_000913.3	4037736	4037808	RAND_899	.	+	Random sequence
NC_000913.3	4052510	4052589	RAND_900	.	+	Random sequence
NC_000913.3	4059599	4059767	RAND_902	.	+	Random sequence
NC_000913.3	4059858	4059966	RAND_903	.	+	Random sequence
NC_000913.3	4063418	4063853	RAND_904	.	-	Random sequence
NC_000913.3	4064841	4064945	RAND_905	.	+	Random sequence
NC_000913.3	4068355	4068447	RAND_906	.	-	Random sequence
NC_000913.3	4071844	4071947	RAND_907	.	+	Random sequence
NC_000913.3	4072007	4072149	RAND_908	.	-	Random sequence
NC_000913.3	4072755	4072860	RAND_909	.	-	Random sequence
NC_000913.3	4094324	4094448	RAND_910	.	+	Random sequence
NC_000913.3	4096601	4096767	RAND_911	.	-	Random sequence
NC_000913.3	4098227	4098367	RAND_912	.	+	Random sequence
NC_000913.3	4098497	4098889	RAND_913	.	-	Random sequence
NC_000913.3	4103168	4103223	RAND_914	.	+	Random sequence
NC_000913.3	410760	411122	RAND_915	.	+	Random sequence
NC_000913.3	4113704	4113925	RAND_916	.	+	Random sequence
NC_000913.3	4114256	4114319	RAND_917	.	-	Random sequence
NC_000913.3	4116667	4116772	RAND_918	.	-	Random sequence
NC_000913.3	4117889	4118080	RAND_919	.	+	Random sequence
NC_000913.3	4120808	4120976	RAND_920	.	+	Random sequence
NC_000913.3	4121417	4121672	RAND_921	.	+	Random sequence
NC_000913.3	4135222	4135443	RAND_922	.	+	Random sequence
NC_000913.3	4138437	4138740	RAND_923	.	+	Random sequence
NC_000913.3	4139469	4139557	RAND_924	.	+	Random sequence
NC_000913.3	4141010	4141145	RAND_925	.	+	Random sequence
NC_000913.3	4145909	4146301	RAND_926	.	-	Random sequence
NC_000913.3	4151258	4151402	RAND_927	.	-	Random sequence
NC_000913.3	4156740	4156961	RAND_928	.	+	Random sequence
NC_000913.3	4167158	4167213	RAND_929	.	+	Random sequence
NC_000913.3	41684	41795	RAND_930	.	+	Random sequence
NC_000913.3	4173953	4174097	RAND_931	.	+	Random sequence
NC_000913.3	4176547	4176751	RAND_932	.	+	Random sequence
NC_000913.3	4188302	4188664	RAND_933	.	+	Random sequence
NC_000913.3	4189890	4189978	RAND_934	.	+	Random sequence
NC_000913.3	4193776	4193980	RAND_935	.	+	Random sequence
NC_000913.3	4197380	4197448	RAND_936	.	-	Random sequence
NC_000913.3	4199604	4199761	RAND_937	.	-	Random sequence
NC_000913.3	4201613	4201807	RAND_938	.	-	Random sequence
NC_000913.3	4206521	4206699	RAND_939	.	+	Random sequence
NC_000913.3	4208614	4208792	RAND_940	.	+	Random sequence
NC_000913.3	4210055	4210134	RAND_941	.	+	Random sequence
NC_000913.3	4213797	4213869	RAND_942	.	+	Random sequence
NC_000913.3	4222192	4222270	RAND_943	.	+	Random sequence
NC_000913.3	4226463	4226539	RAND_944	.	+	Random sequence
NC_000913.3	4230409	4230522	RAND_945	.	+	Random sequence
NC_000913.3	4236581	4236738	RAND_946	.	+	Random sequence
NC_000913.3	4237811	4237920	RAND_947	.	-	Random sequence
NC_000913.3	4240311	4240399	RAND_948	.	+	Random sequence
NC_000913.3	4241230	4241284	RAND_949	.	+	Random sequence
NC_000913.3	4243460	4243619	RAND_950	.	-	Random sequence
NC_000913.3	4247870	4247973	RAND_951	.	-	Random sequence
NC_000913.3	4252850	4253218	RAND_952	.	-	Random sequence
NC_000913.3	4253533	4253604	RAND_953	.	+	Random sequence
NC_000913.3	4254282	4254374	RAND_954	.	+	Random sequence
NC_000913.3	4259767	4259864	RAND_955	.	-	Random sequence
NC_000913.3	4263446	4263690	RAND_956	.	+	Random sequence
NC_000913.3	4265246	4265332	RAND_957	.	-	Random sequence
NC_000913.3	4270787	4270969	RAND_958	.	+	Random sequence
NC_000913.3	4273925	4274013	RAND_959	.	+	Random sequence
NC_000913.3	4277370	4277755	RAND_960	.	+	Random sequence
NC_000913.3	4278709	4278820	RAND_961	.	+	Random sequence
NC_000913.3	4279530	4279606	RAND_962	.	+	Random sequence
NC_000913.3	4279574	4279950	RAND_963	.	-	Random sequence
NC_000913.3	4288106	4288182	RAND_964	.	+	Random sequence
NC_000913.3	4292796	4292885	RAND_965	.	+	Random sequence
NC_000913.3	4295043	4295130	RAND_966	.	-	Random sequence
NC_000913.3	4295753	4295947	RAND_967	.	-	Random sequence
NC_000913.3	4295803	4296165	RAND_968	.	+	Random sequence
NC_000913.3	4314251	4314506	RAND_969	.	+	Random sequence
NC_000913.3	4316980	4317163	RAND_970	.	-	Random sequence
NC_000913.3	4320094	4320256	RAND_971	.	-	Random sequence
NC_000913.3	4324346	4324434	RAND_972	.	+	Random sequence
NC_000913.3	4326932	4327003	RAND_973	.	+	Random sequence
NC_000913.3	4328446	4328640	RAND_974	.	+	Random sequence
NC_000913.3	4330794	4330860	RAND_975	.	-	Random sequence
NC_000913.3	4332227	4332279	RAND_976	.	+	Random sequence
NC_000913.3	4335549	4335632	RAND_977	.	+	Random sequence
NC_000913.3	433621	433704	RAND_978	.	+	Random sequence
NC_000913.3	433627	433821	RAND_979	.	-	Random sequence
NC_000913.3	4337182	4337426	RAND_980	.	+	Random sequence
NC_000913.3	4338761	4338853	RAND_981	.	-	Random sequence
NC_000913.3	4342767	4342954	RAND_982	.	-	Random sequence
NC_000913.3	4347191	4347263	RAND_983	.	+	Random sequence
NC_000913.3	4349243	4349469	RAND_984	.	+	Random sequence
NC_000913.3	435127	435193	RAND_985	.	-	Random sequence
NC_000913.3	4351876	4351989	RAND_986	.	+	Random sequence
NC_000913.3	4353010	4353218	RAND_987	.	+	Random sequence
NC_000913.3	4354756	4354891	RAND_988	.	+	Random sequence
NC_000913.3	4355865	4356300	RAND_989	.	-	Random sequence
NC_000913.3	4359089	4359157	RAND_990	.	-	Random sequence
NC_000913.3	4360363	4361816	RAND_991	.	+	Random sequence
NC_000913.3	436061	436133	RAND_992	.	+	Random sequence
NC_000913.3	4362839	4363060	RAND_993	.	+	Random sequence
NC_000913.3	4367173	4367256	RAND_994	.	+	Random sequence
NC_000913.3	4367600	4367679	RAND_995	.	+	Random sequence
NC_000913.3	4371215	4371307	RAND_996	.	+	Random sequence
NC_000913.3	4374168	4374355	RAND_997	.	-	Random sequence
NC_000913.3	4374767	4374855	RAND_998	.	+	Random sequence
NC_000913.3	4376047	4376423	RAND_999	.	-	Random sequence
NC_000913.3	4384357	4384578	RAND_1000	.	+	Random sequence
NC_000913.3	4384548	4384637	RAND_1001	.	-	Random sequence
NC_000913.3	4391899	4391982	RAND_1002	.	+	Random sequence
NC_000913.3	4394644	4394730	RAND_1003	.	+	Random sequence
NC_000913.3	439689	439768	RAND_1004	.	+	Random sequence
NC_000913.3	4397748	4397822	RAND_1005	.	-	Random sequence
NC_000913.3	4398971	4399137	RAND_1006	.	-	Random sequence
NC_000913.3	4400004	4400139	RAND_1007	.	+	Random sequence
NC_000913.3	4402378	4402481	RAND_1008	.	+	Random sequence
NC_000913.3	440308	440448	RAND_1009	.	+	Random sequence
NC_000913.3	4403216	4403320	RAND_1010	.	+	Random sequence
NC_000913.3	4403712	4403905	RAND_1011	.	-	Random sequence
NC_000913.3	4404365	4404439	RAND_1012	.	+	Random sequence
NC_000913.3	4405875	4406096	RAND_1013	.	+	Random sequence
NC_000913.3	4407015	4407270	RAND_1014	.	+	Random sequence
NC_000913.3	4408381	4408469	RAND_1015	.	+	Random sequence
NC_000913.3	4411445	4411497	RAND_1016	.	+	Random sequence
NC_000913.3	4416625	4416708	RAND_1017	.	+	Random sequence
NC_000913.3	4417682	4417738	RAND_1018	.	-	Random sequence
NC_000913.3	4422615	4422793	RAND_1019	.	+	Random sequence
NC_000913.3	4424786	4424876	RAND_1020	.	+	Random sequence
NC_000913.3	4430086	4430478	RAND_1021	.	-	Random sequence
NC_000913.3	4430252	4430337	RAND_1022	.	-	Random sequence
NC_000913.3	4433109	4433192	RAND_1023	.	+	Random sequence
NC_000913.3	4433575	4433622	RAND_1024	.	-	Random sequence
NC_000913.3	4436435	4436820	RAND_1025	.	+	Random sequence
NC_000913.3	445000	445108	RAND_1026	.	+	Random sequence
NC_000913.3	445084	445140	RAND_1027	.	-	Random sequence
NC_000913.3	4451150	4451261	RAND_1028	.	+	Random sequence
NC_000913.3	4453337	4453428	RAND_1029	.	-	Random sequence
NC_000913.3	4457835	4457918	RAND_1030	.	+	Random sequence
NC_000913.3	4458802	4458890	RAND_1031	.	+	Random sequence
NC_000913.3	4462248	4462303	RAND_1032	.	+	Random sequence
NC_000913.3	4463715	4463819	RAND_1033	.	+	Random sequence
NC_000913.3	4466357	4466500	RAND_1034	.	+	Random sequence
NC_000913.3	4470618	4470681	RAND_1035	.	-	Random sequence
NC_000913.3	4471074	4471132	RAND_1036	.	-	Random sequence
NC_000913.3	4472448	4472816	RAND_1037	.	-	Random sequence
NC_000913.3	44772	44829	RAND_1038	.	+	Random sequence
NC_000913.3	4478254	4478503	RAND_1039	.	-	Random sequence
NC_000913.3	4484017	4484266	RAND_1040	.	-	Random sequence
NC_000913.3	4484162	4484333	RAND_1041	.	+	Random sequence
NC_000913.3	4487776	4487862	RAND_1042	.	+	Random sequence
NC_000913.3	4489041	4489104	RAND_1043	.	+	Random sequence
NC_000913.3	4489796	4489882	RAND_1044	.	-	Random sequence
NC_000913.3	4492176	4492367	RAND_1045	.	+	Random sequence
NC_000913.3	4499231	4499312	RAND_1046	.	-	Random sequence
NC_000913.3	4501414	4501557	RAND_1047	.	+	Random sequence
NC_000913.3	4507085	4507340	RAND_1048	.	+	Random sequence
NC_000913.3	4507777	4507824	RAND_1049	.	-	Random sequence
NC_000913.3	4508675	4508857	RAND_1050	.	+	Random sequence
NC_000913.3	4509223	4509311	RAND_1051	.	+	Random sequence
NC_000913.3	4510190	4510229	RAND_1052	.	+	Random sequence
NC_000913.3	4515274	4515342	RAND_1053	.	-	Random sequence
NC_000913.3	4518904	4519009	RAND_1054	.	-	Random sequence
NC_000913.3	4526102	4526178	RAND_1055	.	+	Random sequence
NC_000913.3	4536471	4536614	RAND_1056	.	+	Random sequence
NC_000913.3	4537635	4537825	RAND_1057	.	+	Random sequence
NC_000913.3	4543050	4543159	RAND_1058	.	-	Random sequence
NC_000913.3	4547867	4547958	RAND_1059	.	-	Random sequence
NC_000913.3	4551416	4551660	RAND_1060	.	+	Random sequence
NC_000913.3	4553693	4553773	RAND_1061	.	-	Random sequence
NC_000913.3	4561016	4561093	RAND_1062	.	+	Random sequence
NC_000913.3	4561937	4562048	RAND_1063	.	+	Random sequence
NC_000913.3	4562816	4562921	RAND_1064	.	-	Random sequence
NC_000913.3	4563727	4563801	RAND_1065	.	+	Random sequence
NC_000913.3	4566190	4566363	RAND_1066	.	+	Random sequence
NC_000913.3	4572856	4573026	RAND_1067	.	-	Random sequence
NC_000913.3	4577583	4577675	RAND_1068	.	+	Random sequence
NC_000913.3	4578615	4578672	RAND_1069	.	+	Random sequence
NC_000913.3	4579810	4579913	RAND_1070	.	-	Random sequence
NC_000913.3	4582714	4582797	RAND_1071	.	+	Random sequence
NC_000913.3	4582755	4582912	RAND_1072	.	+	Random sequence
NC_000913.3	4587745	4587821	RAND_1073	.	+	Random sequence
NC_000913.3	4589888	4589946	RAND_1074	.	-	Random sequence
NC_000913.3	4590725	4590891	RAND_1075	.	-	Random sequence
NC_000913.3	4591816	4591959	RAND_1076	.	-	Random sequence
NC_000913.3	4594959	4595149	RAND_1077	.	+	Random sequence
NC_000913.3	4595405	4595523	RAND_1078	.	+	Random sequence
NC_000913.3	4599849	4600104	RAND_1079	.	+	Random sequence
NC_000913.3	4601085	4601161	RAND_1080	.	+	Random sequence
NC_000913.3	4606167	4606371	RAND_1081	.	+	Random sequence
NC_000913.3	4607775	4607895	RAND_1082	.	+	Random sequence
NC_000913.3	4608540	4608605	RAND_1083	.	+	Random sequence
NC_000913.3	4609958	4610029	RAND_1084	.	+	Random sequence
NC_000913.3	4611974	4612195	RAND_1085	.	+	Random sequence
NC_000913.3	4619783	4619873	RAND_1086	.	+	Random sequence
NC_000913.3	4622146	4622231	RAND_1087	.	-	Random sequence
NC_000913.3	4624450	4624542	RAND_1088	.	-	Random sequence
NC_000913.3	462680	462747	RAND_1089	.	-	Random sequence
NC_000913.3	4627080	4627223	RAND_1090	.	+	Random sequence
NC_000913.3	462724	462868	RAND_1091	.	+	Random sequence
NC_000913.3	4633492	4633713	RAND_1092	.	+	Random sequence
NC_000913.3	4639582	4639674	RAND_1093	.	+	Random sequence
NC_000913.3	465264	465407	RAND_1094	.	+	Random sequence
NC_000913.3	474027	474330	RAND_1095	.	+	Random sequence
NC_000913.3	476840	476925	RAND_1096	.	-	Random sequence
NC_000913.3	478306	478361	RAND_1097	.	+	Random sequence
NC_000913.3	481554	481621	RAND_1098	.	+	Random sequence
NC_000913.3	482946	483035	RAND_1099	.	+	Random sequence
NC_000913.3	487967	488124	RAND_1100	.	+	Random sequence
NC_000913.3	491891	491995	RAND_1101	.	+	Random sequence
NC_000913.3	492338	492525	RAND_1102	.	+	Random sequence
NC_000913.3	496723	496891	RAND_1103	.	+	Random sequence
NC_000913.3	499015	499118	RAND_1104	.	-	Random sequence
NC_000913.3	502054	502433	RAND_1105	.	+	Random sequence
NC_000913.3	514052	514245	RAND_1106	.	-	Random sequence
NC_000913.3	515207	515272	RAND_1107	.	+	Random sequence
NC_000913.3	515640	515719	RAND_1108	.	-	Random sequence
NC_000913.3	516176	516263	RAND_1109	.	-	Random sequence
NC_000913.3	51719	52081	RAND_1110	.	+	Random sequence
NC_000913.3	523584	523647	RAND_1111	.	-	Random sequence
NC_000913.3	528764	528847	RAND_1112	.	+	Random sequence
NC_000913.3	532385	532634	RAND_1113	.	-	Random sequence
NC_000913.3	533633	533824	RAND_1114	.	+	Random sequence
NC_000913.3	542450	542505	RAND_1115	.	+	Random sequence
NC_000913.3	543180	543320	RAND_1116	.	+	Random sequence
NC_000913.3	545248	545331	RAND_1117	.	+	Random sequence
NC_000913.3	550473	550581	RAND_1118	.	+	Random sequence
NC_000913.3	556409	556495	RAND_1119	.	+	Random sequence
NC_000913.3	559821	559873	RAND_1120	.	+	Random sequence
NC_000913.3	562470	562583	RAND_1121	.	+	Random sequence
NC_000913.3	569974	570057	RAND_1122	.	+	Random sequence
NC_000913.3	591801	592193	RAND_1123	.	-	Random sequence
NC_000913.3	593871	594306	RAND_1124	.	-	Random sequence
NC_000913.3	593925	594084	RAND_1125	.	-	Random sequence
NC_000913.3	594345	594485	RAND_1126	.	+	Random sequence
NC_000913.3	594700	594783	RAND_1127	.	+	Random sequence
NC_000913.3	596112	596215	RAND_1128	.	+	Random sequence
NC_000913.3	598499	598565	RAND_1129	.	+	Random sequence
NC_000913.3	59968	60217	RAND_1130	.	-	Random sequence
NC_000913.3	60137	60505	RAND_1131	.	-	Random sequence
NC_000913.3	601520	601623	RAND_1132	.	-	Random sequence
NC_000913.3	610849	610935	RAND_1133	.	-	Random sequence
NC_000913.3	61472	61561	RAND_1134	.	+	Random sequence
NC_000913.3	615451	615507	RAND_1135	.	-	Random sequence
NC_000913.3	622641	622780	RAND_1136	.	-	Random sequence
NC_000913.3	623518	623621	RAND_1137	.	-	Random sequence
NC_000913.3	629221	629292	RAND_1138	.	+	Random sequence
NC_000913.3	629258	629498	RAND_1139	.	-	Random sequence
NC_000913.3	639100	639340	RAND_1140	.	-	Random sequence
NC_000913.3	64043	64236	RAND_1141	.	-	Random sequence
NC_000913.3	644193	644628	RAND_1142	.	-	Random sequence
NC_000913.3	645018	645269	RAND_1143	.	+	Random sequence
NC_000913.3	646336	646530	RAND_1144	.	-	Random sequence
NC_000913.3	655370	655462	RAND_1145	.	-	Random sequence
NC_000913.3	657539	657648	RAND_1146	.	-	Random sequence
NC_000913.3	659706	659762	RAND_1147	.	-	Random sequence
NC_000913.3	665674	665817	RAND_1148	.	-	Random sequence
NC_000913.3	669378	669458	RAND_1149	.	-	Random sequence
NC_000913.3	674422	674790	RAND_1150	.	-	Random sequence
NC_000913.3	677231	677366	RAND_1151	.	+	Random sequence
NC_000913.3	685187	685244	RAND_1152	.	+	Random sequence
NC_000913.3	687490	687566	RAND_1153	.	+	Random sequence
NC_000913.3	693722	693826	RAND_1154	.	+	Random sequence
NC_000913.3	697283	697466	RAND_1155	.	-	Random sequence
NC_000913.3	699403	699477	RAND_1156	.	+	Random sequence
NC_000913.3	700563	700750	RAND_1157	.	+	Random sequence
NC_000913.3	703291	703434	RAND_1158	.	-	Random sequence
NC_000913.3	705292	705436	RAND_1159	.	+	Random sequence
NC_000913.3	706531	706605	RAND_1160	.	-	Random sequence
NC_000913.3	7082	7331	RAND_1161	.	-	Random sequence
NC_000913.3	709999	710207	RAND_1162	.	-	Random sequence
NC_000913.3	711221	711380	RAND_1163	.	-	Random sequence
NC_000913.3	71147	71238	RAND_1164	.	-	Random sequence
NC_000913.3	71256	71323	RAND_1165	.	+	Random sequence
NC_000913.3	713644	713710	RAND_1166	.	+	Random sequence
NC_000913.3	714643	714740	RAND_1167	.	-	Random sequence
NC_000913.3	722056	722218	RAND_1168	.	-	Random sequence
NC_000913.3	723203	723311	RAND_1169	.	+	Random sequence
NC_000913.3	723711	723792	RAND_1170	.	-	Random sequence
NC_000913.3	734929	735123	RAND_1171	.	+	Random sequence
NC_000913.3	736712	736836	RAND_1172	.	+	Random sequence
NC_000913.3	738816	739071	RAND_1173	.	+	Random sequence
NC_000913.3	740908	741051	RAND_1174	.	-	Random sequence
NC_000913.3	746846	746935	RAND_1175	.	-	Random sequence
NC_000913.3	749173	749238	RAND_1176	.	+	Random sequence
NC_000913.3	752286	752372	RAND_1177	.	-	Random sequence
NC_000913.3	756949	757120	RAND_1179	.	+	Random sequence
NC_000913.3	760549	760635	RAND_1180	.	-	Random sequence
NC_000913.3	763414	763717	RAND_1181	.	+	Random sequence
NC_000913.3	76602	76715	RAND_1182	.	+	Random sequence
NC_000913.3	769292	769366	RAND_1183	.	+	Random sequence
NC_000913.3	769979	770068	RAND_1184	.	-	Random sequence
NC_000913.3	770569	770747	RAND_1185	.	+	Random sequence
NC_000913.3	771802	771944	RAND_1186	.	-	Random sequence
NC_000913.3	773784	773887	RAND_1187	.	+	Random sequence
NC_000913.3	790824	790968	RAND_1188	.	-	Random sequence
NC_000913.3	79095	79285	RAND_1189	.	+	Random sequence
NC_000913.3	79455	79823	RAND_1190	.	-	Random sequence
NC_000913.3	797006	797118	RAND_1191	.	+	Random sequence
NC_000913.3	797327	797712	RAND_1192	.	+	Random sequence
NC_000913.3	807359	807567	RAND_1193	.	+	Random sequence
NC_000913.3	814444	814622	RAND_1194	.	+	Random sequence
NC_000913.3	814571	814618	RAND_1195	.	+	Random sequence
NC_000913.3	815712	815792	RAND_1196	.	-	Random sequence
NC_000913.3	817435	817574	RAND_1197	.	-	Random sequence
NC_000913.3	817863	818033	RAND_1198	.	-	Random sequence
NC_000913.3	819537	819916	RAND_1199	.	+	Random sequence
NC_000913.3	82418	82502	RAND_1200	.	-	Random sequence
NC_000913.3	825004	825380	RAND_1201	.	-	Random sequence
NC_000913.3	827455	828908	RAND_1202	.	+	Random sequence
NC_000913.3	829880	829972	RAND_1203	.	-	Random sequence
NC_000913.3	830660	830900	RAND_1204	.	-	Random sequence
NC_000913.3	834116	834255	RAND_1205	.	-	Random sequence
NC_000913.3	83645	83725	RAND_1206	.	-	Random sequence
NC_000913.3	838886	839141	RAND_1207	.	+	Random sequence
NC_000913.3	839320	839412	RAND_1208	.	+	Random sequence
NC_000913.3	840589	840681	RAND_1209	.	-	Random sequence
NC_000913.3	844409	844709	RAND_1210	.	-	Random sequence
NC_000913.3	845853	845921	RAND_1211	.	-	Random sequence
NC_000913.3	847307	847473	RAND_1212	.	-	Random sequence
NC_000913.3	856778	856845	RAND_1213	.	+	Random sequence
NC_000913.3	860438	860582	RAND_1214	.	+	Random sequence
NC_000913.3	883562	883617	RAND_1215	.	+	Random sequence
NC_000913.3	891584	891775	RAND_1216	.	+	Random sequence
NC_000913.3	894020	894388	RAND_1217	.	-	Random sequence
NC_000913.3	905676	905979	RAND_1218	.	+	Random sequence
NC_000913.3	906699	906925	RAND_1219	.	+	Random sequence
NC_000913.3	907758	908283	RAND_1220	.	-	Random sequence
NC_000913.3	909247	909414	RAND_1221	.	-	Random sequence
NC_000913.3	910029	910116	RAND_1222	.	-	Random sequence
NC_000913.3	910330	910393	RAND_1223	.	+	Random sequence
NC_000913.3	911710	911892	RAND_1224	.	+	Random sequence
NC_000913.3	915473	915528	RAND_1225	.	+	Random sequence
NC_000913.3	921477	921853	RAND_1226	.	-	Random sequence
NC_000913.3	923012	923147	RAND_1227	.	+	Random sequence
NC_000913.3	927695	927855	RAND_1228	.	-	Random sequence
NC_000913.3	929429	929533	RAND_1229	.	+	Random sequence
NC_000913.3	931650	931905	RAND_1230	.	+	Random sequence
NC_000913.3	935043	935124	RAND_1231	.	-	Random sequence
NC_000913.3	935304	935829	RAND_1232	.	-	Random sequence
NC_000913.3	938821	938875	RAND_1233	.	+	Random sequence
NC_000913.3	941059	941151	RAND_1234	.	-	Random sequence
NC_000913.3	943123	943266	RAND_1235	.	+	Random sequence
NC_000913.3	944363	944446	RAND_1236	.	+	Random sequence
NC_000913.3	944924	945111	RAND_1237	.	+	Random sequence
NC_000913.3	945948	946059	RAND_1238	.	+	Random sequence
NC_000913.3	946108	946298	RAND_1239	.	+	Random sequence
NC_000913.3	951665	951712	RAND_1240	.	-	Random sequence
NC_000913.3	956392	956777	RAND_1241	.	+	Random sequence
NC_000913.3	969843	969967	RAND_1242	.	+	Random sequence
NC_000913.3	973700	973944	RAND_1243	.	+	Random sequence
NC_000913.3	974	1055	RAND_1244	.	-	Random sequence
NC_000913.3	978637	978757	RAND_1245	.	+	Random sequence
NC_000913.3	979549	979620	RAND_1246	.	+	Random sequence
NC_000913.3	983533	983704	RAND_1247	.	+	Random sequence
NC_000913.3	987303	987350	RAND_1248	.	+	Random sequence
NC_000913.3	9899	10034	RAND_1249	.	+	Random sequence
NC_000913.3	99275	99367	RAND_1250	.	-	Random sequence
