# Supplementary material for: Prioritizing bona fide bacterial small RNAs with machine learning classifiers
Source: PeerJ. 2019 Jan 24;7:e6304. doi: 10.7717/peerj.6304 (PMC6348098; doi:10.7717/peerj.6304)
Supplement: File S1 [file peerj-07-6304-s002.gz › Code_Data/BED_files/Our Data/E_coli_sRNAs.bed]

NC_000913.3	14080	14168	ECK120002604	0	+	tpke11
NC_000913.3	16952	17006	ECK120002653	0	+	sokC
NC_000913.3	28509	28620	ECK125203390	0	+	nc9
NC_000913.3	75516	75608	ECK120002641	0	-	sroA
NC_000913.3	77367	77593	ECK120002667	0	+	sgrS
NC_000913.3	122697	122857	ECK120002605	0	-	tp2
NC_000913.3	189712	189847	ECK120002606	0	+	tff
NC_000913.3	238462	238586	ECK120002607	0	+	C0067
NC_000913.3	272580	272654	ECK125135291	0	+	eyeA
NC_000913.3	297137	297304	ECK125146691	0	-	nc1
NC_000913.3	458728	458784	ECK120002574	0	-	sraA
NC_000913.3	476448	476561	ECK120002469	0	+	ffs
NC_000913.3	497801	497945	ECK125203396	0	+	nc2
NC_000913.3	507204	507287	ECK120002642	0	+	chiX
NC_000913.3	574365	574531	ECK125122009	0	-	ipeX
NC_000913.3	607734	607792	ECK125121984	0	-	sokE
NC_000913.3	686681	686843	ECK120002643	0	-	sroC
NC_000913.3	887977	888057	ECK120002591	0	-	rybB
NC_000913.3	1146589	1146757	ECK120002575	0	+	sraB
NC_000913.3	1196714	1196786	ECK120002608	0	+	C0293
NC_000913.3	1203678	1203886	ECK125203392	0	-	nc10
NC_000913.3	1230629	1230707	ECK120002609	0	+	C0299
NC_000913.3	1269323	1269389	ECK120002656	0	+	rdlA
NC_000913.3	1269858	1269923	ECK120002658	0	+	rdlB
NC_000913.3	1270393	1270460	ECK120002660	0	+	rdlC
NC_000913.3	1276858	1276937	ECK125203398	0	+	nc3
NC_000913.3	1287066	1287236	ECK120002661	0	-	rttR
NC_000913.3	1299474	1300927	ECK125135293	0	+	Pseudo Gene
NC_000913.3	1351101	1351291	ECK125203386	0	+	nc7
NC_000913.3	1405659	1405751	ECK120002610	0	-	mcaS
NC_000913.3	1409129	1409247	ECK125095415	0	+	fnrS
NC_000913.3	1409363	1409437	ECK120002611	0	+	C0343
NC_000913.3	1413556	1413734	ECK125165375	0	+	ralA
NC_000913.3	1437121	1437229	ECK120002612	0	+	micC
NC_000913.3	1491443	1491506	ECK120030076	0	-	rydC
NC_000913.3	1492119	1492174	ECK120002663	0	+	sokB
NC_000913.3	1552001	1552386	ECK120002613	0	+	C0362
NC_000913.3	1622817	1622914	ECK125095180	0	-	mgrR
NC_000913.3	1649382	1649434	ECK120002557	0	+	dicF
NC_000913.3	1670949	1671136	ECK125135295	0	-	NA
NC_000913.3	1764713	1764780	ECK120002588	0	-	rydB
NC_000913.3	1770372	1770476	ECK120002576	0	+	rprA
NC_000913.3	1825060	1825107	ECK125121999	0	-	spy3
NC_000913.3	1888017	1888102	ECK120002644	0	-	sroD
NC_000913.3	1923066	1923314	ECK120002577	0	+	ryeA
NC_000913.3	1923104	1923207	ECK120002594	0	-	sdsR
NC_000913.3	1958441	1958520	ECK125165376	0	-	micL
NC_000913.3	1972739	1972816	ECK120002614	0	+	C0465
NC_000913.3	1987839	1987998	ECK120002615	0	-	isrB
NC_000913.3	1991748	1991814	ECK125229289	0	-	3ETS
NC_000913.3	1996906	1997097	ECK125135297	0	+	sdsN
NC_000913.3	2025227	2025313	ECK120003633	0	-	dsrA
NC_000913.3	2033649	2033739	ECK120029424	0	+	rseX
NC_000913.3	2071317	2071511	ECK120002616	0	+	isrC
NC_000913.3	2153311	2153454	ECK120002595	0	+	sibA
NC_000913.3	2153646	2153781	ECK120002596	0	+	sibB
NC_000913.3	2167114	2167200	ECK120002589	0	+	cyaR
NC_000913.3	2278258	2278498	ECK125135299	0	-	NA
NC_000913.3	2313084	2313176	ECK120002505	0	+	micF
NC_000913.3	2470472	2470665	ECK125229288	0	-	ryeG
NC_000913.3	2496194	2496629	ECK120002617	0	-	tpke70
NC_000913.3	2640595	2640686	ECK120002645	0	-	sroE
NC_000913.3	2653452	2653538	ECK120002618	0	-	C0614
NC_000913.3	2653515	2653723	ECK120002619	0	+	IS128
NC_000913.3	2653664	2654056	ECK125121983	0	-	IS129
NC_000913.3	2653855	2654158	ECK120002590	0	+	ryfA
NC_000913.3	2691157	2691340	ECK120002620	0	-	glmY
NC_000913.3	2700059	2700377	ECK120030081	0	-	ryfB
NC_000913.3	2700520	2700596	ECK120030082	0	+	ohsC
NC_000913.3	2734153	2734295	ECK120030083	0	-	ryfD
NC_000913.3	2744205	2744454	ECK125121987	0	-	rpsP5
NC_000913.3	2746183	2746432	ECK125121989	0	-	zipA5
NC_000913.3	2755593	2755955	ECK120002542	0	+	ssrA
NC_000913.3	2814802	2814873	ECK120002578	0	+	micA
NC_000913.3	2835055	2835167	ECK120002621	0	+	C0664
NC_000913.3	2887353	2887408	ECK125135289	0	+	sokX
NC_000913.3	2924156	2924524	ECK120002573	0	-	csrB
NC_000913.3	2942696	2942900	ECK120002579	0	+	gcvB
NC_000913.3	2976102	2976189	ECK120002580	0	-	omrA
NC_000913.3	2976304	2976385	ECK120002593	0	-	omrB
NC_000913.3	3046901	3046993	ECK125203394	0	+	invR
NC_000913.3	3055983	3056165	ECK120002541	0	+	ssrS
NC_000913.3	3056851	3056991	ECK120002597	0	+	sibC
NC_000913.3	3067187	3067344	ECK125135301	0	+	och5
NC_000913.3	3121358	3121579	ECK120002622	0	+	C0719
NC_000913.3	3194721	3194865	ECK120002623	0	-	sibD
NC_000913.3	3195097	3195240	ECK120030085	0	-	sibE
NC_000913.3	3238374	3238561	ECK120002581	0	+	sraF
NC_000913.3	3265219	3265338	ECK125203384	0	+	nc4
NC_000913.3	3270216	3270592	ECK120002511	0	-	rnpB
NC_000913.3	3311225	3311398	ECK120002582	0	+	psrO
NC_000913.3	3349146	3349185	ECK125122006	0	+	yrbL3
NC_000913.3	3350577	3350697	ECK120002583	0	+	arcZ
NC_000913.3	3354064	3354169	ECK125135303	0	+	NA
NC_000913.3	3367613	3367770	ECK125135305	0	-	NA
NC_000913.3	3377367	3377451	ECK125122001	0	-	rpsI3
NC_000913.3	3485651	3485951	ECK125122004	0	-	crpT
NC_000913.3	3580927	3581016	ECK120002584	0	-	ryhB
NC_000913.3	3648063	3648146	ECK125158033	0	+	agrA
NC_000913.3	3648294	3648377	ECK125158035	0	+	agrB
NC_000913.3	3657986	3658054	ECK125135001	0	-	arrS
NC_000913.3	3664864	3664968	ECK120002624	0	+	gadY
NC_000913.3	3670918	3671173	ECK125203388	0	+	nc8
NC_000913.3	3700136	3700199	ECK120002627	0	+	rdlD
NC_000913.3	3853118	3853257	ECK120015142	0	-	istR-2
NC_000913.3	3853118	3853192	ECK120015143	0	-	istR-1
NC_000913.3	3986432	3986603	ECK120002585	0	+	glmZ
NC_000913.3	4001191	4001334	ECK125135307	0	+	NA
NC_000913.3	4019978	4020229	ECK125145757	0	+	esrE
NC_000913.3	4049899	4050007	ECK120002540	0	+	spf
NC_000913.3	4051036	4051280	ECK120002586	0	+	csrC
NC_000913.3	4055984	4056178	ECK125122003	0	-	glnA3
NC_000913.3	4058171	4058242	ECK125135309	0	+	NA
NC_000913.3	4106330	4106387	ECK125230238	0	+	cpxQ
NC_000913.3	4158285	4158394	ECK120002558	0	-	oxyS
NC_000913.3	4190327	4190487	ECK120002647	0	-	sroH
NC_000913.3	4232789	4233314	ECK125121993	0	-	lysC5
NC_000913.3	4277927	4278066	ECK120002587	0	-	ryjA
NC_000913.3	4325874	4325977	ECK125240343	0	+	nc5
NC_000913.3	4441225	4441330	ECK125135311	0	-	NA
NC_000913.3	4466797	4467176	ECK125121995	0	+	mgtA5
NC_000913.3	4527977	4528066	ECK120030092	0	+	ryjB
NC_000913.3	4543207	4543254	ECK125121997	0	+	fimA3
NC_000913.3	4566418	4566529	ECK125203400	0	+	nc6
NC_000913.3	4579835	4579911	ECK120030093	0	+	symR
