# Supplementary material for: Prioritizing bona fide bacterial small RNAs with machine learning classifiers
Source: PeerJ. 2019 Jan 24;7:e6304. doi: 10.7717/peerj.6304 (PMC6348098; doi:10.7717/peerj.6304)
Supplement: File S1 [file peerj-07-6304-s002.gz › Code_Data/BED_files/Our Data/M_tuberculosis_RANDOM.bed]

NC_000962.3	3794494	3794549	RAND_1	.	+	Random sequence
NC_000962.3	4360242	4360536	RAND_2	.	+	Random sequence
NC_000962.3	958540	958591	RAND_3	.	+	Random sequence
NC_000962.3	753697	753773	RAND_4	.	+	Random sequence
NC_000962.3	281676	281730	RAND_5	.	+	Random sequence
NC_000962.3	624479	624539	RAND_6	.	+	Random sequence
NC_000962.3	2983569	2983624	RAND_7	.	+	Random sequence
NC_000962.3	602443	602535	RAND_8	.	+	Random sequence
NC_000962.3	3257023	3257302	RAND_9	.	+	Random sequence
NC_000962.3	1878820	1879120	RAND_10	.	+	Random sequence
NC_000962.3	2155645	2155775	RAND_11	.	+	Random sequence
NC_000962.3	3153392	3153676	RAND_12	.	-	Random sequence
NC_000962.3	952388	952425	RAND_13	.	-	Random sequence
NC_000962.3	1870821	1870884	RAND_14	.	-	Random sequence
NC_000962.3	4134914	4134950	RAND_15	.	-	Random sequence
NC_000962.3	4129967	4130098	RAND_16	.	-	Random sequence
NC_000962.3	1550081	1550283	RAND_17	.	-	Random sequence
NC_000962.3	234464	234551	RAND_18	.	-	Random sequence
NC_000962.3	1184073	1184244	RAND_19	.	-	Random sequence
NC_000962.3	3861722	3861777	RAND_20	.	+	Random sequence
NC_000962.3	1429951	1430245	RAND_21	.	+	Random sequence
NC_000962.3	581039	581090	RAND_22	.	+	Random sequence
NC_000962.3	2895127	2895203	RAND_23	.	+	Random sequence
NC_000962.3	3823586	3823640	RAND_24	.	+	Random sequence
NC_000962.3	3089372	3089432	RAND_25	.	+	Random sequence
NC_000962.3	1232801	1232856	RAND_26	.	+	Random sequence
NC_000962.3	2757962	2758054	RAND_27	.	+	Random sequence
NC_000962.3	297658	297937	RAND_28	.	+	Random sequence
NC_000962.3	1159632	1159932	RAND_29	.	+	Random sequence
NC_000962.3	1931438	1931568	RAND_30	.	+	Random sequence
NC_000962.3	2300542	2300826	RAND_31	.	-	Random sequence
NC_000962.3	349796	349833	RAND_32	.	-	Random sequence
NC_000962.3	3270345	3270408	RAND_33	.	-	Random sequence
NC_000962.3	156002	156038	RAND_34	.	-	Random sequence
NC_000962.3	3383829	3383960	RAND_35	.	-	Random sequence
NC_000962.3	3604376	3604578	RAND_36	.	-	Random sequence
NC_000962.3	188400	188487	RAND_37	.	-	Random sequence
NC_000962.3	217466	217637	RAND_38	.	-	Random sequence
NC_000962.3	3895336	3895391	RAND_39	.	+	Random sequence
NC_000962.3	1704353	1704647	RAND_40	.	+	Random sequence
NC_000962.3	858507	858558	RAND_41	.	+	Random sequence
NC_000962.3	827639	827715	RAND_42	.	+	Random sequence
NC_000962.3	3388775	3388829	RAND_43	.	+	Random sequence
NC_000962.3	376505	376565	RAND_44	.	+	Random sequence
NC_000962.3	357417	357472	RAND_45	.	+	Random sequence
NC_000962.3	3369503	3369595	RAND_46	.	+	Random sequence
NC_000962.3	2763289	2763568	RAND_47	.	+	Random sequence
NC_000962.3	2073367	2073667	RAND_48	.	+	Random sequence
NC_000962.3	79787	79917	RAND_49	.	+	Random sequence
NC_000962.3	2806554	2806838	RAND_50	.	-	Random sequence
NC_000962.3	1321829	1321866	RAND_51	.	-	Random sequence
NC_000962.3	1764341	1764404	RAND_52	.	-	Random sequence
NC_000962.3	1304749	1304785	RAND_53	.	-	Random sequence
NC_000962.3	3010760	3010891	RAND_54	.	-	Random sequence
NC_000962.3	1959539	1959741	RAND_55	.	-	Random sequence
NC_000962.3	2371134	2371221	RAND_56	.	-	Random sequence
NC_000962.3	2406147	2406318	RAND_57	.	-	Random sequence
NC_000962.3	3945757	3945812	RAND_58	.	+	Random sequence
NC_000962.3	3048393	3048687	RAND_59	.	+	Random sequence
NC_000962.3	342272	342323	RAND_60	.	+	Random sequence
NC_000962.3	1797047	1797123	RAND_61	.	+	Random sequence
NC_000962.3	64574	64628	RAND_62	.	+	Random sequence
NC_000962.3	3731613	3731673	RAND_63	.	+	Random sequence
NC_000962.3	3455873	3455928	RAND_64	.	+	Random sequence
NC_000962.3	2547267	2547359	RAND_65	.	+	Random sequence
NC_000962.3	310656	310935	RAND_66	.	+	Random sequence
NC_000962.3	431093	431393	RAND_67	.	+	Random sequence
NC_000962.3	1247624	1247754	RAND_68	.	+	Random sequence
NC_000962.3	1700698	1700982	RAND_69	.	-	Random sequence
NC_000962.3	1972768	1972805	RAND_70	.	-	Random sequence
NC_000962.3	3916867	3916930	RAND_71	.	-	Random sequence
NC_000962.3	1629214	1629250	RAND_72	.	-	Random sequence
NC_000962.3	1984938	1985069	RAND_73	.	-	Random sequence
NC_000962.3	4370034	4370236	RAND_74	.	-	Random sequence
NC_000962.3	3439469	3439556	RAND_75	.	-	Random sequence
NC_000962.3	3017184	3017355	RAND_76	.	-	Random sequence
NC_000962.3	3996178	3996233	RAND_77	.	+	Random sequence
NC_000962.3	3459996	3460290	RAND_78	.	+	Random sequence
NC_000962.3	758474	758525	RAND_79	.	+	Random sequence
NC_000962.3	1834018	1834094	RAND_80	.	+	Random sequence
NC_000962.3	2084342	2084396	RAND_81	.	+	Random sequence
NC_000962.3	3607626	3607686	RAND_82	.	+	Random sequence
NC_000962.3	2142797	2142852	RAND_83	.	+	Random sequence
NC_000962.3	1725031	1725123	RAND_84	.	+	Random sequence
NC_000962.3	2269555	2269834	RAND_85	.	+	Random sequence
NC_000962.3	3200351	3200651	RAND_86	.	+	Random sequence
NC_000962.3	3347898	3348028	RAND_87	.	+	Random sequence
NC_000962.3	1527279	1527563	RAND_88	.	-	Random sequence
NC_000962.3	1691270	1691307	RAND_89	.	-	Random sequence
NC_000962.3	1657861	1657924	RAND_90	.	-	Random sequence
NC_000962.3	1953679	1953715	RAND_91	.	-	Random sequence
NC_000962.3	1891553	1891684	RAND_92	.	-	Random sequence
NC_000962.3	2368997	2369199	RAND_93	.	-	Random sequence
NC_000962.3	96272	96359	RAND_94	.	-	Random sequence
NC_000962.3	149126	149297	RAND_95	.	-	Random sequence
NC_000962.3	4046599	4046654	RAND_96	.	+	Random sequence
NC_000962.3	3871599	3871893	RAND_97	.	+	Random sequence
NC_000962.3	242239	242290	RAND_98	.	+	Random sequence
NC_000962.3	2803426	2803502	RAND_99	.	+	Random sequence
NC_000962.3	4104110	4104164	RAND_100	.	+	Random sequence
NC_000962.3	3483639	3483699	RAND_101	.	+	Random sequence
NC_000962.3	829721	829776	RAND_102	.	+	Random sequence
NC_000962.3	902795	902887	RAND_103	.	+	Random sequence
NC_000962.3	749359	749638	RAND_104	.	+	Random sequence
NC_000962.3	1558077	1558377	RAND_105	.	+	Random sequence
NC_000962.3	104203	104333	RAND_106	.	+	Random sequence
NC_000962.3	421423	421707	RAND_107	.	-	Random sequence
NC_000962.3	2342209	2342246	RAND_108	.	-	Random sequence
NC_000962.3	3810387	3810450	RAND_109	.	-	Random sequence
NC_000962.3	2278144	2278180	RAND_110	.	-	Random sequence
NC_000962.3	1798168	1798299	RAND_111	.	-	Random sequence
NC_000962.3	367960	368162	RAND_112	.	-	Random sequence
NC_000962.3	1164607	1164694	RAND_113	.	-	Random sequence
NC_000962.3	760163	760334	RAND_114	.	-	Random sequence
NC_000962.3	4080213	4080268	RAND_115	.	+	Random sequence
NC_000962.3	666906	667200	RAND_116	.	+	Random sequence
NC_000962.3	3998802	3998853	RAND_117	.	+	Random sequence
NC_000962.3	735938	736014	RAND_118	.	+	Random sequence
NC_000962.3	3669299	3669353	RAND_119	.	+	Random sequence
NC_000962.3	4249867	4249927	RAND_120	.	+	Random sequence
NC_000962.3	886774	886829	RAND_121	.	+	Random sequence
NC_000962.3	1514336	1514428	RAND_122	.	+	Random sequence
NC_000962.3	3214990	3215269	RAND_123	.	+	Random sequence
NC_000962.3	3404249	3404549	RAND_124	.	+	Random sequence
NC_000962.3	1731647	1731777	RAND_125	.	+	Random sequence
NC_000962.3	4406530	4406814	RAND_126	.	-	Random sequence
NC_000962.3	3314242	3314279	RAND_127	.	-	Random sequence
NC_000962.3	2304383	2304446	RAND_128	.	-	Random sequence
NC_000962.3	2494454	2494490	RAND_129	.	-	Random sequence
NC_000962.3	1425099	1425230	RAND_130	.	-	Random sequence
NC_000962.3	4067092	4067294	RAND_131	.	-	Random sequence
NC_000962.3	3347341	3347428	RAND_132	.	-	Random sequence
NC_000962.3	2016407	2016578	RAND_133	.	-	Random sequence
NC_000962.3	4130634	4130689	RAND_134	.	+	Random sequence
NC_000962.3	1078509	1078803	RAND_135	.	+	Random sequence
NC_000962.3	3472	3523	RAND_136	.	+	Random sequence
NC_000962.3	1705346	1705422	RAND_137	.	+	Random sequence
NC_000962.3	345098	345152	RAND_138	.	+	Random sequence
NC_000962.3	4125880	4125940	RAND_139	.	+	Random sequence
NC_000962.3	3985230	3985285	RAND_140	.	+	Random sequence
NC_000962.3	692100	692192	RAND_141	.	+	Random sequence
NC_000962.3	762357	762636	RAND_142	.	+	Random sequence
NC_000962.3	1761975	1762275	RAND_143	.	+	Random sequence
NC_000962.3	3831921	3832051	RAND_144	.	+	Random sequence
NC_000962.3	4233111	4233395	RAND_145	.	-	Random sequence
NC_000962.3	3965181	3965218	RAND_146	.	-	Random sequence
NC_000962.3	45377	45440	RAND_147	.	-	Random sequence
NC_000962.3	2818919	2818955	RAND_148	.	-	Random sequence
NC_000962.3	399277	399408	RAND_149	.	-	Random sequence
NC_000962.3	2066055	2066257	RAND_150	.	-	Random sequence
NC_000962.3	4144	4231	RAND_151	.	-	Random sequence
NC_000962.3	3559881	3560052	RAND_152	.	-	Random sequence
NC_000962.3	4181055	4181110	RAND_153	.	+	Random sequence
NC_000962.3	1490112	1490406	RAND_154	.	+	Random sequence
NC_000962.3	3898769	3898820	RAND_155	.	+	Random sequence
NC_000962.3	1742317	1742393	RAND_156	.	+	Random sequence
NC_000962.3	2364866	2364920	RAND_157	.	+	Random sequence
NC_000962.3	3069456	3069516	RAND_158	.	+	Random sequence
NC_000962.3	2672154	2672209	RAND_159	.	+	Random sequence
NC_000962.3	802301	802393	RAND_160	.	+	Random sequence
NC_000962.3	2721256	2721535	RAND_161	.	+	Random sequence
NC_000962.3	3598796	3599096	RAND_162	.	+	Random sequence
NC_000962.3	588226	588356	RAND_163	.	+	Random sequence
NC_000962.3	3127255	3127539	RAND_164	.	-	Random sequence
NC_000962.3	3683683	3683720	RAND_165	.	-	Random sequence
NC_000962.3	2197903	2197966	RAND_166	.	-	Random sequence
NC_000962.3	3143384	3143420	RAND_167	.	-	Random sequence
NC_000962.3	305892	306023	RAND_168	.	-	Random sequence
NC_000962.3	65018	65220	RAND_169	.	-	Random sequence
NC_000962.3	1072479	1072566	RAND_170	.	-	Random sequence
NC_000962.3	4170918	4171089	RAND_171	.	-	Random sequence
NC_000962.3	4231476	4231531	RAND_172	.	+	Random sequence
NC_000962.3	2834152	2834446	RAND_173	.	+	Random sequence
NC_000962.3	3382534	3382585	RAND_174	.	+	Random sequence
NC_000962.3	2711725	2711801	RAND_175	.	+	Random sequence
NC_000962.3	3452197	3452251	RAND_176	.	+	Random sequence
NC_000962.3	2945469	2945529	RAND_177	.	+	Random sequence
NC_000962.3	1359078	1359133	RAND_178	.	+	Random sequence
NC_000962.3	4391597	4391689	RAND_179	.	+	Random sequence
NC_000962.3	268623	268902	RAND_180	.	+	Random sequence
NC_000962.3	1956522	1956822	RAND_181	.	+	Random sequence
NC_000962.3	1756063	1756193	RAND_182	.	+	Random sequence
NC_000962.3	2953836	2954120	RAND_183	.	-	Random sequence
NC_000962.3	4334622	4334659	RAND_184	.	-	Random sequence
NC_000962.3	871334	871397	RAND_185	.	-	Random sequence
NC_000962.3	4400286	4400322	RAND_186	.	-	Random sequence
NC_000962.3	3691602	3691733	RAND_187	.	-	Random sequence
NC_000962.3	2475513	2475715	RAND_188	.	-	Random sequence
NC_000962.3	2140814	2140901	RAND_189	.	-	Random sequence
NC_000962.3	370423	370594	RAND_190	.	-	Random sequence
