# Supplementary material for: Prioritizing bona fide bacterial small RNAs with machine learning classifiers
Source: PeerJ. 2019 Jan 24;7:e6304. doi: 10.7717/peerj.6304 (PMC6348098; doi:10.7717/peerj.6304)
Supplement: File S1 [file peerj-07-6304-s002.gz › Code_Data/BED_files/Our Data/M_tuberculosis_sRNAs.bed]

NC_000962.3	498400	498455	candidate_54	381.2727272727	+	AS
NC_000962.3	1040644	1040938	candidate_135	1264.7925170068	+	AS
NC_000962.3	1200554	1200605	candidate_149	4366.2745098039	+	Intergenic
NC_000962.3	1287125	1287201	candidate_161	138.1710526316	+	Intergenic
NC_000962.3	1453006	1453060	candidate_189	217.1296296296	+	Within 5'/3' UTRs
NC_000962.3	1476824	1476884	candidate_193	454.95	+	Within 5'/3' UTRs
NC_000962.3	1735692	1735747	candidate_224	107.4727272727	+	Intergenic
NC_000962.3	2268165	2268257	candidate_294	2390.9456521739	+	AS to 5'/3' UTRs
NC_000962.3	3557056	3557335	candidate_488	557.2508960573	+	AS to 5'/3' UTRs
NC_000962.3	3597807	3598107	candidate_498	625.4666666667	+	AS to 5'/3' UTRs
NC_000962.3	4025440	4025570	candidate_540	1191.4076923077	+	AS to 5'/3' UTRs
NC_000962.3	937955	938239	candidate_1080	668.5281690141	-	AS to 5'/3' UTRs
NC_000962.3	1041128	1041165	candidate_1096	226.8108108108	-	Intergenic
NC_000962.3	1275610	1275673	candidate_1137	1042.7619047619	-	AS to 5'/3' UTRs
NC_000962.3	1306037	1306073	candidate_1149	96.4166666667	-	Within 5'/3' UTRs
NC_000962.3	3363022	3363153	candidate_1502	214.7480916031	-	Within 5'/3' UTRs
NC_000962.3	3621264	3621466	candidate_1542	772.7128712871	-	Within 5'/3' UTRs
NC_000962.3	3800004	3800091	candidate_1556	812.5287356322	-	AS to 5'/3' UTRs
NC_000962.3	3837287	3837458	candidate_1565	173.5087719298	-	Within 5'/3' UTRs
