# Supplementary material for: Prioritizing bona fide bacterial small RNAs with machine learning classifiers
Source: PeerJ. 2019 Jan 24;7:e6304. doi: 10.7717/peerj.6304 (PMC6348098; doi:10.7717/peerj.6304)
Supplement: File S1 [file peerj-07-6304-s002.gz › Code_Data/BED_files/Our Data/R_capsulatus_RANDOM.bed]

Chromosome	2297311	2297401	RAND_1	.	+	Random sequence
Chromosome	1345231	1345315	RAND_2	.	+	Random sequence
Chromosome	3582312	3582391	RAND_3	.	+	Random sequence
Chromosome	892160	892263	RAND_4	.	+	Random sequence
Chromosome	237082	237164	RAND_5	.	+	Random sequence
Chromosome	1000057	1000142	RAND_6	.	-	Random sequence
Chromosome	1290857	1290918	RAND_7	.	-	Random sequence
Chromosome	2786291	2786359	RAND_8	.	+	Random sequence
Chromosome	3699325	3699529	RAND_9	.	+	Random sequence
Chromosome	877631	877683	RAND_10	.	+	Random sequence
Chromosome	3544193	3544353	RAND_11	.	+	Random sequence
Chromosome	1672151	1672247	RAND_12	.	-	Random sequence
Chromosome	3153021	3153073	RAND_13	.	-	Random sequence
Chromosome	2727383	2727462	RAND_14	.	-	Random sequence
Chromosome	446372	446493	RAND_15	.	-	Random sequence
Chromosome	1413086	1413173	RAND_16	.	-	Random sequence
Chromosome	2012390	2012455	RAND_17	.	-	Random sequence
Chromosome	2724960	2725146	RAND_18	.	-	Random sequence
Chromosome	753472	753615	RAND_19	.	+	Random sequence
Chromosome	2586779	2586984	RAND_20	.	-	Random sequence
Chromosome	3065668	3065862	RAND_21	.	-	Random sequence
Chromosome	616754	616839	RAND_22	.	-	Random sequence
Chromosome	2740133	2740334	RAND_23	.	-	Random sequence
Chromosome	1018697	1018847	RAND_24	.	-	Random sequence
Chromosome	2837468	2837613	RAND_25	.	+	Random sequence
Chromosome	3391173	3391353	RAND_26	.	+	Random sequence
Chromosome	611100	611245	RAND_27	.	+	Random sequence
Chromosome	1119850	1119891	RAND_28	.	+	Random sequence
Chromosome	322403	322521	RAND_29	.	+	Random sequence
Chromosome	1204270	1204415	RAND_30	.	+	Random sequence
Chromosome	277990	278141	RAND_31	.	+	Random sequence
Chromosome	2619714	2619853	RAND_32	.	+	Random sequence
Chromosome	1227745	1227871	RAND_33	.	+	Random sequence
Chromosome	121344	121491	RAND_34	.	+	Random sequence
Chromosome	2190119	2190301	RAND_35	.	+	Random sequence
Chromosome	143071	143238	RAND_36	.	-	Random sequence
Chromosome	3538603	3538704	RAND_37	.	-	Random sequence
Chromosome	3480976	3481132	RAND_38	.	-	Random sequence
Chromosome	2929363	2929462	RAND_39	.	-	Random sequence
Chromosome	2177215	2177322	RAND_40	.	-	Random sequence
Chromosome	619649	619751	RAND_41	.	-	Random sequence
Chromosome	2734598	2734788	RAND_42	.	+	Random sequence
Chromosome	2527610	2527663	RAND_43	.	-	Random sequence
Chromosome	33712	33784	RAND_44	.	-	Random sequence
Chromosome	1723023	1723093	RAND_45	.	-	Random sequence
Chromosome	2780013	2780103	RAND_46	.	+	Random sequence
Chromosome	1871092	1871176	RAND_47	.	+	Random sequence
Chromosome	2451924	2452003	RAND_48	.	+	Random sequence
Chromosome	356372	356475	RAND_49	.	+	Random sequence
Chromosome	3087311	3087393	RAND_50	.	+	Random sequence
Chromosome	3059695	3059780	RAND_51	.	-	Random sequence
Chromosome	1267801	1267862	RAND_52	.	-	Random sequence
Chromosome	262120	262188	RAND_53	.	+	Random sequence
Chromosome	822636	822840	RAND_54	.	+	Random sequence
Chromosome	3075998	3076050	RAND_55	.	+	Random sequence
Chromosome	1331435	1331595	RAND_56	.	+	Random sequence
Chromosome	732383	732479	RAND_57	.	-	Random sequence
Chromosome	1507488	1507540	RAND_58	.	-	Random sequence
Chromosome	3113100	3113179	RAND_59	.	-	Random sequence
Chromosome	850476	850597	RAND_60	.	-	Random sequence
Chromosome	2158954	2159041	RAND_61	.	-	Random sequence
Chromosome	1818915	1818980	RAND_62	.	-	Random sequence
Chromosome	1836863	1837049	RAND_63	.	-	Random sequence
Chromosome	1145915	1146058	RAND_64	.	+	Random sequence
Chromosome	784965	785170	RAND_65	.	-	Random sequence
Chromosome	3049442	3049636	RAND_66	.	-	Random sequence
Chromosome	2628853	2628938	RAND_67	.	-	Random sequence
Chromosome	2262292	2262493	RAND_68	.	-	Random sequence
Chromosome	1265394	1265544	RAND_69	.	-	Random sequence
Chromosome	646521	646666	RAND_70	.	+	Random sequence
Chromosome	3601323	3601503	RAND_71	.	+	Random sequence
Chromosome	1713222	1713367	RAND_72	.	+	Random sequence
Chromosome	2986300	2986341	RAND_73	.	+	Random sequence
Chromosome	3208558	3208676	RAND_74	.	+	Random sequence
Chromosome	602053	602198	RAND_75	.	+	Random sequence
Chromosome	38624	38775	RAND_76	.	+	Random sequence
Chromosome	2249613	2249752	RAND_77	.	+	Random sequence
Chromosome	1151390	1151516	RAND_78	.	+	Random sequence
Chromosome	2490548	2490695	RAND_79	.	+	Random sequence
Chromosome	2605985	2606167	RAND_80	.	+	Random sequence
Chromosome	499743	499910	RAND_81	.	-	Random sequence
Chromosome	489530	489631	RAND_82	.	-	Random sequence
Chromosome	2552030	2552186	RAND_83	.	-	Random sequence
Chromosome	3179065	3179164	RAND_84	.	-	Random sequence
Chromosome	3729368	3729475	RAND_85	.	-	Random sequence
Chromosome	1889070	1889172	RAND_86	.	-	Random sequence
Chromosome	771543	771733	RAND_87	.	+	Random sequence
Chromosome	722793	722846	RAND_88	.	-	Random sequence
Chromosome	3396558	3396630	RAND_89	.	-	Random sequence
Chromosome	145685	145755	RAND_90	.	-	Random sequence
Chromosome	2444130	2444220	RAND_91	.	+	Random sequence
Chromosome	85615	85699	RAND_92	.	+	Random sequence
Chromosome	2955395	2955474	RAND_93	.	+	Random sequence
Chromosome	3088513	3088616	RAND_94	.	+	Random sequence
Chromosome	3594702	3594784	RAND_95	.	+	Random sequence
Chromosome	1176952	1177037	RAND_96	.	-	Random sequence
Chromosome	1308090	1308151	RAND_97	.	-	Random sequence
Chromosome	635992	636060	RAND_98	.	+	Random sequence
Chromosome	2134980	2135184	RAND_99	.	+	Random sequence
Chromosome	872710	872762	RAND_100	.	+	Random sequence
Chromosome	2281045	2281205	RAND_101	.	+	Random sequence
Chromosome	3258683	3258779	RAND_102	.	-	Random sequence
Chromosome	3468357	3468409	RAND_103	.	-	Random sequence
Chromosome	3140893	3140972	RAND_104	.	-	Random sequence
Chromosome	2302603	2302724	RAND_105	.	-	Random sequence
Chromosome	2034430	2034517	RAND_106	.	-	Random sequence
Chromosome	1556012	1556077	RAND_107	.	-	Random sequence
Chromosome	2194176	2194362	RAND_108	.	-	Random sequence
Chromosome	1449003	1449146	RAND_109	.	+	Random sequence
Chromosome	1393053	1393258	RAND_110	.	-	Random sequence
Chromosome	2418735	2418929	RAND_111	.	-	Random sequence
Chromosome	206565	206650	RAND_112	.	-	Random sequence
Chromosome	3308853	3309054	RAND_113	.	-	Random sequence
Chromosome	249274	249424	RAND_114	.	-	Random sequence
Chromosome	2790570	2790715	RAND_115	.	+	Random sequence
Chromosome	3701814	3701994	RAND_116	.	+	Random sequence
Chromosome	1245312	1245457	RAND_117	.	+	Random sequence
Chromosome	85922	85963	RAND_118	.	+	Random sequence
Chromosome	3633073	3633191	RAND_119	.	+	Random sequence
Chromosome	259197	259342	RAND_120	.	+	Random sequence
Chromosome	1346170	1346321	RAND_121	.	+	Random sequence
Chromosome	1016489	1016628	RAND_122	.	+	Random sequence
Chromosome	344812	344938	RAND_123	.	+	Random sequence
Chromosome	562607	562754	RAND_124	.	+	Random sequence
Chromosome	366045	366227	RAND_125	.	+	Random sequence
Chromosome	2617758	2617925	RAND_126	.	-	Random sequence
Chromosome	1739559	1739660	RAND_127	.	-	Random sequence
Chromosome	352379	352535	RAND_128	.	-	Random sequence
Chromosome	3253751	3253850	RAND_129	.	-	Random sequence
Chromosome	2552783	2552890	RAND_130	.	-	Random sequence
Chromosome	3642291	3642393	RAND_131	.	-	Random sequence
Chromosome	474082	474272	RAND_132	.	+	Random sequence
Chromosome	750752	750805	RAND_133	.	-	Random sequence
Chromosome	3371690	3371762	RAND_134	.	-	Random sequence
Chromosome	2293219	2293289	RAND_135	.	-	Random sequence
Chromosome	1404540	1404630	RAND_136	.	+	Random sequence
Chromosome	3091848	3091932	RAND_137	.	+	Random sequence
Chromosome	65061	65140	RAND_138	.	+	Random sequence
Chromosome	3011467	3011570	RAND_139	.	+	Random sequence
Chromosome	2688913	2688995	RAND_140	.	+	Random sequence
Chromosome	1149885	1149970	RAND_141	.	-	Random sequence
Chromosome	706116	706177	RAND_142	.	-	Random sequence
Chromosome	3469726	3469794	RAND_143	.	+	Random sequence
Chromosome	2147656	2147860	RAND_144	.	+	Random sequence
Chromosome	1898817	1898869	RAND_145	.	+	Random sequence
Chromosome	3624817	3624977	RAND_146	.	+	Random sequence
Chromosome	687667	687763	RAND_147	.	-	Random sequence
Chromosome	2883679	2883731	RAND_148	.	-	Random sequence
Chromosome	3080690	3080769	RAND_149	.	-	Random sequence
Chromosome	1534143	1534264	RAND_150	.	-	Random sequence
Chromosome	2974424	2974511	RAND_151	.	-	Random sequence
Chromosome	2798098	2798163	RAND_152	.	-	Random sequence
Chromosome	2042183	2042369	RAND_153	.	-	Random sequence
Chromosome	327089	327232	RAND_154	.	+	Random sequence
Chromosome	3734923	3735128	RAND_155	.	-	Random sequence
Chromosome	3662135	3662329	RAND_156	.	-	Random sequence
Chromosome	2656708	2656793	RAND_157	.	-	Random sequence
Chromosome	2404354	2404555	RAND_158	.	-	Random sequence
Chromosome	2271369	2271519	RAND_159	.	-	Random sequence
Chromosome	3530372	3530517	RAND_160	.	+	Random sequence
Chromosome	2511876	2512056	RAND_161	.	+	Random sequence
Chromosome	2106978	2107123	RAND_162	.	+	Random sequence
Chromosome	3321153	3321194	RAND_163	.	+	Random sequence
Chromosome	222273	222391	RAND_164	.	+	Random sequence
Chromosome	1842198	1842343	RAND_165	.	+	Random sequence
Chromosome	2245054	2245205	RAND_166	.	+	Random sequence
Chromosome	305057	305196	RAND_167	.	+	Random sequence
Chromosome	1195088	1195214	RAND_168	.	+	Random sequence
Chromosome	988359	988506	RAND_169	.	+	Random sequence
Chromosome	3316524	3316706	RAND_170	.	+	Random sequence
Chromosome	2562245	2562412	RAND_171	.	-	Random sequence
Chromosome	2138244	2138345	RAND_172	.	-	Random sequence
Chromosome	2700884	2701040	RAND_173	.	-	Random sequence
Chromosome	2293014	2293113	RAND_174	.	-	Random sequence
Chromosome	546943	547050	RAND_175	.	-	Random sequence
Chromosome	860744	860846	RAND_176	.	-	Random sequence
Chromosome	2178873	2179063	RAND_177	.	+	Random sequence
Chromosome	1234610	1234663	RAND_178	.	-	Random sequence
Chromosome	2422667	2422739	RAND_179	.	-	Random sequence
Chromosome	198849	198919	RAND_180	.	-	Random sequence
Chromosome	975247	975337	RAND_181	.	+	Random sequence
Chromosome	930045	930129	RAND_182	.	+	Random sequence
Chromosome	2525231	2525310	RAND_183	.	+	Random sequence
Chromosome	806970	807073	RAND_184	.	+	Random sequence
Chromosome	41833	41915	RAND_185	.	+	Random sequence
Chromosome	2224150	2224235	RAND_186	.	-	Random sequence
Chromosome	2440392	2440453	RAND_187	.	-	Random sequence
Chromosome	1703787	1703855	RAND_188	.	+	Random sequence
Chromosome	442552	442756	RAND_189	.	+	Random sequence
Chromosome	2094699	2094751	RAND_190	.	+	Random sequence
Chromosome	3695807	3695967	RAND_191	.	+	Random sequence
Chromosome	230989	231085	RAND_192	.	-	Random sequence
Chromosome	2744125	2744177	RAND_193	.	-	Random sequence
Chromosome	423083	423162	RAND_194	.	-	Random sequence
Chromosome	2832774	2832895	RAND_195	.	-	Random sequence
Chromosome	1784927	1785014	RAND_196	.	-	Random sequence
Chromosome	1289780	1289845	RAND_197	.	-	Random sequence
Chromosome	3631234	3631420	RAND_198	.	-	Random sequence
Chromosome	394558	394701	RAND_199	.	+	Random sequence
Chromosome	2858770	2858975	RAND_200	.	-	Random sequence
Chromosome	3362246	3362440	RAND_201	.	-	Random sequence
Chromosome	1286148	1286233	RAND_202	.	-	Random sequence
Chromosome	1570373	1570574	RAND_203	.	-	Random sequence
Chromosome	982169	982319	RAND_204	.	-	Random sequence
Chromosome	498834	498979	RAND_205	.	+	Random sequence
Chromosome	2245099	2245279	RAND_206	.	+	Random sequence
Chromosome	2961362	2961507	RAND_207	.	+	Random sequence
Chromosome	760415	760456	RAND_208	.	+	Random sequence
Chromosome	3326820	3326938	RAND_209	.	+	Random sequence
Chromosome	3648899	3649044	RAND_210	.	+	Random sequence
Chromosome	3701570	3701721	RAND_211	.	+	Random sequence
Chromosome	2980311	2980450	RAND_212	.	+	Random sequence
Chromosome	839986	840112	RAND_213	.	+	Random sequence
Chromosome	2487844	2487991	RAND_214	.	+	Random sequence
Chromosome	48323	48505	RAND_215	.	+	Random sequence
Chromosome	3299022	3299189	RAND_216	.	-	Random sequence
Chromosome	973036	973137	RAND_217	.	-	Random sequence
Chromosome	1166959	1167115	RAND_218	.	-	Random sequence
Chromosome	1263851	1263950	RAND_219	.	-	Random sequence
Chromosome	93832	93939	RAND_220	.	-	Random sequence
Chromosome	3261658	3261760	RAND_221	.	-	Random sequence
Chromosome	1220701	1220891	RAND_222	.	+	Random sequence
Chromosome	324821	324874	RAND_223	.	-	Random sequence
Chromosome	2266826	2266898	RAND_224	.	-	Random sequence
Chromosome	1643784	1643854	RAND_225	.	-	Random sequence
Chromosome	1943203	1943293	RAND_226	.	+	Random sequence
Chromosome	2111559	2111643	RAND_227	.	+	Random sequence
Chromosome	2391958	2392037	RAND_228	.	+	Random sequence
Chromosome	2978271	2978374	RAND_229	.	+	Random sequence
Chromosome	1890588	1890670	RAND_230	.	+	Random sequence
Chromosome	1502730	1502815	RAND_231	.	-	Random sequence
Chromosome	2302584	2302645	RAND_232	.	-	Random sequence
Chromosome	552969	553037	RAND_233	.	+	Random sequence
Chromosome	848956	849160	RAND_234	.	+	Random sequence
Chromosome	1005358	1005410	RAND_235	.	+	Random sequence
Chromosome	484882	485042	RAND_236	.	+	Random sequence
Chromosome	2772165	2772261	RAND_237	.	-	Random sequence
Chromosome	1941097	1941149	RAND_238	.	-	Random sequence
Chromosome	466423	466502	RAND_239	.	-	Random sequence
Chromosome	3020927	3021048	RAND_240	.	-	Random sequence
Chromosome	2737994	2738081	RAND_241	.	-	Random sequence
Chromosome	1934959	1935024	RAND_242	.	-	Random sequence
Chromosome	1678862	1679048	RAND_243	.	-	Random sequence
Chromosome	201218	201361	RAND_244	.	+	Random sequence
Chromosome	85238	85443	RAND_245	.	-	Random sequence
Chromosome	2711414	2711608	RAND_246	.	-	Random sequence
Chromosome	168130	168215	RAND_247	.	-	Random sequence
Chromosome	1704274	1704475	RAND_248	.	-	Random sequence
Chromosome	2044368	2044518	RAND_249	.	-	Random sequence
Chromosome	2617652	2617797	RAND_250	.	+	Random sequence
Chromosome	3641077	3641257	RAND_251	.	+	Random sequence
Chromosome	437196	437341	RAND_252	.	+	Random sequence
Chromosome	2287923	2287964	RAND_253	.	+	Random sequence
Chromosome	2506341	2506459	RAND_254	.	+	Random sequence
Chromosome	2753956	2754101	RAND_255	.	+	Random sequence
Chromosome	1170341	1170492	RAND_256	.	+	Random sequence
Chromosome	3127788	3127927	RAND_257	.	+	Random sequence
Chromosome	3543759	3543885	RAND_258	.	+	Random sequence
Chromosome	3562299	3562446	RAND_259	.	+	Random sequence
Chromosome	2367101	2367283	RAND_260	.	+	Random sequence
Chromosome	373633	373800	RAND_261	.	-	Random sequence
Chromosome	4315	4416	RAND_262	.	-	Random sequence
Chromosome	930727	930883	RAND_263	.	-	Random sequence
Chromosome	926603	926702	RAND_264	.	-	Random sequence
Chromosome	3270473	3270580	RAND_265	.	-	Random sequence
Chromosome	614329	614431	RAND_266	.	-	Random sequence
Chromosome	1411485	1411675	RAND_267	.	+	Random sequence
Chromosome	2303680	2303733	RAND_268	.	-	Random sequence
Chromosome	2555427	2555499	RAND_269	.	-	Random sequence
Chromosome	556152	556222	RAND_270	.	-	Random sequence
Chromosome	2322417	2322507	RAND_271	.	+	Random sequence
Chromosome	1403505	1403589	RAND_272	.	+	Random sequence
Chromosome	983062	983141	RAND_273	.	+	Random sequence
Chromosome	1126327	1126430	RAND_274	.	+	Random sequence
Chromosome	2754173	2754255	RAND_275	.	+	Random sequence
Chromosome	3637059	3637144	RAND_276	.	-	Random sequence
Chromosome	2693491	2693552	RAND_277	.	-	Random sequence
Chromosome	927884	927952	RAND_278	.	+	Random sequence
Chromosome	3669743	3669947	RAND_279	.	+	Random sequence
Chromosome	501035	501087	RAND_280	.	+	Random sequence
Chromosome	1002313	1002473	RAND_281	.	+	Random sequence
Chromosome	1648870	1648966	RAND_282	.	-	Random sequence
Chromosome	2754351	2754403	RAND_283	.	-	Random sequence
Chromosome	3091262	3091341	RAND_284	.	-	Random sequence
Chromosome	3647275	3647396	RAND_285	.	-	Random sequence
Chromosome	2630534	2630621	RAND_286	.	-	Random sequence
Chromosome	3068745	3068810	RAND_287	.	-	Random sequence
Chromosome	1543719	1543905	RAND_288	.	-	Random sequence
Chromosome	2044267	2044410	RAND_289	.	+	Random sequence
Chromosome	2832278	2832483	RAND_290	.	-	Random sequence
Chromosome	1940351	1940545	RAND_291	.	-	Random sequence
Chromosome	614493	614578	RAND_292	.	-	Random sequence
Chromosome	1005824	1006025	RAND_293	.	-	Random sequence
Chromosome	2680944	2681094	RAND_294	.	-	Random sequence
Chromosome	3405143	3405288	RAND_295	.	+	Random sequence
Chromosome	107517	107697	RAND_296	.	+	Random sequence
Chromosome	2981939	2982084	RAND_297	.	+	Random sequence
Chromosome	732148	732189	RAND_298	.	+	Random sequence
Chromosome	766963	767081	RAND_299	.	+	Random sequence
Chromosome	971867	972012	RAND_300	.	+	Random sequence
Chromosome	1343849	1344000	RAND_301	.	+	Random sequence
Chromosome	1767625	1767764	RAND_302	.	+	Random sequence
Chromosome	1053617	1053743	RAND_303	.	+	Random sequence
Chromosome	1005155	1005302	RAND_304	.	+	Random sequence
Chromosome	1572196	1572378	RAND_305	.	+	Random sequence
Chromosome	68832	68999	RAND_306	.	-	Random sequence
Chromosome	903256	903357	RAND_307	.	-	Random sequence
Chromosome	2943931	2944087	RAND_308	.	-	Random sequence
Chromosome	3413918	3414017	RAND_309	.	-	Random sequence
Chromosome	3251244	3251351	RAND_310	.	-	Random sequence
Chromosome	3444967	3445069	RAND_311	.	-	Random sequence
Chromosome	677273	677463	RAND_312	.	+	Random sequence
Chromosome	3578358	3578411	RAND_313	.	-	Random sequence
Chromosome	1138604	1138676	RAND_314	.	-	Random sequence
Chromosome	2446779	2446849	RAND_315	.	-	Random sequence
Chromosome	637347	637437	RAND_316	.	+	Random sequence
Chromosome	3403205	3403289	RAND_317	.	+	Random sequence
Chromosome	2273354	2273433	RAND_318	.	+	Random sequence
Chromosome	2465384	2465487	RAND_319	.	+	Random sequence
Chromosome	2911759	2911841	RAND_320	.	+	Random sequence
Chromosome	2415775	2415860	RAND_321	.	-	Random sequence
Chromosome	3350572	3350633	RAND_322	.	-	Random sequence
Chromosome	2000168	2000236	RAND_323	.	+	Random sequence
Chromosome	1077682	1077886	RAND_324	.	+	Random sequence
Chromosome	332150	332202	RAND_325	.	+	Random sequence
Chromosome	3193774	3193934	RAND_326	.	+	Random sequence
Chromosome	64248	64344	RAND_327	.	-	Random sequence
Chromosome	2508902	2508954	RAND_328	.	-	Random sequence
Chromosome	38998	39077	RAND_329	.	-	Random sequence
Chromosome	84249	84370	RAND_330	.	-	Random sequence
Chromosome	1835171	1835258	RAND_331	.	-	Random sequence
Chromosome	2026829	2026894	RAND_332	.	-	Random sequence
Chromosome	1675012	1675198	RAND_333	.	-	Random sequence
Chromosome	176109	176252	RAND_334	.	+	Random sequence
Chromosome	193146	193351	RAND_335	.	-	Random sequence
Chromosome	2121000	2121194	RAND_336	.	-	Random sequence
Chromosome	41439	41524	RAND_337	.	-	Random sequence
Chromosome	424020	424221	RAND_338	.	-	Random sequence
Chromosome	2203563	2203713	RAND_339	.	-	Random sequence
Chromosome	3284606	3284751	RAND_340	.	+	Random sequence
Chromosome	1930188	1930368	RAND_341	.	+	Random sequence
Chromosome	1506630	1506775	RAND_342	.	+	Random sequence
Chromosome	231694	231735	RAND_343	.	+	Random sequence
Chromosome	2114226	2114344	RAND_344	.	+	Random sequence
Chromosome	818912	819057	RAND_345	.	+	Random sequence
Chromosome	2186016	2186167	RAND_346	.	+	Random sequence
Chromosome	2751573	2751712	RAND_347	.	+	Random sequence
Chromosome	2900361	2900487	RAND_348	.	+	Random sequence
Chromosome	720412	720559	RAND_349	.	+	Random sequence
Chromosome	156244	156426	RAND_350	.	+	Random sequence
Chromosome	2073163	2073330	RAND_351	.	-	Random sequence
Chromosome	3136188	3136289	RAND_352	.	-	Random sequence
Chromosome	3506816	3506972	RAND_353	.	-	Random sequence
Chromosome	2751575	2751674	RAND_354	.	-	Random sequence
Chromosome	2892114	2892221	RAND_355	.	-	Random sequence
Chromosome	2517210	2517312	RAND_356	.	-	Random sequence
Chromosome	884635	884825	RAND_357	.	+	Random sequence
Chromosome	2956363	2956416	RAND_358	.	-	Random sequence
Chromosome	3704356	3704428	RAND_359	.	-	Random sequence
Chromosome	923633	923703	RAND_360	.	-	Random sequence
Chromosome	8169	8259	RAND_361	.	+	Random sequence
Chromosome	2946176	2946260	RAND_362	.	+	Random sequence
Chromosome	1843641	1843720	RAND_363	.	+	Random sequence
Chromosome	1731380	1731483	RAND_364	.	+	Random sequence
Chromosome	3628441	3628523	RAND_365	.	+	Random sequence
Chromosome	2491760	2491845	RAND_366	.	-	Random sequence
Chromosome	3546051	3546112	RAND_367	.	-	Random sequence
Chromosome	1981275	1981343	RAND_368	.	+	Random sequence
Chromosome	1431218	1431422	RAND_369	.	+	Random sequence
Chromosome	3372798	3372850	RAND_370	.	+	Random sequence
Chromosome	2297849	2298009	RAND_371	.	+	Random sequence
Chromosome	1261717	1261813	RAND_372	.	-	Random sequence
Chromosome	1496400	1496452	RAND_373	.	-	Random sequence
Chromosome	1581616	1581695	RAND_374	.	-	Random sequence
Chromosome	2808777	2808898	RAND_375	.	-	Random sequence
Chromosome	33971	34058	RAND_376	.	-	Random sequence
Chromosome	1920122	1920187	RAND_377	.	-	Random sequence
Chromosome	2045253	2045439	RAND_378	.	-	Random sequence
Chromosome	2743503	2743646	RAND_379	.	+	Random sequence
Chromosome	3591696	3591901	RAND_380	.	-	Random sequence
Chromosome	1422800	1422994	RAND_381	.	-	Random sequence
Chromosome	255420	255505	RAND_382	.	-	Random sequence
Chromosome	2642769	2642970	RAND_383	.	-	Random sequence
Chromosome	2623591	2623741	RAND_384	.	-	Random sequence
Chromosome	1067239	1067384	RAND_385	.	+	Random sequence
Chromosome	281753	281933	RAND_386	.	+	Random sequence
Chromosome	25774	25919	RAND_387	.	+	Random sequence
Chromosome	2065526	2065567	RAND_388	.	+	Random sequence
Chromosome	3229623	3229741	RAND_389	.	+	Random sequence
Chromosome	1803231	1803376	RAND_390	.	+	Random sequence
Chromosome	582340	582491	RAND_391	.	+	Random sequence
Chromosome	3237793	3237932	RAND_392	.	+	Random sequence
Chromosome	1010449	1010575	RAND_393	.	+	Random sequence
Chromosome	1104225	1104372	RAND_394	.	+	Random sequence
Chromosome	3647417	3647599	RAND_395	.	+	Random sequence
Chromosome	3317134	3317301	RAND_396	.	-	Random sequence
Chromosome	2274229	2274330	RAND_397	.	-	Random sequence
Chromosome	2132754	2132910	RAND_398	.	-	Random sequence
Chromosome	1559452	1559551	RAND_399	.	-	Random sequence
Chromosome	3705448	3705555	RAND_400	.	-	Random sequence
Chromosome	1766595	1766697	RAND_401	.	-	Random sequence
Chromosome	2535545	2535735	RAND_402	.	+	Random sequence
Chromosome	1228207	1228260	RAND_403	.	-	Random sequence
Chromosome	1941239	1941311	RAND_404	.	-	Random sequence
Chromosome	378203	378273	RAND_405	.	-	Random sequence
Chromosome	1599276	1599366	RAND_406	.	+	Random sequence
Chromosome	3164024	3164108	RAND_407	.	+	Random sequence
Chromosome	3442023	3442102	RAND_408	.	+	Random sequence
Chromosome	3681381	3681484	RAND_409	.	+	Random sequence
Chromosome	3290437	3290519	RAND_410	.	+	Random sequence
Chromosome	384851	384936	RAND_411	.	-	Random sequence
Chromosome	976841	976902	RAND_412	.	-	Random sequence
Chromosome	2684454	2684522	RAND_413	.	+	Random sequence
Chromosome	2199572	2199776	RAND_414	.	+	Random sequence
Chromosome	219819	219871	RAND_415	.	+	Random sequence
Chromosome	1015561	1015721	RAND_416	.	+	Random sequence
Chromosome	1714267	1714363	RAND_417	.	-	Random sequence
Chromosome	2723720	2723772	RAND_418	.	-	Random sequence
Chromosome	922226	922305	RAND_419	.	-	Random sequence
Chromosome	2363325	2363446	RAND_420	.	-	Random sequence
Chromosome	633685	633772	RAND_421	.	-	Random sequence
Chromosome	3494354	3494419	RAND_422	.	-	Random sequence
Chromosome	677492	677678	RAND_423	.	-	Random sequence
Chromosome	92964	93107	RAND_424	.	+	Random sequence
Chromosome	2865322	2865527	RAND_425	.	-	Random sequence
Chromosome	2144193	2144387	RAND_426	.	-	Random sequence
Chromosome	3416598	3416683	RAND_427	.	-	Random sequence
Chromosome	2662562	2662763	RAND_428	.	-	Random sequence
Chromosome	769249	769399	RAND_429	.	-	Random sequence
Chromosome	2932841	2932986	RAND_430	.	+	Random sequence
Chromosome	2028923	2029103	RAND_431	.	+	Random sequence
Chromosome	631996	632141	RAND_432	.	+	Random sequence
Chromosome	3344173	3344214	RAND_433	.	+	Random sequence
Chromosome	653107	653225	RAND_434	.	+	Random sequence
Chromosome	2149072	2149217	RAND_435	.	+	Random sequence
Chromosome	3164286	3164437	RAND_436	.	+	Random sequence
Chromosome	2252384	2252523	RAND_437	.	+	Random sequence
Chromosome	1574138	1574264	RAND_438	.	+	Random sequence
Chromosome	1545595	1545742	RAND_439	.	+	Random sequence
Chromosome	873051	873233	RAND_440	.	+	Random sequence
Chromosome	1125617	1125784	RAND_441	.	-	Random sequence
Chromosome	1930447	1930548	RAND_442	.	-	Random sequence
Chromosome	1849893	1850049	RAND_443	.	-	Random sequence
Chromosome	2488315	2488414	RAND_444	.	-	Random sequence
Chromosome	391061	391168	RAND_445	.	-	Random sequence
Chromosome	2069712	2069814	RAND_446	.	-	Random sequence
Chromosome	2182120	2182310	RAND_447	.	+	Random sequence
Chromosome	783572	783625	RAND_448	.	-	Random sequence
Chromosome	3471676	3471748	RAND_449	.	-	Random sequence
Chromosome	3104346	3104416	RAND_450	.	-	Random sequence
