# Supplementary material for: Prioritizing bona fide bacterial small RNAs with machine learning classifiers
Source: PeerJ. 2019 Jan 24;7:e6304. doi: 10.7717/peerj.6304 (PMC6348098; doi:10.7717/peerj.6304)
Supplement: File S1 [file peerj-07-6304-s002.gz › Code_Data/BED_files/Our Data/R_capsulatus_sRNAs.bed]

Chromosome	2274455	2274545	sRNA00508	19.2333712064	+	sRNA
Chromosome	2547300	2547384	sRNA00526	10.1335294598	+	sRNA
Chromosome	3040755	3040834	sRNA00627	84.4131438585	+	sRNA
Chromosome	3552724	3552827	sRNA00687	18.881943512	+	sRNA
Chromosome	3554053	3554135	sRNA00688	9.86075414344	+	sRNA
Chromosome	397555	397640	sRNA00822	9.92096705552	-	sRNA
Chromosome	2197240	2197301	sRNA01035	12.8390625	-	sRNA
Chromosome	1964311	1964379	sRNA00470	42.2296527895	+	sRNA
Chromosome	2066778	2066982	sRNA00489	30.6141197916	+	sRNA
Chromosome	2945374	2945426	sRNA00598	146.682789579	+	sRNA
Chromosome	3265929	3266089	sRNA00648	265.302244561	+	sRNA
Chromosome	2940514	2940610	sRNA01139	24.35123337	-	sRNA
Chromosome	2940744	2940796	sRNA01140	12.5316763072	-	sRNA
Chromosome	2940842	2940921	sRNA01141	23.7482572521	-	sRNA
Chromosome	3017374	3017495	sRNA01156	21880.0308959	-	sRNA
Chromosome	3017495	3017582	sRNA01157	5886.19703602	-	sRNA
Chromosome	3017605	3017670	sRNA01158	261.656804158	-	sRNA
Chromosome	3338580	3338766	sRNA01208	18.8522787291	-	sRNA
Chromosome	354469	354612	sRNA00123	12.6197304188	+	sRNA
Chromosome	260228	260433	sRNA00798	149.01043287	-	sRNA
Chromosome	2555179	2555373	sRNA01077	57.0450755525	-	sRNA
Chromosome	2797052	2797137	sRNA01109	9.85399700965	-	sRNA
Chromosome	2939278	2939479	sRNA01135	58.3216968998	-	sRNA
Chromosome	3161731	3161881	sRNA01179	19.4658549873	-	sRNA
Chromosome	752358	752503	sRNA00197	26.848865849	+	sRNA
Chromosome	812909	813089	sRNA00237	10.7619370553	+	sRNA
Chromosome	450572	450717	sRNA00142	14.7492654289	+	sRNA
Chromosome	1053191	1053232	sRNA00295	889.838585608	+	sRNA
Chromosome	1579064	1579182	sRNA00389	11.8905754736	+	sRNA
Chromosome	1645929	1646074	sRNA00397	14.9726186069	+	sRNA
Chromosome	1801469	1801620	sRNA00446	43.4340816745	+	sRNA
Chromosome	2498787	2498926	sRNA00521	46.9875873665	+	sRNA
Chromosome	2660124	2660250	sRNA00544	21.497646659	+	sRNA
Chromosome	2994123	2994270	sRNA00616	11.096693713	+	sRNA
Chromosome	3611615	3611797	sRNA00702	13.0740500691	+	sRNA
Chromosome	40220	40387	sRNA00747	15.2512228906	-	sRNA
Chromosome	579122	579223	sRNA00850	14.6983887879	-	sRNA
Chromosome	586123	586279	sRNA00853	11.0451740324	-	sRNA
Chromosome	954368	954467	sRNA00913	14.3201769401	-	sRNA
Chromosome	2877319	2877426	sRNA01128	10.0309551887	-	sRNA
Chromosome	3650880	3650982	sRNA01285	10.2401235907	-	sRNA
Chromosome	1573541	1573731	sRNA00385	182.222082251	+	sRNA
Chromosome	2167725	2167778	sRNA01029	35.6515843776	-	sRNA
Chromosome	552628	552700	sRNA00848	27.1723545784	-	sRNA
Chromosome	2894219	2894289	sRNA01129	24.735062943	-	sRNA
