# Supplementary material for: Prioritizing bona fide bacterial small RNAs with machine learning classifiers
Source: PeerJ. 2019 Jan 24;7:e6304. doi: 10.7717/peerj.6304 (PMC6348098; doi:10.7717/peerj.6304)
Supplement: File S1 [file peerj-07-6304-s002.gz › Code_Data/BED_files/Our Data/S_enterica_RANDOM.bed]

NC_016810.1	3392602	3392682	RAND_1	.	+	Random sequence
NC_016810.1	4047368	4047446	RAND_2	.	+	Random sequence
NC_016810.1	1999682	1999771	RAND_3	.	-	Random sequence
NC_016810.1	1005621	1005711	RAND_4	.	-	Random sequence
NC_016810.1	1927304	1927536	RAND_5	.	+	Random sequence
NC_016810.1	2198180	2198246	RAND_6	.	+	Random sequence
NC_016810.1	3446011	3446434	RAND_7	.	+	Random sequence
NC_016810.1	4344020	4344086	RAND_8	.	-	Random sequence
NC_016810.1	3660144	3660200	RAND_9	.	-	Random sequence
NC_016810.1	485857	485952	RAND_10	.	+	Random sequence
NC_016810.1	3507166	3507283	RAND_11	.	+	Random sequence
NC_016810.1	3237741	3237841	RAND_12	.	-	Random sequence
NC_016810.1	4509520	4509673	RAND_13	.	-	Random sequence
NC_016810.1	3464393	3464478	RAND_14	.	+	Random sequence
NC_016810.1	1805578	1805675	RAND_15	.	-	Random sequence
NC_016810.1	4857134	4857213	RAND_16	.	-	Random sequence
NC_016810.1	3769189	3769279	RAND_17	.	-	Random sequence
NC_016810.1	3204068	3204162	RAND_18	.	-	Random sequence
NC_016810.1	336618	336713	RAND_19	.	+	Random sequence
NC_016810.1	228532	228594	RAND_20	.	-	Random sequence
NC_016810.1	3936641	3936722	RAND_21	.	-	Random sequence
NC_016810.1	1039446	1039519	RAND_22	.	+	Random sequence
NC_016810.1	4536317	4536426	RAND_23	.	+	Random sequence
NC_016810.1	2374692	2374768	RAND_24	.	+	Random sequence
NC_016810.1	3479598	3479886	RAND_25	.	+	Random sequence
NC_016810.1	3107175	3107332	RAND_26	.	-	Random sequence
NC_016810.1	288618	288703	RAND_27	.	-	Random sequence
NC_016810.1	1543519	1543578	RAND_28	.	+	Random sequence
NC_016810.1	810459	810510	RAND_29	.	-	Random sequence
NC_016810.1	378380	378591	RAND_30	.	-	Random sequence
NC_016810.1	486749	486837	RAND_31	.	+	Random sequence
NC_016810.1	608681	608775	RAND_32	.	+	Random sequence
NC_016810.1	3291243	3291352	RAND_33	.	-	Random sequence
NC_016810.1	4426051	4426145	RAND_34	.	+	Random sequence
NC_016810.1	1748903	1748976	RAND_35	.	-	Random sequence
NC_016810.1	4279353	4279443	RAND_36	.	-	Random sequence
NC_016810.1	1367604	1367703	RAND_37	.	+	Random sequence
NC_016810.1	1788207	1788497	RAND_38	.	-	Random sequence
NC_016810.1	1606621	1606815	RAND_39	.	+	Random sequence
NC_016810.1	2180524	2180617	RAND_40	.	-	Random sequence
NC_016810.1	4684969	4685035	RAND_41	.	+	Random sequence
NC_016810.1	1656400	1656509	RAND_42	.	-	Random sequence
NC_016810.1	4495856	4495978	RAND_43	.	-	Random sequence
NC_016810.1	3260378	3260702	RAND_44	.	-	Random sequence
NC_016810.1	751974	752037	RAND_45	.	-	Random sequence
NC_016810.1	192616	192927	RAND_46	.	+	Random sequence
NC_016810.1	1167020	1167123	RAND_47	.	-	Random sequence
NC_016810.1	4316670	4316977	RAND_48	.	-	Random sequence
NC_016810.1	565262	565349	RAND_49	.	-	Random sequence
NC_016810.1	745109	745204	RAND_50	.	+	Random sequence
NC_016810.1	2978967	2979155	RAND_51	.	-	Random sequence
NC_016810.1	4409559	4409698	RAND_52	.	+	Random sequence
NC_016810.1	864131	864275	RAND_53	.	+	Random sequence
NC_016810.1	3010384	3010563	RAND_54	.	+	Random sequence
NC_016810.1	2160547	2160685	RAND_55	.	+	Random sequence
NC_016810.1	494629	494785	RAND_56	.	+	Random sequence
NC_016810.1	1830748	1830834	RAND_57	.	+	Random sequence
NC_016810.1	966894	966978	RAND_58	.	-	Random sequence
NC_016810.1	461832	461914	RAND_59	.	-	Random sequence
NC_016810.1	1865477	1865759	RAND_60	.	+	Random sequence
NC_016810.1	4366893	4366986	RAND_61	.	+	Random sequence
NC_016810.1	882985	883436	RAND_62	.	-	Random sequence
NC_016810.1	424931	425211	RAND_63	.	-	Random sequence
NC_016810.1	4626947	4627241	RAND_64	.	+	Random sequence
NC_016810.1	3511823	3512007	RAND_65	.	-	Random sequence
NC_016810.1	1541922	1541990	RAND_66	.	-	Random sequence
NC_016810.1	715039	715287	RAND_67	.	-	Random sequence
NC_016810.1	4069162	4069234	RAND_68	.	-	Random sequence
NC_016810.1	3199999	3200079	RAND_69	.	-	Random sequence
NC_016810.1	2313501	2313578	RAND_70	.	-	Random sequence
NC_016810.1	1767425	1767489	RAND_71	.	+	Random sequence
NC_016810.1	721409	721519	RAND_72	.	-	Random sequence
NC_016810.1	2783983	2784142	RAND_73	.	+	Random sequence
NC_016810.1	2827664	2827806	RAND_74	.	+	Random sequence
NC_016810.1	265908	266253	RAND_75	.	-	Random sequence
NC_016810.1	3855151	3855480	RAND_76	.	+	Random sequence
NC_016810.1	3239651	3239794	RAND_77	.	+	Random sequence
NC_016810.1	3597476	3597550	RAND_78	.	+	Random sequence
NC_016810.1	1313015	1313102	RAND_79	.	+	Random sequence
NC_016810.1	1350897	1351260	RAND_80	.	-	Random sequence
NC_016810.1	2000346	2000547	RAND_81	.	+	Random sequence
NC_016810.1	3645462	3645549	RAND_82	.	-	Random sequence
NC_016810.1	934134	934220	RAND_83	.	-	Random sequence
NC_016810.1	50181	50260	RAND_84	.	-	Random sequence
NC_016810.1	2983596	2983797	RAND_85	.	+	Random sequence
NC_016810.1	3954640	3955047	RAND_86	.	+	Random sequence
NC_016810.1	4175246	4175391	RAND_87	.	+	Random sequence
NC_016810.1	1560854	1560943	RAND_88	.	-	Random sequence
NC_016810.1	3365610	3365755	RAND_89	.	-	Random sequence
NC_016810.1	1319430	1319618	RAND_90	.	+	Random sequence
NC_016810.1	3048821	3048939	RAND_91	.	+	Random sequence
NC_016810.1	4170457	4170635	RAND_92	.	-	Random sequence
NC_016810.1	20784	20880	RAND_93	.	-	Random sequence
NC_016810.1	596658	596811	RAND_94	.	-	Random sequence
NC_016810.1	3291390	3291457	RAND_95	.	+	Random sequence
NC_016810.1	4708444	4708772	RAND_96	.	-	Random sequence
NC_016810.1	4312167	4312299	RAND_97	.	-	Random sequence
NC_016810.1	576416	576490	RAND_98	.	+	Random sequence
NC_016810.1	3064752	3064960	RAND_99	.	+	Random sequence
NC_016810.1	362615	362725	RAND_100	.	+	Random sequence
NC_016810.1	1768535	1768779	RAND_101	.	+	Random sequence
NC_016810.1	2014451	2014509	RAND_102	.	+	Random sequence
NC_016810.1	1736652	1736800	RAND_103	.	+	Random sequence
NC_016810.1	4179640	4179711	RAND_104	.	+	Random sequence
NC_016810.1	168234	168353	RAND_105	.	-	Random sequence
NC_016810.1	2225508	2225748	RAND_106	.	-	Random sequence
NC_016810.1	1897481	1897572	RAND_107	.	+	Random sequence
NC_016810.1	1223407	1223486	RAND_108	.	+	Random sequence
NC_016810.1	3503270	3503411	RAND_109	.	-	Random sequence
NC_016810.1	4273546	4273627	RAND_110	.	+	Random sequence
NC_016810.1	1252309	1252373	RAND_111	.	-	Random sequence
NC_016810.1	2204588	2204756	RAND_112	.	+	Random sequence
NC_016810.1	3017786	3017861	RAND_113	.	+	Random sequence
NC_016810.1	3426216	3426296	RAND_114	.	+	Random sequence
NC_016810.1	3148474	3148552	RAND_115	.	+	Random sequence
NC_016810.1	1105114	1105203	RAND_116	.	-	Random sequence
NC_016810.1	3895734	3895824	RAND_117	.	-	Random sequence
NC_016810.1	1199169	1199401	RAND_118	.	+	Random sequence
NC_016810.1	1164408	1164474	RAND_119	.	+	Random sequence
NC_016810.1	624595	625018	RAND_120	.	+	Random sequence
NC_016810.1	1836233	1836299	RAND_121	.	-	Random sequence
NC_016810.1	1848080	1848136	RAND_122	.	-	Random sequence
NC_016810.1	2918677	2918772	RAND_123	.	+	Random sequence
NC_016810.1	1867990	1868107	RAND_124	.	+	Random sequence
NC_016810.1	3704220	3704320	RAND_125	.	-	Random sequence
NC_016810.1	456986	457139	RAND_126	.	-	Random sequence
NC_016810.1	732105	732190	RAND_127	.	+	Random sequence
NC_016810.1	2154988	2155085	RAND_128	.	-	Random sequence
NC_016810.1	712169	712248	RAND_129	.	-	Random sequence
NC_016810.1	1112017	1112107	RAND_130	.	-	Random sequence
NC_016810.1	2121442	2121536	RAND_131	.	-	Random sequence
NC_016810.1	2045887	2045982	RAND_132	.	+	Random sequence
NC_016810.1	4389060	4389122	RAND_133	.	-	Random sequence
NC_016810.1	758464	758545	RAND_134	.	-	Random sequence
NC_016810.1	3228169	3228242	RAND_135	.	+	Random sequence
NC_016810.1	1325140	1325249	RAND_136	.	+	Random sequence
NC_016810.1	1160444	1160520	RAND_137	.	+	Random sequence
NC_016810.1	1303044	1303332	RAND_138	.	+	Random sequence
NC_016810.1	1693106	1693263	RAND_139	.	-	Random sequence
NC_016810.1	155844	155929	RAND_140	.	-	Random sequence
NC_016810.1	4088808	4088867	RAND_141	.	+	Random sequence
NC_016810.1	1003332	1003383	RAND_142	.	-	Random sequence
NC_016810.1	4796924	4797135	RAND_143	.	-	Random sequence
NC_016810.1	680597	680685	RAND_144	.	+	Random sequence
NC_016810.1	3697495	3697604	RAND_146	.	-	Random sequence
NC_016810.1	3408081	3408175	RAND_147	.	+	Random sequence
NC_016810.1	1086380	1086453	RAND_148	.	-	Random sequence
NC_016810.1	3130784	3130874	RAND_149	.	-	Random sequence
NC_016810.1	318511	318610	RAND_150	.	+	Random sequence
NC_016810.1	632146	632436	RAND_151	.	-	Random sequence
NC_016810.1	2136581	2136775	RAND_152	.	+	Random sequence
NC_016810.1	4297947	4298040	RAND_153	.	-	Random sequence
NC_016810.1	2302287	2302353	RAND_154	.	+	Random sequence
NC_016810.1	4758642	4758751	RAND_155	.	-	Random sequence
NC_016810.1	4724643	4724765	RAND_156	.	-	Random sequence
NC_016810.1	2460360	2460684	RAND_157	.	-	Random sequence
NC_016810.1	2743701	2743764	RAND_158	.	-	Random sequence
NC_016810.1	183338	183649	RAND_159	.	+	Random sequence
NC_016810.1	684437	684540	RAND_160	.	-	Random sequence
NC_016810.1	1816770	1817077	RAND_161	.	-	Random sequence
NC_016810.1	4842415	4842502	RAND_162	.	-	Random sequence
NC_016810.1	802848	802943	RAND_163	.	+	Random sequence
NC_016810.1	1232502	1232690	RAND_164	.	-	Random sequence
NC_016810.1	1450446	1450585	RAND_165	.	+	Random sequence
NC_016810.1	1434672	1434816	RAND_166	.	+	Random sequence
NC_016810.1	3247368	3247547	RAND_167	.	+	Random sequence
NC_016810.1	2581724	2581862	RAND_168	.	+	Random sequence
NC_016810.1	3447857	3448013	RAND_169	.	+	Random sequence
NC_016810.1	2459493	2459579	RAND_170	.	+	Random sequence
NC_016810.1	425072	425156	RAND_171	.	-	Random sequence
NC_016810.1	1912925	1913007	RAND_172	.	-	Random sequence
NC_016810.1	3452647	3452929	RAND_173	.	+	Random sequence
NC_016810.1	4608051	4608144	RAND_174	.	+	Random sequence
NC_016810.1	796622	797073	RAND_175	.	-	Random sequence
NC_016810.1	2106214	2106494	RAND_176	.	-	Random sequence
NC_016810.1	4141623	4141917	RAND_177	.	+	Random sequence
NC_016810.1	4676275	4676459	RAND_178	.	-	Random sequence
NC_016810.1	62041	62109	RAND_179	.	-	Random sequence
NC_016810.1	2342185	2342433	RAND_180	.	-	Random sequence
NC_016810.1	3523018	3523090	RAND_181	.	-	Random sequence
NC_016810.1	3237713	3237793	RAND_182	.	-	Random sequence
NC_016810.1	1992587	1992664	RAND_183	.	-	Random sequence
NC_016810.1	4804374	4804438	RAND_184	.	+	Random sequence
NC_016810.1	1831315	1831425	RAND_185	.	-	Random sequence
NC_016810.1	2606325	2606484	RAND_186	.	+	Random sequence
NC_016810.1	4563675	4563817	RAND_187	.	+	Random sequence
NC_016810.1	1201679	1202024	RAND_188	.	-	Random sequence
NC_016810.1	2369504	2369833	RAND_189	.	+	Random sequence
NC_016810.1	3407107	3407250	RAND_190	.	+	Random sequence
NC_016810.1	4074020	4074094	RAND_191	.	+	Random sequence
NC_016810.1	1407091	1407178	RAND_192	.	+	Random sequence
NC_016810.1	4623377	4623740	RAND_193	.	-	Random sequence
NC_016810.1	219461	219662	RAND_194	.	+	Random sequence
NC_016810.1	626318	626405	RAND_195	.	-	Random sequence
NC_016810.1	793224	793310	RAND_196	.	-	Random sequence
NC_016810.1	3429189	3429268	RAND_197	.	-	Random sequence
NC_016810.1	2958728	2958929	RAND_198	.	+	Random sequence
NC_016810.1	4246015	4246422	RAND_199	.	+	Random sequence
NC_016810.1	4125313	4125458	RAND_200	.	+	Random sequence
NC_016810.1	2693272	2693361	RAND_201	.	-	Random sequence
NC_016810.1	1037218	1037363	RAND_202	.	-	Random sequence
NC_016810.1	785908	786096	RAND_203	.	+	Random sequence
NC_016810.1	4620737	4620855	RAND_204	.	+	Random sequence
NC_016810.1	1591096	1591274	RAND_205	.	-	Random sequence
NC_016810.1	314086	314182	RAND_206	.	-	Random sequence
NC_016810.1	3948643	3948796	RAND_207	.	-	Random sequence
NC_016810.1	4380287	4380354	RAND_208	.	+	Random sequence
NC_016810.1	1735902	1736230	RAND_209	.	-	Random sequence
NC_016810.1	3467243	3467375	RAND_210	.	-	Random sequence
NC_016810.1	2791476	2791550	RAND_211	.	+	Random sequence
NC_016810.1	2526417	2526625	RAND_212	.	+	Random sequence
NC_016810.1	2836156	2836266	RAND_213	.	+	Random sequence
NC_016810.1	1013494	1013738	RAND_214	.	+	Random sequence
NC_016810.1	804934	804992	RAND_215	.	+	Random sequence
NC_016810.1	8991	9139	RAND_216	.	+	Random sequence
NC_016810.1	4243412	4243483	RAND_217	.	+	Random sequence
NC_016810.1	700521	700640	RAND_218	.	-	Random sequence
NC_016810.1	1507454	1507694	RAND_219	.	-	Random sequence
NC_016810.1	3168996	3169087	RAND_220	.	+	Random sequence
NC_016810.1	1725853	1725932	RAND_221	.	+	Random sequence
NC_016810.1	245839	245980	RAND_222	.	-	Random sequence
NC_016810.1	2623719	2623800	RAND_223	.	+	Random sequence
NC_016810.1	4648713	4648777	RAND_224	.	-	Random sequence
NC_016810.1	4048420	4048588	RAND_225	.	+	Random sequence
NC_016810.1	3309053	3309128	RAND_226	.	+	Random sequence
NC_016810.1	3476637	3476717	RAND_227	.	+	Random sequence
NC_016810.1	641766	641844	RAND_228	.	+	Random sequence
NC_016810.1	3360635	3360724	RAND_229	.	-	Random sequence
NC_016810.1	334702	334792	RAND_230	.	-	Random sequence
NC_016810.1	1966789	1967021	RAND_231	.	+	Random sequence
NC_016810.1	894389	894455	RAND_232	.	+	Random sequence
NC_016810.1	112116	112539	RAND_233	.	+	Random sequence
NC_016810.1	2373381	2373447	RAND_234	.	-	Random sequence
NC_016810.1	288351	288407	RAND_235	.	-	Random sequence
NC_016810.1	2848262	2848357	RAND_236	.	+	Random sequence
NC_016810.1	1970504	1970621	RAND_237	.	+	Random sequence
NC_016810.1	1385749	1385849	RAND_238	.	-	Random sequence
NC_016810.1	414564	414717	RAND_239	.	-	Random sequence
NC_016810.1	3950691	3950776	RAND_240	.	+	Random sequence
NC_016810.1	240097	240194	RAND_241	.	-	Random sequence
NC_016810.1	1232556	1232635	RAND_242	.	-	Random sequence
NC_016810.1	723632	723722	RAND_243	.	-	Random sequence
NC_016810.1	2936509	2936603	RAND_244	.	-	Random sequence
NC_016810.1	2749968	2750063	RAND_245	.	+	Random sequence
NC_016810.1	873828	873890	RAND_246	.	-	Random sequence
NC_016810.1	1448394	1448475	RAND_247	.	-	Random sequence
NC_016810.1	1054058	1054131	RAND_248	.	+	Random sequence
NC_016810.1	3246209	3246318	RAND_249	.	+	Random sequence
NC_016810.1	1778078	1778154	RAND_250	.	+	Random sequence
NC_016810.1	477219	477507	RAND_251	.	+	Random sequence
NC_016810.1	151186	151343	RAND_252	.	-	Random sequence
NC_016810.1	1237322	1237407	RAND_253	.	-	Random sequence
NC_016810.1	10540	10599	RAND_254	.	+	Random sequence
NC_016810.1	713458	713509	RAND_255	.	-	Random sequence
NC_016810.1	2827083	2827294	RAND_256	.	-	Random sequence
NC_016810.1	4568742	4568830	RAND_257	.	+	Random sequence
NC_016810.1	4466231	4466325	RAND_258	.	+	Random sequence
NC_016810.1	709500	709609	RAND_259	.	-	Random sequence
NC_016810.1	1881126	1881220	RAND_260	.	+	Random sequence
NC_016810.1	4391424	4391497	RAND_261	.	-	Random sequence
NC_016810.1	4426120	4426210	RAND_262	.	-	Random sequence
NC_016810.1	604694	604793	RAND_263	.	+	Random sequence
NC_016810.1	3196883	3197173	RAND_264	.	-	Random sequence
NC_016810.1	2931521	2931715	RAND_265	.	+	Random sequence
NC_016810.1	736247	736340	RAND_266	.	-	Random sequence
NC_016810.1	2447909	2447975	RAND_267	.	+	Random sequence
NC_016810.1	4533993	4534102	RAND_268	.	-	Random sequence
NC_016810.1	3330273	3330395	RAND_269	.	-	Random sequence
NC_016810.1	4857706	4858030	RAND_270	.	-	Random sequence
NC_016810.1	2713102	2713165	RAND_271	.	-	Random sequence
NC_016810.1	169421	169732	RAND_272	.	+	Random sequence
NC_016810.1	4259391	4259494	RAND_273	.	-	Random sequence
NC_016810.1	1664293	1664600	RAND_274	.	-	Random sequence
NC_016810.1	800665	800752	RAND_275	.	-	Random sequence
NC_016810.1	1468640	1468735	RAND_276	.	+	Random sequence
NC_016810.1	4192272	4192460	RAND_277	.	-	Random sequence
NC_016810.1	29966	30105	RAND_278	.	+	Random sequence
NC_016810.1	430661	430805	RAND_279	.	+	Random sequence
NC_016810.1	2444477	2444656	RAND_280	.	+	Random sequence
NC_016810.1	3792673	3792811	RAND_281	.	+	Random sequence
NC_016810.1	2999687	2999843	RAND_282	.	+	Random sequence
NC_016810.1	3981794	3981880	RAND_283	.	+	Random sequence
NC_016810.1	4490351	4490435	RAND_284	.	-	Random sequence
NC_016810.1	2352014	2352096	RAND_285	.	-	Random sequence
NC_016810.1	3394396	3394678	RAND_286	.	+	Random sequence
NC_016810.1	1250143	1250236	RAND_287	.	+	Random sequence
NC_016810.1	87894	88345	RAND_288	.	-	Random sequence
NC_016810.1	4048955	4049235	RAND_289	.	-	Random sequence
NC_016810.1	4694276	4694570	RAND_290	.	+	Random sequence
NC_016810.1	1544941	1545125	RAND_291	.	-	Random sequence
NC_016810.1	860409	860477	RAND_292	.	-	Random sequence
NC_016810.1	3624537	3624785	RAND_293	.	-	Random sequence
NC_016810.1	2703802	2703874	RAND_294	.	-	Random sequence
NC_016810.1	3294284	3294364	RAND_295	.	-	Random sequence
NC_016810.1	3950222	3950299	RAND_296	.	-	Random sequence
NC_016810.1	3902602	3902666	RAND_297	.	+	Random sequence
NC_016810.1	2337807	2337917	RAND_298	.	-	Random sequence
NC_016810.1	1181471	1181630	RAND_299	.	+	Random sequence
NC_016810.1	552129	552271	RAND_300	.	+	Random sequence
NC_016810.1	3159223	3159552	RAND_302	.	+	Random sequence
NC_016810.1	3658291	3658434	RAND_303	.	+	Random sequence
NC_016810.1	4788836	4788910	RAND_304	.	+	Random sequence
NC_016810.1	2706572	2706659	RAND_305	.	+	Random sequence
NC_016810.1	3373446	3373809	RAND_306	.	-	Random sequence
NC_016810.1	3127601	3127802	RAND_307	.	+	Random sequence
NC_016810.1	3414620	3414707	RAND_308	.	-	Random sequence
NC_016810.1	581859	581945	RAND_309	.	-	Random sequence
NC_016810.1	2339050	2339129	RAND_310	.	-	Random sequence
NC_016810.1	2921426	2921627	RAND_311	.	+	Random sequence
NC_016810.1	4103894	4104301	RAND_312	.	+	Random sequence
NC_016810.1	3471230	3471375	RAND_313	.	+	Random sequence
NC_016810.1	672254	672343	RAND_314	.	-	Random sequence
NC_016810.1	2422642	2422787	RAND_315	.	-	Random sequence
NC_016810.1	1143992	1144180	RAND_316	.	+	Random sequence
NC_016810.1	3381238	3381356	RAND_317	.	+	Random sequence
NC_016810.1	3179250	3179428	RAND_318	.	-	Random sequence
NC_016810.1	2034678	2034774	RAND_319	.	-	Random sequence
NC_016810.1	2238786	2238939	RAND_320	.	-	Random sequence
NC_016810.1	556437	556504	RAND_321	.	+	Random sequence
NC_016810.1	874462	874790	RAND_322	.	-	Random sequence
NC_016810.1	2322129	2322261	RAND_323	.	-	Random sequence
NC_016810.1	2394421	2394495	RAND_324	.	+	Random sequence
NC_016810.1	4737104	4737312	RAND_325	.	+	Random sequence
NC_016810.1	4686645	4686755	RAND_326	.	+	Random sequence
NC_016810.1	1740755	1740999	RAND_327	.	+	Random sequence
NC_016810.1	3289487	3289545	RAND_328	.	+	Random sequence
NC_016810.1	435689	435837	RAND_329	.	+	Random sequence
NC_016810.1	741697	741768	RAND_330	.	+	Random sequence
NC_016810.1	797496	797615	RAND_331	.	-	Random sequence
NC_016810.1	308101	308341	RAND_332	.	-	Random sequence
NC_016810.1	3338718	3338809	RAND_333	.	+	Random sequence
NC_016810.1	40516	40595	RAND_334	.	+	Random sequence
NC_016810.1	2097527	2097668	RAND_335	.	-	Random sequence
NC_016810.1	2008801	2008882	RAND_336	.	+	Random sequence
NC_016810.1	4865307	4865371	RAND_337	.	-	Random sequence
NC_016810.1	3094523	3094691	RAND_338	.	+	Random sequence
NC_016810.1	3166770	3166845	RAND_339	.	+	Random sequence
NC_016810.1	3527058	3527138	RAND_340	.	+	Random sequence
NC_016810.1	4171437	4171515	RAND_341	.	+	Random sequence
NC_016810.1	738144	738233	RAND_342	.	-	Random sequence
NC_016810.1	2810049	2810139	RAND_343	.	-	Random sequence
NC_016810.1	2734409	2734641	RAND_344	.	+	Random sequence
NC_016810.1	624370	624436	RAND_345	.	+	Random sequence
NC_016810.1	758004	758427	RAND_346	.	+	Random sequence
NC_016810.1	2910529	2910595	RAND_347	.	-	Random sequence
NC_016810.1	3606634	3606690	RAND_348	.	-	Random sequence
NC_016810.1	1619480	1619575	RAND_349	.	+	Random sequence
NC_016810.1	3231385	3231502	RAND_350	.	+	Random sequence
NC_016810.1	225645	225745	RAND_351	.	-	Random sequence
NC_016810.1	4091787	4091940	RAND_352	.	-	Random sequence
NC_016810.1	2291265	2291350	RAND_353	.	+	Random sequence
NC_016810.1	3203218	3203315	RAND_354	.	-	Random sequence
NC_016810.1	1752943	1753022	RAND_355	.	-	Random sequence
NC_016810.1	335247	335337	RAND_356	.	-	Random sequence
NC_016810.1	3751576	3751670	RAND_357	.	-	Random sequence
NC_016810.1	3454049	3454144	RAND_358	.	+	Random sequence
NC_016810.1	2236608	2236670	RAND_359	.	-	Random sequence
NC_016810.1	2138324	2138405	RAND_360	.	-	Random sequence
NC_016810.1	3757959	3758032	RAND_361	.	+	Random sequence
NC_016810.1	289266	289375	RAND_362	.	+	Random sequence
NC_016810.1	3554079	3554155	RAND_363	.	+	Random sequence
NC_016810.1	809761	810049	RAND_364	.	+	Random sequence
NC_016810.1	2328911	2329068	RAND_365	.	-	Random sequence
NC_016810.1	3477167	3477252	RAND_366	.	-	Random sequence
NC_016810.1	810284	810343	RAND_367	.	+	Random sequence
NC_016810.1	1581951	1582002	RAND_368	.	-	Random sequence
NC_016810.1	857242	857453	RAND_369	.	-	Random sequence
NC_016810.1	2420508	2420596	RAND_370	.	+	Random sequence
NC_016810.1	414891	414985	RAND_371	.	+	Random sequence
NC_016810.1	2599517	2599626	RAND_372	.	-	Random sequence
NC_016810.1	354171	354265	RAND_373	.	+	Random sequence
NC_016810.1	1660089	1660162	RAND_374	.	-	Random sequence
NC_016810.1	843444	843534	RAND_375	.	-	Random sequence
NC_016810.1	890877	890976	RAND_376	.	+	Random sequence
NC_016810.1	4603253	4603543	RAND_377	.	-	Random sequence
NC_016810.1	3726461	3726655	RAND_378	.	+	Random sequence
NC_016810.1	2052559	2052652	RAND_379	.	-	Random sequence
NC_016810.1	2593531	2593597	RAND_380	.	+	Random sequence
NC_016810.1	4309344	4309453	RAND_381	.	-	Random sequence
NC_016810.1	3094270	3094392	RAND_382	.	-	Random sequence
NC_016810.1	2377040	2377364	RAND_383	.	-	Random sequence
NC_016810.1	2682503	2682566	RAND_384	.	-	Random sequence
NC_016810.1	3875149	3875460	RAND_385	.	+	Random sequence
NC_016810.1	2956333	2956436	RAND_386	.	-	Random sequence
NC_016810.1	353449	353756	RAND_387	.	-	Random sequence
NC_016810.1	478560	478647	RAND_388	.	-	Random sequence
NC_016810.1	2134432	2134527	RAND_389	.	+	Random sequence
NC_016810.1	3432397	3432585	RAND_390	.	-	Random sequence
NC_016810.1	2329131	2329270	RAND_391	.	+	Random sequence
NC_016810.1	585017	585161	RAND_392	.	+	Random sequence
NC_016810.1	1641586	1641765	RAND_393	.	+	Random sequence
NC_016810.1	125610	125748	RAND_394	.	+	Random sequence
NC_016810.1	1393150	1393306	RAND_395	.	+	Random sequence
NC_016810.1	4345728	4345814	RAND_396	.	+	Random sequence
NC_016810.1	4835985	4836069	RAND_397	.	-	Random sequence
NC_016810.1	2791103	2791185	RAND_398	.	-	Random sequence
NC_016810.1	3336145	3336427	RAND_399	.	+	Random sequence
NC_016810.1	1611880	1611973	RAND_400	.	+	Random sequence
NC_016810.1	537533	537984	RAND_401	.	-	Random sequence
NC_016810.1	2272051	2272331	RAND_402	.	-	Random sequence
NC_016810.1	368917	369211	RAND_403	.	+	Random sequence
NC_016810.1	3291619	3291803	RAND_404	.	-	Random sequence
NC_016810.1	500410	500478	RAND_405	.	-	Random sequence
NC_016810.1	28877	29125	RAND_406	.	-	Random sequence
NC_016810.1	726219	726291	RAND_407	.	-	Random sequence
NC_016810.1	3350855	3350935	RAND_408	.	-	Random sequence
NC_016810.1	4749490	4749567	RAND_409	.	-	Random sequence
NC_016810.1	4159197	4159261	RAND_410	.	+	Random sequence
NC_016810.1	1685932	1686042	RAND_411	.	-	Random sequence
NC_016810.1	4634629	4634788	RAND_412	.	+	Random sequence
NC_016810.1	1418595	1418737	RAND_413	.	+	Random sequence
NC_016810.1	2850625	2850970	RAND_414	.	-	Random sequence
NC_016810.1	3948942	3949271	RAND_415	.	+	Random sequence
NC_016810.1	189830	189973	RAND_416	.	+	Random sequence
NC_016810.1	4345285	4345359	RAND_417	.	+	Random sequence
NC_016810.1	4006053	4006140	RAND_418	.	+	Random sequence
NC_016810.1	2123515	2123878	RAND_419	.	-	Random sequence
NC_016810.1	2316096	2316297	RAND_420	.	+	Random sequence
NC_016810.1	166543	166630	RAND_421	.	-	Random sequence
NC_016810.1	370494	370580	RAND_422	.	-	Random sequence
NC_016810.1	1248911	1248990	RAND_423	.	-	Random sequence
NC_016810.1	4042491	4042692	RAND_424	.	+	Random sequence
NC_016810.1	3961773	3962180	RAND_425	.	+	Random sequence
NC_016810.1	1658780	1658925	RAND_426	.	+	Random sequence
NC_016810.1	3529248	3529337	RAND_427	.	-	Random sequence
NC_016810.1	3808066	3808211	RAND_428	.	-	Random sequence
NC_016810.1	343709	343897	RAND_429	.	+	Random sequence
NC_016810.1	2141739	2141857	RAND_430	.	+	Random sequence
NC_016810.1	4767404	4767582	RAND_431	.	-	Random sequence
NC_016810.1	3755270	3755366	RAND_432	.	-	Random sequence
NC_016810.1	4248574	4248727	RAND_433	.	-	Random sequence
NC_016810.1	1610599	1610666	RAND_434	.	+	Random sequence
NC_016810.1	3732667	3732995	RAND_435	.	-	Random sequence
NC_016810.1	2335382	2335514	RAND_436	.	-	Random sequence
NC_016810.1	838999	839073	RAND_437	.	+	Random sequence
NC_016810.1	2069779	2069987	RAND_438	.	+	Random sequence
NC_016810.1	500755	500865	RAND_439	.	+	Random sequence
NC_016810.1	2468016	2468260	RAND_440	.	+	Random sequence
NC_016810.1	2054395	2054453	RAND_441	.	+	Random sequence
NC_016810.1	862387	862535	RAND_442	.	+	Random sequence
NC_016810.1	3276361	3276432	RAND_443	.	+	Random sequence
NC_016810.1	4614116	4614235	RAND_444	.	-	Random sequence
NC_016810.1	2828393	2828633	RAND_445	.	-	Random sequence
NC_016810.1	4666807	4666898	RAND_446	.	+	Random sequence
NC_016810.1	3233191	3233270	RAND_447	.	+	Random sequence
NC_016810.1	229570	229711	RAND_448	.	-	Random sequence
NC_016810.1	2552250	2552331	RAND_449	.	+	Random sequence
NC_016810.1	1362256	1362320	RAND_450	.	-	Random sequence
NC_016810.1	2140626	2140794	RAND_451	.	+	Random sequence
NC_016810.1	3024487	3024562	RAND_452	.	+	Random sequence
NC_016810.1	3577479	3577559	RAND_453	.	+	Random sequence
NC_016810.1	2823096	2823174	RAND_454	.	+	Random sequence
NC_016810.1	1835298	1835387	RAND_455	.	-	Random sequence
NC_016810.1	407384	407474	RAND_456	.	-	Random sequence
NC_016810.1	4660396	4660628	RAND_457	.	+	Random sequence
NC_016810.1	1512718	1512784	RAND_458	.	+	Random sequence
NC_016810.1	1403892	1404315	RAND_459	.	+	Random sequence
NC_016810.1	3447677	3447743	RAND_460	.	-	Random sequence
NC_016810.1	2046905	2046961	RAND_461	.	-	Random sequence
NC_016810.1	390698	390793	RAND_462	.	+	Random sequence
NC_016810.1	4492266	4492383	RAND_463	.	+	Random sequence
NC_016810.1	2785186	2785286	RAND_464	.	-	Random sequence
NC_016810.1	4049365	4049518	RAND_465	.	-	Random sequence
NC_016810.1	631839	631924	RAND_466	.	+	Random sequence
NC_016810.1	129960	130057	RAND_467	.	-	Random sequence
NC_016810.1	3431697	3431776	RAND_468	.	-	Random sequence
NC_016810.1	4824874	4824964	RAND_469	.	-	Random sequence
NC_016810.1	4566643	4566737	RAND_470	.	-	Random sequence
NC_016810.1	4158130	4158225	RAND_471	.	+	Random sequence
NC_016810.1	2441021	2441083	RAND_472	.	-	Random sequence
NC_016810.1	1669887	1669968	RAND_473	.	-	Random sequence
NC_016810.1	1583848	1583921	RAND_474	.	+	Random sequence
NC_016810.1	3368702	3368811	RAND_475	.	+	Random sequence
NC_016810.1	4171713	4171789	RAND_476	.	+	Random sequence
NC_016810.1	4861948	4862236	RAND_477	.	+	Random sequence
NC_016810.1	786991	787148	RAND_478	.	-	Random sequence
NC_016810.1	839000	839085	RAND_479	.	-	Random sequence
NC_016810.1	1610028	1610087	RAND_480	.	+	Random sequence
NC_016810.1	2450444	2450495	RAND_481	.	-	Random sequence
NC_016810.1	3765413	3765624	RAND_482	.	-	Random sequence
NC_016810.1	272274	272362	RAND_483	.	+	Random sequence
NC_016810.1	1241563	1241657	RAND_484	.	+	Random sequence
NC_016810.1	4489534	4489643	RAND_485	.	-	Random sequence
NC_016810.1	3705228	3705322	RAND_486	.	+	Random sequence
NC_016810.1	87121	87194	RAND_487	.	-	Random sequence
NC_016810.1	2138780	2138870	RAND_488	.	-	Random sequence
NC_016810.1	2335427	2335526	RAND_489	.	+	Random sequence
NC_016810.1	2289978	2290268	RAND_490	.	-	Random sequence
NC_016810.1	4521401	4521595	RAND_491	.	+	Random sequence
NC_016810.1	3368871	3368964	RAND_492	.	-	Random sequence
NC_016810.1	2739153	2739219	RAND_493	.	+	Random sequence
NC_016810.1	4084695	4084804	RAND_494	.	-	Random sequence
NC_016810.1	2858267	2858389	RAND_495	.	-	Random sequence
NC_016810.1	3616019	3616343	RAND_496	.	-	Random sequence
NC_016810.1	2651904	2651967	RAND_497	.	-	Random sequence
NC_016810.1	3861232	3861543	RAND_498	.	+	Random sequence
NC_016810.1	1653275	1653378	RAND_499	.	-	Random sequence
NC_016810.1	3920617	3920924	RAND_500	.	-	Random sequence
NC_016810.1	156455	156542	RAND_501	.	-	Random sequence
NC_016810.1	1641857	1641952	RAND_502	.	+	Random sequence
NC_016810.1	2672522	2672710	RAND_503	.	-	Random sequence
NC_016810.1	908651	908790	RAND_504	.	+	Random sequence
NC_016810.1	4459018	4459162	RAND_505	.	+	Random sequence
NC_016810.1	838695	838874	RAND_506	.	+	Random sequence
NC_016810.1	1336559	1336697	RAND_507	.	+	Random sequence
NC_016810.1	944980	945136	RAND_508	.	+	Random sequence
NC_016810.1	990017	990103	RAND_509	.	+	Random sequence
NC_016810.1	4023252	4023336	RAND_510	.	-	Random sequence
NC_016810.1	3230192	3230274	RAND_511	.	-	Random sequence
NC_016810.1	3277894	3278176	RAND_512	.	+	Random sequence
NC_016810.1	1973617	1973710	RAND_513	.	+	Random sequence
NC_016810.1	4706817	4707268	RAND_514	.	-	Random sequence
NC_016810.1	4214792	4215072	RAND_515	.	-	Random sequence
NC_016810.1	921570	921864	RAND_516	.	+	Random sequence
NC_016810.1	160285	160469	RAND_517	.	-	Random sequence
NC_016810.1	1298778	1298846	RAND_518	.	-	Random sequence
NC_016810.1	1311229	1311477	RAND_519	.	-	Random sequence
NC_016810.1	4785015	4785087	RAND_520	.	-	Random sequence
NC_016810.1	4565793	4565873	RAND_521	.	-	Random sequence
NC_016810.1	1829113	1829190	RAND_522	.	-	Random sequence
NC_016810.1	3257425	3257489	RAND_523	.	+	Random sequence
NC_016810.1	2192424	2192534	RAND_524	.	-	Random sequence
NC_016810.1	3209775	3209934	RAND_525	.	+	Random sequence
NC_016810.1	2285061	2285203	RAND_526	.	+	Random sequence
NC_016810.1	4833465	4833810	RAND_527	.	-	Random sequence
NC_016810.1	3580294	3580623	RAND_528	.	+	Random sequence
NC_016810.1	441014	441157	RAND_529	.	+	Random sequence
NC_016810.1	182089	182163	RAND_530	.	+	Random sequence
NC_016810.1	4147167	4147254	RAND_531	.	+	Random sequence
NC_016810.1	873584	873947	RAND_532	.	-	Random sequence
NC_016810.1	346224	346425	RAND_533	.	+	Random sequence
NC_016810.1	2954845	2954932	RAND_534	.	-	Random sequence
NC_016810.1	159129	159215	RAND_535	.	-	Random sequence
NC_016810.1	158772	158851	RAND_536	.	-	Random sequence
NC_016810.1	4005189	4005390	RAND_537	.	+	Random sequence
NC_016810.1	3819652	3820059	RAND_538	.	+	Random sequence
NC_016810.1	1004697	1004842	RAND_539	.	+	Random sequence
NC_016810.1	1508230	1508319	RAND_540	.	-	Random sequence
NC_016810.1	315478	315623	RAND_541	.	-	Random sequence
NC_016810.1	4421438	4421626	RAND_542	.	+	Random sequence
NC_016810.1	2060607	2060725	RAND_543	.	+	Random sequence
NC_016810.1	1477546	1477724	RAND_544	.	-	Random sequence
NC_016810.1	4317495	4317591	RAND_545	.	-	Random sequence
NC_016810.1	1380350	1380503	RAND_546	.	-	Random sequence
NC_016810.1	2664761	2664828	RAND_547	.	+	Random sequence
NC_016810.1	1712860	1713188	RAND_548	.	-	Random sequence
NC_016810.1	2348635	2348767	RAND_549	.	-	Random sequence
NC_016810.1	441944	442018	RAND_550	.	+	Random sequence
NC_016810.1	560821	561029	RAND_551	.	+	Random sequence
NC_016810.1	2351244	2351354	RAND_552	.	+	Random sequence
NC_016810.1	4353644	4353888	RAND_553	.	+	Random sequence
NC_016810.1	819303	819361	RAND_554	.	+	Random sequence
NC_016810.1	1289085	1289233	RAND_555	.	+	Random sequence
NC_016810.1	4652658	4652729	RAND_556	.	+	Random sequence
NC_016810.1	4711091	4711210	RAND_557	.	-	Random sequence
NC_016810.1	470673	470913	RAND_558	.	-	Random sequence
NC_016810.1	4836529	4836620	RAND_559	.	+	Random sequence
NC_016810.1	1547854	1547933	RAND_560	.	+	Random sequence
NC_016810.1	2081258	2081399	RAND_561	.	-	Random sequence
NC_016810.1	1937332	1937413	RAND_562	.	+	Random sequence
NC_016810.1	1578850	1578914	RAND_563	.	-	Random sequence
NC_016810.1	28362	28530	RAND_564	.	+	Random sequence
NC_016810.1	4040571	4040646	RAND_565	.	+	Random sequence
NC_016810.1	3627900	3627980	RAND_566	.	+	Random sequence
NC_016810.1	316388	316466	RAND_567	.	+	Random sequence
NC_016810.1	4090819	4090908	RAND_568	.	-	Random sequence
NC_016810.1	1724364	1724454	RAND_569	.	-	Random sequence
NC_016810.1	550004	550236	RAND_570	.	+	Random sequence
NC_016810.1	1242699	1242765	RAND_571	.	+	Random sequence
NC_016810.1	2049780	2050203	RAND_572	.	+	Random sequence
NC_016810.1	3984825	3984891	RAND_573	.	-	Random sequence
NC_016810.1	487176	487232	RAND_574	.	-	Random sequence
NC_016810.1	4039928	4040023	RAND_575	.	+	Random sequence
NC_016810.1	875135	875252	RAND_576	.	+	Random sequence
NC_016810.1	1625082	1625182	RAND_577	.	-	Random sequence
NC_016810.1	2848576	2848729	RAND_578	.	-	Random sequence
NC_016810.1	2692058	2692143	RAND_579	.	+	Random sequence
NC_016810.1	3093081	3093178	RAND_580	.	-	Random sequence
NC_016810.1	3952084	3952163	RAND_581	.	-	Random sequence
NC_016810.1	4436489	4436579	RAND_582	.	-	Random sequence
NC_016810.1	503698	503792	RAND_583	.	-	Random sequence
NC_016810.1	3703844	3703939	RAND_584	.	+	Random sequence
NC_016810.1	3803801	3803863	RAND_585	.	-	Random sequence
NC_016810.1	2359817	2359898	RAND_586	.	-	Random sequence
NC_016810.1	3129382	3129455	RAND_587	.	+	Random sequence
NC_016810.1	411759	411868	RAND_588	.	+	Random sequence
NC_016810.1	4789347	4789423	RAND_589	.	+	Random sequence
NC_016810.1	316478	316766	RAND_590	.	+	Random sequence
NC_016810.1	2964716	2964873	RAND_591	.	-	Random sequence
NC_016810.1	1920478	1920563	RAND_592	.	-	Random sequence
NC_016810.1	2409772	2409831	RAND_593	.	+	Random sequence
NC_016810.1	3318937	3318988	RAND_594	.	-	Random sequence
NC_016810.1	1795572	1795783	RAND_595	.	-	Random sequence
NC_016810.1	3002052	3002140	RAND_596	.	+	Random sequence
NC_016810.1	909868	909962	RAND_597	.	+	Random sequence
NC_016810.1	2659906	2660015	RAND_598	.	-	Random sequence
NC_016810.1	1019906	1020000	RAND_599	.	+	Random sequence
NC_016810.1	3392165	3392238	RAND_600	.	-	Random sequence
NC_016810.1	3434116	3434206	RAND_601	.	-	Random sequence
NC_016810.1	2621610	2621709	RAND_602	.	+	Random sequence
NC_016810.1	4854715	4855005	RAND_603	.	-	Random sequence
NC_016810.1	438329	438523	RAND_604	.	+	Random sequence
NC_016810.1	4685183	4685276	RAND_605	.	-	Random sequence
NC_016810.1	4043142	4043208	RAND_606	.	+	Random sequence
NC_016810.1	3860046	3860155	RAND_607	.	-	Random sequence
NC_016810.1	2622264	2622386	RAND_608	.	-	Random sequence
NC_016810.1	1135353	1135677	RAND_609	.	-	Random sequence
NC_016810.1	2621305	2621368	RAND_610	.	-	Random sequence
NC_016810.1	3847315	3847626	RAND_611	.	+	Random sequence
NC_016810.1	1508584	1508687	RAND_612	.	-	Random sequence
NC_016810.1	3768140	3768447	RAND_613	.	-	Random sequence
NC_016810.1	4712362	4712449	RAND_614	.	-	Random sequence
NC_016810.1	2307649	2307744	RAND_615	.	+	Random sequence
NC_016810.1	754280	754468	RAND_616	.	-	Random sequence
NC_016810.1	3207816	3207955	RAND_617	.	+	Random sequence
NC_016810.1	3455007	3455151	RAND_618	.	+	Random sequence
NC_016810.1	1194171	1194350	RAND_619	.	+	Random sequence
NC_016810.1	2547508	2547646	RAND_620	.	+	Random sequence
NC_016810.1	4216455	4216611	RAND_621	.	+	Random sequence
NC_016810.1	2512318	2512404	RAND_622	.	+	Random sequence
NC_016810.1	3210519	3210603	RAND_623	.	-	Random sequence
NC_016810.1	4827648	4827730	RAND_624	.	-	Random sequence
NC_016810.1	3219643	3219925	RAND_625	.	+	Random sequence
NC_016810.1	2335354	2335447	RAND_626	.	+	Random sequence
NC_016810.1	278444	278895	RAND_627	.	-	Random sequence
NC_016810.1	2437888	2438168	RAND_628	.	-	Random sequence
NC_016810.1	1474223	1474517	RAND_629	.	+	Random sequence
NC_016810.1	1906963	1907147	RAND_630	.	-	Random sequence
NC_016810.1	938779	938847	RAND_631	.	-	Random sequence
NC_016810.1	2593581	2593829	RAND_632	.	-	Random sequence
NC_016810.1	3965799	3965871	RAND_633	.	-	Random sequence
NC_016810.1	4622364	4622444	RAND_634	.	-	Random sequence
NC_016810.1	3786748	3786825	RAND_635	.	-	Random sequence
NC_016810.1	3514020	3514084	RAND_636	.	+	Random sequence
NC_016810.1	2698916	2699026	RAND_637	.	-	Random sequence
NC_016810.1	1784921	1785080	RAND_638	.	+	Random sequence
NC_016810.1	4309894	4310036	RAND_639	.	+	Random sequence
NC_016810.1	779926	780271	RAND_640	.	-	Random sequence
NC_016810.1	4370013	4370342	RAND_641	.	+	Random sequence
NC_016810.1	692198	692341	RAND_642	.	+	Random sequence
NC_016810.1	896905	896979	RAND_643	.	+	Random sequence
NC_016810.1	568636	568723	RAND_644	.	+	Random sequence
NC_016810.1	3343298	3343661	RAND_645	.	-	Random sequence
NC_016810.1	4412731	4412932	RAND_646	.	+	Random sequence
NC_016810.1	4584780	4584867	RAND_647	.	-	Random sequence
NC_016810.1	4825776	4825862	RAND_648	.	-	Random sequence
NC_016810.1	3946645	3946724	RAND_649	.	-	Random sequence
NC_016810.1	3967887	3968088	RAND_650	.	+	Random sequence
NC_016810.1	3677531	3677938	RAND_651	.	+	Random sequence
NC_016810.1	350614	350759	RAND_652	.	+	Random sequence
NC_016810.1	4365224	4365313	RAND_653	.	-	Random sequence
NC_016810.1	1700902	1701047	RAND_654	.	-	Random sequence
NC_016810.1	4779522	4779710	RAND_655	.	+	Random sequence
NC_016810.1	821108	821226	RAND_656	.	+	Random sequence
NC_016810.1	3065700	3065878	RAND_657	.	-	Random sequence
NC_016810.1	1160075	1160171	RAND_658	.	-	Random sequence
NC_016810.1	4548505	4548658	RAND_659	.	-	Random sequence
NC_016810.1	4877290	4877357	RAND_660	.	+	Random sequence
NC_016810.1	851420	851748	RAND_661	.	-	Random sequence
NC_016810.1	2361888	2362020	RAND_662	.	-	Random sequence
NC_016810.1	3764534	3764608	RAND_663	.	+	Random sequence
NC_016810.1	2771508	2771716	RAND_664	.	+	Random sequence
NC_016810.1	4201733	4201843	RAND_665	.	+	Random sequence
NC_016810.1	202893	203137	RAND_666	.	+	Random sequence
NC_016810.1	3303856	3303914	RAND_667	.	+	Random sequence
NC_016810.1	2874150	2874298	RAND_668	.	+	Random sequence
NC_016810.1	2309310	2309381	RAND_669	.	+	Random sequence
NC_016810.1	3649699	3649818	RAND_670	.	-	Random sequence
NC_016810.1	4149332	4149572	RAND_671	.	-	Random sequence
NC_016810.1	1286606	1286697	RAND_672	.	+	Random sequence
NC_016810.1	4740529	4740608	RAND_673	.	+	Random sequence
NC_016810.1	213301	213442	RAND_674	.	-	Random sequence
NC_016810.1	2480781	2480862	RAND_675	.	+	Random sequence
NC_016810.1	1795444	1795508	RAND_676	.	-	Random sequence
NC_016810.1	3952477	3952645	RAND_677	.	+	Random sequence
NC_016810.1	3898288	3898363	RAND_678	.	+	Random sequence
NC_016810.1	3661514	3661594	RAND_679	.	+	Random sequence
NC_016810.1	4295506	4295584	RAND_680	.	+	Random sequence
NC_016810.1	4354618	4354707	RAND_681	.	-	Random sequence
NC_016810.1	4614477	4614567	RAND_682	.	-	Random sequence
NC_016810.1	4699881	4700113	RAND_683	.	+	Random sequence
NC_016810.1	208927	208993	RAND_684	.	+	Random sequence
NC_016810.1	4106376	4106799	RAND_685	.	+	Random sequence
NC_016810.1	1477038	1477104	RAND_686	.	-	Random sequence
NC_016810.1	4711491	4711547	RAND_687	.	-	Random sequence
NC_016810.1	1594736	1594831	RAND_688	.	+	Random sequence
NC_016810.1	2955604	2955721	RAND_689	.	+	Random sequence
NC_016810.1	2091561	2091661	RAND_690	.	-	Random sequence
NC_016810.1	4832421	4832574	RAND_691	.	-	Random sequence
NC_016810.1	4837782	4837867	RAND_692	.	+	Random sequence
NC_016810.1	3442491	3442588	RAND_693	.	-	Random sequence
NC_016810.1	4685131	4685210	RAND_694	.	-	Random sequence
NC_016810.1	2937684	2937774	RAND_695	.	-	Random sequence
NC_016810.1	4299084	4299178	RAND_696	.	-	Random sequence
NC_016810.1	1693468	1693563	RAND_697	.	+	Random sequence
NC_016810.1	3086317	3086379	RAND_698	.	-	Random sequence
NC_016810.1	4059652	4059733	RAND_699	.	-	Random sequence
NC_016810.1	440093	440166	RAND_700	.	+	Random sequence
NC_016810.1	2078594	2078703	RAND_701	.	+	Random sequence
NC_016810.1	3575099	3575175	RAND_702	.	+	Random sequence
NC_016810.1	3017936	3018224	RAND_703	.	+	Random sequence
NC_016810.1	1550647	1550804	RAND_704	.	-	Random sequence
NC_016810.1	1787704	1787789	RAND_705	.	-	Random sequence
NC_016810.1	77049	77108	RAND_706	.	+	Random sequence
NC_016810.1	3511810	3511861	RAND_707	.	-	Random sequence
NC_016810.1	2494471	2494682	RAND_708	.	-	Random sequence
NC_016810.1	4354267	4354355	RAND_709	.	+	Random sequence
NC_016810.1	221101	221195	RAND_710	.	+	Random sequence
NC_016810.1	1907791	1907900	RAND_711	.	-	Random sequence
NC_016810.1	1936	2030	RAND_712	.	+	Random sequence
NC_016810.1	1571275	1571348	RAND_713	.	-	Random sequence
NC_016810.1	2285547	2285637	RAND_714	.	-	Random sequence
NC_016810.1	414150	414249	RAND_715	.	+	Random sequence
NC_016810.1	2540287	2540577	RAND_716	.	-	Random sequence
NC_016810.1	968289	968483	RAND_717	.	+	Random sequence
NC_016810.1	1924594	1924687	RAND_718	.	-	Random sequence
NC_016810.1	502093	502159	RAND_719	.	+	Random sequence
NC_016810.1	2084276	2084385	RAND_720	.	-	Random sequence
NC_016810.1	1692684	1692806	RAND_721	.	-	Random sequence
NC_016810.1	1493702	1494026	RAND_722	.	-	Random sequence
NC_016810.1	4613032	4613095	RAND_723	.	-	Random sequence
NC_016810.1	3838037	3838348	RAND_724	.	+	Random sequence
NC_016810.1	4745646	4745749	RAND_725	.	-	Random sequence
NC_016810.1	1268240	1268547	RAND_726	.	-	Random sequence
NC_016810.1	391858	391945	RAND_727	.	-	Random sequence
NC_016810.1	2365388	2365483	RAND_728	.	+	Random sequence
NC_016810.1	3885827	3886015	RAND_729	.	-	Random sequence
NC_016810.1	1407070	1407209	RAND_730	.	+	Random sequence
NC_016810.1	305903	306047	RAND_731	.	+	Random sequence
NC_016810.1	272788	272967	RAND_732	.	+	Random sequence
NC_016810.1	2968685	2968823	RAND_733	.	+	Random sequence
NC_016810.1	2291671	2291827	RAND_734	.	+	Random sequence
NC_016810.1	3141063	3141149	RAND_735	.	+	Random sequence
NC_016810.1	2668697	2668781	RAND_736	.	-	Random sequence
NC_016810.1	242362	242444	RAND_737	.	-	Random sequence
NC_016810.1	3648446	3648728	RAND_738	.	+	Random sequence
NC_016810.1	3734879	3734972	RAND_739	.	+	Random sequence
NC_016810.1	192081	192532	RAND_740	.	-	Random sequence
NC_016810.1	4119171	4119451	RAND_741	.	-	Random sequence
NC_016810.1	4708544	4708838	RAND_742	.	+	Random sequence
NC_016810.1	3071415	3071599	RAND_743	.	-	Random sequence
NC_016810.1	617265	617333	RAND_744	.	-	Random sequence
NC_016810.1	4220727	4220975	RAND_745	.	-	Random sequence
NC_016810.1	3419655	3419727	RAND_746	.	-	Random sequence
NC_016810.1	4660078	4660158	RAND_747	.	-	Random sequence
NC_016810.1	3465834	3465911	RAND_748	.	-	Random sequence
NC_016810.1	1672957	1673021	RAND_749	.	+	Random sequence
NC_016810.1	2650455	2650565	RAND_750	.	-	Random sequence
NC_016810.1	1607263	1607422	RAND_751	.	+	Random sequence
NC_016810.1	9526	9668	RAND_752	.	+	Random sequence
NC_016810.1	1715697	1716042	RAND_753	.	-	Random sequence
NC_016810.1	2884366	2884695	RAND_754	.	+	Random sequence
NC_016810.1	859654	859797	RAND_755	.	+	Random sequence
NC_016810.1	1373449	1373523	RAND_756	.	+	Random sequence
NC_016810.1	662712	662799	RAND_757	.	+	Random sequence
NC_016810.1	2896133	2896496	RAND_758	.	-	Random sequence
NC_016810.1	1473479	1473680	RAND_759	.	+	Random sequence
NC_016810.1	1565636	1565723	RAND_760	.	-	Random sequence
NC_016810.1	4684866	4684952	RAND_761	.	-	Random sequence
NC_016810.1	3606008	3606087	RAND_762	.	-	Random sequence
NC_016810.1	223374	223575	RAND_763	.	+	Random sequence
NC_016810.1	3968906	3969313	RAND_764	.	+	Random sequence
NC_016810.1	300681	300826	RAND_765	.	+	Random sequence
NC_016810.1	619630	619719	RAND_766	.	-	Random sequence
NC_016810.1	4250522	4250667	RAND_767	.	-	Random sequence
NC_016810.1	4246000	4246188	RAND_768	.	+	Random sequence
NC_016810.1	1234657	1234775	RAND_769	.	+	Random sequence
NC_016810.1	1644706	1644884	RAND_770	.	-	Random sequence
NC_016810.1	1453377	1453473	RAND_771	.	-	Random sequence
NC_016810.1	3022478	3022631	RAND_772	.	-	Random sequence
NC_016810.1	4807820	4807887	RAND_773	.	+	Random sequence
NC_016810.1	2756890	2757218	RAND_774	.	-	Random sequence
NC_016810.1	358597	358729	RAND_775	.	-	Random sequence
NC_016810.1	2259949	2260023	RAND_776	.	+	Random sequence
NC_016810.1	2233173	2233381	RAND_777	.	+	Random sequence
NC_016810.1	1797262	1797372	RAND_778	.	+	Random sequence
NC_016810.1	4325864	4326108	RAND_779	.	+	Random sequence
NC_016810.1	2094339	2094397	RAND_780	.	+	Random sequence
NC_016810.1	1146489	1146637	RAND_781	.	+	Random sequence
NC_016810.1	1214715	1214786	RAND_782	.	+	Random sequence
NC_016810.1	462341	462460	RAND_783	.	-	Random sequence
NC_016810.1	3431278	3431518	RAND_784	.	-	Random sequence
NC_016810.1	1399754	1399845	RAND_785	.	+	Random sequence
NC_016810.1	364963	365042	RAND_786	.	+	Random sequence
NC_016810.1	1833882	1834023	RAND_787	.	-	Random sequence
NC_016810.1	830954	831035	RAND_788	.	+	Random sequence
NC_016810.1	313836	313900	RAND_789	.	-	Random sequence
NC_016810.1	2076664	2076832	RAND_790	.	+	Random sequence
NC_016810.1	4189555	4189630	RAND_791	.	+	Random sequence
NC_016810.1	3711935	3712015	RAND_792	.	+	Random sequence
NC_016810.1	2947165	2947243	RAND_793	.	+	Random sequence
NC_016810.1	573760	573849	RAND_794	.	-	Random sequence
NC_016810.1	2211812	2211902	RAND_795	.	-	Random sequence
NC_016810.1	1747856	1748088	RAND_796	.	+	Random sequence
NC_016810.1	4816920	4816986	RAND_797	.	+	Random sequence
NC_016810.1	4752264	4752687	RAND_798	.	+	Random sequence
NC_016810.1	2014186	2014252	RAND_799	.	-	Random sequence
NC_016810.1	3151762	3151818	RAND_800	.	-	Random sequence
NC_016810.1	365954	366049	RAND_801	.	+	Random sequence
NC_016810.1	4216485	4216602	RAND_802	.	+	Random sequence
NC_016810.1	4651102	4651202	RAND_803	.	-	Random sequence
NC_016810.1	3631632	3631785	RAND_804	.	-	Random sequence
NC_016810.1	3178356	3178441	RAND_805	.	+	Random sequence
NC_016810.1	1527600	1527697	RAND_806	.	-	Random sequence
NC_016810.1	1485873	1485952	RAND_807	.	-	Random sequence
NC_016810.1	2549299	2549389	RAND_808	.	-	Random sequence
NC_016810.1	236139	236233	RAND_809	.	-	Random sequence
NC_016810.1	2397549	2397644	RAND_810	.	+	Random sequence
NC_016810.1	4449097	4449159	RAND_811	.	-	Random sequence
NC_016810.1	4749582	4749663	RAND_812	.	-	Random sequence
NC_016810.1	3143994	3144067	RAND_813	.	+	Random sequence
NC_016810.1	3999663	3999772	RAND_814	.	+	Random sequence
NC_016810.1	4192733	4192809	RAND_815	.	+	Random sequence
NC_016810.1	3350478	3350766	RAND_816	.	+	Random sequence
NC_016810.1	3728372	3728529	RAND_817	.	-	Random sequence
NC_016810.1	4027549	4027634	RAND_818	.	-	Random sequence
NC_016810.1	876793	876852	RAND_819	.	+	Random sequence
NC_016810.1	4380303	4380354	RAND_820	.	-	Random sequence
NC_016810.1	524630	524841	RAND_821	.	-	Random sequence
NC_016810.1	2206033	2206121	RAND_822	.	+	Random sequence
NC_016810.1	1047773	1047867	RAND_823	.	+	Random sequence
NC_016810.1	3797808	3797917	RAND_824	.	-	Random sequence
NC_016810.1	3352993	3353087	RAND_825	.	+	Random sequence
NC_016810.1	4876319	4876392	RAND_826	.	-	Random sequence
NC_016810.1	3580883	3580973	RAND_827	.	-	Random sequence
NC_016810.1	700333	700432	RAND_828	.	+	Random sequence
NC_016810.1	227012	227302	RAND_829	.	-	Random sequence
NC_016810.1	1763229	1763423	RAND_830	.	+	Random sequence
NC_016810.1	3240906	3240999	RAND_831	.	-	Random sequence
NC_016810.1	647715	647781	RAND_832	.	+	Random sequence
NC_016810.1	1859627	1859736	RAND_833	.	-	Random sequence
NC_016810.1	1456681	1456803	RAND_834	.	-	Random sequence
NC_016810.1	2732681	2733005	RAND_835	.	-	Random sequence
NC_016810.1	4582433	4582496	RAND_836	.	-	Random sequence
NC_016810.1	3824120	3824431	RAND_837	.	+	Random sequence
NC_016810.1	3442588	3442691	RAND_838	.	-	Random sequence
NC_016810.1	4835408	4835715	RAND_839	.	-	Random sequence
NC_016810.1	69753	69840	RAND_840	.	-	Random sequence
NC_016810.1	3031180	3031275	RAND_841	.	+	Random sequence
NC_016810.1	3125952	3126140	RAND_842	.	-	Random sequence
NC_016810.1	3706235	3706374	RAND_843	.	+	Random sequence
NC_016810.1	4179904	4180048	RAND_844	.	+	Random sequence
NC_016810.1	4347909	4348088	RAND_845	.	+	Random sequence
NC_016810.1	4179634	4179772	RAND_846	.	+	Random sequence
NC_016810.1	685134	685290	RAND_847	.	+	Random sequence
NC_016810.1	3504997	3505083	RAND_848	.	+	Random sequence
NC_016810.1	3014331	3014415	RAND_849	.	-	Random sequence
NC_016810.1	681451	681533	RAND_850	.	-	Random sequence
NC_016810.1	3590195	3590477	RAND_851	.	+	Random sequence
NC_016810.1	4096616	4096709	RAND_852	.	+	Random sequence
NC_016810.1	4361365	4361816	RAND_853	.	-	Random sequence
NC_016810.1	1183900	1184180	RAND_854	.	-	Random sequence
NC_016810.1	383185	383479	RAND_855	.	+	Random sequence
NC_016810.1	4818093	4818277	RAND_856	.	-	Random sequence
NC_016810.1	257266	257334	RAND_857	.	-	Random sequence
NC_016810.1	625067	625315	RAND_858	.	-	Random sequence
NC_016810.1	1442072	1442144	RAND_859	.	-	Random sequence
NC_016810.1	4716649	4716729	RAND_860	.	-	Random sequence
NC_016810.1	545457	545534	RAND_861	.	-	Random sequence
NC_016810.1	771185	771249	RAND_862	.	+	Random sequence
NC_016810.1	3156947	3157057	RAND_863	.	-	Random sequence
NC_016810.1	182409	182568	RAND_864	.	+	Random sequence
NC_016810.1	875992	876134	RAND_865	.	+	Random sequence
NC_016810.1	3698537	3698882	RAND_866	.	-	Random sequence
NC_016810.1	2515718	2516047	RAND_867	.	+	Random sequence
NC_016810.1	1110838	1110981	RAND_868	.	+	Random sequence
NC_016810.1	2088265	2088339	RAND_869	.	+	Random sequence
NC_016810.1	1962193	1962280	RAND_870	.	+	Random sequence
NC_016810.1	487835	488198	RAND_871	.	-	Random sequence
NC_016810.1	661974	662175	RAND_872	.	+	Random sequence
NC_016810.1	4353938	4354025	RAND_873	.	-	Random sequence
NC_016810.1	3315134	3315220	RAND_874	.	-	Random sequence
NC_016810.1	2515869	2515948	RAND_875	.	-	Random sequence
NC_016810.1	186072	186273	RAND_876	.	+	Random sequence
NC_016810.1	3826785	3827192	RAND_877	.	+	Random sequence
NC_016810.1	3366243	3366388	RAND_878	.	+	Random sequence
NC_016810.1	3476624	3476713	RAND_879	.	-	Random sequence
NC_016810.1	757934	758079	RAND_880	.	-	Random sequence
NC_016810.1	3445717	3445905	RAND_881	.	+	Random sequence
NC_016810.1	1153525	1153643	RAND_882	.	+	Random sequence
NC_016810.1	3232860	3233038	RAND_883	.	-	Random sequence
NC_016810.1	3173969	3174065	RAND_884	.	-	Random sequence
NC_016810.1	154254	154407	RAND_885	.	-	Random sequence
NC_016810.1	2142337	2142404	RAND_886	.	+	Random sequence
NC_016810.1	1895450	1895778	RAND_887	.	-	Random sequence
NC_016810.1	371850	371982	RAND_888	.	-	Random sequence
NC_016810.1	704527	704601	RAND_889	.	+	Random sequence
NC_016810.1	4443860	4444068	RAND_890	.	+	Random sequence
NC_016810.1	3647751	3647861	RAND_891	.	+	Random sequence
NC_016810.1	1333480	1333724	RAND_892	.	+	Random sequence
NC_016810.1	859247	859305	RAND_893	.	+	Random sequence
NC_016810.1	1573187	1573335	RAND_894	.	+	Random sequence
NC_016810.1	3749379	3749450	RAND_895	.	+	Random sequence
NC_016810.1	559316	559435	RAND_896	.	-	Random sequence
NC_016810.1	2231925	2232165	RAND_897	.	-	Random sequence
NC_016810.1	2727843	2727934	RAND_898	.	+	Random sequence
NC_016810.1	2399271	2399350	RAND_899	.	+	Random sequence
NC_016810.1	3685570	3685711	RAND_900	.	-	Random sequence
NC_016810.1	216036	216117	RAND_901	.	+	Random sequence
NC_016810.1	530430	530494	RAND_902	.	-	Random sequence
NC_016810.1	4842412	4842580	RAND_903	.	+	Random sequence
NC_016810.1	4047272	4047347	RAND_904	.	+	Random sequence
NC_016810.1	3762356	3762436	RAND_905	.	+	Random sequence
NC_016810.1	440457	440535	RAND_906	.	+	Random sequence
NC_016810.1	2829281	2829370	RAND_907	.	-	Random sequence
NC_016810.1	4687159	4687249	RAND_908	.	-	Random sequence
NC_016810.1	2515476	2515708	RAND_909	.	+	Random sequence
NC_016810.1	4546901	4546967	RAND_910	.	+	Random sequence
NC_016810.1	520140	520563	RAND_911	.	+	Random sequence
NC_016810.1	1392967	1393033	RAND_912	.	-	Random sequence
NC_016810.1	1592033	1592089	RAND_913	.	-	Random sequence
NC_016810.1	295539	295634	RAND_914	.	+	Random sequence
NC_016810.1	599354	599471	RAND_915	.	+	Random sequence
NC_016810.1	3490998	3491098	RAND_916	.	-	Random sequence
NC_016810.1	3589210	3589363	RAND_917	.	-	Random sequence
NC_016810.1	1518930	1519015	RAND_918	.	+	Random sequence
NC_016810.1	4490721	4490818	RAND_919	.	-	Random sequence
NC_016810.1	2006260	2006339	RAND_920	.	-	Random sequence
NC_016810.1	2160914	2161004	RAND_921	.	-	Random sequence
NC_016810.1	1051206	1051300	RAND_922	.	-	Random sequence
NC_016810.1	1943263	1943358	RAND_923	.	+	Random sequence
NC_016810.1	933865	933927	RAND_924	.	-	Random sequence
NC_016810.1	561500	561581	RAND_925	.	-	Random sequence
NC_016810.1	969883	969956	RAND_926	.	+	Random sequence
NC_016810.1	1042720	1042829	RAND_927	.	+	Random sequence
NC_016810.1	1090722	1090798	RAND_928	.	+	Random sequence
NC_016810.1	2524653	2524941	RAND_929	.	+	Random sequence
NC_016810.1	2186452	2186609	RAND_930	.	-	Random sequence
NC_016810.1	1389382	1389467	RAND_931	.	-	Random sequence
NC_016810.1	1676537	1676596	RAND_932	.	+	Random sequence
NC_016810.1	4090429	4090480	RAND_933	.	-	Random sequence
NC_016810.1	2274434	2274645	RAND_934	.	-	Random sequence
NC_016810.1	57799	57887	RAND_935	.	+	Random sequence
NC_016810.1	716078	716172	RAND_936	.	+	Random sequence
NC_016810.1	809813	809922	RAND_937	.	-	Random sequence
NC_016810.1	1826038	1826132	RAND_938	.	+	Random sequence
NC_016810.1	3303351	3303424	RAND_939	.	-	Random sequence
NC_016810.1	1156574	1156664	RAND_940	.	-	Random sequence
NC_016810.1	2144883	2144982	RAND_941	.	+	Random sequence
NC_016810.1	2791749	2792039	RAND_942	.	-	Random sequence
NC_016810.1	2558169	2558363	RAND_943	.	+	Random sequence
NC_016810.1	4557218	4557311	RAND_944	.	-	Random sequence
NC_016810.1	1951704	1951770	RAND_945	.	+	Random sequence
NC_016810.1	1634978	1635087	RAND_946	.	-	Random sequence
NC_016810.1	1220678	1220800	RAND_947	.	-	Random sequence
NC_016810.1	252015	252339	RAND_948	.	-	Random sequence
NC_016810.1	4551834	4551897	RAND_949	.	-	Random sequence
NC_016810.1	2651836	2652147	RAND_950	.	+	Random sequence
NC_016810.1	3297897	3298000	RAND_951	.	-	Random sequence
NC_016810.1	4682931	4683238	RAND_952	.	-	Random sequence
NC_016810.1	4625660	4625747	RAND_953	.	-	Random sequence
NC_016810.1	3696972	3697067	RAND_954	.	+	Random sequence
NC_016810.1	1207710	1207898	RAND_955	.	-	Random sequence
NC_016810.1	2285755	2285894	RAND_956	.	+	Random sequence
NC_016810.1	3175893	3176037	RAND_957	.	+	Random sequence
NC_016810.1	3545018	3545197	RAND_958	.	+	Random sequence
NC_016810.1	512571	512709	RAND_959	.	+	Random sequence
NC_016810.1	236964	237120	RAND_960	.	+	Random sequence
NC_016810.1	149286	149372	RAND_961	.	+	Random sequence
NC_016810.1	2201598	2201682	RAND_962	.	-	Random sequence
NC_016810.1	1120540	1120622	RAND_963	.	-	Random sequence
NC_016810.1	3531944	3532226	RAND_964	.	+	Random sequence
NC_016810.1	4458353	4458446	RAND_965	.	+	Random sequence
NC_016810.1	4811004	4811455	RAND_966	.	-	Random sequence
NC_016810.1	3126641	3126921	RAND_967	.	-	Random sequence
NC_016810.1	935838	936132	RAND_968	.	+	Random sequence
NC_016810.1	2845126	2845310	RAND_969	.	-	Random sequence
NC_016810.1	1055634	1055702	RAND_970	.	-	Random sequence
NC_016810.1	1907419	1907667	RAND_971	.	-	Random sequence
NC_016810.1	622856	622928	RAND_972	.	-	Random sequence
NC_016810.1	4773220	4773300	RAND_973	.	-	Random sequence
NC_016810.1	1344725	1344802	RAND_974	.	-	Random sequence
NC_016810.1	1027780	1027844	RAND_975	.	+	Random sequence
NC_016810.1	3663439	3663549	RAND_976	.	-	Random sequence
NC_016810.1	3635567	3635726	RAND_977	.	+	Random sequence
NC_016810.1	1742458	1742600	RAND_978	.	+	Random sequence
NC_016810.1	4523010	4523355	RAND_979	.	-	Random sequence
NC_016810.1	3305437	3305766	RAND_980	.	+	Random sequence
NC_016810.1	1362022	1362165	RAND_981	.	+	Random sequence
NC_016810.1	2803081	2803155	RAND_982	.	+	Random sequence
NC_016810.1	3261674	3261761	RAND_983	.	+	Random sequence
NC_016810.1	4115916	4116279	RAND_984	.	-	Random sequence
NC_016810.1	3570114	3570315	RAND_985	.	+	Random sequence
NC_016810.1	1105861	1105948	RAND_986	.	-	Random sequence
NC_016810.1	3103769	3103855	RAND_987	.	-	Random sequence
NC_016810.1	1425730	1425809	RAND_988	.	-	Random sequence
NC_016810.1	148770	148971	RAND_989	.	+	Random sequence
NC_016810.1	3684664	3685071	RAND_990	.	+	Random sequence
NC_016810.1	2712160	2712305	RAND_991	.	+	Random sequence
NC_016810.1	1455606	1455695	RAND_992	.	-	Random sequence
NC_016810.1	2143358	2143503	RAND_993	.	-	Random sequence
NC_016810.1	3803801	3803989	RAND_994	.	+	Random sequence
NC_016810.1	4792038	4792156	RAND_995	.	+	Random sequence
NC_016810.1	4821014	4821192	RAND_996	.	-	Random sequence
NC_016810.1	16549	16645	RAND_997	.	-	Random sequence
NC_016810.1	3322409	3322562	RAND_998	.	-	Random sequence
NC_016810.1	3196499	3196566	RAND_999	.	+	Random sequence
NC_016810.1	4753655	4753983	RAND_1000	.	-	Random sequence
NC_016810.1	4104748	4104880	RAND_1001	.	-	Random sequence
NC_016810.1	307472	307546	RAND_1002	.	+	Random sequence
NC_016810.1	2934902	2935110	RAND_1003	.	+	Random sequence
NC_016810.1	620228	620338	RAND_1004	.	+	Random sequence
NC_016810.1	2060741	2060985	RAND_1005	.	+	Random sequence
NC_016810.1	3343800	3343858	RAND_1006	.	+	Random sequence
NC_016810.1	1999885	2000033	RAND_1007	.	+	Random sequence
NC_016810.1	247664	247735	RAND_1008	.	+	Random sequence
NC_016810.1	4375936	4376055	RAND_1009	.	-	Random sequence
NC_016810.1	4752217	4752457	RAND_1010	.	-	Random sequence
NC_016810.1	4055932	4056023	RAND_1011	.	+	Random sequence
NC_016810.1	713934	714013	RAND_1012	.	+	Random sequence
NC_016810.1	659246	659387	RAND_1013	.	-	Random sequence
NC_016810.1	759485	759566	RAND_1014	.	+	Random sequence
NC_016810.1	747024	747088	RAND_1015	.	-	Random sequence
NC_016810.1	3888515	3888683	RAND_1016	.	+	Random sequence
NC_016810.1	185344	185419	RAND_1017	.	+	Random sequence
NC_016810.1	3812777	3812857	RAND_1018	.	+	Random sequence
NC_016810.1	3970128	3970206	RAND_1019	.	+	Random sequence
NC_016810.1	206790	206879	RAND_1020	.	-	Random sequence
NC_016810.1	1126127	1126217	RAND_1021	.	-	Random sequence
NC_016810.1	3283096	3283328	RAND_1022	.	+	Random sequence
NC_016810.1	557237	557303	RAND_1023	.	+	Random sequence
NC_016810.1	7661	8084	RAND_1024	.	+	Random sequence
NC_016810.1	1930115	1930181	RAND_1025	.	-	Random sequence
NC_016810.1	32304	32360	RAND_1026	.	-	Random sequence
NC_016810.1	3944769	3944864	RAND_1027	.	+	Random sequence
NC_016810.1	1860235	1860352	RAND_1028	.	+	Random sequence
NC_016810.1	2388421	2388574	RAND_1030	.	-	Random sequence
NC_016810.1	4737516	4737601	RAND_1031	.	+	Random sequence
NC_016810.1	2575830	2575927	RAND_1032	.	-	Random sequence
NC_016810.1	2526647	2526726	RAND_1033	.	-	Random sequence
NC_016810.1	1772529	1772619	RAND_1034	.	-	Random sequence
NC_016810.1	707906	708000	RAND_1035	.	-	Random sequence
NC_016810.1	2647344	2647439	RAND_1036	.	+	Random sequence
NC_016810.1	1138278	1138340	RAND_1037	.	-	Random sequence
NC_016810.1	1251430	1251511	RAND_1038	.	-	Random sequence
NC_016810.1	3673784	3673857	RAND_1039	.	+	Random sequence
NC_016810.1	2963789	2963898	RAND_1040	.	+	Random sequence
NC_016810.1	1708356	1708432	RAND_1041	.	+	Random sequence
NC_016810.1	2857195	2857483	RAND_1042	.	+	Random sequence
NC_016810.1	2470860	2470945	RAND_1044	.	-	Random sequence
NC_016810.1	2476281	2476340	RAND_1045	.	+	Random sequence
NC_016810.1	80910	80961	RAND_1046	.	-	Random sequence
NC_016810.1	304593	304804	RAND_1047	.	-	Random sequence
NC_016810.1	2787577	2787665	RAND_1048	.	+	Random sequence
NC_016810.1	1542750	1542844	RAND_1049	.	+	Random sequence
NC_016810.1	3858197	3858306	RAND_1050	.	-	Random sequence
NC_016810.1	299083	299177	RAND_1051	.	+	Random sequence
NC_016810.1	1730383	1730456	RAND_1052	.	-	Random sequence
NC_016810.1	2451910	2452000	RAND_1053	.	-	Random sequence
NC_016810.1	2431066	2431165	RAND_1054	.	+	Random sequence
NC_016810.1	478474	478764	RAND_1055	.	-	Random sequence
NC_016810.1	3353109	3353303	RAND_1056	.	+	Random sequence
NC_016810.1	995518	995611	RAND_1057	.	-	Random sequence
NC_016810.1	2097326	2097392	RAND_1058	.	+	Random sequence
NC_016810.1	1410329	1410438	RAND_1059	.	-	Random sequence
NC_016810.1	984675	984797	RAND_1060	.	-	Random sequence
NC_016810.1	2649361	2649685	RAND_1061	.	-	Random sequence
NC_016810.1	4521235	4521298	RAND_1062	.	-	Random sequence
NC_016810.1	2637919	2638230	RAND_1063	.	+	Random sequence
NC_016810.1	1994839	1994942	RAND_1064	.	-	Random sequence
NC_016810.1	3372087	3372394	RAND_1065	.	-	Random sequence
NC_016810.1	4303555	4303642	RAND_1066	.	-	Random sequence
NC_016810.1	3204397	3204492	RAND_1067	.	+	Random sequence
NC_016810.1	447835	448023	RAND_1068	.	-	Random sequence
NC_016810.1	4584920	4585059	RAND_1069	.	+	Random sequence
NC_016810.1	3330249	3330393	RAND_1070	.	+	Random sequence
NC_016810.1	3900494	3900673	RAND_1071	.	+	Random sequence
NC_016810.1	1723520	1723658	RAND_1072	.	+	Random sequence
NC_016810.1	3508439	3508595	RAND_1073	.	+	Random sequence
NC_016810.1	513220	513306	RAND_1074	.	+	Random sequence
NC_016810.1	1388865	1388949	RAND_1075	.	-	Random sequence
NC_016810.1	2717996	2718078	RAND_1076	.	-	Random sequence
NC_016810.1	3473693	3473975	RAND_1077	.	+	Random sequence
NC_016810.1	4820090	4820183	RAND_1078	.	+	Random sequence
NC_016810.1	4102276	4102727	RAND_1079	.	-	Random sequence
NC_016810.1	1349737	1350017	RAND_1080	.	-	Random sequence
NC_016810.1	1488491	1488785	RAND_1081	.	+	Random sequence
NC_016810.1	4591804	4591988	RAND_1082	.	-	Random sequence
NC_016810.1	695635	695703	RAND_1083	.	-	Random sequence
NC_016810.1	4348138	4348386	RAND_1084	.	-	Random sequence
NC_016810.1	4681652	4681724	RAND_1085	.	-	Random sequence
NC_016810.1	4829791	4829871	RAND_1086	.	-	Random sequence
NC_016810.1	3302360	3302437	RAND_1087	.	-	Random sequence
NC_016810.1	126008	126072	RAND_1088	.	+	Random sequence
NC_016810.1	4169931	4170041	RAND_1089	.	-	Random sequence
NC_016810.1	2210713	2210872	RAND_1090	.	+	Random sequence
NC_016810.1	3767291	3767433	RAND_1091	.	+	Random sequence
NC_016810.1	469471	469816	RAND_1092	.	-	Random sequence
NC_016810.1	4095156	4095485	RAND_1093	.	+	Random sequence
NC_016810.1	2771573	2771716	RAND_1094	.	+	Random sequence
NC_016810.1	3517897	3517971	RAND_1095	.	+	Random sequence
NC_016810.1	4561155	4561242	RAND_1096	.	+	Random sequence
NC_016810.1	2865985	2866348	RAND_1097	.	-	Random sequence
NC_016810.1	2758609	2758810	RAND_1098	.	+	Random sequence
NC_016810.1	3894163	3894250	RAND_1099	.	-	Random sequence
NC_016810.1	2892404	2892490	RAND_1100	.	-	Random sequence
NC_016810.1	335591	335670	RAND_1101	.	-	Random sequence
NC_016810.1	1269835	1270036	RAND_1102	.	+	Random sequence
NC_016810.1	4700910	4701317	RAND_1103	.	+	Random sequence
NC_016810.1	2058077	2058222	RAND_1104	.	+	Random sequence
NC_016810.1	4312600	4312689	RAND_1105	.	-	Random sequence
NC_016810.1	3528782	3528927	RAND_1106	.	-	Random sequence
NC_016810.1	3003518	3003706	RAND_1107	.	+	Random sequence
NC_016810.1	3552539	3552657	RAND_1108	.	+	Random sequence
NC_016810.1	1531156	1531334	RAND_1109	.	-	Random sequence
NC_016810.1	1737141	1737237	RAND_1110	.	-	Random sequence
NC_016810.1	454185	454338	RAND_1111	.	-	Random sequence
NC_016810.1	4250661	4250728	RAND_1112	.	+	Random sequence
NC_016810.1	3892215	3892543	RAND_1113	.	-	Random sequence
NC_016810.1	4118001	4118133	RAND_1114	.	-	Random sequence
NC_016810.1	3630062	3630136	RAND_1115	.	+	Random sequence
NC_016810.1	267577	267785	RAND_1116	.	+	Random sequence
NC_016810.1	1312350	1312460	RAND_1117	.	+	Random sequence
NC_016810.1	2788002	2788246	RAND_1118	.	+	Random sequence
NC_016810.1	2108708	2108766	RAND_1119	.	+	Random sequence
NC_016810.1	2426583	2426731	RAND_1120	.	+	Random sequence
NC_016810.1	2782328	2782399	RAND_1121	.	+	Random sequence
NC_016810.1	4472911	4473030	RAND_1122	.	-	Random sequence
NC_016810.1	2394497	2394737	RAND_1123	.	-	Random sequence
NC_016810.1	4225654	4225745	RAND_1124	.	+	Random sequence
NC_016810.1	3906609	3906688	RAND_1125	.	+	Random sequence
NC_016810.1	3669301	3669442	RAND_1126	.	-	Random sequence
NC_016810.1	144567	144648	RAND_1127	.	+	Random sequence
NC_016810.1	963618	963682	RAND_1128	.	-	Random sequence
NC_016810.1	2934618	2934786	RAND_1129	.	+	Random sequence
NC_016810.1	43061	43136	RAND_1130	.	+	Random sequence
