# Supplementary material for: Prioritizing bona fide bacterial small RNAs with machine learning classifiers
Source: PeerJ. 2019 Jan 24;7:e6304. doi: 10.7717/peerj.6304 (PMC6348098; doi:10.7717/peerj.6304)
Supplement: File S1 [file peerj-07-6304-s002.gz › Code_Data/BED_files/Our Data/S_enterica_sRNAs.bed]

NC_016810.1	41628	41708	STnc1010	.	+	.
NC_016810.1	74846	74924	Stnc1020	.	+	.
NC_016810.1	94652	94741	STnc470	.	-	.
NC_016810.1	126712	126802	SroA	.	-	tpe79
NC_016810.1	128576	128808	SgrS	.	+	RyaA
NC_016810.1	257724	257790	sRNA1	.	+	.
NC_016810.1	338815	339238	IsrA	.	+	.
NC_016810.1	466717	466783	STnc1060	.	-	.
NC_016810.1	504869	504925	SraA	.	-	psrA/t15
NC_016810.1	514483	514578	STnc930	.	+	.
NC_016810.1	555449	555566	ChiX	.	+	SroB, MicM, RybC
NC_016810.1	679314	679414	sRNA10	.	-	.
NC_016810.1	728171	728324	SroC	.	-	.
NC_016810.1	807344	807429	RybD	.	+	.
NC_016810.1	901300	901397	RybA	.	-	.
NC_016810.1	941814	941893	RybB	.	-	p25
NC_016810.1	981621	981711	STnc490	.	-	.
NC_016810.1	1060739	1060833	IsrB-2	.	-	.
NC_016810.1	1060740	1060835	IsrB-1	.	+	IS092
NC_016810.1	1062744	1062806	STnc1080	.	-	.
NC_016810.1	1172560	1172641	STnc500	.	-	.
NC_016810.1	1224243	1224316	STnc840	.	+	.
NC_016810.1	1231269	1231378	SraB	.	+	pke2
NC_016810.1	1252597	1252673	STnc850	.	+	.
NC_016810.1	1285997	1286285	IsrC	.	+	IS102
NC_016810.1	1282520	1282677	STnc150	.	-	.
NC_016810.1	1290589	1290674	STnc520	.	-	.
NC_016810.1	1292955	1293014	STnc1210	.	+	.
NC_016810.1	1302590	1302641	IsrD	.	-	.
NC_016810.1	1309726	1309937	RyhB-2	.	-	IsrE, RfrB
NC_016810.1	1345882	1345970	STnc1640	.	+	.
NC_016810.1	1376270	1376364	STnc540	.	+	.
NC_016810.1	1401681	1401790	RprA	.	-	IS083
NC_016810.1	1407277	1407371	RydB	.	+	tpe7, IS082
NC_016810.1	1448717	1448790	STnc1220	.	-	.
NC_016810.1	1462355	1462445	STnc730	.	-	.
NC_016810.1	1550745	1550844	MgrR	.	+	STnc560
NC_016810.1	1586723	1587013	IsrF	.	-	.
NC_016810.1	1643464	1643658	STnc1110	.	+	.
NC_016810.1	1662189	1662282	RyjB	.	-	STnc1120
NC_016810.1	1686525	1686591	RydC	.	+	IS067
NC_016810.1	1702530	1702639	MicC	.	-	IS063, tke8
NC_016810.1	1706783	1706905	STnc580	.	-	FnrS
NC_016810.1	1789367	1789691	STnc1270	.	-	.
NC_016810.1	1819351	1819414	STnc2040	.	-	.
NC_016810.1	1925542	1925853	SraC	.	+	RyeA
NC_016810.1	1925620	1925723	SdsR	.	-	RyeB, tpke79
NC_016810.1	1958512	1958819	RyeF	.	-	.
NC_016810.1	2026215	2026302	DsrA	.	-	.
NC_016810.1	2034742	2034837	RseX	.	+	.
NC_016810.1	2070800	2070988	STnc1290	.	-	.
NC_016810.1	2071270	2071409	STnc1300	.	+	.
NC_016810.1	2132958	2133102	STnc1650	.	+	.
NC_016810.1	2147101	2147280	STnc700	.	+	.
NC_016810.1	2211622	2211760	RyeC	.	+	tp11, SibA
NC_016810.1	2222978	2223134	STnc1150	.	+	.
NC_016810.1	2228846	2228932	CyaR	.	+	RyeE
NC_016810.1	2240282	2240366	STnc740	.	-	.
NC_016810.1	2319955	2320037	STnc1340	.	-	.
NC_016810.1	2342447	2342729	IsrG	.	+	.
NC_016810.1	2364628	2364721	MicF	.	+	.
NC_016810.1	2392018	2392469	IsrH-1	.	-	.
NC_016810.1	2392018	2392298	IsrH-2	.	-	.
NC_016810.1	2672650	2672944	RyfA	.	+	tp1, PAIR3
NC_016810.1	2705380	2705564	GlmY	.	-	tke1, SroF
NC_016810.1	2729633	2729701	STnc1380	.	-	.
NC_016810.1	2759017	2759265	IsrI	.	-	.
NC_016810.1	2759645	2759717	IsrJ	.	-	.
NC_016810.1	2760371	2760451	STnc1160	.	-	.
NC_016810.1	2760479	2760556	IsrK	.	-	.
NC_016810.1	2767703	2767767	STnc1390	.	+	.
NC_016810.1	2770950	2771060	STnc1400	.	-	.
NC_016810.1	2808305	2808464	STnc2090	.	+	.
NC_016810.1	2808503	2808645	sRNA3	.	+	.
NC_016810.1	2850243	2850588	IsrL	.	-	.
NC_016810.1	2927615	2927944	IsrM	.	+	.
NC_016810.1	2929500	2929643	IsrN	.	+	.
NC_016810.1	2989428	2989502	MicA	.	+	SraD
NC_016810.1	3067499	3067586	InvR	.	+	STnc270
NC_016810.1	3138159	3138522	CsrB	.	-	.
NC_016810.1	3156778	3156979	GcvB	.	+	IS145
NC_016810.1	3191583	3191670	OmrA	.	-	RygB
NC_016810.1	3191784	3191870	OmrB	.	-	t59, RygA, SraE
NC_016810.1	3215638	3215717	STnc290	.	-	.
NC_016810.1	3219099	3219300	IsrO	.	+	.
NC_016810.1	3242593	3243000	SsrS	.	+	6S
NC_016810.1	3243668	3243813	RygC	.	+	t27, SibC
NC_016810.1	3261184	3261273	STnc750	.	-	sRNA8
NC_016810.1	3382999	3383144	RygD	.	-	tp8, SibD, C0730
NC_016810.1	3412773	3412961	SraF	.	+	tpk1, IS160, PRE-element
NC_016810.1	3511799	3511917	ArcZ	.	+	SraH, RyhA
NC_016810.1	3633246	3633424	STnc1590	.	-	.
NC_016810.1	3736721	3736817	RyhB-1	.	-	SraI, IS176, RfrA
NC_016810.1	3778179	3778332	STnc770	.	-	sRNA6
NC_016810.1	3829660	3829727	STnc710	.	+	.
NC_016810.1	3858664	3858992	STnc780	.	-	.
NC_016810.1	4019327	4019459	IstR-1,2	.	-	.
NC_016810.1	4072455	4072529	STnc400	.	+	.
NC_016810.1	4163191	4163399	GlmZ	.	+	k19, RyiA, SraJ
NC_016810.1	4230503	4230613	Spf	.	+	Spot42
NC_016810.1	4231594	4231838	CsrC	.	+	SraK, RyiB, tpk2
NC_016810.1	4292539	4292597	STnc870	.	+	.
NC_016810.1	4328156	4328304	IsrP	.	+	.
NC_016810.1	4356615	4356686	STnc1600	.	+	.
NC_016810.1	4364304	4364423	OxyS	.	-	.
NC_016810.1	4403809	4404049	STnc1460	.	-	.
NC_016810.1	4475776	4475867	STnc2130	.	+	.
NC_016810.1	4486744	4486823	STnc880	.	+	.
NC_016810.1	4526161	4526302	SraL	.	-	RyjA
NC_016810.1	4580484	4580565	STnc440	.	+	.
NC_016810.1	4683635	4683699	STnc2160	.	-	.
NC_016810.1	4783573	4783741	IsrQ	.	+	.
NC_016810.1	4797956	4798031	STnc1470	.	+	.
