# Supplementary material for: Prioritizing bona fide bacterial small RNAs with machine learning classifiers
Source: PeerJ. 2019 Jan 24;7:e6304. doi: 10.7717/peerj.6304 (PMC6348098; doi:10.7717/peerj.6304)
Supplement: File S1 [file peerj-07-6304-s002.gz › Code_Data/BED_files/Our Data/S_pyogenes_RANDOM.bed]

NC_002737.2	1001607	1001733	RAND_1	.	-	Random sequence
NC_002737.2	1010455	1010533	RAND_2	.	+	Random sequence
NC_002737.2	1011010	1011095	RAND_3	.	-	Random sequence
NC_002737.2	1011715	1011836	RAND_4	.	-	Random sequence
NC_002737.2	1022450	1022535	RAND_5	.	+	Random sequence
NC_002737.2	1025448	1025465	RAND_6	.	+	Random sequence
NC_002737.2	102815	102884	RAND_7	.	-	Random sequence
NC_002737.2	1030556	1030625	RAND_8	.	-	Random sequence
NC_002737.2	1034431	1034447	RAND_9	.	+	Random sequence
NC_002737.2	1039276	1039293	RAND_10	.	+	Random sequence
NC_002737.2	1041737	1041854	RAND_11	.	-	Random sequence
NC_002737.2	1045824	1045950	RAND_12	.	-	Random sequence
NC_002737.2	1046396	1046517	RAND_13	.	-	Random sequence
NC_002737.2	1061964	1062049	RAND_14	.	+	Random sequence
NC_002737.2	1069905	1069920	RAND_15	.	-	Random sequence
NC_002737.2	1071660	1071678	RAND_16	.	+	Random sequence
NC_002737.2	1081642	1081727	RAND_17	.	-	Random sequence
NC_002737.2	1086937	1087063	RAND_18	.	-	Random sequence
NC_002737.2	1087415	1087532	RAND_19	.	+	Random sequence
NC_002737.2	1087931	1088057	RAND_20	.	-	Random sequence
NC_002737.2	1089634	1089729	RAND_21	.	+	Random sequence
NC_002737.2	1089778	1089863	RAND_22	.	+	Random sequence
NC_002737.2	1092373	1092622	RAND_23	.	+	Random sequence
NC_002737.2	1094300	1094385	RAND_24	.	-	Random sequence
NC_002737.2	109437	109522	RAND_25	.	+	Random sequence
NC_002737.2	1098021	1098138	RAND_26	.	+	Random sequence
NC_002737.2	1100182	1100271	RAND_27	.	-	Random sequence
NC_002737.2	1105386	1105478	RAND_28	.	+	Random sequence
NC_002737.2	111418	111465	RAND_29	.	-	Random sequence
NC_002737.2	1116352	1116369	RAND_30	.	+	Random sequence
NC_002737.2	1120135	1120261	RAND_31	.	-	Random sequence
NC_002737.2	1121133	1121211	RAND_32	.	+	Random sequence
NC_002737.2	1123658	1123673	RAND_33	.	-	Random sequence
NC_002737.2	1124021	1124110	RAND_34	.	-	Random sequence
NC_002737.2	1128050	1128176	RAND_35	.	-	Random sequence
NC_002737.2	1135185	1135388	RAND_36	.	+	Random sequence
NC_002737.2	1135373	1135469	RAND_37	.	-	Random sequence
NC_002737.2	1138626	1138752	RAND_38	.	-	Random sequence
NC_002737.2	1144464	1144566	RAND_39	.	+	Random sequence
NC_002737.2	1148723	1148825	RAND_40	.	+	Random sequence
NC_002737.2	1149074	1149350	RAND_41	.	-	Random sequence
NC_002737.2	1150849	1150941	RAND_42	.	+	Random sequence
NC_002737.2	1155670	1156018	RAND_43	.	+	Random sequence
NC_002737.2	1161468	1161563	RAND_44	.	+	Random sequence
NC_002737.2	1174233	1174312	RAND_45	.	+	Random sequence
NC_002737.2	1176759	1177035	RAND_46	.	-	Random sequence
NC_002737.2	1178054	1178132	RAND_47	.	+	Random sequence
NC_002737.2	1189700	1189784	RAND_48	.	+	Random sequence
NC_002737.2	1192888	1193029	RAND_49	.	-	Random sequence
NC_002737.2	1194446	1194572	RAND_50	.	-	Random sequence
NC_002737.2	1198811	1199060	RAND_51	.	+	Random sequence
NC_002737.2	1200869	1200916	RAND_52	.	-	Random sequence
NC_002737.2	1203568	1203738	RAND_53	.	+	Random sequence
NC_002737.2	1206735	1206905	RAND_54	.	+	Random sequence
NC_002737.2	1207206	1207291	RAND_55	.	-	Random sequence
NC_002737.2	1211662	1211781	RAND_56	.	-	Random sequence
NC_002737.2	1219729	1219855	RAND_57	.	-	Random sequence
NC_002737.2	1223132	1223189	RAND_58	.	-	Random sequence
NC_002737.2	1223137	1223278	RAND_59	.	-	Random sequence
NC_002737.2	1233302	1233397	RAND_60	.	+	Random sequence
NC_002737.2	1236654	1236771	RAND_61	.	-	Random sequence
NC_002737.2	1237045	1237116	RAND_62	.	+	Random sequence
NC_002737.2	1237154	1237324	RAND_63	.	+	Random sequence
NC_002737.2	1245978	1246056	RAND_64	.	+	Random sequence
NC_002737.2	1249226	1249275	RAND_65	.	-	Random sequence
NC_002737.2	1252708	1252725	RAND_66	.	+	Random sequence
NC_002737.2	1252927	1253053	RAND_67	.	-	Random sequence
NC_002737.2	1261206	1261327	RAND_68	.	-	Random sequence
NC_002737.2	1270705	1270752	RAND_69	.	-	Random sequence
NC_002737.2	1278240	1278289	RAND_70	.	+	Random sequence
NC_002737.2	1284221	1284255	RAND_71	.	-	Random sequence
NC_002737.2	1284717	1284764	RAND_72	.	-	Random sequence
NC_002737.2	128502	128573	RAND_73	.	+	Random sequence
NC_002737.2	1289770	1289889	RAND_74	.	-	Random sequence
NC_002737.2	1290711	1290837	RAND_75	.	-	Random sequence
NC_002737.2	1293985	1294087	RAND_76	.	+	Random sequence
NC_002737.2	1296265	1296283	RAND_77	.	+	Random sequence
NC_002737.2	1301435	1301504	RAND_78	.	-	Random sequence
NC_002737.2	1323449	1323464	RAND_79	.	-	Random sequence
NC_002737.2	1328778	1328812	RAND_80	.	-	Random sequence
NC_002737.2	1341406	1341532	RAND_81	.	-	Random sequence
NC_002737.2	1346356	1346605	RAND_82	.	+	Random sequence
NC_002737.2	135396	135491	RAND_83	.	+	Random sequence
NC_002737.2	1358039	1358082	RAND_84	.	-	Random sequence
NC_002737.2	1359442	1359476	RAND_85	.	-	Random sequence
NC_002737.2	1360346	1360389	RAND_86	.	+	Random sequence
NC_002737.2	1372055	1372144	RAND_87	.	-	Random sequence
NC_002737.2	1373498	1373582	RAND_88	.	+	Random sequence
NC_002737.2	1377271	1377314	RAND_89	.	+	Random sequence
NC_002737.2	1383990	1384092	RAND_90	.	+	Random sequence
NC_002737.2	1387816	1388092	RAND_91	.	-	Random sequence
NC_002737.2	1397456	1397503	RAND_92	.	-	Random sequence
NC_002737.2	1401324	1401409	RAND_93	.	-	Random sequence
NC_002737.2	1402902	1403019	RAND_94	.	-	Random sequence
NC_002737.2	1404326	1404366	RAND_95	.	+	Random sequence
NC_002737.2	1404703	1404788	RAND_96	.	+	Random sequence
NC_002737.2	1404705	1404793	RAND_97	.	+	Random sequence
NC_002737.2	1405526	1405575	RAND_98	.	-	Random sequence
NC_002737.2	1405857	1405914	RAND_99	.	-	Random sequence
NC_002737.2	1410201	1410216	RAND_100	.	-	Random sequence
NC_002737.2	1411468	1411515	RAND_101	.	-	Random sequence
NC_002737.2	1416337	1416386	RAND_102	.	+	Random sequence
NC_002737.2	1418847	1418939	RAND_103	.	+	Random sequence
NC_002737.2	1428042	1428058	RAND_104	.	+	Random sequence
NC_002737.2	1431571	1431688	RAND_105	.	-	Random sequence
NC_002737.2	1432511	1432528	RAND_106	.	-	Random sequence
NC_002737.2	1432648	1432736	RAND_107	.	+	Random sequence
NC_002737.2	1433415	1433431	RAND_108	.	+	Random sequence
NC_002737.2	1434336	1434376	RAND_109	.	+	Random sequence
NC_002737.2	1436357	1436503	RAND_110	.	-	Random sequence
NC_002737.2	1441609	1441730	RAND_111	.	-	Random sequence
NC_002737.2	1447993	1448121	RAND_112	.	-	Random sequence
NC_002737.2	1448816	1449164	RAND_113	.	+	Random sequence
NC_002737.2	1450407	1450456	RAND_114	.	-	Random sequence
NC_002737.2	1452029	1452069	RAND_115	.	+	Random sequence
NC_002737.2	1460240	1460357	RAND_116	.	-	Random sequence
NC_002737.2	1460591	1460679	RAND_117	.	+	Random sequence
NC_002737.2	1469539	1469624	RAND_118	.	-	Random sequence
NC_002737.2	1471398	1471441	RAND_119	.	+	Random sequence
NC_002737.2	1471956	1472041	RAND_120	.	-	Random sequence
NC_002737.2	1472124	1472373	RAND_121	.	+	Random sequence
NC_002737.2	1473995	1474097	RAND_122	.	+	Random sequence
NC_002737.2	1475232	1475281	RAND_123	.	+	Random sequence
NC_002737.2	1477257	1477304	RAND_124	.	-	Random sequence
NC_002737.2	1478254	1478356	RAND_125	.	+	Random sequence
NC_002737.2	1481501	1481579	RAND_126	.	+	Random sequence
NC_002737.2	1483664	1483792	RAND_127	.	-	Random sequence
NC_002737.2	1492605	1492648	RAND_128	.	-	Random sequence
NC_002737.2	1493491	1493617	RAND_129	.	-	Random sequence
NC_002737.2	1493901	1494150	RAND_130	.	+	Random sequence
NC_002737.2	1498199	1498283	RAND_131	.	+	Random sequence
NC_002737.2	149901	149989	RAND_132	.	+	Random sequence
NC_002737.2	1499787	1500135	RAND_133	.	+	Random sequence
NC_002737.2	1500132	1500179	RAND_134	.	-	Random sequence
NC_002737.2	1500760	1500817	RAND_135	.	-	Random sequence
NC_002737.2	1501209	1501294	RAND_136	.	-	Random sequence
NC_002737.2	1503473	1503614	RAND_137	.	-	Random sequence
NC_002737.2	1506881	1506950	RAND_138	.	-	Random sequence
NC_002737.2	1507616	1507735	RAND_139	.	-	Random sequence
NC_002737.2	1514695	1514812	RAND_140	.	-	Random sequence
NC_002737.2	1517162	1517205	RAND_141	.	+	Random sequence
NC_002737.2	1518296	1518499	RAND_142	.	+	Random sequence
NC_002737.2	1521980	1522023	RAND_143	.	-	Random sequence
NC_002737.2	1524207	1524254	RAND_144	.	-	Random sequence
NC_002737.2	1525789	1525823	RAND_145	.	-	Random sequence
NC_002737.2	1526960	1527048	RAND_146	.	+	Random sequence
NC_002737.2	1533280	1533365	RAND_147	.	+	Random sequence
NC_002737.2	1534203	1534349	RAND_148	.	-	Random sequence
NC_002737.2	1547277	1547373	RAND_149	.	-	Random sequence
NC_002737.2	1551355	1551398	RAND_150	.	-	Random sequence
NC_002737.2	1554434	1554483	RAND_151	.	+	Random sequence
NC_002737.2	1558227	1558288	RAND_152	.	+	Random sequence
NC_002737.2	1565673	1565819	RAND_153	.	-	Random sequence
NC_002737.2	1568259	1568361	RAND_154	.	+	Random sequence
NC_002737.2	1570346	1570380	RAND_155	.	-	Random sequence
NC_002737.2	157970	158017	RAND_156	.	-	Random sequence
NC_002737.2	1585840	1585936	RAND_157	.	-	Random sequence
NC_002737.2	1589762	1589802	RAND_158	.	+	Random sequence
NC_002737.2	1598873	1599149	RAND_159	.	-	Random sequence
NC_002737.2	1608990	1609061	RAND_160	.	+	Random sequence
NC_002737.2	1612046	1612064	RAND_161	.	+	Random sequence
NC_002737.2	1613329	1613378	RAND_162	.	+	Random sequence
NC_002737.2	1613392	1613533	RAND_163	.	-	Random sequence
NC_002737.2	1616704	1616719	RAND_164	.	-	Random sequence
NC_002737.2	1620572	1620643	RAND_165	.	+	Random sequence
NC_002737.2	162089	162365	RAND_166	.	-	Random sequence
NC_002737.2	1623516	1623618	RAND_167	.	+	Random sequence
NC_002737.2	1637465	1637505	RAND_168	.	+	Random sequence
NC_002737.2	1642392	1642480	RAND_169	.	+	Random sequence
NC_002737.2	1650958	1651005	RAND_170	.	-	Random sequence
NC_002737.2	1655157	1655274	RAND_171	.	-	Random sequence
NC_002737.2	1661660	1661749	RAND_172	.	-	Random sequence
NC_002737.2	1661857	1661942	RAND_173	.	+	Random sequence
NC_002737.2	1663519	1663665	RAND_174	.	-	Random sequence
NC_002737.2	1664588	1664635	RAND_175	.	-	Random sequence
NC_002737.2	1667053	1667138	RAND_176	.	-	Random sequence
NC_002737.2	1668308	1668325	RAND_177	.	-	Random sequence
NC_002737.2	1675376	1675504	RAND_178	.	-	Random sequence
NC_002737.2	1681205	1681331	RAND_179	.	-	Random sequence
NC_002737.2	1681997	1682081	RAND_180	.	+	Random sequence
NC_002737.2	1683900	1683961	RAND_181	.	+	Random sequence
NC_002737.2	1688976	1689055	RAND_182	.	+	Random sequence
NC_002737.2	1689919	1689998	RAND_183	.	+	Random sequence
NC_002737.2	1694989	1695135	RAND_184	.	-	Random sequence
NC_002737.2	1698352	1698413	RAND_185	.	+	Random sequence
NC_002737.2	1698372	1698493	RAND_186	.	-	Random sequence
NC_002737.2	170494	170573	RAND_187	.	+	Random sequence
NC_002737.2	1710604	1710689	RAND_188	.	-	Random sequence
NC_002737.2	1712627	1712712	RAND_189	.	+	Random sequence
NC_002737.2	1713521	1713623	RAND_190	.	+	Random sequence
NC_002737.2	1714201	1714371	RAND_191	.	+	Random sequence
NC_002737.2	171437	171516	RAND_192	.	+	Random sequence
NC_002737.2	1715296	1715339	RAND_193	.	-	Random sequence
NC_002737.2	172064	172185	RAND_194	.	-	Random sequence
NC_002737.2	1722694	1722737	RAND_195	.	-	Random sequence
NC_002737.2	1726534	1726619	RAND_196	.	+	Random sequence
NC_002737.2	1731311	1731406	RAND_197	.	+	Random sequence
NC_002737.2	1740243	1740304	RAND_198	.	+	Random sequence
NC_002737.2	1740873	1740965	RAND_199	.	+	Random sequence
NC_002737.2	1749802	1749871	RAND_200	.	-	Random sequence
NC_002737.2	1751426	1751475	RAND_201	.	+	Random sequence
NC_002737.2	1773037	1773139	RAND_202	.	+	Random sequence
NC_002737.2	1777626	1777760	RAND_203	.	-	Random sequence
NC_002737.2	1778388	1778445	RAND_204	.	-	Random sequence
NC_002737.2	1780315	1780394	RAND_205	.	+	Random sequence
NC_002737.2	1785677	1785766	RAND_206	.	-	Random sequence
NC_002737.2	1787092	1787211	RAND_207	.	-	Random sequence
NC_002737.2	1790434	1790519	RAND_208	.	+	Random sequence
NC_002737.2	1791638	1791723	RAND_209	.	-	Random sequence
NC_002737.2	1792401	1792418	RAND_210	.	-	Random sequence
NC_002737.2	1792933	1793281	RAND_211	.	+	Random sequence
NC_002737.2	1799395	1799442	RAND_212	.	-	Random sequence
NC_002737.2	1803145	1803240	RAND_213	.	+	Random sequence
NC_002737.2	1806838	1806984	RAND_214	.	-	Random sequence
NC_002737.2	181463	181604	RAND_215	.	-	Random sequence
NC_002737.2	1817097	1817189	RAND_216	.	+	Random sequence
NC_002737.2	1822901	1822941	RAND_217	.	+	Random sequence
NC_002737.2	1824305	1824451	RAND_218	.	-	Random sequence
NC_002737.2	1828201	1828285	RAND_219	.	+	Random sequence
NC_002737.2	1828642	1828845	RAND_220	.	+	Random sequence
NC_002737.2	1836853	1836970	RAND_221	.	+	Random sequence
NC_002737.2	1842574	1842702	RAND_222	.	-	Random sequence
NC_002737.2	1847459	1847576	RAND_223	.	+	Random sequence
NC_002737.2	189859	189944	RAND_224	.	-	Random sequence
NC_002737.2	198931	198948	RAND_225	.	-	Random sequence
NC_002737.2	20029	20045	RAND_226	.	+	Random sequence
NC_002737.2	201133	201217	RAND_227	.	+	Random sequence
NC_002737.2	201901	201993	RAND_228	.	+	Random sequence
NC_002737.2	207249	207296	RAND_229	.	-	Random sequence
NC_002737.2	209998	210013	RAND_230	.	-	Random sequence
NC_002737.2	211581	211630	RAND_231	.	-	Random sequence
NC_002737.2	213037	213183	RAND_232	.	-	Random sequence
NC_002737.2	215096	215215	RAND_233	.	-	Random sequence
NC_002737.2	217524	217652	RAND_234	.	-	Random sequence
NC_002737.2	22012	22061	RAND_235	.	-	Random sequence
NC_002737.2	220120	220163	RAND_236	.	-	Random sequence
NC_002737.2	224293	224336	RAND_237	.	+	Random sequence
NC_002737.2	227518	227561	RAND_238	.	-	Random sequence
NC_002737.2	228726	228860	RAND_239	.	-	Random sequence
NC_002737.2	230664	230781	RAND_240	.	+	Random sequence
NC_002737.2	233646	233994	RAND_241	.	+	Random sequence
NC_002737.2	239779	239848	RAND_242	.	-	Random sequence
NC_002737.2	241218	241261	RAND_243	.	+	Random sequence
NC_002737.2	241270	241387	RAND_244	.	+	Random sequence
NC_002737.2	245351	245554	RAND_245	.	+	Random sequence
NC_002737.2	251105	251239	RAND_246	.	-	Random sequence
NC_002737.2	258184	258280	RAND_247	.	-	Random sequence
NC_002737.2	258887	258972	RAND_248	.	-	Random sequence
NC_002737.2	259499	259533	RAND_249	.	-	Random sequence
NC_002737.2	261706	261955	RAND_250	.	+	Random sequence
NC_002737.2	262142	262312	RAND_251	.	+	Random sequence
NC_002737.2	263273	263368	RAND_252	.	+	Random sequence
NC_002737.2	264303	264320	RAND_253	.	-	Random sequence
NC_002737.2	26804	26847	RAND_254	.	-	Random sequence
NC_002737.2	269835	270038	RAND_255	.	+	Random sequence
NC_002737.2	272938	273027	RAND_256	.	-	Random sequence
NC_002737.2	276270	276304	RAND_257	.	-	Random sequence
NC_002737.2	277226	277241	RAND_258	.	-	Random sequence
NC_002737.2	278125	278217	RAND_259	.	+	Random sequence
NC_002737.2	278716	278794	RAND_260	.	+	Random sequence
NC_002737.2	283105	283226	RAND_261	.	-	Random sequence
NC_002737.2	284721	284768	RAND_262	.	-	Random sequence
NC_002737.2	28506	28523	RAND_263	.	-	Random sequence
NC_002737.2	286555	286758	RAND_264	.	+	Random sequence
NC_002737.2	293204	293323	RAND_265	.	-	Random sequence
NC_002737.2	295728	295898	RAND_266	.	+	Random sequence
NC_002737.2	296777	296866	RAND_267	.	-	Random sequence
NC_002737.2	304351	304468	RAND_268	.	-	Random sequence
NC_002737.2	31552	31678	RAND_269	.	-	Random sequence
NC_002737.2	321517	321613	RAND_270	.	-	Random sequence
NC_002737.2	327647	327662	RAND_271	.	-	Random sequence
NC_002737.2	329314	329484	RAND_272	.	+	Random sequence
NC_002737.2	333736	333821	RAND_273	.	+	Random sequence
NC_002737.2	335345	335388	RAND_274	.	+	Random sequence
NC_002737.2	336801	336858	RAND_275	.	-	Random sequence
NC_002737.2	355703	355788	RAND_276	.	-	Random sequence
NC_002737.2	355795	355914	RAND_277	.	-	Random sequence
NC_002737.2	359089	359206	RAND_278	.	+	Random sequence
NC_002737.2	369303	369437	RAND_279	.	-	Random sequence
NC_002737.2	37090	37139	RAND_280	.	+	Random sequence
NC_002737.2	371057	371153	RAND_281	.	-	Random sequence
NC_002737.2	373146	373422	RAND_282	.	-	Random sequence
NC_002737.2	375965	376036	RAND_283	.	+	Random sequence
NC_002737.2	378068	378083	RAND_284	.	-	Random sequence
NC_002737.2	38015	38062	RAND_285	.	-	Random sequence
NC_002737.2	385694	385779	RAND_286	.	+	Random sequence
NC_002737.2	387806	387853	RAND_287	.	-	Random sequence
NC_002737.2	392486	392535	RAND_288	.	+	Random sequence
NC_002737.2	401440	401497	RAND_289	.	-	Random sequence
NC_002737.2	4020	4091	RAND_290	.	+	Random sequence
NC_002737.2	409251	409500	RAND_291	.	+	Random sequence
NC_002737.2	409620	409716	RAND_292	.	-	Random sequence
NC_002737.2	411472	411519	RAND_293	.	-	Random sequence
NC_002737.2	413508	413593	RAND_294	.	+	Random sequence
NC_002737.2	414992	415071	RAND_295	.	+	Random sequence
NC_002737.2	424248	424288	RAND_296	.	+	Random sequence
NC_002737.2	428489	428504	RAND_297	.	-	Random sequence
NC_002737.2	429049	429110	RAND_298	.	+	Random sequence
NC_002737.2	429759	429775	RAND_299	.	+	Random sequence
NC_002737.2	43193	43271	RAND_300	.	+	Random sequence
NC_002737.2	432942	433061	RAND_301	.	-	Random sequence
NC_002737.2	440098	440116	RAND_302	.	+	Random sequence
NC_002737.2	441322	441407	RAND_303	.	+	Random sequence
NC_002737.2	443756	443884	RAND_304	.	-	Random sequence
NC_002737.2	445225	445294	RAND_305	.	-	Random sequence
NC_002737.2	454258	454298	RAND_306	.	+	Random sequence
NC_002737.2	462103	462118	RAND_307	.	-	Random sequence
NC_002737.2	462313	462398	RAND_308	.	+	Random sequence
NC_002737.2	472135	472384	RAND_309	.	+	Random sequence
NC_002737.2	476934	476951	RAND_310	.	-	Random sequence
NC_002737.2	481900	481988	RAND_311	.	+	Random sequence
NC_002737.2	487614	487731	RAND_312	.	+	Random sequence
NC_002737.2	492048	492189	RAND_313	.	-	Random sequence
NC_002737.2	499268	499385	RAND_314	.	-	Random sequence
NC_002737.2	500100	500117	RAND_315	.	-	Random sequence
NC_002737.2	501067	501101	RAND_316	.	-	Random sequence
NC_002737.2	50326	50454	RAND_317	.	-	Random sequence
NC_002737.2	504512	504528	RAND_318	.	+	Random sequence
NC_002737.2	506512	506559	RAND_319	.	-	Random sequence
NC_002737.2	50814	50829	RAND_320	.	-	Random sequence
NC_002737.2	509632	509716	RAND_321	.	+	Random sequence
NC_002737.2	509843	509931	RAND_322	.	+	Random sequence
NC_002737.2	509880	510014	RAND_323	.	-	Random sequence
NC_002737.2	511050	511169	RAND_324	.	-	Random sequence
NC_002737.2	512524	512539	RAND_325	.	-	Random sequence
NC_002737.2	514239	514317	RAND_326	.	+	Random sequence
NC_002737.2	51672	51689	RAND_327	.	-	Random sequence
NC_002737.2	518407	518755	RAND_328	.	+	Random sequence
NC_002737.2	519526	519583	RAND_329	.	-	Random sequence
NC_002737.2	527283	527344	RAND_330	.	+	Random sequence
NC_002737.2	531274	531292	RAND_331	.	+	Random sequence
NC_002737.2	534658	534715	RAND_332	.	-	Random sequence
NC_002737.2	539612	539740	RAND_333	.	-	Random sequence
NC_002737.2	543860	543875	RAND_334	.	-	Random sequence
NC_002737.2	545624	545658	RAND_335	.	-	Random sequence
NC_002737.2	548031	548116	RAND_336	.	+	Random sequence
NC_002737.2	550053	550329	RAND_337	.	-	Random sequence
NC_002737.2	551182	551251	RAND_338	.	-	Random sequence
NC_002737.2	552142	552227	RAND_339	.	-	Random sequence
NC_002737.2	55563	55606	RAND_340	.	+	Random sequence
NC_002737.2	555697	555900	RAND_341	.	+	Random sequence
NC_002737.2	557469	557518	RAND_342	.	-	Random sequence
NC_002737.2	56179	56222	RAND_343	.	-	Random sequence
NC_002737.2	562945	562960	RAND_344	.	-	Random sequence
NC_002737.2	569174	569235	RAND_345	.	+	Random sequence
NC_002737.2	574549	574670	RAND_346	.	-	Random sequence
NC_002737.2	576859	576874	RAND_347	.	-	Random sequence
NC_002737.2	584638	584654	RAND_348	.	+	Random sequence
NC_002737.2	584756	584773	RAND_349	.	+	Random sequence
NC_002737.2	58902	58986	RAND_350	.	+	Random sequence
NC_002737.2	596559	596574	RAND_351	.	-	Random sequence
NC_002737.2	596727	596806	RAND_352	.	+	Random sequence
NC_002737.2	605699	605833	RAND_353	.	-	Random sequence
NC_002737.2	609230	609351	RAND_354	.	-	Random sequence
NC_002737.2	612632	612721	RAND_355	.	-	Random sequence
NC_002737.2	614429	614486	RAND_356	.	-	Random sequence
NC_002737.2	617637	617708	RAND_357	.	+	Random sequence
NC_002737.2	623428	623499	RAND_358	.	+	Random sequence
NC_002737.2	635619	635668	RAND_359	.	-	Random sequence
NC_002737.2	636471	636560	RAND_360	.	-	Random sequence
NC_002737.2	641739	642015	RAND_361	.	-	Random sequence
NC_002737.2	646458	646604	RAND_362	.	-	Random sequence
NC_002737.2	646980	646995	RAND_363	.	-	Random sequence
NC_002737.2	649201	649286	RAND_364	.	-	Random sequence
NC_002737.2	650671	650740	RAND_365	.	-	Random sequence
NC_002737.2	651749	651868	RAND_366	.	-	Random sequence
NC_002737.2	65465	65481	RAND_367	.	+	Random sequence
NC_002737.2	657387	657427	RAND_368	.	+	Random sequence
NC_002737.2	65770	65904	RAND_369	.	-	Random sequence
NC_002737.2	661832	661849	RAND_370	.	+	Random sequence
NC_002737.2	664703	664721	RAND_371	.	+	Random sequence
NC_002737.2	676608	676693	RAND_372	.	+	Random sequence
NC_002737.2	680500	680549	RAND_373	.	-	Random sequence
NC_002737.2	687397	687437	RAND_374	.	+	Random sequence
NC_002737.2	694847	694908	RAND_375	.	+	Random sequence
NC_002737.2	705545	705594	RAND_376	.	+	Random sequence
NC_002737.2	709299	709360	RAND_377	.	+	Random sequence
NC_002737.2	71544	71685	RAND_378	.	-	Random sequence
NC_002737.2	720266	720361	RAND_379	.	+	Random sequence
NC_002737.2	723252	723369	RAND_380	.	+	Random sequence
NC_002737.2	726118	726367	RAND_381	.	+	Random sequence
NC_002737.2	733858	733975	RAND_382	.	+	Random sequence
NC_002737.2	742135	742276	RAND_383	.	-	Random sequence
NC_002737.2	742635	742669	RAND_384	.	-	Random sequence
NC_002737.2	746276	746410	RAND_385	.	-	Random sequence
NC_002737.2	747038	747087	RAND_386	.	-	Random sequence
NC_002737.2	747910	747981	RAND_387	.	+	Random sequence
NC_002737.2	748132	748258	RAND_388	.	-	Random sequence
NC_002737.2	752736	752753	RAND_389	.	+	Random sequence
NC_002737.2	755879	755897	RAND_390	.	+	Random sequence
NC_002737.2	760582	760930	RAND_391	.	+	Random sequence
NC_002737.2	761110	761386	RAND_392	.	-	Random sequence
NC_002737.2	762612	762697	RAND_393	.	-	Random sequence
NC_002737.2	766564	766581	RAND_394	.	+	Random sequence
NC_002737.2	766995	767123	RAND_395	.	-	Random sequence
NC_002737.2	772384	772525	RAND_396	.	-	Random sequence
NC_002737.2	772775	772945	RAND_397	.	+	Random sequence
NC_002737.2	774932	775010	RAND_398	.	+	Random sequence
NC_002737.2	780240	780366	RAND_399	.	-	Random sequence
NC_002737.2	784327	784416	RAND_400	.	-	Random sequence
NC_002737.2	78589	78684	RAND_401	.	+	Random sequence
NC_002737.2	791919	791968	RAND_402	.	-	Random sequence
NC_002737.2	798132	798150	RAND_403	.	+	Random sequence
NC_002737.2	800027	800197	RAND_404	.	+	Random sequence
NC_002737.2	800782	800825	RAND_405	.	+	Random sequence
NC_002737.2	802633	802774	RAND_406	.	-	Random sequence
NC_002737.2	805185	805270	RAND_407	.	+	Random sequence
NC_002737.2	805775	805822	RAND_408	.	-	Random sequence
NC_002737.2	806361	806531	RAND_409	.	+	Random sequence
NC_002737.2	80765	80882	RAND_410	.	-	Random sequence
NC_002737.2	811553	811901	RAND_411	.	+	Random sequence
NC_002737.2	812286	812343	RAND_412	.	-	Random sequence
NC_002737.2	816892	816977	RAND_413	.	-	Random sequence
NC_002737.2	818131	818215	RAND_414	.	+	Random sequence
NC_002737.2	824839	825042	RAND_415	.	+	Random sequence
NC_002737.2	825110	825179	RAND_416	.	-	Random sequence
NC_002737.2	83721	83867	RAND_417	.	-	Random sequence
NC_002737.2	837388	837480	RAND_418	.	+	Random sequence
NC_002737.2	83813	83828	RAND_419	.	-	Random sequence
NC_002737.2	839634	839718	RAND_420	.	+	Random sequence
NC_002737.2	843642	843691	RAND_421	.	+	Random sequence
NC_002737.2	84402	84445	RAND_422	.	+	Random sequence
NC_002737.2	846294	846390	RAND_423	.	-	Random sequence
NC_002737.2	847055	847073	RAND_424	.	+	Random sequence
NC_002737.2	852796	853072	RAND_425	.	-	Random sequence
NC_002737.2	862524	862872	RAND_426	.	+	Random sequence
NC_002737.2	866043	866246	RAND_427	.	+	Random sequence
NC_002737.2	870909	871257	RAND_428	.	+	Random sequence
NC_002737.2	876863	876924	RAND_429	.	+	Random sequence
NC_002737.2	88149	88283	RAND_430	.	-	Random sequence
NC_002737.2	885610	885688	RAND_431	.	+	Random sequence
NC_002737.2	886853	886987	RAND_432	.	-	Random sequence
NC_002737.2	889092	889109	RAND_433	.	+	Random sequence
NC_002737.2	896786	896871	RAND_434	.	-	Random sequence
NC_002737.2	900217	900343	RAND_435	.	-	Random sequence
NC_002737.2	902920	902937	RAND_436	.	+	Random sequence
NC_002737.2	904950	905045	RAND_437	.	+	Random sequence
NC_002737.2	913032	913158	RAND_438	.	-	Random sequence
NC_002737.2	913612	913704	RAND_439	.	+	Random sequence
NC_002737.2	917155	917170	RAND_440	.	-	Random sequence
NC_002737.2	928456	928541	RAND_441	.	-	Random sequence
NC_002737.2	929735	929814	RAND_442	.	+	Random sequence
NC_002737.2	938808	939011	RAND_444	.	+	Random sequence
NC_002737.2	944373	944465	RAND_445	.	+	Random sequence
NC_002737.2	944828	945077	RAND_446	.	+	Random sequence
NC_002737.2	957274	957362	RAND_447	.	+	Random sequence
NC_002737.2	959167	959263	RAND_448	.	-	Random sequence
NC_002737.2	966822	966907	RAND_449	.	+	Random sequence
NC_002737.2	969762	969883	RAND_450	.	-	Random sequence
NC_002737.2	980484	980502	RAND_451	.	+	Random sequence
NC_002737.2	984083	984100	RAND_452	.	-	Random sequence
NC_002737.2	985217	985305	RAND_453	.	+	Random sequence
NC_002737.2	987343	987469	RAND_454	.	-	Random sequence
NC_002737.2	988995	989011	RAND_455	.	+	Random sequence
NC_002737.2	989582	989653	RAND_456	.	+	Random sequence
NC_002737.2	994368	994384	RAND_457	.	+	Random sequence
NC_002737.2	994378	994506	RAND_458	.	-	Random sequence
NC_002737.2	994636	994721	RAND_459	.	+	Random sequence
NC_002737.2	997730	997826	RAND_460	.	-	Random sequence
