# Supplementary material for: Prioritizing bona fide bacterial small RNAs with machine learning classifiers
Source: PeerJ. 2019 Jan 24;7:e6304. doi: 10.7717/peerj.6304 (PMC6348098; doi:10.7717/peerj.6304)
Supplement: File S1 [file peerj-07-6304-s002.gz › Code_Data/BED_files/Our Data/S_pyogenes_sRNAs.bed]

#Chrom	Start	End	Name	Score	Strand	Description
NC_002737.2	542253	542268	Spy_sRNA542268	8	-	IGR
NC_002737.2	544832	544916	Spy_sRNA544833	33	+	UTR
NC_002737.2	694149	694234	Spy_sRNA694150	23	+	IGR
NC_002737.2	779815	779907	Spy_sRNA779816	405	+	IGR
NC_002737.2	1110799	1110925	Spy_sRNA1110925	82	-	IGR
NC_002737.2	1186759	1186876	Spy_sRNA1186876	23	-	IGR
NC_002737.2	1212756	1212799	Spy_sRNA1212757	37	+	IGR
NC_002737.2	1222579	1222613	Spy_sRNA1222613	116	-	UTR
NC_002737.2	1259958	1260092	Spy_sRNA1260092	219	-	IGR
NC_002737.2	1300418	1300496	Spy_sRNA1300419	90	+	IGR
NC_002737.2	1571078	1571135	Spy_sRNA1571135	26	-	IGR
NC_002737.2	1755319	1755445	Spy_sRNA1755445	2176	-	IGR
NC_002737.2	1774739	1774779	Spy_sRNA1774740	46	+	IGR
NC_002737.2	1775001	1775122	Spy_sRNA1775122	102	-	IGR
NC_002737.2	1786665	1786750	Spy_sRNA1786666	206	+	IGR
NC_002737.2	93358	93453	Spy_sRNA93359	779	+	UTR
NC_002737.2	190335	190414	Spy_sRNA190336	7008	+	IGR
NC_002737.2	195120	195261	Spy_sRNA195261	13	-	IGR
NC_002737.2	318403	318505	Spy_sRNA318404	1094	+	UTR
NC_002737.2	392986	393047	Spy_sRNA392987	220	+	asRNA
NC_002737.2	477692	477741	Spy_sRNA477741	100	-	asRNA
NC_002737.2	480641	480690	Spy_sRNA480642	108	+	asRNA
NC_002737.2	480653	480696	Spy_sRNA480696	71	-	asRNA
NC_002737.2	482817	482963	Spy_sRNA482963	137	-	UTR
NC_002737.2	500054	500171	Spy_sRNA500055	76	+	UTR
NC_002737.2	531080	531168	Spy_sRNA531081	140	+	asRNA
NC_002737.2	532741	532788	Spy_sRNA532788	68	-	asRNA
NC_002737.2	680206	680277	Spy_sRNA680207	252	+	UTR
NC_002737.2	728179	728195	Spy_sRNA728180	21	+	asRNA
NC_002737.2	792418	792465	Spy_sRNA792465	49	-	IGR
NC_002737.2	800300	800369	Spy_sRNA800369	878	-	asRNA
NC_002737.2	924321	924338	Spy_sRNA924338	29	-	asRNA
NC_002737.2	930738	930908	Spy_sRNA930739	39	+	UTR
NC_002737.2	1032106	1032123	Spy_sRNA1032107	37	+	asRNA
NC_002737.2	1046344	1046593	Spy_sRNA1046345	399	+	UTR
NC_002737.2	1063601	1063616	Spy_sRNA1063616	155	-	asRNA
NC_002737.2	1065029	1065377	Spy_sRNA1065030	1509	+	IGR
NC_002737.2	1126627	1126903	Spy_sRNA1126903	55	-	UTR
NC_002737.2	1167443	1167461	Spy_sRNA1167444	68	+	asRNA
NC_002737.2	1221285	1221370	Spy_sRNA1221370	136	-	asRNA
NC_002737.2	1365436	1365555	Spy_sRNA1365555	686	-	IGR
NC_002737.2	1663521	1663724	Spy_sRNA1663522	5354	+	IGR
NC_002737.2	1717942	1718031	Spy_sRNA1718031	46	-	asRNA
NC_002737.2	1721493	1721621	Spy_sRNA1721621	95	-	IGR
NC_002737.2	1778711	1778807	Spy_sRNA1778807	334	-	asRNA
NC_002737.2	1842184	1842269	Spy_sRNA1842269	55	-	UTR
