# Supplementary material for: Prioritizing bona fide bacterial small RNAs with machine learning classifiers
Source: PeerJ. 2019 Jan 24;7:e6304. doi: 10.7717/peerj.6304 (PMC6348098; doi:10.7717/peerj.6304)
Supplement: File S1 [file peerj-07-6304-s002.gz › Code_Data/BED_files/Lu's Data/B_cenocepacia_au_1054_RAND.bed]

NC_008060.1	1069191	1069323	B_cenocepacia_au_1054_RAND_1	133	+
NC_008060.1	1173367	1173548	B_cenocepacia_au_1054_RAND_2	182	+
NC_008060.1	1174551	1174684	B_cenocepacia_au_1054_RAND_3	134	+
NC_008060.1	1243644	1243777	B_cenocepacia_au_1054_RAND_4	134	+
NC_008060.1	125898	126206	B_cenocepacia_au_1054_RAND_5	309	+
NC_008060.1	1280632	1281000	B_cenocepacia_au_1054_RAND_6	369	-
NC_008060.1	1363245	1363553	B_cenocepacia_au_1054_RAND_7	309	+
NC_008060.1	1383910	1384139	B_cenocepacia_au_1054_RAND_8	230	+
NC_008060.1	1717948	1718316	B_cenocepacia_au_1054_RAND_9	369	-
NC_008060.1	172545	172912	B_cenocepacia_au_1054_RAND_10	368	+
NC_008060.1	1871032	1871213	B_cenocepacia_au_1054_RAND_11	182	+
NC_008060.1	1906651	1906779	B_cenocepacia_au_1054_RAND_12	129	+
NC_008060.1	2127563	2127974	B_cenocepacia_au_1054_RAND_13	412	+
NC_008060.1	2155936	2156068	B_cenocepacia_au_1054_RAND_14	133	+
NC_008060.1	2161177	2161588	B_cenocepacia_au_1054_RAND_15	412	+
NC_008060.1	2182568	2182749	B_cenocepacia_au_1054_RAND_16	182	+
NC_008060.1	2194791	2195202	B_cenocepacia_au_1054_RAND_17	412	+
NC_008060.1	2269094	2269227	B_cenocepacia_au_1054_RAND_18	134	+
NC_008060.1	2391853	2392161	B_cenocepacia_au_1054_RAND_19	309	+
NC_008060.1	2425596	2425729	B_cenocepacia_au_1054_RAND_20	134	+
NC_008060.1	244253	244482	B_cenocepacia_au_1054_RAND_21	230	+
NC_008060.1	2491581	2491709	B_cenocepacia_au_1054_RAND_22	129	+
NC_008060.1	2516802	2516983	B_cenocepacia_au_1054_RAND_23	182	+
NC_008060.1	2723115	2723248	B_cenocepacia_au_1054_RAND_24	134	+
NC_008060.1	2860857	2861225	B_cenocepacia_au_1054_RAND_25	369	-
NC_008060.1	3169481	3169662	B_cenocepacia_au_1054_RAND_26	182	+
NC_008060.1	325165	325532	B_cenocepacia_au_1054_RAND_27	368	+
NC_008060.1	3277009	3277141	B_cenocepacia_au_1054_RAND_28	133	+
NC_008060.1	416689	416870	B_cenocepacia_au_1054_RAND_29	182	+
NC_008060.1	528367	528596	B_cenocepacia_au_1054_RAND_30	230	+
NC_008060.1	591354	591721	B_cenocepacia_au_1054_RAND_31	368	+
NC_008060.1	750292	750420	B_cenocepacia_au_1054_RAND_32	129	+
NC_008060.1	953507	953640	B_cenocepacia_au_1054_RAND_33	134	+
NC_008061.1	1171002	1171190	B_cenocepacia_au_1054_RAND_34	189	+
NC_008061.1	1538417	1538769	B_cenocepacia_au_1054_RAND_35	353	+
NC_008061.1	1917646	1917838	B_cenocepacia_au_1054_RAND_36	193	+
NC_008061.1	2357247	2357406	B_cenocepacia_au_1054_RAND_37	160	+
NC_008061.1	2543951	2544139	B_cenocepacia_au_1054_RAND_38	189	+
NC_008061.1	2610586	2610938	B_cenocepacia_au_1054_RAND_39	353	+
NC_008061.1	266545	266704	B_cenocepacia_au_1054_RAND_40	160	+
NC_008061.1	463247	463435	B_cenocepacia_au_1054_RAND_41	189	+
NC_008061.1	894296	894648	B_cenocepacia_au_1054_RAND_42	353	+
NC_008061.1	91523	91715	B_cenocepacia_au_1054_RAND_43	193	+
NC_008061.1	955310	955502	B_cenocepacia_au_1054_RAND_44	193	+
NC_008061.1	964302	964461	B_cenocepacia_au_1054_RAND_45	160	+
NC_008062.1	1037025	1037182	B_cenocepacia_au_1054_RAND_46	158	+
NC_008062.1	1181620	1181721	B_cenocepacia_au_1054_RAND_47	102	+
NC_008062.1	182677	182834	B_cenocepacia_au_1054_RAND_48	158	+
NC_008062.1	371862	371963	B_cenocepacia_au_1054_RAND_49	102	+
NC_008062.1	52960	53027	B_cenocepacia_au_1054_RAND_50	68	+
NC_008062.1	609851	610008	B_cenocepacia_au_1054_RAND_51	158	+
NC_008062.1	627379	627446	B_cenocepacia_au_1054_RAND_52	68	+
NC_008062.1	674635	674702	B_cenocepacia_au_1054_RAND_53	68	+
NC_008062.1	776741	776842	B_cenocepacia_au_1054_RAND_54	102	+
