# Supplementary material for: Prioritizing bona fide bacterial small RNAs with machine learning classifiers
Source: PeerJ. 2019 Jan 24;7:e6304. doi: 10.7717/peerj.6304 (PMC6348098; doi:10.7717/peerj.6304)
Supplement: File S1 [file peerj-07-6304-s002.gz › Code_Data/BED_files/Lu's Data/B_cenocepacia_au_1054_sRNAs.bed]

NC_008060.1	208288	208699	s208288	412	+
NC_008060.1	604653	605021	s604653	369	-
NC_008060.1	2044980	2045161	s2044980	182	+
NC_008062.1	409323	409390	s409323	68	+
NC_008062.1	860732	860833	s860732	102	+
NC_008060.1	493036	493169	s493036	134	+
NC_008060.1	906133	906265	s906133	133	+
NC_008060.1	973160	973288	s973160	129	+
NC_008060.1	2044929	2045158	s2044929	230	+
NC_008060.1	2086860	2086993	s2086860	134	+
NC_008060.1	2116036	2116403	s2116036	368	+
NC_008060.1	2669749	2670057	s2669749	309	+
NC_008060.1	2828118	2828299	s2828118	182	+
NC_008061.1	495541	495700	s495541	160	+
NC_008061.1	540143	540335	s540143	193	+
NC_008061.1	976237	976425	s976237	189	+
NC_008061.1	2381880	2382232	s2381880	353	+
NC_008062.1	439744	439901	s439744	158	+
