# Supplementary material for: Prioritizing bona fide bacterial small RNAs with machine learning classifiers
Source: PeerJ. 2019 Jan 24;7:e6304. doi: 10.7717/peerj.6304 (PMC6348098; doi:10.7717/peerj.6304)
Supplement: File S1 [file peerj-07-6304-s002.gz › Code_Data/BED_files/Lu's Data/B_subtilis_RAND.bed]

NC_000964.3	1047295	1047381	B_subtilis_RAND_1	87	-
NC_000964.3	1106589	1106675	B_subtilis_RAND_2	87	-
NC_000964.3	1178880	1179241	B_subtilis_RAND_3	362	-
NC_000964.3	1544929	1545037	B_subtilis_RAND_4	109	+
NC_000964.3	1635434	1635620	B_subtilis_RAND_5	187	-
NC_000964.3	1802302	1802682	B_subtilis_RAND_6	381	-
NC_000964.3	1973365	1973557	B_subtilis_RAND_7	193	-
NC_000964.3	1977823	1978095	B_subtilis_RAND_8	273	+
NC_000964.3	2335659	2336039	B_subtilis_RAND_9	381	-
NC_000964.3	2365983	2366236	B_subtilis_RAND_10	254	+
NC_000964.3	2516653	2516839	B_subtilis_RAND_11	187	-
NC_000964.3	2582594	2582702	B_subtilis_RAND_12	109	+
NC_000964.3	259443	259804	B_subtilis_RAND_13	362	-
NC_000964.3	2698547	2698633	B_subtilis_RAND_14	87	-
NC_000964.3	2735689	2735775	B_subtilis_RAND_15	87	+
NC_000964.3	2754435	2754521	B_subtilis_RAND_16	87	+
NC_000964.3	2817923	2818025	B_subtilis_RAND_17	103	+
NC_000964.3	2859059	2859245	B_subtilis_RAND_18	187	-
NC_000964.3	2868344	2868446	B_subtilis_RAND_19	103	+
NC_000964.3	2901958	2902060	B_subtilis_RAND_20	103	+
NC_000964.3	29205	29492	B_subtilis_RAND_21	288	+
NC_000964.3	3075180	3075266	B_subtilis_RAND_22	87	+
NC_000964.3	316958	317211	B_subtilis_RAND_23	254	+
NC_000964.3	3275712	3275904	B_subtilis_RAND_24	193	-
NC_000964.3	3365354	3365546	B_subtilis_RAND_25	193	-
NC_000964.3	3630450	3630722	B_subtilis_RAND_26	273	+
NC_000964.3	3642657	3642703	B_subtilis_RAND_27	47	+
NC_000964.3	3756395	3756441	B_subtilis_RAND_28	47	+
NC_000964.3	3795742	3796103	B_subtilis_RAND_29	362	-
NC_000964.3	3931549	3931821	B_subtilis_RAND_30	273	+
NC_000964.3	3950811	3951098	B_subtilis_RAND_31	288	+
NC_000964.3	3991685	3991938	B_subtilis_RAND_32	254	+
NC_000964.3	4141320	4141428	B_subtilis_RAND_33	109	+
NC_000964.3	470205	470492	B_subtilis_RAND_34	288	+
NC_000964.3	810750	810796	B_subtilis_RAND_35	47	+
NC_000964.3	824485	824865	B_subtilis_RAND_36	381	-
