# Supplementary material for: Prioritizing bona fide bacterial small RNAs with machine learning classifiers
Source: PeerJ. 2019 Jan 24;7:e6304. doi: 10.7717/peerj.6304 (PMC6348098; doi:10.7717/peerj.6304)
Supplement: File S1 [file peerj-07-6304-s002.gz › Code_Data/BED_files/Lu's Data/B_subtilis_sRNAs.bed]

NC_000964.3	26533	26635	s26533	103	+
NC_000964.3	474413	474499	s474413	87	-
NC_000964.3	559894	559980	s559894	87	+
NC_000964.3	2069822	2070075	s2069822	254	+
NC_000964.3	2079095	2079203	s2079095	109	+
NC_000964.3	2095927	2096113	s2095927	187	-
NC_000964.3	2273535	2273822	s2273535	288	+
NC_000964.3	2331333	2331713	s2331333	381	-
NC_000964.3	2523728	2523774	s2523728	47	+
NC_000964.3	2678733	2679005	s2678733	273	+
NC_000964.3	2814490	2814682	s2814490	193	-
NC_000964.3	3450710	3451071	s3450710	362	-
