# Supplementary material for: Prioritizing bona fide bacterial small RNAs with machine learning classifiers
Source: PeerJ. 2019 Jan 24;7:e6304. doi: 10.7717/peerj.6304 (PMC6348098; doi:10.7717/peerj.6304)
Supplement: File S1 [file peerj-07-6304-s002.gz › Code_Data/BED_files/Lu's Data/C_crescentus_RAND.bed]

NC_002696.2	1308866	1308945	C_crescentus_RAND_1	80	-
NC_002696.2	1362879	1362958	C_crescentus_RAND_2	80	-
NC_002696.2	1471914	1472076	C_crescentus_RAND_3	163	-
NC_002696.2	1607898	1607974	C_crescentus_RAND_4	77	+
NC_002696.2	2208484	2208877	C_crescentus_RAND_5	394	-
NC_002696.2	2222916	2222991	C_crescentus_RAND_6	76	+
NC_002696.2	2383122	2383200	C_crescentus_RAND_7	79	-
NC_002696.2	2524190	2524268	C_crescentus_RAND_8	79	-
NC_002696.2	2552847	2552926	C_crescentus_RAND_9	80	-
NC_002696.2	264176	264338	C_crescentus_RAND_10	163	-
NC_002696.2	2665258	2665336	C_crescentus_RAND_11	79	-
NC_002696.2	2665430	2665823	C_crescentus_RAND_12	394	-
NC_002696.2	2679652	2679814	C_crescentus_RAND_13	163	-
NC_002696.2	2923737	2923829	C_crescentus_RAND_14	93	+
NC_002696.2	2957351	2957443	C_crescentus_RAND_15	93	+
NC_002696.2	2990965	2991057	C_crescentus_RAND_16	93	+
NC_002696.2	3517976	3518051	C_crescentus_RAND_17	76	+
NC_002696.2	3661945	3662020	C_crescentus_RAND_18	76	+
NC_002696.2	3923519	3923595	C_crescentus_RAND_19	77	+
NC_002696.2	688427	688820	C_crescentus_RAND_20	394	-
NC_002696.2	757235	757311	C_crescentus_RAND_21	77	+
