# Supplementary material for: Prioritizing bona fide bacterial small RNAs with machine learning classifiers
Source: PeerJ. 2019 Jan 24;7:e6304. doi: 10.7717/peerj.6304 (PMC6348098; doi:10.7717/peerj.6304)
Supplement: File S1 [file peerj-07-6304-s002.gz › Code_Data/BED_files/Lu's Data/C_crescentus_sRNAs.bed]

NC_002696.2	281948	282040	s281948	93	+
NC_002696.2	814122	814197	s814122	76	+
NC_002696.2	1221614	1221693	s1221614	80	-
NC_002696.2	1676248	1676324	s1676248	77	+
NC_002696.2	2357528	2357606	s2357528	79	-
NC_002696.2	2774346	2774739	s2774346	394	-
NC_002696.2	3506911	3507073	s3506911	163	-
