# Supplementary material for: Prioritizing bona fide bacterial small RNAs with machine learning classifiers
Source: PeerJ. 2019 Jan 24;7:e6304. doi: 10.7717/peerj.6304 (PMC6348098; doi:10.7717/peerj.6304)
Supplement: File S1 [file peerj-07-6304-s002.gz › Code_Data/BED_files/Lu's Data/C_trachomatis_RAND.bed]

NC_010280.2	1002832	1002952	C_trachomatis_RAND_1	121	-
NC_010280.2	104948	105062	C_trachomatis_RAND_2	115	+
NC_010280.2	105544	105854	C_trachomatis_RAND_3	311	-
NC_010280.2	106228	106314	C_trachomatis_RAND_4	87	+
NC_010280.2	124433	124541	C_trachomatis_RAND_5	109	-
NC_010280.2	146026	146444	C_trachomatis_RAND_6	419	-
NC_010280.2	176875	177018	C_trachomatis_RAND_7	144	-
NC_010280.2	195758	195866	C_trachomatis_RAND_8	109	-
NC_010280.2	240466	240886	C_trachomatis_RAND_9	421	-
NC_010280.2	277716	278134	C_trachomatis_RAND_10	419	-
NC_010280.2	286237	286642	C_trachomatis_RAND_11	406	+
NC_010280.2	286852	287263	C_trachomatis_RAND_12	412	+
NC_010280.2	287463	287566	C_trachomatis_RAND_13	104	-
NC_010280.2	288784	289202	C_trachomatis_RAND_14	419	-
NC_010280.2	310986	311088	C_trachomatis_RAND_15	103	-
NC_010280.2	313130	313202	C_trachomatis_RAND_16	73	+
NC_010280.2	31559	31667	C_trachomatis_RAND_17	109	+
NC_010280.2	326491	326533	C_trachomatis_RAND_18	43	+
NC_010280.2	331860	331925	C_trachomatis_RAND_19	66	-
NC_010280.2	34608	34694	C_trachomatis_RAND_20	87	+
NC_010280.2	352267	352368	C_trachomatis_RAND_21	102	-
NC_010280.2	354730	354826	C_trachomatis_RAND_22	97	-
NC_010280.2	379134	379220	C_trachomatis_RAND_23	87	+
NC_010280.2	3820	3923	C_trachomatis_RAND_24	104	-
NC_010280.2	393212	393320	C_trachomatis_RAND_25	109	+
NC_010280.2	424194	424236	C_trachomatis_RAND_26	43	+
NC_010280.2	436050	436455	C_trachomatis_RAND_27	406	+
NC_010280.2	452750	452815	C_trachomatis_RAND_28	66	-
NC_010280.2	464580	464890	C_trachomatis_RAND_29	311	-
NC_010280.2	467010	467421	C_trachomatis_RAND_30	412	+
NC_010280.2	468555	468637	C_trachomatis_RAND_31	83	+
NC_010280.2	480057	480129	C_trachomatis_RAND_32	73	+
NC_010280.2	524931	525351	C_trachomatis_RAND_33	421	-
NC_010280.2	53108	53216	C_trachomatis_RAND_34	109	-
NC_010280.2	532722	532823	C_trachomatis_RAND_35	102	-
NC_010280.2	538945	539059	C_trachomatis_RAND_36	115	+
NC_010280.2	555988	556102	C_trachomatis_RAND_37	115	+
NC_010280.2	559351	559452	C_trachomatis_RAND_38	102	-
NC_010280.2	56986	57072	C_trachomatis_RAND_39	87	+
NC_010280.2	571106	571209	C_trachomatis_RAND_40	104	-
NC_010280.2	57144	57209	C_trachomatis_RAND_41	66	-
NC_010280.2	585863	586268	C_trachomatis_RAND_42	406	+
NC_010280.2	644868	644970	C_trachomatis_RAND_43	103	-
NC_010280.2	646984	647056	C_trachomatis_RAND_44	73	+
NC_010280.2	647168	647579	C_trachomatis_RAND_45	412	+
NC_010280.2	739837	739946	C_trachomatis_RAND_46	110	-
NC_010280.2	740971	741080	C_trachomatis_RAND_47	110	-
NC_010280.2	74962	75004	C_trachomatis_RAND_48	43	+
NC_010280.2	7744	7830	C_trachomatis_RAND_49	87	+
NC_010280.2	778158	778301	C_trachomatis_RAND_50	144	-
NC_010280.2	808730	808838	C_trachomatis_RAND_51	109	+
NC_010280.2	811670	811796	C_trachomatis_RAND_52	127	+
NC_010280.2	823616	823926	C_trachomatis_RAND_53	311	-
NC_010280.2	845284	845410	C_trachomatis_RAND_54	127	+
NC_010280.2	857819	857915	C_trachomatis_RAND_55	97	-
NC_010280.2	862141	862243	C_trachomatis_RAND_56	103	-
NC_010280.2	877486	877572	C_trachomatis_RAND_57	87	+
NC_010280.2	878898	879024	C_trachomatis_RAND_58	127	+
NC_010280.2	895931	896040	C_trachomatis_RAND_59	110	-
NC_010280.2	900345	900443	C_trachomatis_RAND_60	99	-
NC_010280.2	902130	902550	C_trachomatis_RAND_61	421	-
NC_010280.2	906344	906442	C_trachomatis_RAND_62	99	-
NC_010280.2	912343	912441	C_trachomatis_RAND_63	99	-
NC_010280.2	948330	948450	C_trachomatis_RAND_64	121	-
NC_010280.2	975581	975701	C_trachomatis_RAND_65	121	-
NC_010280.2	984221	984303	C_trachomatis_RAND_66	83	+
NC_010280.2	991752	991834	C_trachomatis_RAND_67	83	+
NC_010280.2	9930	10026	C_trachomatis_RAND_68	97	-
NC_010280.2	996948	997091	C_trachomatis_RAND_69	144	-
