# Supplementary material for: Prioritizing bona fide bacterial small RNAs with machine learning classifiers
Source: PeerJ. 2019 Jan 24;7:e6304. doi: 10.7717/peerj.6304 (PMC6348098; doi:10.7717/peerj.6304)
Supplement: File S1 [file peerj-07-6304-s002.gz › Code_Data/BED_files/Lu's Data/C_trachomatis_sRNAs.bed]

NC_010280.2	16349	16475	s16349	127	+
NC_010280.2	16891	16987	s16891	97	-
NC_010280.2	53029	53137	s53029	109	+
NC_010280.2	64860	64946	s64860	87	+
NC_010280.2	126536	126638	s126536	103	-
NC_010280.2	140853	140895	s140853	43	+
NC_010280.2	214321	214403	s214321	83	+
NC_010280.2	217101	217187	s217101	87	+
NC_010280.2	220679	220744	s220679	66	-
NC_010280.2	342838	342947	s342838	110	-
NC_010280.2	342948	343368	s342948	421	-
NC_010280.2	503645	503748	s503645	104	-
NC_010280.2	586269	586341	s586269	73	+
NC_010280.2	605034	605142	s605034	109	-
NC_010280.2	681813	681933	s681813	121	-
NC_010280.2	725268	725411	s725268	144	-
NC_010280.2	727681	727795	s727681	115	+
NC_010280.2	775621	776032	s775621	412	+
NC_010280.2	842276	842374	s842276	99	-
NC_010280.2	876384	876694	s876384	311	-
NC_010280.2	342946	343364	s342946	419	-
NC_010280.2	605037	605138	s605037	102	-
NC_010280.2	775626	776031	s775626	406	+
