# Supplementary material for: Prioritizing bona fide bacterial small RNAs with machine learning classifiers
Source: PeerJ. 2019 Jan 24;7:e6304. doi: 10.7717/peerj.6304 (PMC6348098; doi:10.7717/peerj.6304)
Supplement: File S1 [file peerj-07-6304-s002.gz › Code_Data/BED_files/Lu's Data/E_coli_RAND.bed]

NC_000913.3	1024079	1024323	E_coli_RAND_1	245	+
NC_000913.3	1048331	1048535	E_coli_RAND_2	205	+
NC_000913.3	1076104	1076158	E_coli_RAND_3	55	+
NC_000913.3	1080954	1081313	E_coli_RAND_4	360	-
NC_000913.3	1107910	1108051	E_coli_RAND_5	142	-
NC_000913.3	1111262	1111336	E_coli_RAND_6	75	-
NC_000913.3	1131032	1131174	E_coli_RAND_7	143	+
NC_000913.3	114129	114337	E_coli_RAND_8	209	+
NC_000913.3	1188940	1189302	E_coli_RAND_9	363	+
NC_000913.3	1191771	1191942	E_coli_RAND_10	172	+
NC_000913.3	1211071	1211143	E_coli_RAND_11	73	+
NC_000913.3	1250556	1250623	E_coli_RAND_12	68	+
NC_000913.3	1258924	1259145	E_coli_RAND_13	222	+
NC_000913.3	1262921	1263103	E_coli_RAND_14	183	+
NC_000913.3	1276025	1276080	E_coli_RAND_15	56	+
NC_000913.3	1278394	1278484	E_coli_RAND_16	91	+
NC_000913.3	1314431	1314506	E_coli_RAND_17	76	-
NC_000913.3	1332103	1332169	E_coli_RAND_18	67	+
NC_000913.3	1356437	1356576	E_coli_RAND_19	140	-
NC_000913.3	1382163	1382275	E_coli_RAND_20	113	+
NC_000913.3	1481254	1481326	E_coli_RAND_21	73	+
NC_000913.3	1488412	1488660	E_coli_RAND_22	249	+
NC_000913.3	1544843	1544910	E_coli_RAND_23	68	+
NC_000913.3	154999	155087	E_coli_RAND_24	89	-
NC_000913.3	1570080	1570306	E_coli_RAND_25	227	+
NC_000913.3	1586677	1586786	E_coli_RAND_26	110	-
NC_000913.3	1588935	1589095	E_coli_RAND_27	161	-
NC_000913.3	1590238	1590377	E_coli_RAND_28	140	-
NC_000913.3	1596491	1596595	E_coli_RAND_29	105	+
NC_000913.3	1598358	1598518	E_coli_RAND_30	161	-
NC_000913.3	1599974	1600157	E_coli_RAND_31	184	-
NC_000913.3	1646819	1646894	E_coli_RAND_32	76	-
NC_000913.3	1670045	1670215	E_coli_RAND_33	171	-
NC_000913.3	1683258	1683440	E_coli_RAND_34	183	+
NC_000913.3	1700957	1701178	E_coli_RAND_35	222	+
NC_000913.3	1701785	1701893	E_coli_RAND_36	109	+
NC_000913.3	1703726	1703817	E_coli_RAND_37	92	-
NC_000913.3	1706257	1706323	E_coli_RAND_38	67	+
NC_000913.3	1737233	1737595	E_coli_RAND_39	363	+
NC_000913.3	1763665	1763836	E_coli_RAND_40	172	+
NC_000913.3	177184	177264	E_coli_RAND_41	81	-
NC_000913.3	1772701	1772869	E_coli_RAND_42	169	+
NC_000913.3	1789226	1789278	E_coli_RAND_43	53	+
NC_000913.3	1804094	1804175	E_coli_RAND_44	82	+
NC_000913.3	1811915	1812077	E_coli_RAND_45	163	-
NC_000913.3	1882820	1882968	E_coli_RAND_46	149	-
NC_000913.3	188482	188655	E_coli_RAND_47	174	+
NC_000913.3	1887281	1887484	E_coli_RAND_48	204	+
NC_000913.3	1888091	1888195	E_coli_RAND_49	105	+
NC_000913.3	1909311	1909481	E_coli_RAND_50	171	-
NC_000913.3	1946279	1946331	E_coli_RAND_51	53	+
NC_000913.3	1973340	1973527	E_coli_RAND_52	188	+
NC_000913.3	2009781	2009869	E_coli_RAND_53	89	+
NC_000913.3	2028207	2028263	E_coli_RAND_54	57	-
NC_000913.3	2045767	2045909	E_coli_RAND_55	143	+
NC_000913.3	2069373	2069461	E_coli_RAND_56	89	-
NC_000913.3	2080411	2080477	E_coli_RAND_57	67	+
NC_000913.3	2102568	2102707	E_coli_RAND_58	140	+
NC_000913.3	2103332	2103384	E_coli_RAND_59	53	+
NC_000913.3	2135102	2135157	E_coli_RAND_60	56	+
NC_000913.3	2142990	2143211	E_coli_RAND_61	222	+
NC_000913.3	2161542	2161729	E_coli_RAND_62	188	+
NC_000913.3	2248481	2248588	E_coli_RAND_63	108	+
NC_000913.3	2250993	2251069	E_coli_RAND_64	77	+
NC_000913.3	2264612	2264771	E_coli_RAND_65	160	-
NC_000913.3	226853	226945	E_coli_RAND_66	93	+
NC_000913.3	2268941	2269045	E_coli_RAND_67	105	+
NC_000913.3	2296630	2296738	E_coli_RAND_68	109	+
NC_000913.3	233552	233641	E_coli_RAND_69	90	+
NC_000913.3	2335559	2335730	E_coli_RAND_70	172	+
NC_000913.3	2369139	2369210	E_coli_RAND_71	72	+
NC_000913.3	2382518	2382606	E_coli_RAND_72	89	-
NC_000913.3	2383826	2383915	E_coli_RAND_73	90	-
NC_000913.3	2424455	2424703	E_coli_RAND_74	249	+
NC_000913.3	2426540	2426603	E_coli_RAND_75	64	-
NC_000913.3	2442109	2442544	E_coli_RAND_76	436	-
NC_000913.3	2443380	2443458	E_coli_RAND_77	79	+
NC_000913.3	245883	245975	E_coli_RAND_78	93	-
NC_000913.3	2470110	2470195	E_coli_RAND_79	86	-
NC_000913.3	2488299	2488375	E_coli_RAND_80	77	+
NC_000913.3	2515896	2515967	E_coli_RAND_81	72	+
NC_000913.3	2542117	2542189	E_coli_RAND_82	73	+
NC_000913.3	2559080	2559465	E_coli_RAND_83	386	+
NC_000913.3	2564116	2564179	E_coli_RAND_84	64	+
NC_000913.3	2578387	2578690	E_coli_RAND_85	304	+
NC_000913.3	259488	259656	E_coli_RAND_86	169	+
NC_000913.3	2603319	2603396	E_coli_RAND_87	78	+
NC_000913.3	26062	26139	E_coli_RAND_88	78	+
NC_000913.3	2613872	2613958	E_coli_RAND_89	87	-
NC_000913.3	2616554	2616780	E_coli_RAND_90	227	+
NC_000913.3	2627203	2627363	E_coli_RAND_91	161	-
NC_000913.3	2639314	2639404	E_coli_RAND_92	91	+
NC_000913.3	2650493	2650601	E_coli_RAND_93	109	+
NC_000913.3	2665405	2665608	E_coli_RAND_94	204	+
NC_000913.3	2670611	2670929	E_coli_RAND_95	319	-
NC_000913.3	2679711	2679819	E_coli_RAND_96	109	+
NC_000913.3	2684352	2684438	E_coli_RAND_97	87	-
NC_000913.3	2707021	2707088	E_coli_RAND_98	68	-
NC_000913.3	2707283	2707368	E_coli_RAND_99	86	+
NC_000913.3	2710386	2710589	E_coli_RAND_100	204	+
NC_000913.3	278117	278265	E_coli_RAND_101	149	-
NC_000913.3	2821256	2821347	E_coli_RAND_102	92	-
NC_000913.3	2835028	2835113	E_coli_RAND_103	86	+
NC_000913.3	2841644	2841827	E_coli_RAND_104	184	-
NC_000913.3	2903110	2903214	E_coli_RAND_105	105	+
NC_000913.3	2907564	2907656	E_coli_RAND_106	93	-
NC_000913.3	2918974	2919116	E_coli_RAND_107	143	-
NC_000913.3	2960502	2960644	E_coli_RAND_108	143	+
NC_000913.3	2970804	2970890	E_coli_RAND_109	87	-
NC_000913.3	2983298	2983660	E_coli_RAND_110	363	+
NC_000913.3	2988950	2989092	E_coli_RAND_111	143	-
NC_000913.3	2996560	2996680	E_coli_RAND_112	121	-
NC_000913.3	3005240	3005402	E_coli_RAND_113	163	-
NC_000913.3	3032798	3032910	E_coli_RAND_114	113	+
NC_000913.3	3037711	3037852	E_coli_RAND_115	142	-
NC_000913.3	3051735	3051879	E_coli_RAND_116	145	-
NC_000913.3	3058926	3059068	E_coli_RAND_117	143	-
NC_000913.3	3062792	3062900	E_coli_RAND_118	109	+
NC_000913.3	3063689	3063828	E_coli_RAND_119	140	-
NC_000913.3	3067181	3067268	E_coli_RAND_120	88	-
NC_000913.3	3073710	3074069	E_coli_RAND_121	360	-
NC_000913.3	3074092	3074227	E_coli_RAND_122	136	+
NC_000913.3	3097176	3097254	E_coli_RAND_123	79	+
NC_000913.3	3115672	3115748	E_coli_RAND_124	77	+
NC_000913.3	3130730	3130804	E_coli_RAND_125	75	+
NC_000913.3	3197669	3197804	E_coli_RAND_126	136	+
NC_000913.3	320075	320323	E_coli_RAND_127	249	+
NC_000913.3	3209192	3209354	E_coli_RAND_128	163	-
NC_000913.3	3240933	3241072	E_coli_RAND_129	140	-
NC_000913.3	3285086	3285290	E_coli_RAND_130	205	+
NC_000913.3	3290399	3290538	E_coli_RAND_131	140	-
NC_000913.3	3324922	3325225	E_coli_RAND_132	304	+
NC_000913.3	3347794	3347870	E_coli_RAND_133	77	+
NC_000913.3	3366283	3366424	E_coli_RAND_134	142	-
NC_000913.3	3403031	3403094	E_coli_RAND_135	64	-
NC_000913.3	3406711	3406850	E_coli_RAND_136	140	+
NC_000913.3	3452657	3452720	E_coli_RAND_137	64	+
NC_000913.3	3453228	3453432	E_coli_RAND_138	205	+
NC_000913.3	347504	347672	E_coli_RAND_139	169	+
NC_000913.3	3487523	3487671	E_coli_RAND_140	149	-
NC_000913.3	3550337	3550402	E_coli_RAND_141	66	+
NC_000913.3	356339	356395	E_coli_RAND_142	57	-
NC_000913.3	35936	36001	E_coli_RAND_143	66	+
NC_000913.3	3602861	3602949	E_coli_RAND_144	89	+
NC_000913.3	3610883	3611091	E_coli_RAND_145	209	+
NC_000913.3	3663028	3663254	E_coli_RAND_146	227	+
NC_000913.3	3700075	3700131	E_coli_RAND_147	57	-
NC_000913.3	3727692	3727804	E_coli_RAND_148	113	+
NC_000913.3	3753697	3753783	E_coli_RAND_149	87	-
NC_000913.3	3777864	3777953	E_coli_RAND_150	90	-
NC_000913.3	377978	378053	E_coli_RAND_151	76	-
NC_000913.3	378762	378816	E_coli_RAND_152	55	+
NC_000913.3	3809001	3809064	E_coli_RAND_153	64	+
NC_000913.3	3838848	3838987	E_coli_RAND_154	140	+
NC_000913.3	3874176	3874611	E_coli_RAND_155	436	-
NC_000913.3	387854	387941	E_coli_RAND_156	88	-
NC_000913.3	3925466	3925579	E_coli_RAND_157	114	+
NC_000913.3	3938786	3938877	E_coli_RAND_158	92	-
NC_000913.3	3939517	3939674	E_coli_RAND_159	158	-
NC_000913.3	3947657	3947766	E_coli_RAND_160	110	-
NC_000913.3	3950973	3951160	E_coli_RAND_161	188	+
NC_000913.3	3958757	3959192	E_coli_RAND_162	436	-
NC_000913.3	3962729	3962800	E_coli_RAND_163	72	+
NC_000913.3	3972246	3972359	E_coli_RAND_164	114	+
NC_000913.3	4000234	4000324	E_coli_RAND_165	91	+
NC_000913.3	400887	401060	E_coli_RAND_166	174	+
NC_000913.3	4017056	4017200	E_coli_RAND_167	145	-
NC_000913.3	4021652	4021737	E_coli_RAND_168	86	-
NC_000913.3	4030719	4030854	E_coli_RAND_169	136	+
NC_000913.3	4043733	4044118	E_coli_RAND_170	386	+
NC_000913.3	4063117	4063221	E_coli_RAND_171	105	+
NC_000913.3	4071457	4071760	E_coli_RAND_172	304	+
NC_000913.3	40906	41013	E_coli_RAND_173	108	+
NC_000913.3	4106237	4106341	E_coli_RAND_174	105	+
NC_000913.3	412955	413099	E_coli_RAND_175	145	-
NC_000913.3	4135722	4135895	E_coli_RAND_176	174	+
NC_000913.3	4139318	4139398	E_coli_RAND_177	81	-
NC_000913.3	4145279	4145366	E_coli_RAND_178	88	-
NC_000913.3	416948	417003	E_coli_RAND_179	56	+
NC_000913.3	4183332	4183540	E_coli_RAND_180	209	+
NC_000913.3	4189366	4189486	E_coli_RAND_181	121	-
NC_000913.3	4216607	4216681	E_coli_RAND_182	75	-
NC_000913.3	424814	425173	E_coli_RAND_183	360	-
NC_000913.3	4248798	4248872	E_coli_RAND_184	75	-
NC_000913.3	4290837	4290976	E_coli_RAND_185	140	-
NC_000913.3	4291367	4291452	E_coli_RAND_186	86	+
NC_000913.3	4342168	4342328	E_coli_RAND_187	161	-
NC_000913.3	4344285	4344359	E_coli_RAND_188	75	+
NC_000913.3	4422727	4422819	E_coli_RAND_189	93	+
NC_000913.3	44258	44347	E_coli_RAND_190	90	+
NC_000913.3	4428895	4429055	E_coli_RAND_191	161	-
NC_000913.3	4434997	4435060	E_coli_RAND_192	64	-
NC_000913.3	4436131	4436208	E_coli_RAND_193	78	+
NC_000913.3	4447077	4447144	E_coli_RAND_194	68	-
NC_000913.3	4456056	4456163	E_coli_RAND_195	108	+
NC_000913.3	4471202	4471372	E_coli_RAND_196	171	-
NC_000913.3	4480706	4480830	E_coli_RAND_197	125	+
NC_000913.3	4496616	4496705	E_coli_RAND_198	90	+
NC_000913.3	4501216	4501351	E_coli_RAND_199	136	+
NC_000913.3	4514320	4514444	E_coli_RAND_200	125	+
NC_000913.3	4514470	4514556	E_coli_RAND_201	87	-
NC_000913.3	4541635	4541818	E_coli_RAND_202	184	-
NC_000913.3	4547934	4548058	E_coli_RAND_203	125	+
NC_000913.3	4551744	4551879	E_coli_RAND_204	136	+
NC_000913.3	4585904	4585971	E_coli_RAND_205	68	-
NC_000913.3	4636717	4636874	E_coli_RAND_206	158	-
NC_000913.3	4640885	4640966	E_coli_RAND_207	82	+
NC_000913.3	468462	468780	E_coli_RAND_208	319	-
NC_000913.3	48820	48896	E_coli_RAND_209	77	+
NC_000913.3	502366	502548	E_coli_RAND_210	183	+
NC_000913.3	506752	506838	E_coli_RAND_211	87	-
NC_000913.3	519799	519934	E_coli_RAND_212	136	+
NC_000913.3	530250	530339	E_coli_RAND_213	90	-
NC_000913.3	539493	539569	E_coli_RAND_214	77	+
NC_000913.3	554289	554377	E_coli_RAND_215	89	+
NC_000913.3	558778	558886	E_coli_RAND_216	109	+
NC_000913.3	568532	568613	E_coli_RAND_217	82	+
NC_000913.3	635123	635282	E_coli_RAND_218	160	-
NC_000913.3	649437	649597	E_coli_RAND_219	161	-
NC_000913.3	672631	672723	E_coli_RAND_220	93	+
NC_000913.3	692265	692422	E_coli_RAND_221	158	-
NC_000913.3	710549	710627	E_coli_RAND_222	79	+
NC_000913.3	727433	727487	E_coli_RAND_223	55	+
NC_000913.3	738010	738254	E_coli_RAND_224	245	+
NC_000913.3	740520	740640	E_coli_RAND_225	121	-
NC_000913.3	768922	769240	E_coli_RAND_226	319	-
NC_000913.3	80430	80674	E_coli_RAND_227	245	+
NC_000913.3	826926	827035	E_coli_RAND_228	110	-
NC_000913.3	838263	838376	E_coli_RAND_229	114	+
NC_000913.3	853678	853837	E_coli_RAND_230	160	-
NC_000913.3	856702	856782	E_coli_RAND_231	81	-
NC_000913.3	886734	887119	E_coli_RAND_232	386	+
NC_000913.3	916188	916262	E_coli_RAND_233	75	+
NC_000913.3	927593	927685	E_coli_RAND_234	93	-
NC_000913.3	931542	931627	E_coli_RAND_235	86	-
NC_000913.3	956269	956336	E_coli_RAND_236	68	+
NC_000913.3	992522	992587	E_coli_RAND_237	66	+
