# Supplementary material for: Prioritizing bona fide bacterial small RNAs with machine learning classifiers
Source: PeerJ. 2019 Jan 24;7:e6304. doi: 10.7717/peerj.6304 (PMC6348098; doi:10.7717/peerj.6304)
Supplement: File S1 [file peerj-07-6304-s002.gz › Code_Data/BED_files/Lu's Data/E_coli_sRNAs.bed]

NC_000913.3	238462	238586	s238462	125	+
NC_000913.3	1195937	1196009	s1195937	73	+
NC_000913.3	1229852	1229930	s1229852	79	+
NC_000913.3	1407387	1407461	s1407387	75	+
NC_000913.3	1550025	1550410	s1550025	386	+
NC_000913.3	1970763	1970840	s1970763	78	+
NC_000913.3	2651474	2651560	s2651474	87	-
NC_000913.3	2833077	2833189	s2833077	113	+
NC_000913.3	3119380	3119601	s3119380	222	+
NC_000913.3	2922178	2922537	s2922178	360	-
NC_000913.3	4049059	4049303	s4049059	245	+
NC_000913.3	1647406	1647458	s1647406	53	+
NC_000913.3	2023251	2023337	s2023251	87	-
NC_000913.3	475672	475785	s475672	114	+
NC_000913.3	3662887	3662991	s3662887	105	+
NC_000913.3	2940718	2940922	s2940718	205	+
NC_000913.3	2689179	2689362	s2689179	184	-
NC_000913.3	3984455	3984626	s3984455	172	+
NC_000913.3	2651537	2651745	s2651537	209	+
NC_000913.3	1403676	1403833	s1403676	158	-
NC_000913.3	1985863	1986022	s1985863	160	-
NC_000913.3	2069339	2069542	s2069339	204	+
NC_000913.3	3851141	3851215	s3851141	75	-
NC_000913.3	3851141	3851280	s3851141b	140	-
NC_000913.3	2812824	2812895	s2812824	72	+
NC_000913.3	1435145	1435253	s1435145	109	+
NC_000913.3	2311106	2311198	s2311106	93	+
NC_000913.3	2974124	2974211	s2974124	88	-
NC_000913.3	2974332	2974407	s2974332	76	-
NC_000913.3	4156308	4156417	s4156308	110	-
NC_000913.3	1145812	1145980	s1145812	169	+
NC_000913.3	3236396	3236583	s3236396	188	+
NC_000913.3	3309247	3309420	s3309247	174	+
NC_000913.3	1268546	1268612	s1268546	67	+
NC_000913.3	1269081	1269146	s1269081	66	+
NC_000913.3	1269616	1269683	s1269616	68	+
NC_000913.3	3698159	3698222	s3698159	64	+
NC_000913.3	1768396	1768500	s1768396	105	+
NC_000913.3	2031673	2031763	s2031673	91	+
NC_000913.3	1286289	1286459	s1286289	171	-
NC_000913.3	852175	852263	s852175	89	-
NC_000913.3	887200	887280	s887200	81	-
NC_000913.3	1762737	1762804	s1762737	68	-
NC_000913.3	1489467	1489530	s1489467	64	-
NC_000913.3	1921090	1921338	s1921090	249	+
NC_000913.3	1921188	1921308	s1921188	121	-
NC_000913.3	2151333	2151475	s2151333	143	+
NC_000913.3	2151668	2151803	s2151668	136	+
NC_000913.3	2165136	2165221	s2165136	86	+
NC_000913.3	2651877	2652180	s2651877	304	+
NC_000913.3	2698081	2698399	s2698081	319	-
NC_000913.3	2698542	2698618	s2698542	77	+
NC_000913.3	2732175	2732317	s2732175	143	-
NC_000913.3	3054871	3055010	s3054871	140	+
NC_000913.3	3192743	3192887	s3192743	145	-
NC_000913.3	3193121	3193262	s3193121	142	-
NC_000913.3	3348599	3348706	s3348599	108	+
NC_000913.3	3578950	3579039	s3578950	90	-
NC_000913.3	4275950	4276089	s4275950	140	-
NC_000913.3	4526000	4526089	s4526000	90	+
NC_000913.3	77367	77593	s77367	227	+
NC_000913.3	1490143	1490198	s1490143	56	+
NC_000913.3	16952	17006	s16952	55	+
NC_000913.3	4047922	4048030	s4047922	109	+
NC_000913.3	457952	458008	s457952	57	-
NC_000913.3	75516	75608	s75516	93	-
NC_000913.3	506428	506509	s506428	82	+
NC_000913.3	685904	686066	s685904	163	-
NC_000913.3	1886041	1886126	s1886041	86	-
NC_000913.3	2638617	2638708	s2638617	92	-
NC_000913.3	3182592	3182740	s3182592	149	-
NC_000913.3	4188350	4188510	s4188350	161	-
NC_000913.3	2753615	2753977	s2753615	363	+
NC_000913.3	3054005	3054187	s3054005	183	+
NC_000913.3	4577858	4577934	s4577858	77	+
NC_000913.3	189712	189847	s189712	136	+
NC_000913.3	122697	122857	s122697	161	-
NC_000913.3	14080	14168	s14080	89	+
NC_000913.3	2494216	2494651	s2494216	436	-
