# Supplementary material for: Prioritizing bona fide bacterial small RNAs with machine learning classifiers
Source: PeerJ. 2019 Jan 24;7:e6304. doi: 10.7717/peerj.6304 (PMC6348098; doi:10.7717/peerj.6304)
Supplement: File S1 [file peerj-07-6304-s002.gz › Code_Data/BED_files/Lu's Data/H_pylori_RAND.bed]

NC_000915.1	1001383	1001685	H_pylori_RAND_1	303	-
NC_000915.1	1009201	1009391	H_pylori_RAND_2	191	+
NC_000915.1	1009802	1009859	H_pylori_RAND_3	58	-
NC_000915.1	101739	101810	H_pylori_RAND_4	72	+
NC_000915.1	1039629	1039782	H_pylori_RAND_5	154	-
NC_000915.1	1040078	1040172	H_pylori_RAND_6	95	+
NC_000915.1	1050154	1050249	H_pylori_RAND_7	96	+
NC_000915.1	108832	108984	H_pylori_RAND_8	153	+
NC_000915.1	1092753	1092845	H_pylori_RAND_9	93	+
NC_000915.1	109682	109753	H_pylori_RAND_10	72	+
NC_000915.1	1110184	1110425	H_pylori_RAND_11	242	-
NC_000915.1	1135534	1135583	H_pylori_RAND_12	50	+
NC_000915.1	1140061	1140219	H_pylori_RAND_13	159	+
NC_000915.1	1145712	1145962	H_pylori_RAND_14	251	+
NC_000915.1	1146880	1147127	H_pylori_RAND_15	248	+
NC_000915.1	1157970	1158067	H_pylori_RAND_16	98	+
NC_000915.1	1175767	1175825	H_pylori_RAND_17	59	+
NC_000915.1	1182186	1182410	H_pylori_RAND_18	225	+
NC_000915.1	1185753	1185829	H_pylori_RAND_19	77	+
NC_000915.1	1201156	1201227	H_pylori_RAND_20	72	-
NC_000915.1	1203860	1203913	H_pylori_RAND_21	54	+
NC_000915.1	1218441	1218538	H_pylori_RAND_22	98	+
NC_000915.1	1234220	1234404	H_pylori_RAND_23	185	+
NC_000915.1	1241072	1241204	H_pylori_RAND_24	133	+
NC_000915.1	1249412	1249535	H_pylori_RAND_25	124	+
NC_000915.1	1264793	1264846	H_pylori_RAND_26	54	+
NC_000915.1	1286993	1287125	H_pylori_RAND_27	133	+
NC_000915.1	1296214	1296306	H_pylori_RAND_28	93	+
NC_000915.1	1299887	1300126	H_pylori_RAND_29	240	+
NC_000915.1	1314911	1314960	H_pylori_RAND_30	50	+
NC_000915.1	1325891	1326156	H_pylori_RAND_31	266	+
NC_000915.1	132900	132933	H_pylori_RAND_32	34	+
NC_000915.1	1332015	1332275	H_pylori_RAND_33	261	-
NC_000915.1	1332682	1332942	H_pylori_RAND_34	261	-
NC_000915.1	1332914	1333046	H_pylori_RAND_35	133	+
NC_000915.1	1333349	1333609	H_pylori_RAND_36	261	-
NC_000915.1	1372183	1372225	H_pylori_RAND_37	43	+
NC_000915.1	1380230	1380311	H_pylori_RAND_38	82	+
NC_000915.1	1387867	1387925	H_pylori_RAND_39	59	+
NC_000915.1	1400978	1401202	H_pylori_RAND_40	225	+
NC_000915.1	140921	141096	H_pylori_RAND_41	176	+
NC_000915.1	1426577	1426762	H_pylori_RAND_42	186	-
NC_000915.1	1428045	1428262	H_pylori_RAND_43	218	-
NC_000915.1	1431468	1431707	H_pylori_RAND_44	240	+
NC_000915.1	1445993	1446026	H_pylori_RAND_45	34	+
NC_000915.1	1447531	1447689	H_pylori_RAND_46	159	+
NC_000915.1	1448601	1448839	H_pylori_RAND_47	239	+
NC_000915.1	1451287	1451391	H_pylori_RAND_48	105	-
NC_000915.1	1454089	1454306	H_pylori_RAND_49	218	-
NC_000915.1	1458153	1458247	H_pylori_RAND_50	95	+
NC_000915.1	1464246	1464271	H_pylori_RAND_51	26	+
NC_000915.1	1467755	1467826	H_pylori_RAND_52	72	+
NC_000915.1	14693	14877	H_pylori_RAND_53	185	+
NC_000915.1	1550450	1550554	H_pylori_RAND_54	105	-
NC_000915.1	1551620	1551696	H_pylori_RAND_55	77	+
NC_000915.1	1557728	1558042	H_pylori_RAND_56	315	+
NC_000915.1	1579916	1579987	H_pylori_RAND_57	72	-
NC_000915.1	1599967	1600025	H_pylori_RAND_58	59	+
NC_000915.1	1616179	1616236	H_pylori_RAND_59	58	-
NC_000915.1	1619146	1619246	H_pylori_RAND_60	101	-
NC_000915.1	1623380	1623413	H_pylori_RAND_61	34	+
NC_000915.1	1641179	1641563	H_pylori_RAND_62	385	-
NC_000915.1	1646068	1646412	H_pylori_RAND_63	345	+
NC_000915.1	171841	171993	H_pylori_RAND_64	153	+
NC_000915.1	17713	17954	H_pylori_RAND_65	242	-
NC_000915.1	197274	197508	H_pylori_RAND_66	235	-
NC_000915.1	206389	206773	H_pylori_RAND_67	385	-
NC_000915.1	219143	219214	H_pylori_RAND_68	72	+
NC_000915.1	22943	23027	H_pylori_RAND_69	85	+
NC_000915.1	232882	233132	H_pylori_RAND_70	251	+
NC_000915.1	235483	235525	H_pylori_RAND_71	43	+
NC_000915.1	242609	242826	H_pylori_RAND_72	218	-
NC_000915.1	249560	249660	H_pylori_RAND_73	101	-
NC_000915.1	260915	261069	H_pylori_RAND_74	155	-
NC_000915.1	263253	263348	H_pylori_RAND_75	96	+
NC_000915.1	266124	266208	H_pylori_RAND_76	85	+
NC_000915.1	266834	267210	H_pylori_RAND_77	377	-
NC_000915.1	274427	274581	H_pylori_RAND_78	155	-
NC_000915.1	290809	290880	H_pylori_RAND_79	72	-
NC_000915.1	291409	291674	H_pylori_RAND_80	266	+
NC_000915.1	304418	304558	H_pylori_RAND_81	141	+
NC_000915.1	307635	307949	H_pylori_RAND_82	315	+
NC_000915.1	321900	321971	H_pylori_RAND_83	72	+
NC_000915.1	339150	339335	H_pylori_RAND_84	186	-
NC_000915.1	340434	340621	H_pylori_RAND_85	188	-
NC_000915.1	360550	360642	H_pylori_RAND_86	93	+
NC_000915.1	367834	368009	H_pylori_RAND_87	176	+
NC_000915.1	379120	379358	H_pylori_RAND_88	239	+
NC_000915.1	384143	384168	H_pylori_RAND_89	26	+
NC_000915.1	400393	400446	H_pylori_RAND_90	54	+
NC_000915.1	407624	407814	H_pylori_RAND_91	191	+
NC_000915.1	413306	413410	H_pylori_RAND_92	105	-
NC_000915.1	448499	448686	H_pylori_RAND_93	188	-
NC_000915.1	463033	463217	H_pylori_RAND_94	185	+
NC_000915.1	467445	467789	H_pylori_RAND_95	345	+
NC_000915.1	48930	49115	H_pylori_RAND_96	186	-
NC_000915.1	498317	498359	H_pylori_RAND_97	43	-
NC_000915.1	509305	509389	H_pylori_RAND_98	85	+
NC_000915.1	526008	526255	H_pylori_RAND_99	248	+
NC_000915.1	537260	537400	H_pylori_RAND_100	141	+
NC_000915.1	539489	539560	H_pylori_RAND_101	72	-
NC_000915.1	547841	547941	H_pylori_RAND_102	101	-
NC_000915.1	549863	549960	H_pylori_RAND_103	98	+
NC_000915.1	556564	556751	H_pylori_RAND_104	188	-
NC_000915.1	557274	557427	H_pylori_RAND_105	154	-
NC_000915.1	559195	559571	H_pylori_RAND_106	377	-
NC_000915.1	568157	568471	H_pylori_RAND_107	315	+
NC_000915.1	568965	569107	H_pylori_RAND_108	143	-
NC_000915.1	573103	573174	H_pylori_RAND_109	72	-
NC_000915.1	574298	574440	H_pylori_RAND_110	143	-
NC_000915.1	576344	576415	H_pylori_RAND_111	72	+
NC_000915.1	581118	581352	H_pylori_RAND_112	235	-
NC_000915.1	593109	593350	H_pylori_RAND_113	242	-
NC_000915.1	606717	606788	H_pylori_RAND_114	72	-
NC_000915.1	618902	619077	H_pylori_RAND_115	176	+
NC_000915.1	624231	624470	H_pylori_RAND_116	240	+
NC_000915.1	632374	632497	H_pylori_RAND_117	124	+
NC_000915.1	634185	634432	H_pylori_RAND_118	248	+
NC_000915.1	679053	679437	H_pylori_RAND_119	385	-
NC_000915.1	689297	689547	H_pylori_RAND_120	251	+
NC_000915.1	692232	692576	H_pylori_RAND_121	345	+
NC_000915.1	692506	692771	H_pylori_RAND_122	266	+
NC_000915.1	708545	708587	H_pylori_RAND_123	43	-
NC_000915.1	71576	71716	H_pylori_RAND_124	141	+
NC_000915.1	734993	735295	H_pylori_RAND_125	303	-
NC_000915.1	737080	737234	H_pylori_RAND_126	155	-
NC_000915.1	744865	745055	H_pylori_RAND_127	191	+
NC_000915.1	765239	765288	H_pylori_RAND_128	50	+
NC_000915.1	766650	766692	H_pylori_RAND_129	43	+
NC_000915.1	79927	80165	H_pylori_RAND_130	239	+
NC_000915.1	803968	804121	H_pylori_RAND_131	154	-
NC_000915.1	816183	816341	H_pylori_RAND_132	159	+
NC_000915.1	822173	822397	H_pylori_RAND_133	225	+
NC_000915.1	839361	839412	H_pylori_RAND_134	52	+
NC_000915.1	868188	868490	H_pylori_RAND_135	303	-
NC_000915.1	879166	879247	H_pylori_RAND_136	82	+
NC_000915.1	879465	879516	H_pylori_RAND_137	52	+
NC_000915.1	898237	898332	H_pylori_RAND_138	96	+
NC_000915.1	90261	90286	H_pylori_RAND_139	26	+
NC_000915.1	913291	913667	H_pylori_RAND_140	377	-
NC_000915.1	918773	918815	H_pylori_RAND_141	43	-
NC_000915.1	919569	919620	H_pylori_RAND_142	52	+
NC_000915.1	927632	927755	H_pylori_RAND_143	124	+
NC_000915.1	937410	937504	H_pylori_RAND_144	95	+
NC_000915.1	942476	942557	H_pylori_RAND_145	82	+
NC_000915.1	948466	948523	H_pylori_RAND_146	58	-
NC_000915.1	964962	965196	H_pylori_RAND_147	235	-
NC_000915.1	974270	974422	H_pylori_RAND_148	153	+
NC_000915.1	978669	978745	H_pylori_RAND_149	77	+
