# Supplementary material for: Prioritizing bona fide bacterial small RNAs with machine learning classifiers
Source: PeerJ. 2019 Jan 24;7:e6304. doi: 10.7717/peerj.6304 (PMC6348098; doi:10.7717/peerj.6304)
Supplement: File S1 [file peerj-07-6304-s002.gz › Code_Data/BED_files/Lu's Data/H_pylori_sRNAs.bed]

NC_000915.1	1026357	1026428	s1026357	72	-
NC_000915.1	1046292	1046542	s1046292	251	+
NC_000915.1	1046318	1046542	s1046318	225	+
NC_000915.1	1050272	1050424	s1050272	153	+
NC_000915.1	1071536	1071801	s1071536	266	+
NC_000915.1	1071960	1072031	s1071960	72	+
NC_000915.1	1105620	1105704	s1105620	85	+
NC_000915.1	1155926	1156023	s1155926	98	+
NC_000915.1	1169970	1170123	s1169970	154	-
NC_000915.1	1295413	1295598	s1295413	186	-
NC_000915.1	1307821	1307963	s1307821	143	-
NC_000915.1	1352015	1352275	s1352015	261	-
NC_000915.1	1366735	1366889	s1366735	155	-
NC_000915.1	1394991	1395123	s1394991	133	+
NC_000915.1	1413510	1413559	s1413510	50	+
NC_000915.1	141579	141632	s141579	54	+
NC_000915.1	141649	141833	s141649	185	+
NC_000915.1	141756	141781	s141756	26	+
NC_000915.1	1449788	1449864	s1449788	77	+
NC_000915.1	1449806	1449864	s1449806	59	+
NC_000915.1	1461028	1461267	s1461028	240	+
NC_000915.1	1461312	1461369	s1461312	58	-
NC_000915.1	146665	146707	s146665	43	-
NC_000915.1	1510538	1510882	s1510538	345	+
NC_000915.1	1510742	1510882	s1510742	141	+
NC_000915.1	1524440	1524681	s1524440	242	-
NC_000915.1	16659	16759	s16659	101	-
NC_000915.1	170022	170212	s170022	191	+
NC_000915.1	244684	244778	s244684	95	+
NC_000915.1	244842	244937	s244842	96	+
NC_000915.1	330152	330399	s330152	248	+
NC_000915.1	369477	369600	s369477	124	+
NC_000915.1	425792	425967	s425792	176	+
NC_000915.1	479785	479856	s479785	72	-
NC_000915.1	537520	537624	s537520	105	-
NC_000915.1	537525	537567	s537525	43	+
NC_000915.1	566794	566886	s566794	93	+
NC_000915.1	568305	568522	s568305	218	-
NC_000915.1	568305	568607	s568305b	303	-
NC_000915.1	579435	579669	s579435	235	-
NC_000915.1	629821	630135	s629821	315	+
NC_000915.1	756634	756821	s756634	188	-
NC_000915.1	756936	757094	s756936	159	+
NC_000915.1	838428	838812	s838428	385	-
NC_000915.1	932336	932574	s932336	239	+
NC_000915.1	964493	964869	s964493	377	-
NC_000915.1	964751	964802	s964751	52	+
NC_000915.1	968583	968616	s968583	34	+
NC_000915.1	968980	969061	s968980	82	+
NC_000915.1	968990	969061	s968990	72	+
