# Supplementary material for: Prioritizing bona fide bacterial small RNAs with machine learning classifiers
Source: PeerJ. 2019 Jan 24;7:e6304. doi: 10.7717/peerj.6304 (PMC6348098; doi:10.7717/peerj.6304)
Supplement: File S1 [file peerj-07-6304-s002.gz › Code_Data/BED_files/Lu's Data/L_monocytogenes_RAND.bed]

NC_003210.1	1014593	1014739	L_monocytogenes_RAND_1	147	-
NC_003210.1	1015514	1015895	L_monocytogenes_RAND_2	382	-
NC_003210.1	1047300	1047668	L_monocytogenes_RAND_3	369	+
NC_003210.1	1056810	1056908	L_monocytogenes_RAND_4	99	+
NC_003210.1	1072724	1073105	L_monocytogenes_RAND_5	382	-
NC_003210.1	1080914	1081282	L_monocytogenes_RAND_6	369	+
NC_003210.1	1087493	1087681	L_monocytogenes_RAND_7	189	-
NC_003210.1	1114528	1114896	L_monocytogenes_RAND_8	369	+
NC_003210.1	1119849	1120217	L_monocytogenes_RAND_9	369	-
NC_003210.1	1123448	1123667	L_monocytogenes_RAND_10	220	-
NC_003210.1	1143286	1143613	L_monocytogenes_RAND_11	328	-
NC_003210.1	1149604	1150138	L_monocytogenes_RAND_12	535	+
NC_003210.1	1160154	1160231	L_monocytogenes_RAND_13	78	+
NC_003210.1	1169541	1169643	L_monocytogenes_RAND_14	103	-
NC_003210.1	117676	117899	L_monocytogenes_RAND_15	224	+
NC_003210.1	1197568	1197755	L_monocytogenes_RAND_16	188	-
NC_003210.1	1206980	1207063	L_monocytogenes_RAND_17	84	-
NC_003210.1	1219923	1220161	L_monocytogenes_RAND_18	239	-
NC_003210.1	1262480	1262557	L_monocytogenes_RAND_19	78	+
NC_003210.1	1263111	1263299	L_monocytogenes_RAND_20	189	-
NC_003210.1	1273867	1274060	L_monocytogenes_RAND_21	194	-
NC_003210.1	1308391	1308461	L_monocytogenes_RAND_22	71	+
NC_003210.1	1322432	1322581	L_monocytogenes_RAND_23	150	-
NC_003210.1	1341014	1341124	L_monocytogenes_RAND_24	111	+
NC_003210.1	1341454	1341611	L_monocytogenes_RAND_25	158	+
NC_003210.1	1366521	1366709	L_monocytogenes_RAND_26	189	-
NC_003210.1	1384813	1384915	L_monocytogenes_RAND_27	103	-
NC_003210.1	138932	139043	L_monocytogenes_RAND_28	112	+
NC_003210.1	1420756	1420853	L_monocytogenes_RAND_29	98	-
NC_003210.1	1424937	1425052	L_monocytogenes_RAND_30	116	-
NC_003210.1	1426763	1426933	L_monocytogenes_RAND_31	171	-
NC_003210.1	1451572	1451687	L_monocytogenes_RAND_32	116	-
NC_003210.1	1459091	1459450	L_monocytogenes_RAND_33	360	+
NC_003210.1	149784	149867	L_monocytogenes_RAND_34	84	-
NC_003210.1	1506734	1507162	L_monocytogenes_RAND_35	429	+
NC_003210.1	1513001	1513147	L_monocytogenes_RAND_36	147	-
NC_003210.1	1514584	1514695	L_monocytogenes_RAND_37	112	+
NC_003210.1	1530201	1530464	L_monocytogenes_RAND_38	264	-
NC_003210.1	1536655	1536752	L_monocytogenes_RAND_39	98	+
NC_003210.1	1555027	1555207	L_monocytogenes_RAND_40	181	-
NC_003210.1	1583017	1583187	L_monocytogenes_RAND_41	171	-
NC_003210.1	1589415	1589601	L_monocytogenes_RAND_42	187	+
NC_003210.1	1612090	1612160	L_monocytogenes_RAND_43	71	+
NC_003210.1	1626184	1626692	L_monocytogenes_RAND_44	509	+
NC_003210.1	165309	165458	L_monocytogenes_RAND_45	150	+
NC_003210.1	1667391	1667575	L_monocytogenes_RAND_46	185	+
NC_003210.1	1704861	1704958	L_monocytogenes_RAND_47	98	-
NC_003210.1	1726997	1727173	L_monocytogenes_RAND_48	177	-
NC_003210.1	174235	174421	L_monocytogenes_RAND_49	187	+
NC_003210.1	177205	177315	L_monocytogenes_RAND_50	111	+
NC_003210.1	1782543	1782653	L_monocytogenes_RAND_51	111	+
NC_003210.1	1785809	1785971	L_monocytogenes_RAND_52	163	+
NC_003210.1	1806133	1806320	L_monocytogenes_RAND_53	188	-
NC_003210.1	1848736	1848819	L_monocytogenes_RAND_54	84	-
NC_003210.1	1879775	1880309	L_monocytogenes_RAND_55	535	+
NC_003210.1	1902334	1902483	L_monocytogenes_RAND_56	150	-
NC_003210.1	1914466	1914563	L_monocytogenes_RAND_57	98	-
NC_003210.1	1926328	1926521	L_monocytogenes_RAND_58	194	-
NC_003210.1	1936130	1936207	L_monocytogenes_RAND_59	78	+
NC_003210.1	1949213	1949401	L_monocytogenes_RAND_60	189	-
NC_003210.1	1965990	1966209	L_monocytogenes_RAND_61	220	-
NC_003210.1	1977883	1977993	L_monocytogenes_RAND_62	111	+
NC_003210.1	2008153	2008255	L_monocytogenes_RAND_63	103	-
NC_003210.1	2027537	2027620	L_monocytogenes_RAND_64	84	-
NC_003210.1	2041324	2041580	L_monocytogenes_RAND_65	257	+
NC_003210.1	2043895	2044148	L_monocytogenes_RAND_66	254	-
NC_003210.1	2047735	2048062	L_monocytogenes_RAND_67	328	-
NC_003210.1	2067377	2067460	L_monocytogenes_RAND_68	84	-
NC_003210.1	2072517	2072702	L_monocytogenes_RAND_69	186	+
NC_003210.1	2081860	2082046	L_monocytogenes_RAND_70	187	+
NC_003210.1	2121681	2121794	L_monocytogenes_RAND_71	114	+
NC_003210.1	2133332	2133595	L_monocytogenes_RAND_72	264	-
NC_003210.1	2244215	2244325	L_monocytogenes_RAND_73	111	+
NC_003210.1	2254197	2254373	L_monocytogenes_RAND_74	177	-
NC_003210.1	2259275	2259358	L_monocytogenes_RAND_75	84	-
NC_003210.1	2260630	2260957	L_monocytogenes_RAND_76	328	-
NC_003210.1	2262008	2262502	L_monocytogenes_RAND_77	495	-
NC_003210.1	2312081	2312230	L_monocytogenes_RAND_78	150	+
NC_003210.1	2321037	2321152	L_monocytogenes_RAND_79	116	-
NC_003210.1	2360746	2360969	L_monocytogenes_RAND_80	224	+
NC_003210.1	236549	236646	L_monocytogenes_RAND_81	98	+
NC_003210.1	2392455	2392557	L_monocytogenes_RAND_82	103	-
NC_003210.1	2397164	2397275	L_monocytogenes_RAND_83	112	+
NC_003210.1	240142	240337	L_monocytogenes_RAND_84	196	-
NC_003210.1	2436085	2436272	L_monocytogenes_RAND_85	188	-
NC_003210.1	2469055	2469308	L_monocytogenes_RAND_86	254	-
NC_003210.1	2500926	2501106	L_monocytogenes_RAND_87	181	-
NC_003210.1	2510101	2510286	L_monocytogenes_RAND_88	186	+
NC_003210.1	2516061	2516163	L_monocytogenes_RAND_89	103	-
NC_003210.1	2516778	2517146	L_monocytogenes_RAND_90	369	-
NC_003210.1	2564099	2564256	L_monocytogenes_RAND_91	158	+
NC_003210.1	2568070	2568308	L_monocytogenes_RAND_92	239	-
NC_003210.1	2583973	2584168	L_monocytogenes_RAND_93	196	-
NC_003210.1	2608331	2608442	L_monocytogenes_RAND_94	112	+
NC_003210.1	2609946	2610480	L_monocytogenes_RAND_95	535	+
NC_003210.1	2614752	2614862	L_monocytogenes_RAND_96	111	+
NC_003210.1	2626162	2626239	L_monocytogenes_RAND_97	78	+
NC_003210.1	2635315	2635503	L_monocytogenes_RAND_98	189	-
NC_003210.1	2638674	2638751	L_monocytogenes_RAND_99	78	+
NC_003210.1	2699271	2699459	L_monocytogenes_RAND_100	189	-
NC_003210.1	2710959	2711108	L_monocytogenes_RAND_101	150	+
NC_003210.1	27120	27234	L_monocytogenes_RAND_102	115	+
NC_003210.1	2718609	2718793	L_monocytogenes_RAND_103	185	+
NC_003210.1	2764323	2764472	L_monocytogenes_RAND_104	150	-
NC_003210.1	2766731	2766987	L_monocytogenes_RAND_105	257	+
NC_003210.1	277062	277238	L_monocytogenes_RAND_106	177	-
NC_003210.1	2827741	2827963	L_monocytogenes_RAND_107	223	+
NC_003210.1	2836761	2836858	L_monocytogenes_RAND_108	98	+
NC_003210.1	2857814	2858001	L_monocytogenes_RAND_109	188	-
NC_003210.1	2865395	2865651	L_monocytogenes_RAND_110	257	+
NC_003210.1	2890236	2890347	L_monocytogenes_RAND_111	112	+
NC_003210.1	2897259	2897767	L_monocytogenes_RAND_112	509	+
NC_003210.1	2936365	2936463	L_monocytogenes_RAND_113	99	+
NC_003210.1	2943308	2943421	L_monocytogenes_RAND_114	114	+
NC_003210.1	301071	301579	L_monocytogenes_RAND_115	509	+
NC_003210.1	313199	313421	L_monocytogenes_RAND_116	223	+
NC_003210.1	32626	32796	L_monocytogenes_RAND_117	171	-
NC_003210.1	328084	328246	L_monocytogenes_RAND_118	163	+
NC_003210.1	398136	398246	L_monocytogenes_RAND_119	111	+
NC_003210.1	401161	401356	L_monocytogenes_RAND_120	196	-
NC_003210.1	42232	42419	L_monocytogenes_RAND_121	188	-
NC_003210.1	4311	4408	L_monocytogenes_RAND_122	98	-
NC_003210.1	435592	436086	L_monocytogenes_RAND_123	495	-
NC_003210.1	44553	44667	L_monocytogenes_RAND_124	115	+
NC_003210.1	468699	468782	L_monocytogenes_RAND_125	84	-
NC_003210.1	479219	479487	L_monocytogenes_RAND_126	269	-
NC_003210.1	49818	49920	L_monocytogenes_RAND_127	103	-
NC_003210.1	501503	501586	L_monocytogenes_RAND_128	84	-
NC_003210.1	516185	516331	L_monocytogenes_RAND_129	147	-
NC_003210.1	554529	554639	L_monocytogenes_RAND_130	111	+
NC_003210.1	556996	557189	L_monocytogenes_RAND_131	194	-
NC_003210.1	567618	567720	L_monocytogenes_RAND_132	103	-
NC_003210.1	580167	580595	L_monocytogenes_RAND_133	429	+
NC_003210.1	582083	582511	L_monocytogenes_RAND_134	429	+
NC_003210.1	588830	588907	L_monocytogenes_RAND_135	78	+
NC_003210.1	59773	60041	L_monocytogenes_RAND_136	269	-
NC_003210.1	599878	600237	L_monocytogenes_RAND_137	360	+
NC_003210.1	609128	609308	L_monocytogenes_RAND_138	181	-
NC_003210.1	617874	617976	L_monocytogenes_RAND_139	103	-
NC_003210.1	627112	627405	L_monocytogenes_RAND_140	294	-
NC_003210.1	62956	63054	L_monocytogenes_RAND_141	99	+
NC_003210.1	630969	631463	L_monocytogenes_RAND_142	495	-
NC_003210.1	663400	663759	L_monocytogenes_RAND_143	360	+
NC_003210.1	712198	712383	L_monocytogenes_RAND_144	186	+
NC_003210.1	720736	720920	L_monocytogenes_RAND_145	185	+
NC_003210.1	72455	72674	L_monocytogenes_RAND_146	220	-
NC_003210.1	736553	736776	L_monocytogenes_RAND_147	224	+
NC_003210.1	783319	783612	L_monocytogenes_RAND_148	294	-
NC_003210.1	784211	784464	L_monocytogenes_RAND_149	254	-
NC_003210.1	797705	797816	L_monocytogenes_RAND_150	112	+
NC_003210.1	803305	803402	L_monocytogenes_RAND_151	98	-
NC_003210.1	81957	82027	L_monocytogenes_RAND_152	71	+
NC_003210.1	820407	820520	L_monocytogenes_RAND_153	114	+
NC_003210.1	824484	824581	L_monocytogenes_RAND_154	98	-
NC_003210.1	85424	85507	L_monocytogenes_RAND_155	84	-
NC_003210.1	881786	881973	L_monocytogenes_RAND_156	188	-
NC_003210.1	892152	892314	L_monocytogenes_RAND_157	163	+
NC_003210.1	898665	898933	L_monocytogenes_RAND_158	269	-
NC_003210.1	927070	927333	L_monocytogenes_RAND_159	264	-
NC_003210.1	931853	931963	L_monocytogenes_RAND_160	111	+
NC_003210.1	932422	932536	L_monocytogenes_RAND_161	115	+
NC_003210.1	939526	939819	L_monocytogenes_RAND_162	294	-
NC_003210.1	941880	942037	L_monocytogenes_RAND_163	158	+
NC_003210.1	954269	954371	L_monocytogenes_RAND_164	103	-
NC_003210.1	958304	958685	L_monocytogenes_RAND_165	382	-
NC_003210.1	969179	969547	L_monocytogenes_RAND_166	369	-
NC_003210.1	971689	971927	L_monocytogenes_RAND_167	239	-
NC_003210.1	98206	98428	L_monocytogenes_RAND_168	223	+
