# Supplementary material for: Prioritizing bona fide bacterial small RNAs with machine learning classifiers
Source: PeerJ. 2019 Jan 24;7:e6304. doi: 10.7717/peerj.6304 (PMC6348098; doi:10.7717/peerj.6304)
Supplement: File S1 [file peerj-07-6304-s002.gz › Code_Data/BED_files/Lu's Data/L_monocytogenes_sRNAs.bed]

NC_003210.1	1152549	1152917	s1152549	369	+
NC_003210.1	1152768	1152917	s1152768	150	+
NC_003210.1	1179807	1179993	s1179807	187	+
NC_003210.1	1180826	1181254	s1180826	429	+
NC_003210.1	1275547	1275810	s1275547	264	-
NC_003210.1	1276713	1277207	s1276713	495	-
NC_003210.1	1359202	1359529	s1359202	328	-
NC_003210.1	1399363	1399433	s1399363	71	+
NC_003210.1	1399447	1399617	s1399447	171	-
NC_003210.1	1546336	1546531	s1546336	196	-
NC_003210.1	1584586	1584808	s1584586	223	+
NC_003210.1	1702373	1702553	s1702373	181	-
NC_003210.1	172171	172268	s172171	98	+
NC_003210.1	1861377	1861630	s1861377	254	-
NC_003210.1	1961807	1962188	s1961807	382	-
NC_003210.1	2039064	2039248	s2039064	185	+
NC_003210.1	2106073	2106292	s2106073	220	-
NC_003210.1	2153775	2153852	s2153775	78	+
NC_003210.1	2154765	2155058	s2154765	294	-
NC_003210.1	2154775	2154852	s2154775	78	+
NC_003210.1	2154893	2155080	s2154893	188	-
NC_003210.1	2226024	2226532	s2226024	509	+
NC_003210.1	231884	231994	s231884	111	+
NC_003210.1	232086	232197	s232086	112	+
NC_003210.1	232289	232400	s232289	112	+
NC_003210.1	232492	232605	s232492	114	+
NC_003210.1	2346166	2346434	s2346166	269	-
NC_003210.1	2361274	2361423	s2361274	150	-
NC_003210.1	2509852	2510220	s2509852	369	-
NC_003210.1	2660179	2660364	s2660179	186	+
NC_003210.1	2660202	2660364	s2660202	163	+
NC_003210.1	271029	271186	s271029	158	+
NC_003210.1	2783098	2783274	s2783098	177	-
NC_003210.1	2783098	2783286	s2783098b	189	-
NC_003210.1	2784311	2784413	s2784311	103	-
NC_003210.1	2841962	2842200	s2841962	239	-
NC_003210.1	31997	32107	s31997	111	+
NC_003210.1	357509	357606	s357509	98	-
NC_003210.1	357516	357618	s357516	103	-
NC_003210.1	388520	388707	s388520	188	-
NC_003210.1	434831	434929	s434831	99	+
NC_003210.1	507206	507394	s507206	189	-
NC_003210.1	507450	507643	s507450	194	-
NC_003210.1	513584	513807	s513584	224	+
NC_003210.1	540670	540785	s540670	116	-
NC_003210.1	544357	544716	s544357	360	+
NC_003210.1	597812	597926	s597812	115	+
NC_003210.1	600604	600750	s600604	147	-
NC_003210.1	678220	678303	s678220	84	-
NC_003210.1	708326	708860	s708326	535	+
NC_003210.1	802948	803031	s802948	84	-
NC_003210.1	855385	855482	s855385	98	-
NC_003210.1	855393	855495	s855393	103	-
NC_003210.1	859444	859527	s859444	84	-
NC_003210.1	907576	907832	s907576	257	+
NC_003210.1	981621	981731	s981621	111	+
