# Supplementary material for: Prioritizing bona fide bacterial small RNAs with machine learning classifiers
Source: PeerJ. 2019 Jan 24;7:e6304. doi: 10.7717/peerj.6304 (PMC6348098; doi:10.7717/peerj.6304)
Supplement: File S1 [file peerj-07-6304-s002.gz › Code_Data/BED_files/Lu's Data/P_aeruginosa_PA01_RAND.bed]

NC_002516.2	1121714	1121893	P_aeruginosa_PA01_RAND_1	180	+
NC_002516.2	1298725	1298873	P_aeruginosa_PA01_RAND_2	149	-
NC_002516.2	1457574	1457829	P_aeruginosa_PA01_RAND_3	256	-
NC_002516.2	1526383	1526456	P_aeruginosa_PA01_RAND_4	74	+
NC_002516.2	1546747	1546895	P_aeruginosa_PA01_RAND_5	149	+
NC_002516.2	1598779	1598897	P_aeruginosa_PA01_RAND_6	119	+
NC_002516.2	1722079	1722215	P_aeruginosa_PA01_RAND_7	137	-
NC_002516.2	1737499	1737850	P_aeruginosa_PA01_RAND_8	352	-
NC_002516.2	1926717	1927066	P_aeruginosa_PA01_RAND_9	350	-
NC_002516.2	193497	193693	P_aeruginosa_PA01_RAND_10	197	+
NC_002516.2	2155924	2156075	P_aeruginosa_PA01_RAND_11	152	+
NC_002516.2	225468	225619	P_aeruginosa_PA01_RAND_12	152	+
NC_002516.2	2423197	2423375	P_aeruginosa_PA01_RAND_13	179	+
NC_002516.2	2484023	2484159	P_aeruginosa_PA01_RAND_14	137	-
NC_002516.2	2695437	2695555	P_aeruginosa_PA01_RAND_15	119	+
NC_002516.2	3149246	3149367	P_aeruginosa_PA01_RAND_16	122	+
NC_002516.2	3264593	3264741	P_aeruginosa_PA01_RAND_17	149	+
NC_002516.2	3413005	3413260	P_aeruginosa_PA01_RAND_18	256	-
NC_002516.2	3719402	3719475	P_aeruginosa_PA01_RAND_19	74	+
NC_002516.2	3768454	3768553	P_aeruginosa_PA01_RAND_20	100	+
NC_002516.2	3786329	3786678	P_aeruginosa_PA01_RAND_21	350	-
NC_002516.2	3950404	3950583	P_aeruginosa_PA01_RAND_22	180	-
NC_002516.2	3984018	3984197	P_aeruginosa_PA01_RAND_23	180	-
NC_002516.2	4017632	4017811	P_aeruginosa_PA01_RAND_24	180	-
NC_002516.2	4168359	4168456	P_aeruginosa_PA01_RAND_25	98	-
NC_002516.2	4197798	4197977	P_aeruginosa_PA01_RAND_26	180	+
NC_002516.2	4198208	4198307	P_aeruginosa_PA01_RAND_27	100	+
NC_002516.2	4303384	4303505	P_aeruginosa_PA01_RAND_28	122	+
NC_002516.2	4322898	4323049	P_aeruginosa_PA01_RAND_29	152	+
NC_002516.2	4452892	4453028	P_aeruginosa_PA01_RAND_30	137	-
NC_002516.2	4490223	4490574	P_aeruginosa_PA01_RAND_31	352	-
NC_002516.2	4568936	4569114	P_aeruginosa_PA01_RAND_32	179	+
NC_002516.2	4750521	4750669	P_aeruginosa_PA01_RAND_33	149	-
NC_002516.2	4965912	4966009	P_aeruginosa_PA01_RAND_34	98	-
NC_002516.2	4999020	4999138	P_aeruginosa_PA01_RAND_35	119	+
NC_002516.2	5128370	5128435	P_aeruginosa_PA01_RAND_36	66	-
NC_002516.2	5266553	5266618	P_aeruginosa_PA01_RAND_37	66	-
NC_002516.2	5334937	5335115	P_aeruginosa_PA01_RAND_38	179	+
NC_002516.2	5457522	5457643	P_aeruginosa_PA01_RAND_39	122	+
NC_002516.2	5537872	5538020	P_aeruginosa_PA01_RAND_40	149	+
NC_002516.2	5558915	5559111	P_aeruginosa_PA01_RAND_41	197	+
NC_002516.2	5645941	5646290	P_aeruginosa_PA01_RAND_42	350	-
NC_002516.2	5763465	5763562	P_aeruginosa_PA01_RAND_43	98	-
NC_002516.2	5766547	5766802	P_aeruginosa_PA01_RAND_44	256	-
NC_002516.2	5791958	5792137	P_aeruginosa_PA01_RAND_45	180	+
NC_002516.2	5800924	5800989	P_aeruginosa_PA01_RAND_46	66	-
NC_002516.2	5912421	5912494	P_aeruginosa_PA01_RAND_47	74	+
NC_002516.2	6008408	6008604	P_aeruginosa_PA01_RAND_48	197	+
NC_002516.2	6036022	6036373	P_aeruginosa_PA01_RAND_49	352	-
NC_002516.2	6156825	6156973	P_aeruginosa_PA01_RAND_50	149	-
NC_002516.2	851129	851228	P_aeruginosa_PA01_RAND_51	100	+
