# Supplementary material for: Prioritizing bona fide bacterial small RNAs with machine learning classifiers
Source: PeerJ. 2019 Jan 24;7:e6304. doi: 10.7717/peerj.6304 (PMC6348098; doi:10.7717/peerj.6304)
Supplement: File S1 [file peerj-07-6304-s002.gz › Code_Data/BED_files/Lu's Data/P_aeruginosa_PA01_sRNAs.bed]

NC_002516.2	334549	334728	s334549	180	-
NC_002516.2	586869	586990	s586869	122	+
NC_002516.2	901521	901872	s901521	352	-
NC_002516.2	1436545	1436618	s1436545	74	+
NC_002516.2	1668942	1669041	s1668942	100	+
NC_002516.2	1928666	1928802	s1928666	137	-
NC_002516.2	2230417	2230596	s2230417	180	+
NC_002516.2	3299151	3299269	s3299151	119	+
NC_002516.2	3318663	3318859	s3318663	197	+
NC_002516.2	4057541	4057689	s4057541	149	-
NC_002516.2	4094928	4095025	s4094928	98	-
NC_002516.2	4444697	4444952	s4444697	256	-
NC_002516.2	4780768	4780833	s4780768	66	-
NC_002516.2	4956344	4956693	s4956344	350	-
NC_002516.2	5283960	5284111	s5283960	152	+
NC_002516.2	5284172	5284320	s5284172	149	+
NC_002516.2	5884320	5884498	s5884320	179	+
