# Supplementary material for: Prioritizing bona fide bacterial small RNAs with machine learning classifiers
Source: PeerJ. 2019 Jan 24;7:e6304. doi: 10.7717/peerj.6304 (PMC6348098; doi:10.7717/peerj.6304)
Supplement: File S1 [file peerj-07-6304-s002.gz › Code_Data/BED_files/Lu's Data/S_aureus_N315_RAND.bed]

NC_002745.2	1098006	1098108	S_aureus_N315_RAND_1	103	+
NC_002745.2	133892	134271	S_aureus_N315_RAND_2	380	-
NC_002745.2	1374202	1374382	S_aureus_N315_RAND_3	181	-
NC_002745.2	140479	140858	S_aureus_N315_RAND_4	380	-
NC_002745.2	144621	144811	S_aureus_N315_RAND_5	191	-
NC_002745.2	1740002	1740517	S_aureus_N315_RAND_6	516	-
NC_002745.2	1830725	1830903	S_aureus_N315_RAND_7	179	-
NC_002745.2	1966661	1967176	S_aureus_N315_RAND_8	516	-
NC_002745.2	215920	216280	S_aureus_N315_RAND_9	361	+
NC_002745.2	2193320	2193835	S_aureus_N315_RAND_10	516	-
NC_002745.2	2257786	2257888	S_aureus_N315_RAND_11	103	+
NC_002745.2	239237	239415	S_aureus_N315_RAND_12	179	-
NC_002745.2	2434715	2434898	S_aureus_N315_RAND_13	184	+
NC_002745.2	2442389	2442567	S_aureus_N315_RAND_14	179	-
NC_002745.2	2561587	2561767	S_aureus_N315_RAND_15	181	-
NC_002745.2	2697638	2697821	S_aureus_N315_RAND_16	184	+
NC_002745.2	270488	270590	S_aureus_N315_RAND_17	103	+
NC_002745.2	2733257	2733617	S_aureus_N315_RAND_18	361	+
NC_002745.2	2740921	2741300	S_aureus_N315_RAND_19	380	-
NC_002745.2	2771516	2771876	S_aureus_N315_RAND_20	361	+
NC_002745.2	366706	366889	S_aureus_N315_RAND_21	184	+
NC_002745.2	639582	639772	S_aureus_N315_RAND_22	191	-
NC_002745.2	713195	713375	S_aureus_N315_RAND_23	181	-
NC_002745.2	799701	799798	S_aureus_N315_RAND_24	98	+
NC_002745.2	833315	833412	S_aureus_N315_RAND_25	98	+
NC_002745.2	866929	867026	S_aureus_N315_RAND_26	98	+
NC_002745.2	913582	913772	S_aureus_N315_RAND_27	191	-
