# Supplementary material for: Prioritizing bona fide bacterial small RNAs with machine learning classifiers
Source: PeerJ. 2019 Jan 24;7:e6304. doi: 10.7717/peerj.6304 (PMC6348098; doi:10.7717/peerj.6304)
Supplement: File S1 [file peerj-07-6304-s002.gz › Code_Data/BED_files/Lu's Data/S_aureus_N315_sRNAs.bed]

NC_002745.2	70308	70405	s70308	98	+
NC_002745.2	501537	501639	s501537	103	+
NC_002745.2	843797	844157	s843797	361	+
NC_002745.2	1006154	1006337	s1006154	184	+
NC_002745.2	1483787	1484166	s1483787	380	-
NC_002745.2	1660528	1660718	s1660528	191	-
NC_002745.2	2011029	2011207	s2011029	179	-
NC_002745.2	2078730	2079245	s2078730	516	-
NC_002745.2	2206551	2206731	s2206551	181	-
