# Supplementary material for: Prioritizing bona fide bacterial small RNAs with machine learning classifiers
Source: PeerJ. 2019 Jan 24;7:e6304. doi: 10.7717/peerj.6304 (PMC6348098; doi:10.7717/peerj.6304)
Supplement: File S1 [file peerj-07-6304-s002.gz › Code_Data/BED_files/Lu's Data/S_coelicolor_RAND.bed]

NC_003888.3	2447618	2448015	S_coelicolor_RAND_1	398	-
NC_003888.3	2791153	2791249	S_coelicolor_RAND_2	97	+
NC_003888.3	5748043	5748139	S_coelicolor_RAND_3	97	+
NC_003888.3	5770930	5771332	S_coelicolor_RAND_4	403	-
NC_003888.3	5804544	5804946	S_coelicolor_RAND_5	403	-
NC_003888.3	5838158	5838560	S_coelicolor_RAND_6	403	-
NC_003888.3	5931950	5932347	S_coelicolor_RAND_7	398	-
NC_003888.3	6646844	6646940	S_coelicolor_RAND_8	97	+
NC_003888.3	885075	885472	S_coelicolor_RAND_9	398	-
