# Supplementary material for: Prioritizing bona fide bacterial small RNAs with machine learning classifiers
Source: PeerJ. 2019 Jan 24;7:e6304. doi: 10.7717/peerj.6304 (PMC6348098; doi:10.7717/peerj.6304)
Supplement: File S1 [file peerj-07-6304-s002.gz › Code_Data/BED_files/Lu's Data/S_coelicolor_sRNAs.bed]

NC_003888.3	2462902	2463304	s2462902	403	-
NC_003888.3	3226539	3226936	s3226539	398	-
NC_003888.3	4457028	4457124	s4457028	97	+
