# Supplementary material for: Prioritizing bona fide bacterial small RNAs with machine learning classifiers
Source: PeerJ. 2019 Jan 24;7:e6304. doi: 10.7717/peerj.6304 (PMC6348098; doi:10.7717/peerj.6304)
Supplement: File S1 [file peerj-07-6304-s002.gz › Code_Data/BED_files/Lu's Data/S_enterica_LT2_RAND.bed]

NC_003197.2	1014649	1014931	S_enterica_LT2_RAND_1	283	-
NC_003197.2	101870	102149	S_enterica_LT2_RAND_2	280	-
NC_003197.2	1024699	1024781	S_enterica_LT2_RAND_3	83	+
NC_003197.2	1026897	1028132	S_enterica_LT2_RAND_4	1236	-
NC_003197.2	1026911	1026966	S_enterica_LT2_RAND_5	56	-
NC_003197.2	1040195	1040271	S_enterica_LT2_RAND_6	77	-
NC_003197.2	1052061	1052145	S_enterica_LT2_RAND_7	85	+
NC_003197.2	1056178	1056817	S_enterica_LT2_RAND_8	640	-
NC_003197.2	1103406	1103461	S_enterica_LT2_RAND_9	56	-
NC_003197.2	1122926	1123019	S_enterica_LT2_RAND_10	94	-
NC_003197.2	1130020	1130364	S_enterica_LT2_RAND_11	345	-
NC_003197.2	1143396	1143516	S_enterica_LT2_RAND_12	121	-
NC_003197.2	1173880	1173974	S_enterica_LT2_RAND_13	95	+
NC_003197.2	1179285	1179335	S_enterica_LT2_RAND_14	51	-
NC_003197.2	1197090	1197174	S_enterica_LT2_RAND_15	85	+
NC_003197.2	1201006	1201118	S_enterica_LT2_RAND_16	113	-
NC_003197.2	1202846	1203046	S_enterica_LT2_RAND_17	201	+
NC_003197.2	1209025	1209104	S_enterica_LT2_RAND_18	80	+
NC_003197.2	1219283	1219478	S_enterica_LT2_RAND_19	196	+
NC_003197.2	1244021	1244090	S_enterica_LT2_RAND_20	70	+
NC_003197.2	1260570	1260712	S_enterica_LT2_RAND_21	143	+
NC_003197.2	1274803	1274948	S_enterica_LT2_RAND_22	146	+
NC_003197.2	1289307	1289483	S_enterica_LT2_RAND_23	177	+
NC_003197.2	1311264	1311416	S_enterica_LT2_RAND_24	153	+
NC_003197.2	1316179	1316422	S_enterica_LT2_RAND_25	244	+
NC_003197.2	1335721	1335879	S_enterica_LT2_RAND_26	159	-
NC_003197.2	1347505	1347564	S_enterica_LT2_RAND_27	60	-
NC_003197.2	1363899	1364046	S_enterica_LT2_RAND_28	148	-
NC_003197.2	1368188	1368292	S_enterica_LT2_RAND_29	105	+
NC_003197.2	1375858	1375927	S_enterica_LT2_RAND_30	70	+
NC_003197.2	1390307	1390472	S_enterica_LT2_RAND_31	166	+
NC_003197.2	1396447	1396525	S_enterica_LT2_RAND_32	79	-
NC_003197.2	1404195	1404251	S_enterica_LT2_RAND_33	57	-
NC_003197.2	1431312	1431797	S_enterica_LT2_RAND_34	486	-
NC_003197.2	1443673	1443849	S_enterica_LT2_RAND_35	177	+
NC_003197.2	1450694	1450825	S_enterica_LT2_RAND_36	132	+
NC_003197.2	1458350	1458835	S_enterica_LT2_RAND_37	486	-
NC_003197.2	1466386	1466651	S_enterica_LT2_RAND_38	266	-
NC_003197.2	1468930	1469376	S_enterica_LT2_RAND_39	447	+
NC_003197.2	147451	147598	S_enterica_LT2_RAND_40	148	-
NC_003197.2	1475600	1475690	S_enterica_LT2_RAND_41	91	+
NC_003197.2	1499908	1499994	S_enterica_LT2_RAND_42	87	+
NC_003197.2	1507695	1507764	S_enterica_LT2_RAND_43	70	+
NC_003197.2	1514896	1514956	S_enterica_LT2_RAND_44	61	-
NC_003197.2	153520	153668	S_enterica_LT2_RAND_45	149	+
NC_003197.2	1559660	1559710	S_enterica_LT2_RAND_46	51	-
NC_003197.2	1594048	1594176	S_enterica_LT2_RAND_47	129	-
NC_003197.2	1598039	1598215	S_enterica_LT2_RAND_48	177	+
NC_003197.2	1601499	1601673	S_enterica_LT2_RAND_49	175	+
NC_003197.2	1604258	1604403	S_enterica_LT2_RAND_50	146	+
NC_003197.2	1606331	1606401	S_enterica_LT2_RAND_51	71	+
NC_003197.2	1628387	1628451	S_enterica_LT2_RAND_52	65	-
NC_003197.2	1646985	1647102	S_enterica_LT2_RAND_53	118	+
NC_003197.2	1649493	1649585	S_enterica_LT2_RAND_54	93	+
NC_003197.2	1662365	1662419	S_enterica_LT2_RAND_55	55	+
NC_003197.2	1669926	1670033	S_enterica_LT2_RAND_56	108	-
NC_003197.2	167906	168189	S_enterica_LT2_RAND_57	284	-
NC_003197.2	1707450	1707812	S_enterica_LT2_RAND_58	363	-
NC_003197.2	1708306	1708393	S_enterica_LT2_RAND_59	88	+
NC_003197.2	1730609	1731698	S_enterica_LT2_RAND_60	1090	+
NC_003197.2	1735718	1735810	S_enterica_LT2_RAND_61	93	+
NC_003197.2	1736104	1736286	S_enterica_LT2_RAND_62	183	+
NC_003197.2	1743696	1743934	S_enterica_LT2_RAND_63	239	+
NC_003197.2	1747396	1747846	S_enterica_LT2_RAND_64	451	-
NC_003197.2	1751153	1751376	S_enterica_LT2_RAND_65	224	+
NC_003197.2	1753289	1753359	S_enterica_LT2_RAND_66	71	+
NC_003197.2	1789338	1789560	S_enterica_LT2_RAND_67	223	-
NC_003197.2	18009	18699	S_enterica_LT2_RAND_68	691	+
NC_003197.2	1805954	1806141	S_enterica_LT2_RAND_69	188	+
NC_003197.2	1815226	1815385	S_enterica_LT2_RAND_70	160	-
NC_003197.2	1820423	1820490	S_enterica_LT2_RAND_71	68	-
NC_003197.2	183086	183300	S_enterica_LT2_RAND_72	215	-
NC_003197.2	1832866	1832950	S_enterica_LT2_RAND_73	85	+
NC_003197.2	1846355	1846566	S_enterica_LT2_RAND_74	212	-
NC_003197.2	1863208	1863284	S_enterica_LT2_RAND_75	77	-
NC_003197.2	1882472	1883511	S_enterica_LT2_RAND_76	1040	+
NC_003197.2	1882697	1882844	S_enterica_LT2_RAND_77	148	-
NC_003197.2	1887872	1888031	S_enterica_LT2_RAND_78	160	-
NC_003197.2	1892049	1892135	S_enterica_LT2_RAND_79	87	-
NC_003197.2	1898574	1899809	S_enterica_LT2_RAND_80	1236	-
NC_003197.2	1900247	1900317	S_enterica_LT2_RAND_81	71	+
NC_003197.2	1917479	1917561	S_enterica_LT2_RAND_82	83	+
NC_003197.2	1940049	1940338	S_enterica_LT2_RAND_83	290	-
NC_003197.2	1993958	1994196	S_enterica_LT2_RAND_84	239	+
NC_003197.2	2007456	2007590	S_enterica_LT2_RAND_85	135	-
NC_003197.2	2011892	2012053	S_enterica_LT2_RAND_86	162	-
NC_003197.2	2023623	2023683	S_enterica_LT2_RAND_87	61	-
NC_003197.2	2040255	2040389	S_enterica_LT2_RAND_88	135	-
NC_003197.2	2041603	2041663	S_enterica_LT2_RAND_89	61	-
NC_003197.2	2051145	2051479	S_enterica_LT2_RAND_90	335	+
NC_003197.2	2054015	2054107	S_enterica_LT2_RAND_91	93	+
NC_003197.2	2054187	2054269	S_enterica_LT2_RAND_92	83	-
NC_003197.2	2074209	2074268	S_enterica_LT2_RAND_93	60	-
NC_003197.2	2079736	2079958	S_enterica_LT2_RAND_94	223	-
NC_003197.2	2080301	2080366	S_enterica_LT2_RAND_95	66	+
NC_003197.2	2140242	2140434	S_enterica_LT2_RAND_96	193	+
NC_003197.2	2144425	2144891	S_enterica_LT2_RAND_97	467	+
NC_003197.2	215582	215829	S_enterica_LT2_RAND_98	248	-
NC_003197.2	2164105	2164399	S_enterica_LT2_RAND_99	295	+
NC_003197.2	2170703	2171035	S_enterica_LT2_RAND_100	333	-
NC_003197.2	2193806	2193946	S_enterica_LT2_RAND_101	141	-
NC_003197.2	2208582	2208756	S_enterica_LT2_RAND_102	175	+
NC_003197.2	2227378	2227428	S_enterica_LT2_RAND_103	51	-
NC_003197.2	2227554	2227682	S_enterica_LT2_RAND_104	129	-
NC_003197.2	2239196	2239283	S_enterica_LT2_RAND_105	88	-
NC_003197.2	2240848	2241137	S_enterica_LT2_RAND_106	290	-
NC_003197.2	2293303	2293503	S_enterica_LT2_RAND_107	201	+
NC_003197.2	2298936	2299280	S_enterica_LT2_RAND_108	345	-
NC_003197.2	2305963	2306019	S_enterica_LT2_RAND_109	57	-
NC_003197.2	2328954	2329027	S_enterica_LT2_RAND_110	74	+
NC_003197.2	2335822	2336111	S_enterica_LT2_RAND_111	290	-
NC_003197.2	2343234	2343700	S_enterica_LT2_RAND_112	467	+
NC_003197.2	2351337	2351495	S_enterica_LT2_RAND_113	159	-
NC_003197.2	2391198	2391280	S_enterica_LT2_RAND_114	83	+
NC_003197.2	2391347	2391675	S_enterica_LT2_RAND_115	329	+
NC_003197.2	2411823	2412013	S_enterica_LT2_RAND_116	191	-
NC_003197.2	2417668	2417813	S_enterica_LT2_RAND_117	146	-
NC_003197.2	2422679	2422799	S_enterica_LT2_RAND_118	121	-
NC_003197.2	2430959	2431067	S_enterica_LT2_RAND_119	109	-
NC_003197.2	2462210	2462497	S_enterica_LT2_RAND_120	288	+
NC_003197.2	2465404	2465538	S_enterica_LT2_RAND_121	135	-
NC_003197.2	2468665	2468777	S_enterica_LT2_RAND_122	113	-
NC_003197.2	2493698	2494018	S_enterica_LT2_RAND_123	321	+
NC_003197.2	2495109	2495159	S_enterica_LT2_RAND_124	51	-
NC_003197.2	2499627	2499914	S_enterica_LT2_RAND_125	288	+
NC_003197.2	2521430	2521582	S_enterica_LT2_RAND_126	153	-
NC_003197.2	2526556	2526884	S_enterica_LT2_RAND_127	329	+
NC_003197.2	2537044	2537331	S_enterica_LT2_RAND_128	288	+
NC_003197.2	2542043	2542509	S_enterica_LT2_RAND_129	467	+
NC_003197.2	2581409	2581692	S_enterica_LT2_RAND_130	284	-
NC_003197.2	2587365	2587685	S_enterica_LT2_RAND_131	321	+
NC_003197.2	261496	261790	S_enterica_LT2_RAND_132	295	+
NC_003197.2	2630585	2630678	S_enterica_LT2_RAND_133	94	-
NC_003197.2	264632	264706	S_enterica_LT2_RAND_134	75	-
NC_003197.2	2648437	2648523	S_enterica_LT2_RAND_135	87	+
NC_003197.2	2658266	2658342	S_enterica_LT2_RAND_136	77	-
NC_003197.2	2669048	2669209	S_enterica_LT2_RAND_137	162	+
NC_003197.2	2703960	2704108	S_enterica_LT2_RAND_138	149	+
NC_003197.2	2706610	2706875	S_enterica_LT2_RAND_139	266	-
NC_003197.2	2708322	2708416	S_enterica_LT2_RAND_140	95	-
NC_003197.2	2710955	2711028	S_enterica_LT2_RAND_141	74	+
NC_003197.2	2721840	2721974	S_enterica_LT2_RAND_142	135	+
NC_003197.2	27330	27611	S_enterica_LT2_RAND_143	282	+
NC_003197.2	2734967	2735205	S_enterica_LT2_RAND_144	239	+
NC_003197.2	2746885	2747213	S_enterica_LT2_RAND_145	329	+
NC_003197.2	2773434	2774473	S_enterica_LT2_RAND_146	1040	+
NC_003197.2	2782459	2782537	S_enterica_LT2_RAND_147	79	-
NC_003197.2	2810335	2810437	S_enterica_LT2_RAND_148	103	-
NC_003197.2	2811197	2811283	S_enterica_LT2_RAND_149	87	-
NC_003197.2	2813482	2813630	S_enterica_LT2_RAND_150	149	+
NC_003197.2	2834920	2835102	S_enterica_LT2_RAND_151	183	+
NC_003197.2	2861351	2861564	S_enterica_LT2_RAND_152	214	+
NC_003197.2	2894130	2894239	S_enterica_LT2_RAND_153	110	+
NC_003197.2	2934616	2934690	S_enterica_LT2_RAND_154	75	-
NC_003197.2	2945850	2946054	S_enterica_LT2_RAND_155	205	+
NC_003197.2	2956336	2956550	S_enterica_LT2_RAND_156	215	-
NC_003197.2	3000882	3000947	S_enterica_LT2_RAND_157	66	+
NC_003197.2	3003374	3003452	S_enterica_LT2_RAND_158	79	-
NC_003197.2	3023730	3023806	S_enterica_LT2_RAND_159	77	-
NC_003197.2	3028257	3028374	S_enterica_LT2_RAND_160	118	+
NC_003197.2	3031777	3031908	S_enterica_LT2_RAND_161	132	+
NC_003197.2	3054086	3054536	S_enterica_LT2_RAND_162	451	-
NC_003197.2	3082843	3083932	S_enterica_LT2_RAND_163	1090	+
NC_003197.2	3092956	3093029	S_enterica_LT2_RAND_164	74	+
NC_003197.2	3116040	3116169	S_enterica_LT2_RAND_165	130	-
NC_003197.2	3119181	3119275	S_enterica_LT2_RAND_166	95	-
NC_003197.2	3132748	3132802	S_enterica_LT2_RAND_167	55	+
NC_003197.2	3137718	3138000	S_enterica_LT2_RAND_168	283	-
NC_003197.2	3139806	3139854	S_enterica_LT2_RAND_169	49	-
NC_003197.2	3145131	3145240	S_enterica_LT2_RAND_170	110	+
NC_003197.2	3181460	3181607	S_enterica_LT2_RAND_171	148	-
NC_003197.2	3184400	3184547	S_enterica_LT2_RAND_172	148	-
NC_003197.2	3192261	3192900	S_enterica_LT2_RAND_173	640	-
NC_003197.2	3193500	3193862	S_enterica_LT2_RAND_174	363	-
NC_003197.2	3196869	3197061	S_enterica_LT2_RAND_175	193	+
NC_003197.2	3197011	3197292	S_enterica_LT2_RAND_176	282	+
NC_003197.2	320105	320263	S_enterica_LT2_RAND_177	159	-
NC_003197.2	3255764	3255987	S_enterica_LT2_RAND_178	224	+
NC_003197.2	3271967	3272026	S_enterica_LT2_RAND_179	60	-
NC_003197.2	3291660	3291719	S_enterica_LT2_RAND_180	60	-
NC_003197.2	3296647	3296720	S_enterica_LT2_RAND_181	74	+
NC_003197.2	3306412	3306586	S_enterica_LT2_RAND_182	175	+
NC_003197.2	3308124	3308205	S_enterica_LT2_RAND_183	82	-
NC_003197.2	3309297	3309356	S_enterica_LT2_RAND_184	60	-
NC_003197.2	3318839	3319261	S_enterica_LT2_RAND_185	423	+
NC_003197.2	3320186	3320236	S_enterica_LT2_RAND_186	51	-
NC_003197.2	3331929	3331977	S_enterica_LT2_RAND_187	49	-
NC_003197.2	3348119	3348284	S_enterica_LT2_RAND_188	166	+
NC_003197.2	3375305	3375650	S_enterica_LT2_RAND_189	346	-
NC_003197.2	3384353	3384514	S_enterica_LT2_RAND_190	162	+
NC_003197.2	3389081	3389223	S_enterica_LT2_RAND_191	143	+
NC_003197.2	3389194	3389270	S_enterica_LT2_RAND_192	77	-
NC_003197.2	3393704	3394514	S_enterica_LT2_RAND_193	811	+
NC_003197.2	3394745	3394897	S_enterica_LT2_RAND_194	153	-
NC_003197.2	3408919	3409264	S_enterica_LT2_RAND_195	346	-
NC_003197.2	3438430	3438478	S_enterica_LT2_RAND_196	49	-
NC_003197.2	3440642	3440855	S_enterica_LT2_RAND_197	214	+
NC_003197.2	3440722	3440870	S_enterica_LT2_RAND_198	149	+
NC_003197.2	3442533	3442878	S_enterica_LT2_RAND_199	346	-
NC_003197.2	3454721	3454828	S_enterica_LT2_RAND_200	108	-
NC_003197.2	345532	345641	S_enterica_LT2_RAND_201	110	+
NC_003197.2	3464691	3464831	S_enterica_LT2_RAND_202	141	-
NC_003197.2	3482273	3482360	S_enterica_LT2_RAND_203	88	-
NC_003197.2	3569195	3569273	S_enterica_LT2_RAND_204	79	-
NC_003197.2	3575967	3576261	S_enterica_LT2_RAND_205	295	+
NC_003197.2	358647	358734	S_enterica_LT2_RAND_206	88	-
NC_003197.2	3608911	3609072	S_enterica_LT2_RAND_207	162	+
NC_003197.2	362119	362201	S_enterica_LT2_RAND_208	83	-
NC_003197.2	36222	36412	S_enterica_LT2_RAND_209	191	-
NC_003197.2	3633725	3633805	S_enterica_LT2_RAND_210	81	+
NC_003197.2	3636878	3636960	S_enterica_LT2_RAND_211	83	-
NC_003197.2	36422	36524	S_enterica_LT2_RAND_212	103	-
NC_003197.2	3646087	3647322	S_enterica_LT2_RAND_213	1236	-
NC_003197.2	3656094	3656184	S_enterica_LT2_RAND_214	91	+
NC_003197.2	3710077	3710264	S_enterica_LT2_RAND_215	188	+
NC_003197.2	3718990	3719800	S_enterica_LT2_RAND_216	811	+
NC_003197.2	3736324	3736436	S_enterica_LT2_RAND_217	113	-
NC_003197.2	3749030	3749312	S_enterica_LT2_RAND_218	283	-
NC_003197.2	3757482	3757814	S_enterica_LT2_RAND_219	333	-
NC_003197.2	376840	376944	S_enterica_LT2_RAND_220	105	+
NC_003197.2	378375	379464	S_enterica_LT2_RAND_221	1090	+
NC_003197.2	3827201	3827282	S_enterica_LT2_RAND_222	82	-
NC_003197.2	3837625	3837712	S_enterica_LT2_RAND_223	88	+
NC_003197.2	386503	386746	S_enterica_LT2_RAND_224	244	+
NC_003197.2	3874507	3874707	S_enterica_LT2_RAND_225	201	+
NC_003197.2	3898121	3898311	S_enterica_LT2_RAND_226	191	-
NC_003197.2	3912226	3912374	S_enterica_LT2_RAND_227	149	+
NC_003197.2	3921463	3921528	S_enterica_LT2_RAND_228	66	+
NC_003197.2	3927807	3928008	S_enterica_LT2_RAND_229	202	+
NC_003197.2	3933736	3933918	S_enterica_LT2_RAND_230	183	+
NC_003197.2	3946834	3947099	S_enterica_LT2_RAND_231	266	-
NC_003197.2	3963707	3963815	S_enterica_LT2_RAND_232	109	-
NC_003197.2	3989509	3989651	S_enterica_LT2_RAND_233	143	+
NC_003197.2	4000736	4000815	S_enterica_LT2_RAND_234	80	+
NC_003197.2	4020787	4020881	S_enterica_LT2_RAND_235	95	-
NC_003197.2	4024651	4024731	S_enterica_LT2_RAND_236	81	+
NC_003197.2	4024903	4024985	S_enterica_LT2_RAND_237	83	+
NC_003197.2	4028349	4028423	S_enterica_LT2_RAND_238	75	-
NC_003197.2	403126	403278	S_enterica_LT2_RAND_239	153	+
NC_003197.2	4046375	4046586	S_enterica_LT2_RAND_240	212	-
NC_003197.2	4051350	4051533	S_enterica_LT2_RAND_241	184	-
NC_003197.2	405719	405825	S_enterica_LT2_RAND_242	107	-
NC_003197.2	4064029	4064475	S_enterica_LT2_RAND_243	447	+
NC_003197.2	4097477	4097579	S_enterica_LT2_RAND_244	103	-
NC_003197.2	4107336	4107670	S_enterica_LT2_RAND_245	335	+
NC_003197.2	4125800	4125876	S_enterica_LT2_RAND_246	77	-
NC_003197.2	4135485	4135646	S_enterica_LT2_RAND_247	162	-
NC_003197.2	4152390	4152524	S_enterica_LT2_RAND_248	135	+
NC_003197.2	4152556	4152646	S_enterica_LT2_RAND_249	91	+
NC_003197.2	416792	416996	S_enterica_LT2_RAND_250	205	+
NC_003197.2	416902	417067	S_enterica_LT2_RAND_251	166	+
NC_003197.2	4172018	4172708	S_enterica_LT2_RAND_252	691	+
NC_003197.2	4177484	4177632	S_enterica_LT2_RAND_253	149	+
NC_003197.2	4202921	4203066	S_enterica_LT2_RAND_254	146	-
NC_003197.2	4222028	4222474	S_enterica_LT2_RAND_255	447	+
NC_003197.2	4280274	4280433	S_enterica_LT2_RAND_256	160	-
NC_003197.2	4286269	4286550	S_enterica_LT2_RAND_257	282	+
NC_003197.2	4289945	4290110	S_enterica_LT2_RAND_258	166	+
NC_003197.2	4293903	4294150	S_enterica_LT2_RAND_259	248	-
NC_003197.2	4303907	4304329	S_enterica_LT2_RAND_260	423	+
NC_003197.2	4307571	4308210	S_enterica_LT2_RAND_261	640	-
NC_003197.2	431525	431947	S_enterica_LT2_RAND_262	423	+
NC_003197.2	4322244	4322294	S_enterica_LT2_RAND_263	51	-
NC_003197.2	4325012	4325207	S_enterica_LT2_RAND_264	196	+
NC_003197.2	4332138	4332321	S_enterica_LT2_RAND_265	184	-
NC_003197.2	4332545	4332639	S_enterica_LT2_RAND_266	95	+
NC_003197.2	4352438	4352590	S_enterica_LT2_RAND_267	153	+
NC_003197.2	4360776	4361226	S_enterica_LT2_RAND_268	451	-
NC_003197.2	4363262	4363484	S_enterica_LT2_RAND_269	223	-
NC_003197.2	4409529	4409646	S_enterica_LT2_RAND_270	118	+
NC_003197.2	4435109	4435187	S_enterica_LT2_RAND_271	79	-
NC_003197.2	4436437	4436524	S_enterica_LT2_RAND_272	88	+
NC_003197.2	4437859	4438024	S_enterica_LT2_RAND_273	166	+
NC_003197.2	4472717	4472810	S_enterica_LT2_RAND_274	94	-
NC_003197.2	4504165	4504448	S_enterica_LT2_RAND_275	284	-
NC_003197.2	4518178	4518256	S_enterica_LT2_RAND_276	79	-
NC_003197.2	451851	452195	S_enterica_LT2_RAND_277	345	-
NC_003197.2	4535023	4535833	S_enterica_LT2_RAND_278	811	+
NC_003197.2	4603131	4603185	S_enterica_LT2_RAND_279	55	+
NC_003197.2	4610732	4610897	S_enterica_LT2_RAND_280	166	+
NC_003197.2	4612926	4613109	S_enterica_LT2_RAND_281	184	-
NC_003197.2	4623055	4623119	S_enterica_LT2_RAND_282	65	-
NC_003197.2	4673763	4673841	S_enterica_LT2_RAND_283	79	-
NC_003197.2	4679550	4679912	S_enterica_LT2_RAND_284	363	-
NC_003197.2	4681941	4682146	S_enterica_LT2_RAND_285	206	+
NC_003197.2	4686056	4686261	S_enterica_LT2_RAND_286	206	+
NC_003197.2	4690171	4690376	S_enterica_LT2_RAND_287	206	+
NC_003197.2	4697366	4697645	S_enterica_LT2_RAND_288	280	-
NC_003197.2	469795	469923	S_enterica_LT2_RAND_289	129	-
NC_003197.2	4721563	4721683	S_enterica_LT2_RAND_290	121	-
NC_003197.2	4723883	4724203	S_enterica_LT2_RAND_291	321	+
NC_003197.2	4735576	4735716	S_enterica_LT2_RAND_292	141	-
NC_003197.2	4745749	4745910	S_enterica_LT2_RAND_293	162	-
NC_003197.2	4748271	4748357	S_enterica_LT2_RAND_294	87	+
NC_003197.2	4759281	4759468	S_enterica_LT2_RAND_295	188	+
NC_003197.2	476898	477111	S_enterica_LT2_RAND_296	214	+
NC_003197.2	4780348	4780434	S_enterica_LT2_RAND_297	87	-
NC_003197.2	4788232	4788311	S_enterica_LT2_RAND_298	80	+
NC_003197.2	4795292	4795359	S_enterica_LT2_RAND_299	68	-
NC_003197.2	4805024	4805267	S_enterica_LT2_RAND_300	244	+
NC_003197.2	480597	480726	S_enterica_LT2_RAND_301	130	-
NC_003197.2	4828343	4828622	S_enterica_LT2_RAND_302	280	-
NC_003197.2	4837025	4837106	S_enterica_LT2_RAND_303	82	-
NC_003197.2	4851907	4852099	S_enterica_LT2_RAND_304	193	+
NC_003197.2	48874	48954	S_enterica_LT2_RAND_305	81	+
NC_003197.2	502427	502483	S_enterica_LT2_RAND_306	57	-
NC_003197.2	517640	517851	S_enterica_LT2_RAND_307	212	-
NC_003197.2	569861	569955	S_enterica_LT2_RAND_308	95	+
NC_003197.2	57884	58015	S_enterica_LT2_RAND_309	132	+
NC_003197.2	583924	584256	S_enterica_LT2_RAND_310	333	-
NC_003197.2	588796	588991	S_enterica_LT2_RAND_311	196	+
NC_003197.2	617458	617662	S_enterica_LT2_RAND_312	205	+
NC_003197.2	632415	632560	S_enterica_LT2_RAND_313	146	-
NC_003197.2	633759	633826	S_enterica_LT2_RAND_314	68	-
NC_003197.2	639005	639113	S_enterica_LT2_RAND_315	109	-
NC_003197.2	696996	697060	S_enterica_LT2_RAND_316	65	-
NC_003197.2	71391	71638	S_enterica_LT2_RAND_317	248	-
NC_003197.2	721450	722140	S_enterica_LT2_RAND_318	691	+
NC_003197.2	725490	725624	S_enterica_LT2_RAND_319	135	+
NC_003197.2	732206	732312	S_enterica_LT2_RAND_320	107	-
NC_003197.2	737289	737512	S_enterica_LT2_RAND_321	224	+
NC_003197.2	774736	774888	S_enterica_LT2_RAND_322	153	-
NC_003197.2	777331	777417	S_enterica_LT2_RAND_323	87	-
NC_003197.2	814336	814442	S_enterica_LT2_RAND_324	107	-
NC_003197.2	815330	815664	S_enterica_LT2_RAND_325	335	+
NC_003197.2	82063	82145	S_enterica_LT2_RAND_326	83	+
NC_003197.2	828117	828190	S_enterica_LT2_RAND_327	74	+
NC_003197.2	832930	833016	S_enterica_LT2_RAND_328	87	-
NC_003197.2	861907	861966	S_enterica_LT2_RAND_329	60	-
NC_003197.2	872136	872350	S_enterica_LT2_RAND_330	215	-
NC_003197.2	872514	872618	S_enterica_LT2_RAND_331	105	+
NC_003197.2	872813	872920	S_enterica_LT2_RAND_332	108	-
NC_003197.2	888529	888615	S_enterica_LT2_RAND_333	87	-
NC_003197.2	894033	894162	S_enterica_LT2_RAND_334	130	-
NC_003197.2	9049	9250	S_enterica_LT2_RAND_335	202	+
NC_003197.2	907727	907800	S_enterica_LT2_RAND_336	74	+
NC_003197.2	93187	93334	S_enterica_LT2_RAND_337	148	-
NC_003197.2	934320	934398	S_enterica_LT2_RAND_338	79	-
NC_003197.2	945348	945493	S_enterica_LT2_RAND_339	146	+
NC_003197.2	947741	947942	S_enterica_LT2_RAND_340	202	+
NC_003197.2	950416	950471	S_enterica_LT2_RAND_341	56	-
NC_003197.2	991510	992549	S_enterica_LT2_RAND_342	1040	+
NC_003197.2	994641	995126	S_enterica_LT2_RAND_343	486	-
NC_003197.2	999771	999853	S_enterica_LT2_RAND_344	83	+
