# Supplementary material for: Prioritizing bona fide bacterial small RNAs with machine learning classifiers
Source: PeerJ. 2019 Jan 24;7:e6304. doi: 10.7717/peerj.6304 (PMC6348098; doi:10.7717/peerj.6304)
Supplement: File S1 [file peerj-07-6304-s002.gz › Code_Data/BED_files/Lu's Data/S_enterica_LT2_sRNAs.bed]

NC_003197.2	1004432	1004777	s1004432	346	-
NC_003197.2	1024975	1025165	s1024975	191	-
NC_003197.2	1045098	1045232	s1045098	135	-
NC_003197.2	1104179	1104266	s1104179	88	+
NC_003197.2	1113681	1113750	s1113681	70	+
NC_003197.2	1216157	1216440	s1216157	284	-
NC_003197.2	1275071	1275236	s1275071	166	+
NC_003197.2	128574	128812	s128574	239	+
NC_003197.2	1325636	1326082	s1325636	447	+
NC_003197.2	1325649	1325914	s1325649	266	-
NC_003197.2	1329145	1329432	s1329145	288	+
NC_003197.2	1331440	1332250	s1331440	811	+
NC_003197.2	1332809	1334044	s1332809	1236	-
NC_003197.2	1345732	1345782	s1345732	51	-
NC_003197.2	1345738	1345788	s1345738	51	-
NC_003197.2	1352875	1352987	s1352875	113	-
NC_003197.2	1359779	1360418	s1359779	640	-
NC_003197.2	1419369	1419570	s1419369	202	+
NC_003197.2	1444832	1444938	s1444832	107	-
NC_003197.2	1450415	1450519	s1450415	105	+
NC_003197.2	1508946	1509412	s1508946	467	+
NC_003197.2	1593723	1594413	s1593723	691	+
NC_003197.2	1605784	1606116	s1605784	333	-
NC_003197.2	161464	161537	s161464	74	+
NC_003197.2	1629871	1630160	s1629871	290	-
NC_003197.2	1729673	1729738	s1729673	66	+
NC_003197.2	1745678	1745786	s1745678	109	-
NC_003197.2	1749662	1750147	s1749662	486	-
NC_003197.2	1807565	1807776	s1807565	212	-
NC_003197.2	182458	182539	s182458	82	-
NC_003197.2	1937518	1937652	s1937518	135	+
NC_003197.2	1968053	1968155	s1968053	103	-
NC_003197.2	1979550	1979598	s1979550	49	-
NC_003197.2	2032404	2032580	s2032404	177	+
NC_003197.2	2068649	2068736	s2068649	88	-
NC_003197.2	2077175	2077269	s2077175	95	+
NC_003197.2	2078990	2079068	s2078990	79	-
NC_003197.2	2115370	2115452	s2115370	83	+
NC_003197.2	2147333	2147409	s2147333	77	-
NC_003197.2	2213871	2214016	s2213871	146	+
NC_003197.2	2231130	2231216	s2231130	87	+
NC_003197.2	230063	230277	s230063	215	-
NC_003197.2	2344732	2345013	s2344732	282	+
NC_003197.2	2366913	2367005	s2366913	93	+
NC_003197.2	2394303	2394582	s2394303	280	-
NC_003197.2	2394303	2394753	s2394303b	451	-
NC_003197.2	2674934	2675228	s2674934	295	+
NC_003197.2	2707664	2707847	s2707664	184	-
NC_003197.2	2761329	2761576	s2761329	248	-
NC_003197.2	2761957	2762031	s2761957	75	-
NC_003197.2	2762791	2762867	s2762791	77	-
NC_003197.2	2770872	2770965	s2770872	94	-
NC_003197.2	2839055	2839399	s2839055	345	-
NC_003197.2	2905050	2905378	s2905050	329	+
NC_003197.2	2906925	2907067	s2906925	143	+
NC_003197.2	2966073	2966247	s2966073	175	+
NC_003197.2	2966853	2966926	s2966853	74	+
NC_003197.2	3010807	3010966	s3010807	160	-
NC_003197.2	3018766	3019855	s3018766	1090	+
NC_003197.2	3044924	3045014	s3044924	91	+
NC_003197.2	3116697	3117059	s3116697	363	-
NC_003197.2	3135317	3135522	s3135317	206	+
NC_003197.2	3170122	3170208	s3170122	87	-
NC_003197.2	3170322	3170408	s3170322	87	-
NC_003197.2	3179540	3179622	s3179540	83	+
NC_003197.2	3194914	3194996	s3194914	83	-
NC_003197.2	3198380	3198580	s3198380	201	+
NC_003197.2	3222098	3222280	s3222098	183	+
NC_003197.2	3222913	3223065	s3222913	153	+
NC_003197.2	3283807	3283965	s3283807	159	-
NC_003197.2	3362327	3362474	s3362327	148	-
NC_003197.2	3392069	3392261	s3392069	193	+
NC_003197.2	3393267	3393327	s3393267	61	-
NC_003197.2	339338	339760	s339338	423	+
NC_003197.2	3404895	3404949	s3404895	55	+
NC_003197.2	3458296	3458578	s3458296	283	-
NC_003197.2	3468497	3468553	s3468497	57	-
NC_003197.2	3490383	3490500	s3490383	118	+
NC_003197.2	3635756	3635884	s3635756	129	-
NC_003197.2	3715401	3715495	s3715401	95	-
NC_003197.2	3761373	3761440	s3761373	68	-
NC_003197.2	3780254	3780402	s3780254	149	+
NC_003197.2	3839688	3839758	s3839688	71	+
NC_003197.2	3885629	3885736	s3885629	108	-
NC_003197.2	3902594	3902653	s3902594	60	-
NC_003197.2	3998018	3998147	s3998018	130	-
NC_003197.2	4051145	4051340	s4051145	196	+
NC_003197.2	4072507	4072730	s4072507	224	+
NC_003197.2	4141650	4141854	s4141650	205	+
NC_003197.2	4209066	4209175	s4209066	110	+
NC_003197.2	4210157	4210400	s4210157	244	+
NC_003197.2	4251480	4251539	s4251480	60	-
NC_003197.2	4306719	4306866	s4306719	148	-
NC_003197.2	4342866	4342986	s4342866	121	-
NC_003197.2	4441898	4442059	s4441898	162	-
NC_003197.2	4476817	4477856	s4476817	1040	+
NC_003197.2	4504870	4505010	s4504870	141	-
NC_003197.2	4532473	4532638	s4532473	166	+
NC_003197.2	4559193	4559277	s4559193	85	+
NC_003197.2	46050	46114	s46050	65	-
NC_003197.2	4645079	4645134	s4645079	56	-
NC_003197.2	4758187	4758332	s4758187	146	-
NC_003197.2	4762997	4763158	s4762997	162	+
NC_003197.2	51926	52260	s51926	335	+
NC_003197.2	556005	556085	s556005	81	+
NC_003197.2	587848	587926	s587848	79	-
NC_003197.2	58792	58923	s58792	132	+
NC_003197.2	670157	670305	s670157	149	+
NC_003197.2	728761	728913	s728761	153	-
NC_003197.2	942554	942632	s942554	79	-
NC_003197.2	94548	94770	s94548	223	-
NC_003197.2	967580	967900	s967580	321	+
NC_003197.2	974284	974363	s974284	80	+
NC_003197.2	975011	975224	s975011	214	+
NC_003197.2	976578	976765	s976578	188	+
