# Supplementary material for: Prioritizing bona fide bacterial small RNAs with machine learning classifiers
Source: PeerJ. 2019 Jan 24;7:e6304. doi: 10.7717/peerj.6304 (PMC6348098; doi:10.7717/peerj.6304)
Supplement: File S1 [file peerj-07-6304-s002.gz › Code_Data/BED_files/Lu's Data/S_oneidensis_RAND.bed]

NC_004347.2	1275959	1276079	S_oneidensis_RAND_1	121	+
NC_004347.2	1802131	1802242	S_oneidensis_RAND_2	112	+
NC_004347.2	1847166	1847261	S_oneidensis_RAND_3	96	+
NC_004347.2	2144244	2144387	S_oneidensis_RAND_4	144	-
NC_004347.2	2331088	2331268	S_oneidensis_RAND_5	181	-
NC_004347.2	2383568	2383711	S_oneidensis_RAND_6	144	-
NC_004347.2	2519927	2520280	S_oneidensis_RAND_7	354	-
NC_004347.2	2592824	2592944	S_oneidensis_RAND_8	121	+
NC_004347.2	2815959	2816312	S_oneidensis_RAND_9	354	+
NC_004347.2	2849573	2849926	S_oneidensis_RAND_10	354	+
NC_004347.2	2883187	2883540	S_oneidensis_RAND_11	354	+
NC_004347.2	291681	291776	S_oneidensis_RAND_12	96	+
NC_004347.2	3381636	3381747	S_oneidensis_RAND_13	112	+
NC_004347.2	3488319	3488434	S_oneidensis_RAND_14	116	-
NC_004347.2	3554329	3554424	S_oneidensis_RAND_15	96	+
NC_004347.2	3556954	3557307	S_oneidensis_RAND_16	354	-
NC_004347.2	3706244	3706344	S_oneidensis_RAND_17	101	+
NC_004347.2	3736825	3736940	S_oneidensis_RAND_18	116	-
NC_004347.2	3939044	3939224	S_oneidensis_RAND_19	181	-
NC_004347.2	3985331	3985446	S_oneidensis_RAND_20	116	-
NC_004347.2	4068686	4069039	S_oneidensis_RAND_21	354	-
NC_004347.2	41648	41791	S_oneidensis_RAND_22	144	-
NC_004347.2	4309214	4309314	S_oneidensis_RAND_23	101	+
NC_004347.2	467668	467768	S_oneidensis_RAND_24	101	+
NC_004347.2	4928905	4929025	S_oneidensis_RAND_25	121	+
NC_004347.2	4961141	4961252	S_oneidensis_RAND_26	112	+
NC_004347.2	577189	577369	S_oneidensis_RAND_27	181	-
