# Supplementary material for: Prioritizing bona fide bacterial small RNAs with machine learning classifiers
Source: PeerJ. 2019 Jan 24;7:e6304. doi: 10.7717/peerj.6304 (PMC6348098; doi:10.7717/peerj.6304)
Supplement: File S1 [file peerj-07-6304-s002.gz › Code_Data/BED_files/Lu's Data/S_oneidensis_sRNAs.bed]

NC_004347.2	307499	307852	s307499	354	+
NC_004347.2	787509	787689	s787509	181	-
NC_004347.2	1538143	1538496	s1538143	354	-
NC_004347.2	1700430	1700550	s1700430	121	+
NC_004347.2	1711279	1711390	s1711279	112	+
NC_004347.2	1904197	1904297	s1904197	101	+
NC_004347.2	2747198	2747293	s2747198	96	+
NC_004347.2	2747154	2747297	s2747154	144	-
NC_004347.2	4865137	4865252	s4865137	116	-
