# Supplementary material for: Prioritizing bona fide bacterial small RNAs with machine learning classifiers
Source: PeerJ. 2019 Jan 24;7:e6304. doi: 10.7717/peerj.6304 (PMC6348098; doi:10.7717/peerj.6304)
Supplement: File S1 [file peerj-07-6304-s002.gz › Code_Data/BED_files/Lu's Data/V_cholerae_RAND.bed]

NC_002505.1	1002759	1002774	V_cholerae_RAND_1	16	-
NC_002505.1	1003715	1003898	V_cholerae_RAND_2	184	+
NC_002505.1	1009019	1009074	V_cholerae_RAND_3	56	+
NC_002505.1	1020710	1020817	V_cholerae_RAND_4	108	+
NC_002505.1	1026719	1026892	V_cholerae_RAND_5	174	+
NC_002505.1	1027419	1027523	V_cholerae_RAND_6	105	+
NC_002505.1	1027917	1028029	V_cholerae_RAND_7	113	-
NC_002505.1	1045878	1046013	V_cholerae_RAND_8	136	+
NC_002505.1	1067014	1067041	V_cholerae_RAND_9	28	+
NC_002505.1	1081892	1081909	V_cholerae_RAND_10	18	-
NC_002505.1	1104173	1104268	V_cholerae_RAND_11	96	+
NC_002505.1	111447	111567	V_cholerae_RAND_12	121	-
NC_002505.1	1139670	1139694	V_cholerae_RAND_13	25	+
NC_002505.1	1140578	1140748	V_cholerae_RAND_14	171	+
NC_002505.1	1157185	1157355	V_cholerae_RAND_15	171	+
NC_002505.1	1164125	1164241	V_cholerae_RAND_16	117	-
NC_002505.1	1174610	1174629	V_cholerae_RAND_17	20	+
NC_002505.1	1183356	1183519	V_cholerae_RAND_18	164	-
NC_002505.1	1188523	1188547	V_cholerae_RAND_19	25	+
NC_002505.1	1190999	1191162	V_cholerae_RAND_20	164	-
NC_002505.1	1198642	1198805	V_cholerae_RAND_21	164	-
NC_002505.1	1203314	1203603	V_cholerae_RAND_22	290	-
NC_002505.1	1204033	1204203	V_cholerae_RAND_23	171	+
NC_002505.1	1236123	1236222	V_cholerae_RAND_24	100	+
NC_002505.1	1258589	1258714	V_cholerae_RAND_25	126	-
NC_002505.1	1282119	1282146	V_cholerae_RAND_26	28	-
NC_002505.1	1295823	1295943	V_cholerae_RAND_27	121	+
NC_002505.1	1306197	1306319	V_cholerae_RAND_28	123	+
NC_002505.1	1326153	1326398	V_cholerae_RAND_29	246	+
NC_002505.1	1336825	1336966	V_cholerae_RAND_30	142	+
NC_002505.1	133718	133742	V_cholerae_RAND_31	25	+
NC_002505.1	1344281	1344515	V_cholerae_RAND_32	235	+
NC_002505.1	1347150	1347169	V_cholerae_RAND_33	20	+
NC_002505.1	1372132	1372274	V_cholerae_RAND_34	143	+
NC_002505.1	1373220	1373237	V_cholerae_RAND_35	18	-
NC_002505.1	1387176	1387296	V_cholerae_RAND_36	121	-
NC_002505.1	1402024	1402170	V_cholerae_RAND_37	147	-
NC_002505.1	1402311	1402446	V_cholerae_RAND_38	136	+
NC_002505.1	1402706	1402828	V_cholerae_RAND_39	123	+
NC_002505.1	1405429	1405546	V_cholerae_RAND_40	118	-
NC_002505.1	1423044	1423333	V_cholerae_RAND_41	290	-
NC_002505.1	1423258	1423378	V_cholerae_RAND_42	121	+
NC_002505.1	1428787	1428956	V_cholerae_RAND_43	170	-
NC_002505.1	1429316	1429333	V_cholerae_RAND_44	18	-
NC_002505.1	1440422	1440441	V_cholerae_RAND_45	20	+
NC_002505.1	1442031	1442281	V_cholerae_RAND_46	251	-
NC_002505.1	1442968	1443077	V_cholerae_RAND_47	110	-
NC_002505.1	1459331	1459349	V_cholerae_RAND_48	19	+
NC_002505.1	146447	146630	V_cholerae_RAND_49	184	+
NC_002505.1	1499215	1499337	V_cholerae_RAND_50	123	+
NC_002505.1	1503387	1503525	V_cholerae_RAND_51	139	+
NC_002505.1	1511785	1511931	V_cholerae_RAND_52	147	-
NC_002505.1	1514500	1514604	V_cholerae_RAND_53	105	+
NC_002505.1	1522151	1522282	V_cholerae_RAND_54	132	+
NC_002505.1	1524588	1524697	V_cholerae_RAND_55	110	+
NC_002505.1	1532933	1532998	V_cholerae_RAND_56	66	+
NC_002505.1	154527	154653	V_cholerae_RAND_57	127	+
NC_002505.1	1557470	1557720	V_cholerae_RAND_58	251	-
NC_002505.1	1561055	1561195	V_cholerae_RAND_59	141	+
NC_002505.1	156764	156834	V_cholerae_RAND_60	71	+
NC_002505.1	157451	157820	V_cholerae_RAND_61	370	-
NC_002505.1	1600161	1600226	V_cholerae_RAND_62	66	+
NC_002505.1	1625494	1625515	V_cholerae_RAND_63	22	-
NC_002505.1	1642774	1643063	V_cholerae_RAND_64	290	-
NC_002505.1	1645051	1645152	V_cholerae_RAND_65	102	-
NC_002505.1	1652877	1652992	V_cholerae_RAND_66	116	+
NC_002505.1	1655170	1655185	V_cholerae_RAND_67	16	-
NC_002505.1	1655642	1655780	V_cholerae_RAND_68	139	+
NC_002505.1	1659272	1659364	V_cholerae_RAND_69	93	-
NC_002505.1	1667692	1667862	V_cholerae_RAND_70	171	+
NC_002505.1	1675280	1675411	V_cholerae_RAND_71	132	+
NC_002505.1	1682212	1682311	V_cholerae_RAND_72	100	+
NC_002505.1	1685415	1685784	V_cholerae_RAND_73	370	-
NC_002505.1	1688882	1689109	V_cholerae_RAND_74	228	-
NC_002505.1	1693416	1693548	V_cholerae_RAND_75	133	-
NC_002505.1	1706292	1706384	V_cholerae_RAND_76	93	+
NC_002505.1	1719097	1719116	V_cholerae_RAND_77	20	+
NC_002505.1	1723440	1723531	V_cholerae_RAND_78	92	-
NC_002505.1	1735526	1735652	V_cholerae_RAND_79	127	+
NC_002505.1	1738686	1738778	V_cholerae_RAND_80	93	-
NC_002505.1	1763234	1763373	V_cholerae_RAND_81	140	+
NC_002505.1	1767513	1767878	V_cholerae_RAND_82	366	-
NC_002505.1	1774466	1774583	V_cholerae_RAND_83	118	-
NC_002505.1	1779244	1779258	V_cholerae_RAND_84	15	+
NC_002505.1	1781898	1782017	V_cholerae_RAND_85	120	+
NC_002505.1	1786222	1786316	V_cholerae_RAND_86	95	+
NC_002505.1	1796867	1796987	V_cholerae_RAND_87	121	-
NC_002505.1	1799735	1799761	V_cholerae_RAND_88	27	+
NC_002505.1	1800694	1800709	V_cholerae_RAND_89	16	+
NC_002505.1	1808601	1808702	V_cholerae_RAND_90	102	-
NC_002505.1	1816240	1816446	V_cholerae_RAND_91	207	-
NC_002505.1	1818100	1818192	V_cholerae_RAND_92	93	-
NC_002505.1	184946	185071	V_cholerae_RAND_93	126	-
NC_002505.1	1854894	1855022	V_cholerae_RAND_94	129	+
NC_002505.1	1862022	1862116	V_cholerae_RAND_95	95	+
NC_002505.1	1864139	1864274	V_cholerae_RAND_96	136	+
NC_002505.1	186492	186649	V_cholerae_RAND_97	158	+
NC_002505.1	1878580	1878601	V_cholerae_RAND_98	22	+
NC_002505.1	1879064	1879163	V_cholerae_RAND_99	100	+
NC_002505.1	1891346	1891471	V_cholerae_RAND_100	126	-
NC_002505.1	1902155	1902283	V_cholerae_RAND_101	129	+
NC_002505.1	1926784	1927149	V_cholerae_RAND_102	366	-
NC_002505.1	1930260	1930392	V_cholerae_RAND_103	133	+
NC_002505.1	1933334	1933462	V_cholerae_RAND_104	129	+
NC_002505.1	1937822	1937916	V_cholerae_RAND_105	95	+
NC_002505.1	194686	194709	V_cholerae_RAND_106	24	+
NC_002505.1	1951389	1951595	V_cholerae_RAND_107	207	-
NC_002505.1	1963335	1963475	V_cholerae_RAND_108	141	+
NC_002505.1	1972151	1972252	V_cholerae_RAND_109	102	-
NC_002505.1	1977995	1978152	V_cholerae_RAND_110	158	+
NC_002505.1	1982244	1982339	V_cholerae_RAND_111	96	-
NC_002505.1	198433	198532	V_cholerae_RAND_112	100	+
NC_002505.1	1996621	1996728	V_cholerae_RAND_113	108	+
NC_002505.1	2003167	2003279	V_cholerae_RAND_114	113	-
NC_002505.1	200439	200580	V_cholerae_RAND_115	142	+
NC_002505.1	2009819	2009980	V_cholerae_RAND_116	162	-
NC_002505.1	2028578	2028673	V_cholerae_RAND_117	96	-
NC_002505.1	2032632	2032768	V_cholerae_RAND_118	137	-
NC_002505.1	2033311	2033452	V_cholerae_RAND_119	142	+
NC_002505.1	2040062	2040086	V_cholerae_RAND_120	25	+
NC_002505.1	2051066	2051198	V_cholerae_RAND_121	133	-
NC_002505.1	2066064	2066159	V_cholerae_RAND_122	96	+
NC_002505.1	2074265	2074381	V_cholerae_RAND_123	117	+
NC_002505.1	2080119	2080157	V_cholerae_RAND_124	39	+
NC_002505.1	208316	208334	V_cholerae_RAND_125	19	+
NC_002505.1	2084231	2084247	V_cholerae_RAND_126	17	+
NC_002505.1	2095065	2095374	V_cholerae_RAND_127	310	-
NC_002505.1	2096022	2096037	V_cholerae_RAND_128	16	+
NC_002505.1	2103763	2103778	V_cholerae_RAND_129	16	+
NC_002505.1	2142472	2142633	V_cholerae_RAND_130	162	-
NC_002505.1	2146918	2147046	V_cholerae_RAND_131	129	+
NC_002505.1	2164210	2164341	V_cholerae_RAND_132	132	+
NC_002505.1	2175282	2175404	V_cholerae_RAND_133	123	+
NC_002505.1	2186620	2186753	V_cholerae_RAND_134	134	+
NC_002505.1	2202027	2202135	V_cholerae_RAND_135	109	-
NC_002505.1	2218231	2218331	V_cholerae_RAND_136	101	+
NC_002505.1	2218749	2218890	V_cholerae_RAND_137	142	+
NC_002505.1	2219906	2220170	V_cholerae_RAND_138	265	-
NC_002505.1	2231451	2231584	V_cholerae_RAND_139	134	+
NC_002505.1	2254496	2254519	V_cholerae_RAND_140	24	+
NC_002505.1	2263578	2263709	V_cholerae_RAND_141	132	+
NC_002505.1	2271127	2271264	V_cholerae_RAND_142	138	-
NC_002505.1	2275125	2275286	V_cholerae_RAND_143	162	-
NC_002505.1	2276282	2276415	V_cholerae_RAND_144	134	+
NC_002505.1	2281838	2281953	V_cholerae_RAND_145	116	+
NC_002505.1	2293051	2293075	V_cholerae_RAND_146	25	+
NC_002505.1	2301309	2301328	V_cholerae_RAND_147	20	+
NC_002505.1	2315170	2315187	V_cholerae_RAND_148	18	-
NC_002505.1	2315609	2315624	V_cholerae_RAND_149	16	-
NC_002505.1	231956	232088	V_cholerae_RAND_150	133	+
NC_002505.1	2341831	2342076	V_cholerae_RAND_151	246	+
NC_002505.1	2348287	2348411	V_cholerae_RAND_152	125	+
NC_002505.1	2349229	2349267	V_cholerae_RAND_153	39	+
NC_002505.1	2352072	2352268	V_cholerae_RAND_154	197	-
NC_002505.1	2355326	2355433	V_cholerae_RAND_155	108	+
NC_002505.1	2365615	2365755	V_cholerae_RAND_156	141	+
NC_002505.1	2368843	2368980	V_cholerae_RAND_157	138	-
NC_002505.1	2373780	2373801	V_cholerae_RAND_158	22	-
NC_002505.1	2377682	2377798	V_cholerae_RAND_159	117	-
NC_002505.1	2391487	2391580	V_cholerae_RAND_160	94	+
NC_002505.1	2408716	2408848	V_cholerae_RAND_161	133	-
NC_002505.1	242587	242711	V_cholerae_RAND_162	125	+
NC_002505.1	2427076	2427204	V_cholerae_RAND_163	129	+
NC_002505.1	2443495	2443603	V_cholerae_RAND_164	109	-
NC_002505.1	2445149	2445345	V_cholerae_RAND_165	197	-
NC_002505.1	2469282	2469509	V_cholerae_RAND_166	228	-
NC_002505.1	2474478	2474570	V_cholerae_RAND_167	93	+
NC_002505.1	2486160	2486251	V_cholerae_RAND_168	92	-
NC_002505.1	252230	252599	V_cholerae_RAND_169	370	-
NC_002505.1	2523441	2523458	V_cholerae_RAND_170	18	-
NC_002505.1	2524103	2524228	V_cholerae_RAND_171	126	-
NC_002505.1	2538226	2538422	V_cholerae_RAND_172	197	-
NC_002505.1	2540067	2540209	V_cholerae_RAND_173	143	+
NC_002505.1	2541127	2541365	V_cholerae_RAND_174	239	-
NC_002505.1	254420	254445	V_cholerae_RAND_175	26	+
NC_002505.1	2544978	2544994	V_cholerae_RAND_176	17	+
NC_002505.1	2548205	2548377	V_cholerae_RAND_177	173	-
NC_002505.1	2548218	2548318	V_cholerae_RAND_178	101	+
NC_002505.1	2555328	2555343	V_cholerae_RAND_179	16	+
NC_002505.1	2562462	2562631	V_cholerae_RAND_180	170	-
NC_002505.1	2564946	2565039	V_cholerae_RAND_181	94	+
NC_002505.1	2569072	2569090	V_cholerae_RAND_182	19	+
NC_002505.1	257385	257404	V_cholerae_RAND_183	20	+
NC_002505.1	2576389	2576517	V_cholerae_RAND_184	129	+
NC_002505.1	2580513	2580652	V_cholerae_RAND_185	140	+
NC_002505.1	2591126	2591296	V_cholerae_RAND_186	171	+
NC_002505.1	2601199	2601354	V_cholerae_RAND_187	156	-
NC_002505.1	2605639	2605808	V_cholerae_RAND_188	170	-
NC_002505.1	2609011	2609253	V_cholerae_RAND_189	243	+
NC_002505.1	2612168	2612314	V_cholerae_RAND_190	147	-
NC_002505.1	2614431	2614530	V_cholerae_RAND_191	100	+
NC_002505.1	2618339	2618377	V_cholerae_RAND_192	39	+
NC_002505.1	2623577	2623714	V_cholerae_RAND_193	138	-
NC_002505.1	2635843	2635864	V_cholerae_RAND_194	22	-
NC_002505.1	2637402	2637472	V_cholerae_RAND_195	71	+
NC_002505.1	2642516	2642530	V_cholerae_RAND_196	15	+
NC_002505.1	2643439	2643567	V_cholerae_RAND_197	129	+
NC_002505.1	2645296	2645433	V_cholerae_RAND_198	138	-
NC_002505.1	2652203	2652307	V_cholerae_RAND_199	105	+
NC_002505.1	2653140	2653271	V_cholerae_RAND_200	132	+
NC_002505.1	2655080	2655318	V_cholerae_RAND_201	239	-
NC_002505.1	2661190	2661211	V_cholerae_RAND_202	22	+
NC_002505.1	2672549	2672669	V_cholerae_RAND_203	121	+
NC_002505.1	2681105	2681120	V_cholerae_RAND_204	16	-
NC_002505.1	2704669	2704804	V_cholerae_RAND_205	136	+
NC_002505.1	2706887	2707132	V_cholerae_RAND_206	246	+
NC_002505.1	2725534	2725629	V_cholerae_RAND_207	96	-
NC_002505.1	2738405	2738498	V_cholerae_RAND_208	94	+
NC_002505.1	2745211	2745328	V_cholerae_RAND_209	118	-
NC_002505.1	2751481	2751882	V_cholerae_RAND_210	402	-
NC_002505.1	2770842	2771076	V_cholerae_RAND_211	235	+
NC_002505.1	2771557	2771712	V_cholerae_RAND_212	156	-
NC_002505.1	2773314	2773450	V_cholerae_RAND_213	137	-
NC_002505.1	2779047	2779156	V_cholerae_RAND_214	110	-
NC_002505.1	2793178	2793199	V_cholerae_RAND_215	22	+
NC_002505.1	2795810	2795834	V_cholerae_RAND_216	25	+
NC_002505.1	2800165	2800192	V_cholerae_RAND_217	28	+
NC_002505.1	283070	283242	V_cholerae_RAND_218	173	-
NC_002505.1	2837750	2837932	V_cholerae_RAND_219	183	-
NC_002505.1	2838551	2838733	V_cholerae_RAND_220	183	-
NC_002505.1	2839352	2839534	V_cholerae_RAND_221	183	-
NC_002505.1	2840115	2840235	V_cholerae_RAND_222	121	+
NC_002505.1	2840270	2840291	V_cholerae_RAND_223	22	-
NC_002505.1	2842497	2842761	V_cholerae_RAND_224	265	-
NC_002505.1	2855166	2855180	V_cholerae_RAND_225	15	+
NC_002505.1	2863506	2863523	V_cholerae_RAND_226	18	-
NC_002505.1	2864845	2865154	V_cholerae_RAND_227	310	-
NC_002505.1	2866668	2866695	V_cholerae_RAND_228	28	-
NC_002505.1	2885298	2885699	V_cholerae_RAND_229	402	-
NC_002505.1	288533	288760	V_cholerae_RAND_230	228	-
NC_002505.1	2903602	2903721	V_cholerae_RAND_231	120	+
NC_002505.1	2935225	2935353	V_cholerae_RAND_232	129	+
NC_002505.1	2939762	2939777	V_cholerae_RAND_233	16	-
NC_002505.1	2941915	2942070	V_cholerae_RAND_234	156	-
NC_002505.1	2950548	2950565	V_cholerae_RAND_235	18	-
NC_002505.1	307137	307538	V_cholerae_RAND_236	402	-
NC_002505.1	309292	309408	V_cholerae_RAND_237	117	+
NC_002505.1	310098	310189	V_cholerae_RAND_238	92	-
NC_002505.1	313506	313615	V_cholerae_RAND_239	110	+
NC_002505.1	318326	318343	V_cholerae_RAND_240	18	-
NC_002505.1	328462	328634	V_cholerae_RAND_241	173	-
NC_002505.1	331175	331300	V_cholerae_RAND_242	126	-
NC_002505.1	341573	341695	V_cholerae_RAND_243	123	+
NC_002505.1	344487	344737	V_cholerae_RAND_244	251	-
NC_002505.1	355376	355502	V_cholerae_RAND_245	127	+
NC_002505.1	36515	36631	V_cholerae_RAND_246	117	+
NC_002505.1	366574	366939	V_cholerae_RAND_247	366	-
NC_002505.1	373294	373409	V_cholerae_RAND_248	116	+
NC_002505.1	374436	374544	V_cholerae_RAND_249	109	-
NC_002505.1	397220	397342	V_cholerae_RAND_250	123	+
NC_002505.1	408437	408544	V_cholerae_RAND_251	108	-
NC_002505.1	412290	412421	V_cholerae_RAND_252	132	+
NC_002505.1	424251	424389	V_cholerae_RAND_253	139	+
NC_002505.1	445403	445426	V_cholerae_RAND_254	24	+
NC_002505.1	44576	44592	V_cholerae_RAND_255	17	+
NC_002505.1	458506	458744	V_cholerae_RAND_256	239	-
NC_002505.1	467230	467350	V_cholerae_RAND_257	121	+
NC_002505.1	473349	473519	V_cholerae_RAND_258	171	+
NC_002505.1	477404	477529	V_cholerae_RAND_259	126	-
NC_002505.1	477981	478181	V_cholerae_RAND_260	201	+
NC_002505.1	521150	521392	V_cholerae_RAND_261	243	+
NC_002505.1	531780	531917	V_cholerae_RAND_262	138	-
NC_002505.1	53485	53500	V_cholerae_RAND_263	16	+
NC_002505.1	546556	546729	V_cholerae_RAND_264	174	+
NC_002505.1	549221	549246	V_cholerae_RAND_265	26	+
NC_002505.1	552847	552983	V_cholerae_RAND_266	137	-
NC_002505.1	575081	575264	V_cholerae_RAND_267	184	+
NC_002505.1	585173	585199	V_cholerae_RAND_268	27	+
NC_002505.1	585632	585866	V_cholerae_RAND_269	235	+
NC_002505.1	600870	600977	V_cholerae_RAND_270	108	-
NC_002505.1	615640	615756	V_cholerae_RAND_271	117	-
NC_002505.1	625288	625429	V_cholerae_RAND_272	142	+
NC_002505.1	635635	635652	V_cholerae_RAND_273	18	-
NC_002505.1	637275	637345	V_cholerae_RAND_274	71	+
NC_002505.1	640339	640480	V_cholerae_RAND_275	142	+
NC_002505.1	651389	651589	V_cholerae_RAND_276	201	+
NC_002505.1	656417	656434	V_cholerae_RAND_277	18	-
NC_002505.1	66393	66566	V_cholerae_RAND_278	174	+
NC_002505.1	667310	667325	V_cholerae_RAND_279	16	-
NC_002505.1	667415	667547	V_cholerae_RAND_280	133	+
NC_002505.1	674624	674641	V_cholerae_RAND_281	18	-
NC_002505.1	674663	674972	V_cholerae_RAND_282	310	-
NC_002505.1	703289	703401	V_cholerae_RAND_283	113	-
NC_002505.1	709227	709244	V_cholerae_RAND_284	18	-
NC_002505.1	711541	711558	V_cholerae_RAND_285	18	-
NC_002505.1	725316	725580	V_cholerae_RAND_286	265	-
NC_002505.1	743816	744058	V_cholerae_RAND_287	243	+
NC_002505.1	746853	746995	V_cholerae_RAND_288	143	+
NC_002505.1	757511	757620	V_cholerae_RAND_289	110	-
NC_002505.1	778326	778353	V_cholerae_RAND_290	28	+
NC_002505.1	77929	78135	V_cholerae_RAND_291	207	-
NC_002505.1	792904	792999	V_cholerae_RAND_292	96	+
NC_002505.1	808349	808506	V_cholerae_RAND_293	158	+
NC_002505.1	81154	81282	V_cholerae_RAND_294	129	+
NC_002505.1	824797	824997	V_cholerae_RAND_295	201	+
NC_002505.1	828329	828428	V_cholerae_RAND_296	100	+
NC_002505.1	83548	83569	V_cholerae_RAND_297	22	-
NC_002505.1	842216	842340	V_cholerae_RAND_298	125	+
NC_002505.1	844022	844047	V_cholerae_RAND_299	26	+
NC_002505.1	863801	863856	V_cholerae_RAND_300	56	+
NC_002505.1	866626	866733	V_cholerae_RAND_301	108	-
NC_002505.1	867143	867169	V_cholerae_RAND_302	27	+
NC_002505.1	870103	870120	V_cholerae_RAND_303	18	-
NC_002505.1	877208	877229	V_cholerae_RAND_304	22	-
NC_002505.1	89315	89435	V_cholerae_RAND_305	121	+
NC_002505.1	902650	902750	V_cholerae_RAND_306	101	+
NC_002505.1	919047	919156	V_cholerae_RAND_307	110	+
NC_002505.1	919130	919157	V_cholerae_RAND_308	28	-
NC_002505.1	936410	936465	V_cholerae_RAND_309	56	+
NC_002505.1	938106	938198	V_cholerae_RAND_310	93	+
NC_002505.1	945955	946094	V_cholerae_RAND_311	140	+
NC_002505.1	94993	95128	V_cholerae_RAND_312	136	+
NC_002505.1	952944	952961	V_cholerae_RAND_313	18	-
NC_002505.1	9572	9691	V_cholerae_RAND_314	120	+
NC_002505.1	96305	96320	V_cholerae_RAND_315	16	+
NC_002505.1	97104	97241	V_cholerae_RAND_316	138	-
NC_002505.1	979566	979701	V_cholerae_RAND_317	136	+
NC_002506.1	1010523	1010693	V_cholerae_RAND_318	171	+
NC_002506.1	1037774	1037878	V_cholerae_RAND_319	105	+
NC_002506.1	1040987	1041097	V_cholerae_RAND_320	111	+
NC_002506.1	1054963	1054979	V_cholerae_RAND_321	17	+
NC_002506.1	1065461	1065631	V_cholerae_RAND_322	171	-
NC_002506.1	136113	136220	V_cholerae_RAND_323	108	-
NC_002506.1	148424	148440	V_cholerae_RAND_324	17	+
NC_002506.1	178923	179029	V_cholerae_RAND_325	107	+
NC_002506.1	186210	186226	V_cholerae_RAND_326	17	+
NC_002506.1	189954	190055	V_cholerae_RAND_327	102	+
NC_002506.1	194602	194724	V_cholerae_RAND_328	123	-
NC_002506.1	195421	195531	V_cholerae_RAND_329	111	+
NC_002506.1	201945	202067	V_cholerae_RAND_330	123	+
NC_002506.1	235490	235594	V_cholerae_RAND_331	105	+
NC_002506.1	235719	235915	V_cholerae_RAND_332	197	+
NC_002506.1	276294	276500	V_cholerae_RAND_333	207	-
NC_002506.1	277559	277674	V_cholerae_RAND_334	116	-
NC_002506.1	28021	28038	V_cholerae_RAND_335	18	+
NC_002506.1	281256	281383	V_cholerae_RAND_336	128	+
NC_002506.1	294089	294195	V_cholerae_RAND_337	107	-
NC_002506.1	315065	315175	V_cholerae_RAND_338	111	+
NC_002506.1	318839	318856	V_cholerae_RAND_339	18	+
NC_002506.1	320835	320938	V_cholerae_RAND_340	104	-
NC_002506.1	33088	33258	V_cholerae_RAND_341	171	-
NC_002506.1	336243	336346	V_cholerae_RAND_342	104	-
NC_002506.1	337450	337467	V_cholerae_RAND_343	18	+
NC_002506.1	343839	343949	V_cholerae_RAND_344	111	+
NC_002506.1	348966	348982	V_cholerae_RAND_345	17	+
NC_002506.1	349249	349409	V_cholerae_RAND_346	161	-
NC_002506.1	351651	351754	V_cholerae_RAND_347	104	-
NC_002506.1	356061	356078	V_cholerae_RAND_348	18	+
NC_002506.1	371850	372010	V_cholerae_RAND_349	161	-
NC_002506.1	394611	394733	V_cholerae_RAND_350	123	+
NC_002506.1	396789	397037	V_cholerae_RAND_351	249	-
NC_002506.1	414938	415186	V_cholerae_RAND_352	249	-
NC_002506.1	423047	423064	V_cholerae_RAND_353	18	+
NC_002506.1	430394	430408	V_cholerae_RAND_354	15	+
NC_002506.1	452972	453043	V_cholerae_RAND_355	72	+
NC_002506.1	456051	456154	V_cholerae_RAND_356	104	+
NC_002506.1	472111	472125	V_cholerae_RAND_357	15	+
NC_002506.1	472396	472502	V_cholerae_RAND_358	107	-
NC_002506.1	479927	480049	V_cholerae_RAND_359	123	+
NC_002506.1	493540	493641	V_cholerae_RAND_360	102	+
NC_002506.1	52912	53040	V_cholerae_RAND_361	129	+
NC_002506.1	529266	529373	V_cholerae_RAND_362	108	+
NC_002506.1	529461	529583	V_cholerae_RAND_363	123	-
NC_002506.1	532532	532564	V_cholerae_RAND_364	33	+
NC_002506.1	533464	533660	V_cholerae_RAND_365	197	+
NC_002506.1	554926	555041	V_cholerae_RAND_366	116	-
NC_002506.1	556938	557045	V_cholerae_RAND_367	108	-
NC_002506.1	568760	568882	V_cholerae_RAND_368	123	-
NC_002506.1	579780	579812	V_cholerae_RAND_369	33	+
NC_002506.1	622569	622585	V_cholerae_RAND_370	17	+
NC_002506.1	622986	623208	V_cholerae_RAND_371	223	-
NC_002506.1	636632	636736	V_cholerae_RAND_372	105	+
NC_002506.1	650703	650809	V_cholerae_RAND_373	107	-
NC_002506.1	656359	656439	V_cholerae_RAND_374	81	+
NC_002506.1	658486	658613	V_cholerae_RAND_375	128	+
NC_002506.1	669830	669937	V_cholerae_RAND_376	108	+
NC_002506.1	672418	672545	V_cholerae_RAND_377	128	+
NC_002506.1	673281	673352	V_cholerae_RAND_378	72	+
NC_002506.1	689109	689331	V_cholerae_RAND_379	223	-
NC_002506.1	689946	690106	V_cholerae_RAND_380	161	-
NC_002506.1	691833	691913	V_cholerae_RAND_381	81	+
NC_002506.1	702754	702857	V_cholerae_RAND_382	104	+
NC_002506.1	705310	705327	V_cholerae_RAND_383	18	+
NC_002506.1	707948	708057	V_cholerae_RAND_384	110	+
NC_002506.1	725195	725365	V_cholerae_RAND_385	171	+
NC_002506.1	73030	73200	V_cholerae_RAND_386	171	-
NC_002506.1	752074	752183	V_cholerae_RAND_387	110	+
NC_002506.1	755232	755454	V_cholerae_RAND_388	223	-
NC_002506.1	762657	762863	V_cholerae_RAND_389	207	-
NC_002506.1	76569	76739	V_cholerae_RAND_390	171	+
NC_002506.1	796200	796309	V_cholerae_RAND_391	110	+
NC_002506.1	810394	810501	V_cholerae_RAND_392	108	+
NC_002506.1	824159	824287	V_cholerae_RAND_393	129	+
NC_002506.1	832293	832408	V_cholerae_RAND_394	116	-
NC_002506.1	855555	855665	V_cholerae_RAND_395	111	+
NC_002506.1	855745	855825	V_cholerae_RAND_396	81	+
NC_002506.1	859675	859785	V_cholerae_RAND_397	111	+
NC_002506.1	88109	88210	V_cholerae_RAND_398	102	+
NC_002506.1	882683	882790	V_cholerae_RAND_399	108	-
NC_002506.1	885722	885928	V_cholerae_RAND_400	207	-
NC_002506.1	893590	893661	V_cholerae_RAND_401	72	+
NC_002506.1	899192	899208	V_cholerae_RAND_402	17	+
NC_002506.1	920749	920945	V_cholerae_RAND_403	197	+
NC_002506.1	93268	93374	V_cholerae_RAND_404	107	+
NC_002506.1	933911	934014	V_cholerae_RAND_405	104	+
NC_002506.1	942021	942269	V_cholerae_RAND_406	249	-
NC_002506.1	96744	96758	V_cholerae_RAND_407	15	+
NC_002506.1	973595	973701	V_cholerae_RAND_408	107	+
NC_002506.1	974693	974821	V_cholerae_RAND_409	129	+
NC_002506.1	990326	990358	V_cholerae_RAND_410	33	+
