# Supplementary material for: Prioritizing bona fide bacterial small RNAs with machine learning classifiers
Source: PeerJ. 2019 Jan 24;7:e6304. doi: 10.7717/peerj.6304 (PMC6348098; doi:10.7717/peerj.6304)
Supplement: File S1 [file peerj-07-6304-s002.gz › Code_Data/BED_files/Lu's Data/V_cholerae_sRNAs.bed]

NC_002505.1	102554	102619	s102554	66	+
NC_002505.1	106068	106183	s106068	116	+
NC_002505.1	196515	196824	s196515	310	-
NC_002505.1	340137	340192	s340137	56	+
NC_002505.1	914292	914657	s914292	366	-
NC_002505.1	954716	954922	s954716	207	-
NC_002505.1	1089964	1090059	s1089964	96	-
NC_002505.1	1135446	1135545	s1135446	100	+
NC_002505.1	1617155	1617248	s1617155	94	+
NC_002505.1	1878684	1878823	s1878684	140	+
NC_002505.1	2416137	2416229	s2416137	93	-
NC_002505.1	2549443	2549513	s2549443	71	+
NC_002505.1	2580716	2581117	s2580716	402	-
NC_002505.1	2658209	2658392	s2658209	184	+
NC_002506.1	48448	48555	s48448	108	+
NC_002506.1	772257	772366	s772257	110	+
NC_002506.1	783777	784025	s783777	249	-
NC_002506.1	908201	908307	s908201	107	-
NC_002505.1	16673	16801	s16673	129	+
NC_002505.1	29783	29908	s29783	126	-
NC_002505.1	102456	102597	s102456	142	+
NC_002505.1	108111	108138	s108111	28	+
NC_002505.1	134398	134499	s134398	102	-
NC_002505.1	136788	136803	s136788	16	+
NC_002505.1	140898	140917	s140898	20	+
NC_002505.1	145135	145335	s145135	201	+
NC_002505.1	156176	156200	s156176	25	+
NC_002505.1	177132	177268	s177132	137	-
NC_002505.1	178633	178806	s178633	174	+
NC_002505.1	196520	196636	s196520	117	-
NC_002505.1	196642	196931	s196642	290	-
NC_002505.1	261016	261144	s261016	129	+
NC_002505.1	318129	318246	s318129	118	-
NC_002505.1	329443	329459	s329443	17	+
NC_002505.1	361835	361853	s361835	19	+
NC_002505.1	363007	363147	s363007	141	+
NC_002505.1	389691	389795	s389691	105	+
NC_002505.1	395625	395741	s395625	117	+
NC_002505.1	414254	414436	s414254	183	-
NC_002505.1	420584	420601	s420584	18	-
NC_002505.1	466290	466316	s466290	27	+
NC_002505.1	575815	575834	s575815	20	+
NC_002505.1	582004	582025	s582004	22	+
NC_002505.1	612524	612615	s612524	92	-
NC_002505.1	612644	612753	s612644	110	-
NC_002505.1	657367	657499	s657367	133	+
NC_002505.1	689916	689930	s689916	15	+
NC_002505.1	690025	690195	s690025	171	+
NC_002505.1	714013	714120	s714013	108	+
NC_002505.1	787324	787341	s787324	18	-
NC_002505.1	865106	865205	s865106	100	+
NC_002505.1	874545	874680	s874545	136	+
NC_002505.1	914256	914283	s914256	28	-
NC_002505.1	914291	914660	s914291	370	-
NC_002505.1	943724	943844	s943724	121	+
NC_002505.1	943855	943979	s943855	125	+
NC_002505.1	1037756	1037856	s1037756	101	+
NC_002505.1	1087102	1087117	s1087102	16	-
NC_002505.1	1135413	1135583	s1135413	171	+
NC_002505.1	1169151	1169166	s1169151	16	+
NC_002505.1	1198913	1199155	s1198913	243	+
NC_002505.1	1201037	1201172	s1201037	136	+
NC_002505.1	1220260	1220277	s1220260	18	-
NC_002505.1	1374779	1375013	s1374779	235	+
NC_002505.1	1379312	1379443	s1379312	132	+
NC_002505.1	1520426	1520653	s1520426	228	-
NC_002505.1	1566520	1566648	s1566520	129	+
NC_002505.1	1566691	1566860	s1566691	170	-
NC_002505.1	1578674	1578815	s1578674	142	+
NC_002505.1	1578734	1578930	s1578734	197	-
NC_002505.1	1650710	1650804	s1650710	95	+
NC_002505.1	1735444	1735605	s1735444	162	-
NC_002505.1	1739869	1739981	s1739869	113	-
NC_002505.1	1745077	1745240	s1745077	164	-
NC_002505.1	1749009	1749146	s1749009	138	-
NC_002505.1	1749634	1749754	s1749634	121	-
NC_002505.1	1786714	1786871	s1786714	158	+
NC_002505.1	1895667	1895691	s1895667	25	+
NC_002505.1	1895781	1895819	s1895781	39	+
NC_002505.1	2006804	2006827	s2006804	24	+
NC_002505.1	2047867	2047959	s2047867	93	+
NC_002505.1	2049378	2049509	s2049378	132	+
NC_002505.1	2112928	2113061	s2112928	134	+
NC_002505.1	2181116	2181361	s2181116	246	+
NC_002505.1	2203123	2203148	s2203123	26	+
NC_002505.1	2236607	2236702	s2236607	96	+
NC_002505.1	2266016	2266266	s2266016	251	-
NC_002505.1	2266892	2266909	s2266892	18	-
NC_002505.1	2320640	2320765	s2320640	126	-
NC_002505.1	2320644	2320766	s2320644	123	+
NC_002505.1	2488988	2489160	s2488988	173	-
NC_002505.1	2489207	2489315	s2489207	109	-
NC_002505.1	2489351	2489488	s2489351	138	-
NC_002505.1	2522349	2522370	s2522349	22	-
NC_002505.1	2522397	2522504	s2522397	108	-
NC_002505.1	2524291	2524433	s2524291	143	+
NC_002505.1	2549442	2549562	s2549442	121	+
NC_002505.1	2580673	2580805	s2580673	133	-
NC_002505.1	2595803	2595949	s2595803	147	-
NC_002505.1	2613095	2613359	s2613095	265	-
NC_002505.1	2647019	2647036	s2647019	18	-
NC_002505.1	2653879	2654005	s2653879	127	+
NC_002505.1	2669966	2670104	s2669966	139	+
NC_002505.1	2683310	2683325	s2683310	16	-
NC_002505.1	2764814	2765052	s2764814	239	-
NC_002505.1	2812141	2812162	s2812141	22	-
NC_002505.1	2821302	2821421	s2821302	120	+
NC_002505.1	2847604	2847759	s2847604	156	-
NC_002505.1	2871789	2871911	s2871789	123	+
NC_002505.1	2885449	2885558	s2885449	110	+
NC_002506.1	3213	3284	s3213	72	+
NC_002506.1	12123	12233	s12123	111	+
NC_002506.1	48450	48554	s48450	105	+
NC_002506.1	213121	213138	s213121	18	+
NC_002506.1	232116	232338	s232116	223	-
NC_002506.1	297666	297826	s297666	161	-
NC_002506.1	299536	299658	s299536	123	+
NC_002506.1	300143	300253	s300143	111	+
NC_002506.1	319007	319024	s319007	18	+
NC_002506.1	321218	321234	s321218	17	+
NC_002506.1	330971	331074	s330971	104	+
NC_002506.1	369131	369211	s369131	81	+
NC_002506.1	449220	449323	s449220	104	-
NC_002506.1	461186	461287	s461186	102	+
NC_002506.1	483909	484036	s483909	128	+
NC_002506.1	556888	557058	s556888	171	+
NC_002506.1	690613	690728	s690613	116	-
NC_002506.1	772258	772364	s772258	107	+
NC_002506.1	783922	784128	s783922	207	-
NC_002506.1	850032	850048	s850032	17	+
NC_002506.1	897527	897723	s897527	197	+
NC_002506.1	940528	940560	s940528	33	+
NC_002506.1	980088	980216	s980088	129	+
NC_002506.1	994832	994846	s994832	15	+
NC_002506.1	1011455	1011577	s1011455	123	-
NC_002506.1	1025915	1026022	s1025915	108	-
NC_002506.1	1026569	1026739	s1026569	171	-
