# Supplementary material for: Prioritizing bona fide bacterial small RNAs with machine learning classifiers
Source: PeerJ. 2019 Jan 24;7:e6304. doi: 10.7717/peerj.6304 (PMC6348098; doi:10.7717/peerj.6304)
Supplement: File S1 [file peerj-07-6304-s002.gz › Code_Data/BED_files/Lu's Data/X_nematophila_RAND.bed]

NC_014228.1	1000360	1000442	X_nematophila_RAND_1	83	+
NC_014228.1	1013090	1013244	X_nematophila_RAND_2	155	-
NC_014228.1	1019483	1019547	X_nematophila_RAND_3	65	-
NC_014228.1	102014	102120	X_nematophila_RAND_4	107	+
NC_014228.1	1024518	1024623	X_nematophila_RAND_5	106	+
NC_014228.1	1052217	1052360	X_nematophila_RAND_6	144	-
NC_014228.1	1055188	1055255	X_nematophila_RAND_7	68	-
NC_014228.1	1059353	1059397	X_nematophila_RAND_8	45	+
NC_014228.1	106306	106397	X_nematophila_RAND_9	92	-
NC_014228.1	1063744	1063819	X_nematophila_RAND_10	76	+
NC_014228.1	1064383	1064490	X_nematophila_RAND_11	108	+
NC_014228.1	1064570	1064661	X_nematophila_RAND_12	92	+
NC_014228.1	1070250	1070579	X_nematophila_RAND_13	330	+
NC_014228.1	1071144	1071242	X_nematophila_RAND_14	99	+
NC_014228.1	1075457	1075573	X_nematophila_RAND_15	117	+
NC_014228.1	1081790	1081878	X_nematophila_RAND_16	89	-
NC_014228.1	1089218	1089281	X_nematophila_RAND_17	64	+
NC_014228.1	1089661	1089713	X_nematophila_RAND_18	53	-
NC_014228.1	1113001	1113090	X_nematophila_RAND_19	90	+
NC_014228.1	1116440	1116514	X_nematophila_RAND_20	75	+
NC_014228.1	1118984	1119095	X_nematophila_RAND_21	112	-
NC_014228.1	1133288	1133376	X_nematophila_RAND_22	89	-
NC_014228.1	1141137	1141247	X_nematophila_RAND_23	111	-
NC_014228.1	1141157	1141233	X_nematophila_RAND_24	77	+
NC_014228.1	1145774	1145815	X_nematophila_RAND_25	42	+
NC_014228.1	1146984	1147102	X_nematophila_RAND_26	119	-
NC_014228.1	1148975	1149030	X_nematophila_RAND_27	56	+
NC_014228.1	1156216	1156316	X_nematophila_RAND_28	101	-
NC_014228.1	1169389	1169498	X_nematophila_RAND_29	110	+
NC_014228.1	11712	11833	X_nematophila_RAND_30	122	+
NC_014228.1	1173312	1173414	X_nematophila_RAND_31	103	+
NC_014228.1	1181440	1181562	X_nematophila_RAND_32	123	+
NC_014228.1	1185969	1186121	X_nematophila_RAND_33	153	-
NC_014228.1	1186856	1186899	X_nematophila_RAND_34	44	-
NC_014228.1	118871	119151	X_nematophila_RAND_35	281	-
NC_014228.1	1195684	1195733	X_nematophila_RAND_36	50	-
NC_014228.1	120375	120503	X_nematophila_RAND_37	129	+
NC_014228.1	1214748	1214787	X_nematophila_RAND_38	40	-
NC_014228.1	1220609	1220820	X_nematophila_RAND_39	212	-
NC_014228.1	1263618	1263693	X_nematophila_RAND_40	76	-
NC_014228.1	1266587	1266637	X_nematophila_RAND_41	51	+
NC_014228.1	1266619	1266705	X_nematophila_RAND_42	87	+
NC_014228.1	127514	127595	X_nematophila_RAND_43	82	-
NC_014228.1	1281966	1282557	X_nematophila_RAND_44	592	-
NC_014228.1	1298073	1298189	X_nematophila_RAND_45	117	-
NC_014228.1	1309503	1309544	X_nematophila_RAND_46	42	+
NC_014228.1	1320853	1320958	X_nematophila_RAND_47	106	+
NC_014228.1	1333059	1333137	X_nematophila_RAND_48	79	+
NC_014228.1	1338280	1338415	X_nematophila_RAND_49	136	-
NC_014228.1	133959	134074	X_nematophila_RAND_50	116	-
NC_014228.1	1340387	1340522	X_nematophila_RAND_51	136	-
NC_014228.1	1346139	1346305	X_nematophila_RAND_52	167	-
NC_014228.1	1349755	1349796	X_nematophila_RAND_53	42	-
NC_014228.1	1355083	1355284	X_nematophila_RAND_54	202	+
NC_014228.1	135773	135830	X_nematophila_RAND_55	58	-
NC_014228.1	1365995	1366034	X_nematophila_RAND_56	40	-
NC_014228.1	1376937	1377035	X_nematophila_RAND_57	99	-
NC_014228.1	1378152	1378286	X_nematophila_RAND_58	135	-
NC_014228.1	1381276	1381412	X_nematophila_RAND_59	137	-
NC_014228.1	1431046	1431228	X_nematophila_RAND_60	183	+
NC_014228.1	1439044	1439100	X_nematophila_RAND_61	57	-
NC_014228.1	144105	144222	X_nematophila_RAND_62	118	+
NC_014228.1	1442613	1442735	X_nematophila_RAND_63	123	-
NC_014228.1	1444658	1444824	X_nematophila_RAND_64	167	-
NC_014228.1	1447407	1447463	X_nematophila_RAND_65	57	+
NC_014228.1	1454054	1454493	X_nematophila_RAND_66	440	-
NC_014228.1	1458880	1458960	X_nematophila_RAND_67	81	-
NC_014228.1	1461405	1461501	X_nematophila_RAND_68	97	-
NC_014228.1	147116	147211	X_nematophila_RAND_69	96	-
NC_014228.1	1473880	1473948	X_nematophila_RAND_70	69	+
NC_014228.1	1487655	1487692	X_nematophila_RAND_71	38	+
NC_014228.1	1490272	1490425	X_nematophila_RAND_72	154	-
NC_014228.1	1493165	1493218	X_nematophila_RAND_73	54	-
NC_014228.1	1497223	1497662	X_nematophila_RAND_74	440	-
NC_014228.1	1507674	1507850	X_nematophila_RAND_75	177	-
NC_014228.1	1509609	1509629	X_nematophila_RAND_76	21	+
NC_014228.1	1536040	1536145	X_nematophila_RAND_77	106	+
NC_014228.1	1537996	1538215	X_nematophila_RAND_78	220	+
NC_014228.1	15405	15510	X_nematophila_RAND_79	106	-
NC_014228.1	154706	154783	X_nematophila_RAND_80	78	-
NC_014228.1	1550794	1550923	X_nematophila_RAND_81	130	+
NC_014228.1	1575213	1575298	X_nematophila_RAND_82	86	+
NC_014228.1	1580191	1580282	X_nematophila_RAND_83	92	+
NC_014228.1	1582880	1582961	X_nematophila_RAND_84	82	-
NC_014228.1	1589228	1589305	X_nematophila_RAND_85	78	+
NC_014228.1	1596105	1596144	X_nematophila_RAND_86	40	-
NC_014228.1	1618425	1618622	X_nematophila_RAND_87	198	-
NC_014228.1	1625528	1625569	X_nematophila_RAND_88	42	+
NC_014228.1	1626040	1626220	X_nematophila_RAND_89	181	+
NC_014228.1	1635404	1635487	X_nematophila_RAND_90	84	-
NC_014228.1	1635774	1635858	X_nematophila_RAND_91	85	+
NC_014228.1	1636936	1637034	X_nematophila_RAND_92	99	-
NC_014228.1	1637201	1637242	X_nematophila_RAND_93	42	+
NC_014228.1	1640247	1640320	X_nematophila_RAND_94	74	-
NC_014228.1	1644376	1644471	X_nematophila_RAND_95	96	-
NC_014228.1	1646838	1646969	X_nematophila_RAND_96	132	-
NC_014228.1	1650894	1651008	X_nematophila_RAND_97	115	-
NC_014228.1	1665370	1665500	X_nematophila_RAND_98	131	-
NC_014228.1	1668392	1668448	X_nematophila_RAND_99	57	+
NC_014228.1	1670607	1670732	X_nematophila_RAND_100	126	+
NC_014228.1	1672430	1672494	X_nematophila_RAND_101	65	-
NC_014228.1	1681229	1681281	X_nematophila_RAND_102	53	-
NC_014228.1	1690656	1690766	X_nematophila_RAND_103	111	-
NC_014228.1	1692454	1692552	X_nematophila_RAND_104	99	+
NC_014228.1	1703497	1703593	X_nematophila_RAND_105	97	-
NC_014228.1	1713851	1713901	X_nematophila_RAND_106	51	+
NC_014228.1	1718674	1718871	X_nematophila_RAND_107	198	+
NC_014228.1	1720307	1720432	X_nematophila_RAND_108	126	+
NC_014228.1	1720317	1720379	X_nematophila_RAND_109	63	+
NC_014228.1	1725186	1725318	X_nematophila_RAND_110	133	-
NC_014228.1	1733081	1733192	X_nematophila_RAND_111	112	-
NC_014228.1	1744475	1744554	X_nematophila_RAND_112	80	+
NC_014228.1	1748196	1748787	X_nematophila_RAND_113	592	-
NC_014228.1	1758001	1758044	X_nematophila_RAND_114	44	-
NC_014228.1	1759555	1759694	X_nematophila_RAND_115	140	+
NC_014228.1	1767907	1768014	X_nematophila_RAND_116	108	+
NC_014228.1	1773072	1773185	X_nematophila_RAND_117	114	-
NC_014228.1	1792700	1792753	X_nematophila_RAND_118	54	-
NC_014228.1	1794836	1794961	X_nematophila_RAND_119	126	+
NC_014228.1	1806969	1807076	X_nematophila_RAND_120	108	+
NC_014228.1	181571	181611	X_nematophila_RAND_121	41	-
NC_014228.1	181764	181871	X_nematophila_RAND_122	108	+
NC_014228.1	1823968	1824091	X_nematophila_RAND_123	124	+
NC_014228.1	1829438	1829500	X_nematophila_RAND_124	63	+
NC_014228.1	1839597	1839695	X_nematophila_RAND_125	99	-
NC_014228.1	1841646	1841691	X_nematophila_RAND_126	46	-
NC_014228.1	1847624	1847696	X_nematophila_RAND_127	73	+
NC_014228.1	1856194	1856310	X_nematophila_RAND_128	117	-
NC_014228.1	1859184	1859309	X_nematophila_RAND_129	126	+
NC_014228.1	1868312	1868488	X_nematophila_RAND_130	177	-
NC_014228.1	1869557	1869600	X_nematophila_RAND_131	44	-
NC_014228.1	1873806	1873932	X_nematophila_RAND_132	127	+
NC_014228.1	1875654	1875793	X_nematophila_RAND_133	140	+
NC_014228.1	1876017	1876069	X_nematophila_RAND_134	53	+
NC_014228.1	188614	188700	X_nematophila_RAND_135	87	-
NC_014228.1	1886783	1886898	X_nematophila_RAND_136	116	-
NC_014228.1	1902219	1902299	X_nematophila_RAND_137	81	-
NC_014228.1	191985	192144	X_nematophila_RAND_138	160	+
NC_014228.1	1919875	1920028	X_nematophila_RAND_139	154	-
NC_014228.1	1921138	1921205	X_nematophila_RAND_140	68	+
NC_014228.1	1926331	1926354	X_nematophila_RAND_141	24	+
NC_014228.1	1928514	1928624	X_nematophila_RAND_142	111	-
NC_014228.1	1942868	1943065	X_nematophila_RAND_143	198	+
NC_014228.1	1944221	1944353	X_nematophila_RAND_144	133	+
NC_014228.1	1945544	1945702	X_nematophila_RAND_145	159	-
NC_014228.1	1954854	1954980	X_nematophila_RAND_146	127	-
NC_014228.1	1957284	1957416	X_nematophila_RAND_147	133	+
NC_014228.1	1970187	1970307	X_nematophila_RAND_148	121	-
NC_014228.1	1972830	1972898	X_nematophila_RAND_149	69	+
NC_014228.1	1977388	1977602	X_nematophila_RAND_150	215	-
NC_014228.1	1979468	1979605	X_nematophila_RAND_151	138	+
NC_014228.1	1981427	1981505	X_nematophila_RAND_152	79	-
NC_014228.1	1983141	1983254	X_nematophila_RAND_153	114	-
NC_014228.1	1986502	1986637	X_nematophila_RAND_154	136	-
NC_014228.1	1992419	1992526	X_nematophila_RAND_155	108	+
NC_014228.1	1994829	1994965	X_nematophila_RAND_156	137	-
NC_014228.1	1995031	1995181	X_nematophila_RAND_157	151	-
NC_014228.1	1999187	1999237	X_nematophila_RAND_158	51	+
NC_014228.1	2007767	2007797	X_nematophila_RAND_159	31	+
NC_014228.1	2014735	2014814	X_nematophila_RAND_160	80	+
NC_014228.1	2036089	2036358	X_nematophila_RAND_161	270	-
NC_014228.1	2046734	2046778	X_nematophila_RAND_162	45	+
NC_014228.1	2048999	2049145	X_nematophila_RAND_163	147	-
NC_014228.1	2052341	2052426	X_nematophila_RAND_164	86	+
NC_014228.1	2060896	2060952	X_nematophila_RAND_165	57	+
NC_014228.1	2061302	2061396	X_nematophila_RAND_166	95	+
NC_014228.1	2065351	2065397	X_nematophila_RAND_167	47	-
NC_014228.1	2069327	2069409	X_nematophila_RAND_168	83	+
NC_014228.1	2108014	2108057	X_nematophila_RAND_169	44	-
NC_014228.1	2114308	2114357	X_nematophila_RAND_170	50	+
NC_014228.1	2117021	2117115	X_nematophila_RAND_171	95	+
NC_014228.1	2128628	2128669	X_nematophila_RAND_172	42	+
NC_014228.1	2147816	2148037	X_nematophila_RAND_173	222	+
NC_014228.1	2150905	2150970	X_nematophila_RAND_174	66	-
NC_014228.1	2154199	2154479	X_nematophila_RAND_175	281	-
NC_014228.1	2162699	2162910	X_nematophila_RAND_176	212	+
NC_014228.1	2165496	2165717	X_nematophila_RAND_177	222	+
NC_014228.1	2173986	2174102	X_nematophila_RAND_178	117	-
NC_014228.1	2177869	2177976	X_nematophila_RAND_179	108	+
NC_014228.1	2181917	2182128	X_nematophila_RAND_180	212	+
NC_014228.1	2182059	2182103	X_nematophila_RAND_181	45	+
NC_014228.1	2185340	2185380	X_nematophila_RAND_182	41	-
NC_014228.1	2186313	2186510	X_nematophila_RAND_183	198	-
NC_014228.1	2188087	2188117	X_nematophila_RAND_184	31	+
NC_014228.1	2193899	2193966	X_nematophila_RAND_185	68	-
NC_014228.1	2194109	2194172	X_nematophila_RAND_186	64	+
NC_014228.1	2198759	2198909	X_nematophila_RAND_187	151	-
NC_014228.1	2214916	2215008	X_nematophila_RAND_188	93	+
NC_014228.1	2217002	2217100	X_nematophila_RAND_189	99	-
NC_014228.1	2219570	2219662	X_nematophila_RAND_190	93	-
NC_014228.1	2234236	2234467	X_nematophila_RAND_191	232	+
NC_014228.1	2237779	2237849	X_nematophila_RAND_192	71	+
NC_014228.1	2240520	2240564	X_nematophila_RAND_193	45	+
NC_014228.1	2246050	2246139	X_nematophila_RAND_194	90	+
NC_014228.1	2248235	2248348	X_nematophila_RAND_195	114	-
NC_014228.1	225323	225425	X_nematophila_RAND_196	103	+
NC_014228.1	2262326	2262480	X_nematophila_RAND_197	155	-
NC_014228.1	2265414	2265539	X_nematophila_RAND_198	126	+
NC_014228.1	2265946	2265999	X_nematophila_RAND_199	54	+
NC_014228.1	2269121	2269182	X_nematophila_RAND_200	62	-
NC_014228.1	2282720	2282762	X_nematophila_RAND_201	43	+
NC_014228.1	2282751	2282881	X_nematophila_RAND_202	131	-
NC_014228.1	2290117	2290224	X_nematophila_RAND_203	108	+
NC_014228.1	2290618	2290697	X_nematophila_RAND_204	80	+
NC_014228.1	229193	229312	X_nematophila_RAND_205	120	+
NC_014228.1	2299840	2300001	X_nematophila_RAND_206	162	+
NC_014228.1	2300249	2300323	X_nematophila_RAND_207	75	+
NC_014228.1	2305641	2305683	X_nematophila_RAND_208	43	+
NC_014228.1	2305913	2306059	X_nematophila_RAND_209	147	-
NC_014228.1	2305954	2306003	X_nematophila_RAND_210	50	+
NC_014228.1	2325377	2325441	X_nematophila_RAND_211	65	-
NC_014228.1	2327005	2327044	X_nematophila_RAND_212	40	-
NC_014228.1	2343941	2344028	X_nematophila_RAND_213	88	-
NC_014228.1	2346387	2346444	X_nematophila_RAND_214	58	-
NC_014228.1	2355595	2355733	X_nematophila_RAND_215	139	+
NC_014228.1	2356432	2356481	X_nematophila_RAND_216	50	+
NC_014228.1	2357749	2357806	X_nematophila_RAND_217	58	-
NC_014228.1	2364497	2364547	X_nematophila_RAND_218	51	+
NC_014228.1	2371740	2371854	X_nematophila_RAND_219	115	-
NC_014228.1	2378872	2378892	X_nematophila_RAND_220	21	+
NC_014228.1	2391184	2391240	X_nematophila_RAND_221	57	-
NC_014228.1	2391487	2391562	X_nematophila_RAND_222	76	+
NC_014228.1	2394978	2395078	X_nematophila_RAND_223	101	-
NC_014228.1	2402036	2402082	X_nematophila_RAND_224	47	+
NC_014228.1	2406939	2407052	X_nematophila_RAND_225	114	+
NC_014228.1	2410345	2410521	X_nematophila_RAND_226	177	+
NC_014228.1	242775	242924	X_nematophila_RAND_227	150	-
NC_014228.1	2429117	2429166	X_nematophila_RAND_228	50	+
NC_014228.1	2429687	2429821	X_nematophila_RAND_229	135	-
NC_014228.1	2449041	2449108	X_nematophila_RAND_230	68	+
NC_014228.1	2460785	2460831	X_nematophila_RAND_231	47	-
NC_014228.1	2462809	2462881	X_nematophila_RAND_232	73	-
NC_014228.1	2499582	2499635	X_nematophila_RAND_233	54	+
NC_014228.1	2516133	2516413	X_nematophila_RAND_234	281	-
NC_014228.1	2521508	2521578	X_nematophila_RAND_235	71	+
NC_014228.1	253012	253111	X_nematophila_RAND_236	100	+
NC_014228.1	2531643	2531775	X_nematophila_RAND_237	133	+
NC_014228.1	2541883	2542282	X_nematophila_RAND_238	400	-
NC_014228.1	2542573	2542693	X_nematophila_RAND_239	121	+
NC_014228.1	2544076	2544206	X_nematophila_RAND_240	131	-
NC_014228.1	254565	254695	X_nematophila_RAND_241	131	+
NC_014228.1	2546986	2547026	X_nematophila_RAND_242	41	-
NC_014228.1	2554089	2554164	X_nematophila_RAND_243	76	-
NC_014228.1	2554305	2554333	X_nematophila_RAND_244	29	+
NC_014228.1	258123	258175	X_nematophila_RAND_245	53	-
NC_014228.1	259323	259491	X_nematophila_RAND_246	169	-
NC_014228.1	2596322	2596359	X_nematophila_RAND_247	38	+
NC_014228.1	2607227	2607284	X_nematophila_RAND_248	58	-
NC_014228.1	2608382	2608518	X_nematophila_RAND_249	137	-
NC_014228.1	2614974	2615085	X_nematophila_RAND_250	112	-
NC_014228.1	2617885	2617998	X_nematophila_RAND_251	114	+
NC_014228.1	2622112	2622196	X_nematophila_RAND_252	85	+
NC_014228.1	2626916	2627256	X_nematophila_RAND_253	341	-
NC_014228.1	2632617	2632752	X_nematophila_RAND_254	136	-
NC_014228.1	263954	264129	X_nematophila_RAND_255	176	-
NC_014228.1	2644074	2644124	X_nematophila_RAND_256	51	+
NC_014228.1	2649120	2649254	X_nematophila_RAND_257	135	-
NC_014228.1	2659036	2659127	X_nematophila_RAND_258	92	+
NC_014228.1	2663429	2663527	X_nematophila_RAND_259	99	+
NC_014228.1	267245	267415	X_nematophila_RAND_260	171	-
NC_014228.1	2692617	2692711	X_nematophila_RAND_261	95	+
NC_014228.1	2697976	2698029	X_nematophila_RAND_262	54	-
NC_014228.1	2701463	2701555	X_nematophila_RAND_263	93	+
NC_014228.1	2709768	2709839	X_nematophila_RAND_264	72	-
NC_014228.1	2712989	2713098	X_nematophila_RAND_265	110	+
NC_014228.1	2719212	2719370	X_nematophila_RAND_266	159	-
NC_014228.1	2722955	2723075	X_nematophila_RAND_267	121	+
NC_014228.1	2725909	2725965	X_nematophila_RAND_268	57	+
NC_014228.1	2727456	2727541	X_nematophila_RAND_269	86	+
NC_014228.1	2733218	2733271	X_nematophila_RAND_270	54	+
NC_014228.1	2738038	2738111	X_nematophila_RAND_271	74	-
NC_014228.1	2740437	2740569	X_nematophila_RAND_272	133	-
NC_014228.1	2743075	2743224	X_nematophila_RAND_273	150	+
NC_014228.1	2749944	2750082	X_nematophila_RAND_274	139	+
NC_014228.1	2752502	2752542	X_nematophila_RAND_275	41	-
NC_014228.1	2762680	2762737	X_nematophila_RAND_276	58	-
NC_014228.1	2768856	2768951	X_nematophila_RAND_277	96	+
NC_014228.1	2772337	2772435	X_nematophila_RAND_278	99	+
NC_014228.1	2776166	2776222	X_nematophila_RAND_279	57	+
NC_014228.1	2776692	2776779	X_nematophila_RAND_280	88	-
NC_014228.1	2805237	2805307	X_nematophila_RAND_281	71	+
NC_014228.1	2814727	2814844	X_nematophila_RAND_282	118	+
NC_014228.1	2815415	2815522	X_nematophila_RAND_283	108	+
NC_014228.1	2829244	2829339	X_nematophila_RAND_284	96	+
NC_014228.1	2829921	2829983	X_nematophila_RAND_285	63	+
NC_014228.1	2838460	2838545	X_nematophila_RAND_286	86	+
NC_014228.1	2839486	2839526	X_nematophila_RAND_287	41	-
NC_014228.1	2842708	2842754	X_nematophila_RAND_288	47	+
NC_014228.1	2842841	2842990	X_nematophila_RAND_289	150	-
NC_014228.1	285140	285192	X_nematophila_RAND_290	53	-
NC_014228.1	2857798	2857924	X_nematophila_RAND_291	127	+
NC_014228.1	2862822	2862868	X_nematophila_RAND_292	47	-
NC_014228.1	2872292	2872372	X_nematophila_RAND_293	81	-
NC_014228.1	2893973	2894098	X_nematophila_RAND_294	126	+
NC_014228.1	2899554	2899634	X_nematophila_RAND_295	81	-
NC_014228.1	290420	290550	X_nematophila_RAND_296	131	-
NC_014228.1	2910082	2910105	X_nematophila_RAND_297	24	+
NC_014228.1	2917574	2917672	X_nematophila_RAND_298	99	+
NC_014228.1	2923404	2923484	X_nematophila_RAND_299	81	-
NC_014228.1	2924663	2924817	X_nematophila_RAND_300	155	-
NC_014228.1	2926772	2926853	X_nematophila_RAND_301	82	-
NC_014228.1	2933851	2933893	X_nematophila_RAND_302	43	+
NC_014228.1	293509	293756	X_nematophila_RAND_303	248	-
NC_014228.1	2941630	2941679	X_nematophila_RAND_304	50	-
NC_014228.1	2944005	2944061	X_nematophila_RAND_305	57	+
NC_014228.1	2951798	2951927	X_nematophila_RAND_306	130	+
NC_014228.1	2961744	2961792	X_nematophila_RAND_307	49	+
NC_014228.1	2963897	2963972	X_nematophila_RAND_308	76	-
NC_014228.1	2974608	2974652	X_nematophila_RAND_309	45	+
NC_014228.1	2976944	2977011	X_nematophila_RAND_310	68	+
NC_014228.1	2978966	2979295	X_nematophila_RAND_311	330	+
NC_014228.1	3000930	3000970	X_nematophila_RAND_312	41	-
NC_014228.1	3043090	3043170	X_nematophila_RAND_313	81	-
NC_014228.1	3043829	3043872	X_nematophila_RAND_314	44	-
NC_014228.1	3044831	3044878	X_nematophila_RAND_315	48	+
NC_014228.1	3057079	3057201	X_nematophila_RAND_316	123	+
NC_014228.1	3068653	3068854	X_nematophila_RAND_317	202	+
NC_014228.1	3083751	3083874	X_nematophila_RAND_318	124	+
NC_014228.1	3092586	3092700	X_nematophila_RAND_319	115	-
NC_014228.1	3109167	3109297	X_nematophila_RAND_320	131	-
NC_014228.1	3117590	3117653	X_nematophila_RAND_321	64	+
NC_014228.1	3133373	3133592	X_nematophila_RAND_322	220	+
NC_014228.1	313414	313494	X_nematophila_RAND_323	81	-
NC_014228.1	3138761	3138852	X_nematophila_RAND_324	92	-
NC_014228.1	313899	314058	X_nematophila_RAND_325	160	+
NC_014228.1	3141636	3141731	X_nematophila_RAND_326	96	-
NC_014228.1	3158971	3159090	X_nematophila_RAND_327	120	-
NC_014228.1	3163191	3163271	X_nematophila_RAND_328	81	-
NC_014228.1	3163854	3164068	X_nematophila_RAND_329	215	+
NC_014228.1	3171500	3171577	X_nematophila_RAND_330	78	-
NC_014228.1	3173292	3173342	X_nematophila_RAND_331	51	+
NC_014228.1	3179002	3179140	X_nematophila_RAND_332	139	+
NC_014228.1	3181388	3181509	X_nematophila_RAND_333	122	+
NC_014228.1	3181447	3181573	X_nematophila_RAND_334	127	-
NC_014228.1	3185703	3185803	X_nematophila_RAND_335	101	+
NC_014228.1	3186844	3186970	X_nematophila_RAND_336	127	-
NC_014228.1	319399	319475	X_nematophila_RAND_337	77	+
NC_014228.1	3195251	3195389	X_nematophila_RAND_338	139	+
NC_014228.1	3195809	3195855	X_nematophila_RAND_339	47	-
NC_014228.1	3208899	3208992	X_nematophila_RAND_340	94	-
NC_014228.1	3209443	3209530	X_nematophila_RAND_341	88	-
NC_014228.1	3211032	3211135	X_nematophila_RAND_342	104	+
NC_014228.1	3226666	3226781	X_nematophila_RAND_343	116	-
NC_014228.1	3229840	3229912	X_nematophila_RAND_344	73	+
NC_014228.1	3231174	3231265	X_nematophila_RAND_345	92	-
NC_014228.1	3244186	3244259	X_nematophila_RAND_346	74	-
NC_014228.1	3253115	3253362	X_nematophila_RAND_347	248	-
NC_014228.1	3253204	3253544	X_nematophila_RAND_348	341	-
NC_014228.1	3267604	3267704	X_nematophila_RAND_349	101	+
NC_014228.1	3272934	3272981	X_nematophila_RAND_350	48	+
NC_014228.1	3280332	3280516	X_nematophila_RAND_351	185	-
NC_014228.1	3282417	3282478	X_nematophila_RAND_352	62	-
NC_014228.1	3284354	3284400	X_nematophila_RAND_353	47	-
NC_014228.1	3285287	3285412	X_nematophila_RAND_354	126	+
NC_014228.1	3296253	3296378	X_nematophila_RAND_355	126	+
NC_014228.1	3298027	3298158	X_nematophila_RAND_356	132	-
NC_014228.1	3299000	3299063	X_nematophila_RAND_357	64	+
NC_014228.1	3303212	3303382	X_nematophila_RAND_358	171	-
NC_014228.1	3315096	3315200	X_nematophila_RAND_359	105	-
NC_014228.1	332181	332284	X_nematophila_RAND_360	104	+
NC_014228.1	3323461	3323533	X_nematophila_RAND_361	73	-
NC_014228.1	3323834	3323922	X_nematophila_RAND_362	89	-
NC_014228.1	3326766	3326834	X_nematophila_RAND_363	69	+
NC_014228.1	333597	333716	X_nematophila_RAND_364	120	-
NC_014228.1	33394	33605	X_nematophila_RAND_365	212	+
NC_014228.1	3355784	3355891	X_nematophila_RAND_366	108	+
NC_014228.1	3358278	3358509	X_nematophila_RAND_367	232	+
NC_014228.1	3360807	3360939	X_nematophila_RAND_368	133	+
NC_014228.1	3363210	3363353	X_nematophila_RAND_369	144	-
NC_014228.1	3371708	3371830	X_nematophila_RAND_370	123	-
NC_014228.1	3372946	3373066	X_nematophila_RAND_371	121	+
NC_014228.1	3373040	3373237	X_nematophila_RAND_372	198	-
NC_014228.1	3375109	3375246	X_nematophila_RAND_373	138	+
NC_014228.1	3375175	3375267	X_nematophila_RAND_374	93	-
NC_014228.1	3376562	3376776	X_nematophila_RAND_375	215	-
NC_014228.1	3379099	3379188	X_nematophila_RAND_376	90	+
NC_014228.1	3382658	3382774	X_nematophila_RAND_377	117	+
NC_014228.1	3388820	3388958	X_nematophila_RAND_378	139	+
NC_014228.1	3394929	3395000	X_nematophila_RAND_379	72	-
NC_014228.1	340764	341033	X_nematophila_RAND_380	270	-
NC_014228.1	3407996	3408109	X_nematophila_RAND_381	114	-
NC_014228.1	3410117	3410221	X_nematophila_RAND_382	105	-
NC_014228.1	3420588	3420673	X_nematophila_RAND_383	86	+
NC_014228.1	3423397	3423527	X_nematophila_RAND_384	131	+
NC_014228.1	343146	343360	X_nematophila_RAND_385	215	-
NC_014228.1	3432697	3432928	X_nematophila_RAND_386	232	+
NC_014228.1	3433264	3433305	X_nematophila_RAND_387	42	-
NC_014228.1	3439262	3439301	X_nematophila_RAND_388	40	-
NC_014228.1	3446553	3446594	X_nematophila_RAND_389	42	-
NC_014228.1	3492491	3492675	X_nematophila_RAND_390	185	-
NC_014228.1	3492880	3493038	X_nematophila_RAND_391	159	-
NC_014228.1	3505138	3505242	X_nematophila_RAND_392	105	-
NC_014228.1	3507766	3507879	X_nematophila_RAND_393	114	-
NC_014228.1	3508411	3508478	X_nematophila_RAND_394	68	-
NC_014228.1	3522645	3522684	X_nematophila_RAND_395	40	-
NC_014228.1	3525062	3525090	X_nematophila_RAND_396	29	+
NC_014228.1	353604	353742	X_nematophila_RAND_397	139	+
NC_014228.1	3544362	3544460	X_nematophila_RAND_398	99	-
NC_014228.1	355269	355354	X_nematophila_RAND_399	86	+
NC_014228.1	3557100	3557230	X_nematophila_RAND_400	131	+
NC_014228.1	3561516	3561625	X_nematophila_RAND_401	110	+
NC_014228.1	356309	356470	X_nematophila_RAND_402	162	+
NC_014228.1	35678	35757	X_nematophila_RAND_403	80	+
NC_014228.1	3568412	3568534	X_nematophila_RAND_404	123	-
NC_014228.1	3576221	3576315	X_nematophila_RAND_405	95	-
NC_014228.1	3589755	3589821	X_nematophila_RAND_406	67	+
NC_014228.1	3594766	3594814	X_nematophila_RAND_407	49	+
NC_014228.1	361693	361761	X_nematophila_RAND_408	69	+
NC_014228.1	3626397	3626471	X_nematophila_RAND_409	75	+
NC_014228.1	363216	363261	X_nematophila_RAND_410	46	-
NC_014228.1	3633684	3633815	X_nematophila_RAND_411	132	-
NC_014228.1	3648065	3648107	X_nematophila_RAND_412	43	+
NC_014228.1	3653844	3653957	X_nematophila_RAND_413	114	-
NC_014228.1	3657488	3657663	X_nematophila_RAND_414	176	-
NC_014228.1	3663793	3663868	X_nematophila_RAND_415	76	+
NC_014228.1	3695711	3695828	X_nematophila_RAND_416	118	+
NC_014228.1	3696664	3696755	X_nematophila_RAND_417	92	-
NC_014228.1	3697739	3697859	X_nematophila_RAND_418	121	-
NC_014228.1	3704650	3704834	X_nematophila_RAND_419	185	-
NC_014228.1	3728685	3728728	X_nematophila_RAND_420	44	-
NC_014228.1	3731414	3731683	X_nematophila_RAND_421	270	-
NC_014228.1	373592	373674	X_nematophila_RAND_422	83	+
NC_014228.1	3738970	3739095	X_nematophila_RAND_423	126	+
NC_014228.1	3739997	3740054	X_nematophila_RAND_424	58	-
NC_014228.1	3751982	3752088	X_nematophila_RAND_425	107	+
NC_014228.1	3759103	3759252	X_nematophila_RAND_426	150	-
NC_014228.1	3789659	3789720	X_nematophila_RAND_427	62	-
NC_014228.1	378988	379025	X_nematophila_RAND_428	38	+
NC_014228.1	3798746	3798842	X_nematophila_RAND_429	97	-
NC_014228.1	3800497	3800610	X_nematophila_RAND_430	114	-
NC_014228.1	3812845	3812966	X_nematophila_RAND_431	122	+
NC_014228.1	3818423	3818539	X_nematophila_RAND_432	117	-
NC_014228.1	3827089	3827154	X_nematophila_RAND_433	66	-
NC_014228.1	383055	383098	X_nematophila_RAND_434	44	-
NC_014228.1	3833694	3833769	X_nematophila_RAND_435	76	+
NC_014228.1	3841790	3841916	X_nematophila_RAND_436	127	+
NC_014228.1	38531	38612	X_nematophila_RAND_437	82	-
NC_014228.1	3853316	3853421	X_nematophila_RAND_438	106	-
NC_014228.1	3854003	3854157	X_nematophila_RAND_439	155	-
NC_014228.1	3859075	3859174	X_nematophila_RAND_440	100	+
NC_014228.1	3859175	3859227	X_nematophila_RAND_441	53	-
NC_014228.1	3860905	3861021	X_nematophila_RAND_442	117	-
NC_014228.1	3863928	3864022	X_nematophila_RAND_443	95	+
NC_014228.1	3865680	3865846	X_nematophila_RAND_444	167	-
NC_014228.1	387513	387562	X_nematophila_RAND_445	50	+
NC_014228.1	3876695	3876778	X_nematophila_RAND_446	84	-
NC_014228.1	3891934	3891974	X_nematophila_RAND_447	41	-
NC_014228.1	3901390	3901540	X_nematophila_RAND_448	151	-
NC_014228.1	3901543	3901582	X_nematophila_RAND_449	40	-
NC_014228.1	3904288	3904464	X_nematophila_RAND_450	177	-
NC_014228.1	391269	391313	X_nematophila_RAND_451	45	+
NC_014228.1	391715	391764	X_nematophila_RAND_452	50	+
NC_014228.1	3917301	3917384	X_nematophila_RAND_453	84	-
NC_014228.1	3933088	3933240	X_nematophila_RAND_454	153	-
NC_014228.1	3940794	3940922	X_nematophila_RAND_455	129	+
NC_014228.1	3941339	3941414	X_nematophila_RAND_456	76	+
NC_014228.1	394442	394560	X_nematophila_RAND_457	119	-
NC_014228.1	3949276	3949362	X_nematophila_RAND_458	87	+
NC_014228.1	3965959	3966098	X_nematophila_RAND_459	140	+
NC_014228.1	3966314	3966482	X_nematophila_RAND_460	169	-
NC_014228.1	3989525	3989571	X_nematophila_RAND_461	47	-
NC_014228.1	3989607	3989854	X_nematophila_RAND_462	248	-
NC_014228.1	4000620	4000727	X_nematophila_RAND_463	108	+
NC_014228.1	4002409	4002547	X_nematophila_RAND_464	139	+
NC_014228.1	4016676	4016846	X_nematophila_RAND_465	171	-
NC_014228.1	4020436	4020478	X_nematophila_RAND_466	43	+
NC_014228.1	4033539	4033630	X_nematophila_RAND_467	92	-
NC_014228.1	403451	403493	X_nematophila_RAND_468	43	+
NC_014228.1	4047066	4047263	X_nematophila_RAND_469	198	+
NC_014228.1	4050872	4050964	X_nematophila_RAND_470	93	+
NC_014228.1	4054877	4054945	X_nematophila_RAND_471	69	+
NC_014228.1	406077	406123	X_nematophila_RAND_472	47	+
NC_014228.1	4061355	4061434	X_nematophila_RAND_473	80	+
NC_014228.1	4074103	4074304	X_nematophila_RAND_474	202	+
NC_014228.1	4074490	4074608	X_nematophila_RAND_475	119	-
NC_014228.1	4078207	4078284	X_nematophila_RAND_476	78	-
NC_014228.1	4080090	4080161	X_nematophila_RAND_477	72	-
NC_014228.1	4080434	4080566	X_nematophila_RAND_478	133	+
NC_014228.1	408176	408306	X_nematophila_RAND_479	131	-
NC_014228.1	4084359	4084405	X_nematophila_RAND_480	47	-
NC_014228.1	4091145	4091356	X_nematophila_RAND_481	212	-
NC_014228.1	4091165	4091243	X_nematophila_RAND_482	79	+
NC_014228.1	4102155	4102194	X_nematophila_RAND_483	40	-
NC_014228.1	4102994	4103114	X_nematophila_RAND_484	121	+
NC_014228.1	4110715	4111055	X_nematophila_RAND_485	341	-
NC_014228.1	4115638	4115732	X_nematophila_RAND_486	95	-
NC_014228.1	412472	412513	X_nematophila_RAND_487	42	+
NC_014228.1	4131409	4131465	X_nematophila_RAND_488	57	-
NC_014228.1	4144271	4144365	X_nematophila_RAND_489	95	+
NC_014228.1	4146197	4146237	X_nematophila_RAND_490	41	-
NC_014228.1	4152024	4152105	X_nematophila_RAND_491	82	-
NC_014228.1	4155669	4155736	X_nematophila_RAND_492	68	-
NC_014228.1	4160568	4160748	X_nematophila_RAND_493	181	+
NC_014228.1	4167634	4167709	X_nematophila_RAND_494	76	+
NC_014228.1	4167719	4167797	X_nematophila_RAND_495	79	-
NC_014228.1	4171833	4171968	X_nematophila_RAND_496	136	-
NC_014228.1	417474	417513	X_nematophila_RAND_497	40	-
NC_014228.1	4177016	4177191	X_nematophila_RAND_498	176	-
NC_014228.1	4186965	4187074	X_nematophila_RAND_499	110	+
NC_014228.1	419483	419551	X_nematophila_RAND_500	69	+
NC_014228.1	420595	421034	X_nematophila_RAND_501	440	-
NC_014228.1	4209865	4209958	X_nematophila_RAND_502	94	-
NC_014228.1	4213926	4213973	X_nematophila_RAND_503	48	+
NC_014228.1	4220659	4220705	X_nematophila_RAND_504	47	-
NC_014228.1	4227725	4227803	X_nematophila_RAND_505	79	-
NC_014228.1	4227788	4227836	X_nematophila_RAND_506	49	+
NC_014228.1	4228686	4228802	X_nematophila_RAND_507	117	-
NC_014228.1	4231388	4231490	X_nematophila_RAND_508	103	+
NC_014228.1	4237641	4237727	X_nematophila_RAND_509	87	-
NC_014228.1	4237648	4237722	X_nematophila_RAND_510	75	+
NC_014228.1	4238551	4238614	X_nematophila_RAND_511	64	+
NC_014228.1	4240903	4241232	X_nematophila_RAND_512	330	+
NC_014228.1	4242355	4242407	X_nematophila_RAND_513	53	+
NC_014228.1	4253045	4253175	X_nematophila_RAND_514	131	+
NC_014228.1	4263316	4263435	X_nematophila_RAND_515	120	-
NC_014228.1	4264038	4264132	X_nematophila_RAND_516	95	+
NC_014228.1	4272165	4272208	X_nematophila_RAND_517	44	-
NC_014228.1	4274843	4274956	X_nematophila_RAND_518	114	-
NC_014228.1	4284952	4285001	X_nematophila_RAND_519	50	-
NC_014228.1	4286695	4286741	X_nematophila_RAND_520	47	-
NC_014228.1	4293263	4293484	X_nematophila_RAND_521	222	+
NC_014228.1	4297900	4297980	X_nematophila_RAND_522	81	-
NC_014228.1	4309430	4309516	X_nematophila_RAND_523	87	+
NC_014228.1	4311653	4311811	X_nematophila_RAND_524	159	+
NC_014228.1	4314222	4314252	X_nematophila_RAND_525	31	+
NC_014228.1	4314690	4314756	X_nematophila_RAND_526	67	+
NC_014228.1	4319227	4319269	X_nematophila_RAND_527	43	-
NC_014228.1	4332810	4332852	X_nematophila_RAND_528	43	-
NC_014228.1	4338810	4338930	X_nematophila_RAND_529	121	+
NC_014228.1	4343755	4343783	X_nematophila_RAND_530	29	+
NC_014228.1	4345267	4345425	X_nematophila_RAND_531	159	+
NC_014228.1	4350044	4350144	X_nematophila_RAND_532	101	-
NC_014228.1	4352802	4352931	X_nematophila_RAND_533	130	+
NC_014228.1	4375209	4375428	X_nematophila_RAND_534	220	+
NC_014228.1	4378117	4378299	X_nematophila_RAND_535	183	+
NC_014228.1	4378881	4379039	X_nematophila_RAND_536	159	+
NC_014228.1	438523	438699	X_nematophila_RAND_537	177	+
NC_014228.1	4385935	4386334	X_nematophila_RAND_538	400	-
NC_014228.1	4387905	4388005	X_nematophila_RAND_539	101	+
NC_014228.1	4393751	4393897	X_nematophila_RAND_540	147	-
NC_014228.1	439582	439793	X_nematophila_RAND_541	212	-
NC_014228.1	4398798	4398859	X_nematophila_RAND_542	62	-
NC_014228.1	4404279	4404384	X_nematophila_RAND_543	106	+
NC_014228.1	440489	440535	X_nematophila_RAND_544	47	-
NC_014228.1	4408040	4408166	X_nematophila_RAND_545	127	-
NC_014228.1	4414755	4414840	X_nematophila_RAND_546	86	+
NC_014228.1	4431302	4431348	X_nematophila_RAND_547	47	-
NC_014228.1	451950	452060	X_nematophila_RAND_548	111	-
NC_014228.1	45839	45965	X_nematophila_RAND_549	127	-
NC_014228.1	462709	462844	X_nematophila_RAND_550	136	-
NC_014228.1	465408	465480	X_nematophila_RAND_551	73	+
NC_014228.1	46773	46819	X_nematophila_RAND_552	47	-
NC_014228.1	470771	470862	X_nematophila_RAND_553	92	-
NC_014228.1	483662	483792	X_nematophila_RAND_554	131	+
NC_014228.1	500128	500250	X_nematophila_RAND_555	123	+
NC_014228.1	501170	501324	X_nematophila_RAND_556	155	-
NC_014228.1	512525	512583	X_nematophila_RAND_557	59	-
NC_014228.1	512996	513101	X_nematophila_RAND_558	106	+
NC_014228.1	51985	52013	X_nematophila_RAND_559	29	+
NC_014228.1	535594	535675	X_nematophila_RAND_560	82	-
NC_014228.1	536872	536970	X_nematophila_RAND_561	99	-
NC_014228.1	538650	538717	X_nematophila_RAND_562	68	-
NC_014228.1	543822	543975	X_nematophila_RAND_563	154	-
NC_014228.1	545890	546009	X_nematophila_RAND_564	120	+
NC_014228.1	554544	554584	X_nematophila_RAND_565	41	-
NC_014228.1	557713	557927	X_nematophila_RAND_566	215	+
NC_014228.1	559474	559535	X_nematophila_RAND_567	62	-
NC_014228.1	559930	560035	X_nematophila_RAND_568	106	+
NC_014228.1	561298	561424	X_nematophila_RAND_569	127	-
NC_014228.1	564185	564308	X_nematophila_RAND_570	124	+
NC_014228.1	569500	569567	X_nematophila_RAND_571	68	-
NC_014228.1	572177	572263	X_nematophila_RAND_572	87	-
NC_014228.1	574591	574685	X_nematophila_RAND_573	95	-
NC_014228.1	583827	583964	X_nematophila_RAND_574	138	+
NC_014228.1	590145	590242	X_nematophila_RAND_575	98	+
NC_014228.1	598381	598476	X_nematophila_RAND_576	96	+
NC_014228.1	5984	6040	X_nematophila_RAND_577	57	+
NC_014228.1	601925	602032	X_nematophila_RAND_578	108	+
NC_014228.1	605804	605914	X_nematophila_RAND_579	111	-
NC_014228.1	607035	607101	X_nematophila_RAND_580	67	+
NC_014228.1	610355	610458	X_nematophila_RAND_581	104	+
NC_014228.1	615711	615754	X_nematophila_RAND_582	44	-
NC_014228.1	617668	617788	X_nematophila_RAND_583	121	-
NC_014228.1	621536	621685	X_nematophila_RAND_584	150	+
NC_014228.1	639488	639573	X_nematophila_RAND_585	86	+
NC_014228.1	640346	640366	X_nematophila_RAND_586	21	+
NC_014228.1	644447	644502	X_nematophila_RAND_587	56	+
NC_014228.1	649384	649463	X_nematophila_RAND_588	80	+
NC_014228.1	649436	649520	X_nematophila_RAND_589	85	+
NC_014228.1	649986	650083	X_nematophila_RAND_590	98	+
NC_014228.1	653301	653375	X_nematophila_RAND_591	75	+
NC_014228.1	653547	653605	X_nematophila_RAND_592	59	-
NC_014228.1	657873	658027	X_nematophila_RAND_593	155	-
NC_014228.1	665433	665542	X_nematophila_RAND_594	110	+
NC_014228.1	670096	670152	X_nematophila_RAND_595	57	+
NC_014228.1	676840	676912	X_nematophila_RAND_596	73	-
NC_014228.1	677009	677189	X_nematophila_RAND_597	181	+
NC_014228.1	679179	679317	X_nematophila_RAND_598	139	+
NC_014228.1	693631	693711	X_nematophila_RAND_599	81	-
NC_014228.1	6944	6984	X_nematophila_RAND_600	41	-
NC_014228.1	697831	698230	X_nematophila_RAND_601	400	-
NC_014228.1	70071	70230	X_nematophila_RAND_602	160	+
NC_014228.1	709827	709924	X_nematophila_RAND_603	98	+
NC_014228.1	709935	710067	X_nematophila_RAND_604	133	-
NC_014228.1	710342	710455	X_nematophila_RAND_605	114	-
NC_014228.1	710938	711045	X_nematophila_RAND_606	108	+
NC_014228.1	713694	713832	X_nematophila_RAND_607	139	+
NC_014228.1	729947	730027	X_nematophila_RAND_608	81	-
NC_014228.1	730278	730354	X_nematophila_RAND_609	77	+
NC_014228.1	733480	733508	X_nematophila_RAND_610	29	+
NC_014228.1	735281	735442	X_nematophila_RAND_611	162	+
NC_014228.1	744581	744711	X_nematophila_RAND_612	131	+
NC_014228.1	754815	754867	X_nematophila_RAND_613	53	-
NC_014228.1	761353	761505	X_nematophila_RAND_614	153	-
NC_014228.1	764855	764883	X_nematophila_RAND_615	29	+
NC_014228.1	770339	770416	X_nematophila_RAND_616	78	+
NC_014228.1	772702	772767	X_nematophila_RAND_617	66	-
NC_014228.1	773109	773214	X_nematophila_RAND_618	106	-
NC_014228.1	782511	782693	X_nematophila_RAND_619	183	+
NC_014228.1	789204	789380	X_nematophila_RAND_620	177	+
NC_014228.1	791306	791346	X_nematophila_RAND_621	41	-
NC_014228.1	794569	794627	X_nematophila_RAND_622	59	-
NC_014228.1	805740	805954	X_nematophila_RAND_623	215	+
NC_014228.1	815736	816327	X_nematophila_RAND_624	592	-
NC_014228.1	819275	819385	X_nematophila_RAND_625	111	-
NC_014228.1	822500	822649	X_nematophila_RAND_626	150	+
NC_014228.1	822890	822951	X_nematophila_RAND_627	62	-
NC_014228.1	832240	832286	X_nematophila_RAND_628	47	-
NC_014228.1	842891	842943	X_nematophila_RAND_629	53	+
NC_014228.1	851311	851454	X_nematophila_RAND_630	144	-
NC_014228.1	853213	853253	X_nematophila_RAND_631	41	-
NC_014228.1	85614	85691	X_nematophila_RAND_632	78	+
NC_014228.1	85906	86019	X_nematophila_RAND_633	114	+
NC_014228.1	862587	862706	X_nematophila_RAND_634	120	+
NC_014228.1	86781	86879	X_nematophila_RAND_635	99	+
NC_014228.1	874023	874108	X_nematophila_RAND_636	86	+
NC_014228.1	878343	878459	X_nematophila_RAND_637	117	+
NC_014228.1	884636	884742	X_nematophila_RAND_638	107	+
NC_014228.1	896711	896766	X_nematophila_RAND_639	56	+
NC_014228.1	897456	897534	X_nematophila_RAND_640	79	+
NC_014228.1	905059	905133	X_nematophila_RAND_641	75	+
NC_014228.1	917411	917520	X_nematophila_RAND_642	110	+
NC_014228.1	922461	922560	X_nematophila_RAND_643	100	+
NC_014228.1	932146	932226	X_nematophila_RAND_644	81	-
NC_014228.1	936786	936842	X_nematophila_RAND_645	57	+
NC_014228.1	942580	942603	X_nematophila_RAND_646	24	+
NC_014228.1	948472	948514	X_nematophila_RAND_647	43	-
NC_014228.1	975541	975669	X_nematophila_RAND_648	129	+
NC_014228.1	97846	97939	X_nematophila_RAND_649	94	-
NC_014228.1	98190	98282	X_nematophila_RAND_650	93	-
NC_014228.1	984922	985090	X_nematophila_RAND_651	169	-
NC_014228.1	986057	986103	X_nematophila_RAND_652	47	-
NC_014228.1	994873	994918	X_nematophila_RAND_653	46	-
