# Supplementary material for: Prioritizing bona fide bacterial small RNAs with machine learning classifiers
Source: PeerJ. 2019 Jan 24;7:e6304. doi: 10.7717/peerj.6304 (PMC6348098; doi:10.7717/peerj.6304)
Supplement: File S1 [file peerj-07-6304-s002.gz › Code_Data/BED_files/Lu's Data/X_nematophila_sRNAs.bed]

NC_014228.1	503282	503440	s503282	159	+
NC_014228.1	4304557	4304723	s4304557	167	-
NC_014228.1	3696959	3697020	s3696959	62	-
NC_014228.1	3798044	3798157	s3798044	114	-
NC_014228.1	2292056	2292093	s2292056	38	+
NC_014228.1	2580412	2580582	s2580412	171	-
NC_014228.1	2961607	2962006	s2961607	400	-
NC_014228.1	1411685	1411805	s1411685	121	+
NC_014228.1	909908	910139	s909908	232	+
NC_014228.1	2096907	2097017	s2096907	111	-
NC_014228.1	3689610	3689677	s3689610	68	+
NC_014228.1	2650866	2650965	s2650866	100	+
NC_014228.1	3534187	3534340	s3534187	154	-
NC_014228.1	2598257	2598314	s2598257	58	-
NC_014228.1	723140	723270	s723140	131	-
NC_014228.1	597771	597794	s597771	24	+
NC_014228.1	1818540	1818620	s1818540	81	-
NC_014228.1	2798786	2799066	s2798786	281	-
NC_014228.1	3080343	3080497	s3080343	155	-
NC_014228.1	2047116	2047168	s2047116	53	+
NC_014228.1	1645757	1645941	s1645757	185	-
NC_014228.1	2783931	2784070	s2783931	140	+
NC_014228.1	3393818	3393998	s3393818	181	+
NC_014228.1	2799456	2799484	s2799456	29	+
NC_014228.1	2909406	2909461	s2909406	56	+
NC_014228.1	724743	724819	s724743	77	+
NC_014228.1	568449	568516	s568449	68	-
NC_014228.1	2777463	2777576	s2777463	114	-
NC_014228.1	3563523	3563579	s3563523	57	-
NC_014228.1	299123	299337	s299123	215	+
NC_014228.1	3993166	3993757	s3993166	592	-
NC_014228.1	1099639	1099737	s1099639	99	+
NC_014228.1	3482935	3483040	s3482935	106	+
NC_014228.1	1615044	1615127	s1615044	84	-
NC_014228.1	3736132	3736257	s3736132	126	+
NC_014228.1	2673949	2673998	s2673949	50	+
NC_014228.1	3023428	3023550	s3023428	123	-
NC_014228.1	3780375	3780505	s3780375	131	-
NC_014228.1	2982529	2982743	s2982529	215	-
NC_014228.1	2516627	2516838	s2516627	212	+
NC_014228.1	3785514	3785627	s3785514	114	-
NC_014228.1	3997872	3997953	s3997872	82	-
NC_014228.1	1877140	1877240	s1877140	101	+
NC_014228.1	3420393	3420488	s3420393	96	+
NC_014228.1	1498506	1498644	s1498506	139	+
NC_014228.1	3991537	3991579	s3991537	43	+
NC_014228.1	1411566	1411682	s1411566	117	-
NC_014228.1	3341161	3341295	s3341161	135	-
NC_014228.1	4012444	4012883	s4012444	440	-
NC_014228.1	1224917	1224978	s1224917	62	-
NC_014228.1	4323415	4323461	s4323415	47	-
NC_014228.1	641794	641916	s641794	123	+
NC_014228.1	1645753	1645795	s1645753	43	+
NC_014228.1	2055930	2056004	s2055930	75	+
NC_014228.1	96844	96974	s96844	131	+
NC_014228.1	3603226	3603337	s3603226	112	-
NC_014228.1	1545439	1545509	s1545439	71	+
NC_014228.1	737527	737774	s737527	248	-
NC_014228.1	4060253	4060333	s4060253	81	-
NC_014228.1	1506385	1506514	s1506385	130	+
NC_014228.1	3891299	3891500	s3891299	202	+
NC_014228.1	641861	642130	s641861	270	-
NC_014228.1	1428638	1428740	s1428638	103	+
NC_014228.1	2658013	2658094	s2658013	82	-
NC_014228.1	2946166	2946275	s2946166	110	+
NC_014228.1	3329152	3329320	s3329152	169	-
NC_014228.1	3832090	3832210	s3832090	121	+
NC_014228.1	2009146	2009231	s2009146	86	+
NC_014228.1	4107009	4107083	s4107009	75	+
NC_014228.1	3361451	3361627	s3361451	177	-
NC_014228.1	240788	240925	s240788	138	+
NC_014228.1	1616582	1616674	s1616582	93	-
NC_014228.1	4163043	4163175	s4163043	133	+
NC_014228.1	1182331	1182409	s1182331	79	-
NC_014228.1	915749	915960	s915749	212	-
NC_014228.1	1127041	1127087	s1127041	47	+
NC_014228.1	3840202	3840254	s3840202	53	-
NC_014228.1	3394645	3394791	s3394645	147	-
NC_014228.1	888383	888469	s888383	87	+
NC_014228.1	393716	393793	s393716	78	+
NC_014228.1	2055776	2055911	s2055776	136	-
NC_014228.1	1044350	1044391	s1044350	42	-
NC_014228.1	901142	901198	s901142	57	+
NC_014228.1	1865833	1866030	s1865833	198	-
NC_014228.1	2636950	2637045	s2636950	96	-
NC_014228.1	1815943	1816086	s1815943	144	-
NC_014228.1	1541983	1542075	s1541983	93	+
NC_014228.1	3639513	3639588	s3639513	76	+
NC_014228.1	460771	460968	s460771	198	+
NC_014228.1	2250583	2250641	s2250583	59	-
NC_014228.1	4007800	4007949	s4007800	150	+
NC_014228.1	834247	834429	s834247	183	+
NC_014228.1	724367	724521	s724367	155	-
NC_014228.1	832887	833023	s832887	137	-
NC_014228.1	1081891	1082220	s1081891	330	+
NC_014228.1	4330470	4330512	s4330470	43	-
NC_014228.1	2961501	2961599	s2961501	99	-
NC_014228.1	3250080	3250196	s3250080	117	-
NC_014228.1	1025727	1025843	s1025727	117	+
NC_014228.1	3143274	3143378	s3143274	105	-
NC_014228.1	4390520	4390655	s4390520	136	-
NC_014228.1	1864783	1864869	s1864783	87	-
NC_014228.1	503332	503423	s503332	92	-
NC_014228.1	909945	909997	s909945	53	-
NC_014228.1	1816167	1816220	s1816167	54	+
NC_014228.1	3387058	3387208	s3387058	151	-
NC_014228.1	4057636	4057774	s4057636	139	+
NC_014228.1	1803685	1803844	s1803685	160	+
NC_014228.1	4290962	4291114	s4290962	153	-
NC_014228.1	88796	88892	s88796	97	-
NC_014228.1	909736	909780	s909736	45	+
NC_014228.1	4153064	4153149	s4153064	86	+
NC_014228.1	2859042	2859083	s2859042	42	+
NC_014228.1	2982565	2982659	s2982565	95	+
NC_014228.1	3372457	3372551	s3372457	95	+
NC_014228.1	2087802	2087842	s2087802	41	-
NC_014228.1	2613011	2613139	s2613011	129	+
NC_014228.1	746355	746422	s746355	68	-
NC_014228.1	3572888	3573026	s3572888	139	+
NC_014228.1	96289	96367	s96289	79	+
NC_014228.1	748113	748163	s748113	51	+
NC_014228.1	2995821	2995924	s2995821	104	+
NC_014228.1	3825552	3825684	s3825552	133	+
NC_014228.1	2811676	2811774	s2811676	99	-
NC_014228.1	1004175	1004282	s1004175	108	+
NC_014228.1	2055938	2056058	s2055938	121	-
NC_014228.1	2510841	2510999	s2510841	159	-
NC_014228.1	577757	577797	s577757	41	-
NC_014228.1	2785896	2785996	s2785896	101	-
NC_014228.1	4017399	4017476	s4017399	78	-
NC_014228.1	2962266	2962373	s2962266	108	+
NC_014228.1	719740	719847	s719740	108	+
NC_014228.1	722063	722172	s722063	110	+
NC_014228.1	2036293	2036416	s2036293	124	+
NC_014228.1	3406868	3407087	s3406868	220	+
NC_014228.1	35214	35260	s35214	47	-
NC_014228.1	3650187	3650226	s3650187	40	-
NC_014228.1	3969527	3969640	s3969527	114	+
NC_014228.1	1378565	1378595	s1378565	31	+
NC_014228.1	541419	541447	s541419	29	+
NC_014228.1	4092507	4092572	s4092507	66	-
NC_014228.1	4276434	4276583	s4276434	150	-
NC_014228.1	4261799	4261871	s4261799	73	-
NC_014228.1	4408326	4408457	s4408326	132	-
NC_014228.1	1517894	1518000	s1517894	107	+
NC_014228.1	3277372	3277447	s3277372	76	+
NC_014228.1	3488829	3488909	s3488829	81	-
NC_014228.1	859919	860045	s859919	127	-
NC_014228.1	2099003	2099113	s2099003	111	-
NC_014228.1	3476213	3476256	s3476213	44	-
NC_014228.1	1226740	1226804	s1226740	65	-
NC_014228.1	3361345	3361394	s3361345	50	-
NC_014228.1	4148141	4148248	s4148141	108	+
NC_014228.1	2832286	2832462	s2832286	177	+
NC_014228.1	1901222	1901278	s1901222	57	+
NC_014228.1	3722498	3722587	s3722498	90	+
NC_014228.1	4432464	4432590	s4432464	127	+
NC_014228.1	685052	685092	s685052	41	-
NC_014228.1	3341151	3341272	s3341151	122	+
NC_014228.1	418699	418829	s418699	131	+
NC_014228.1	2438625	2438675	s2438625	51	+
NC_014228.1	1069528	1069594	s1069528	67	+
NC_014228.1	3511568	3511631	s3511568	64	+
NC_014228.1	3250795	3250851	s3250795	57	+
NC_014228.1	2720217	2720305	s2720217	89	-
NC_014228.1	655708	655749	s655708	42	+
NC_014228.1	1786261	1786318	s1786261	58	-
NC_014228.1	3774153	3774216	s3774153	64	+
NC_014228.1	3972473	3972648	s3972473	176	-
NC_014228.1	3150586	3150673	s3150586	88	-
NC_014228.1	737484	737589	s737484	106	+
NC_014228.1	1651812	1651929	s1651812	118	+
NC_014228.1	1136117	1136189	s1136117	73	+
NC_014228.1	3401372	3401486	s3401372	115	-
NC_014228.1	419866	419914	s419866	49	+
NC_014228.1	559456	559677	s559456	222	+
NC_014228.1	2940466	2940512	s2940466	47	-
NC_014228.1	1085655	1085816	s1085655	162	+
NC_014228.1	657207	657280	s657207	74	-
NC_014228.1	1498293	1498398	s1498293	106	-
NC_014228.1	746446	746466	s746446	21	+
NC_014228.1	3654793	3654873	s3654793	81	-
NC_014228.1	3203676	3203716	s3203676	41	-
NC_014228.1	2654147	2654200	s2654147	54	-
NC_014228.1	2373972	2374051	s2373972	80	+
NC_014228.1	791403	791442	s791403	40	-
NC_014228.1	4224195	4224244	s4224195	50	+
NC_014228.1	2716061	2716123	s2716061	63	+
NC_014228.1	654815	654906	s654815	92	+
NC_014228.1	1633195	1633263	s1633195	69	+
NC_014228.1	1306664	1306735	s1306664	72	-
NC_014228.1	1605340	1605472	s1605340	133	-
NC_014228.1	1632557	1632683	s1632557	127	-
NC_014228.1	1995533	1995626	s1995533	94	-
NC_014228.1	3993085	3993210	s3993085	126	+
NC_014228.1	1537765	1537809	s1537765	45	+
NC_014228.1	1614071	1614114	s1614071	44	-
NC_014228.1	3121544	3121626	s3121544	83	+
NC_014228.1	4055024	4055063	s4055024	40	-
NC_014228.1	3641201	3641299	s3641201	99	+
NC_014228.1	848349	848468	s848349	120	-
NC_014228.1	3511705	3511824	s3511705	120	+
NC_014228.1	1852077	1852123	s1852077	47	-
NC_014228.1	1915895	1916013	s1915895	119	-
NC_014228.1	3991374	3991442	s3991374	69	+
NC_014228.1	787828	787873	s787828	46	-
NC_014228.1	4286700	4286747	s4286700	48	+
NC_014228.1	507060	507157	s507060	98	+
NC_014228.1	1370445	1370529	s1370445	85	+
NC_014228.1	3693081	3693196	s3693081	116	-
NC_014228.1	1545082	1545422	s1545082	341	-
NC_014228.1	2563006	2563097	s2563006	92	-
NC_014228.1	848801	848847	s848801	47	-
NC_014228.1	1805108	1805187	s1805108	80	+
NC_014228.1	2887086	2887180	s2887086	95	-
NC_014228.1	1535239	1535324	s1535239	86	+
NC_014228.1	4057517	4057592	s4057517	76	-
NC_014228.1	1805215	1805340	s1805215	126	+
NC_014228.1	1256694	1256737	s1256694	44	-
